# Supplementary material for: Genetic landscape of long noncoding RNA (lncRNAs) in glioblastoma: identification of complex lncRNA regulatory networks and clinically relevant lncRNAs in glioblastoma
Source: Oncotarget. 2018 Jul 3;9(51):29548–64. doi: 10.18632/oncotarget.25434 (PMC6049862; doi:10.18632/oncotarget.25434)
Supplement: Supplementary file 2 [file oncotarget-09-29548-s002.xlsx]

## Sheet: Sheet1
Supplementary Table 2: Differentially regulated lncRNAs between GBM vs control brain samples in our cohort
Sr. No.	Probe Name	type	seqname	Gene Symbol	source	relationship	Avgerage Normal	Avgerage GBM	Log2 fold change	p-value
Upregulated lncRNAs
1	ASHGA5P035445	noncoding	NR_038435	HOXD-AS2	RefSeq	natural antisense	3.8433	12.2311	8.38781	1.12e-15
2	ASHGA5P035444	noncoding	uc002ukl.1	AX747372	UCSC_knowngene	exon sense-overlapping	3.01481	9.83944	6.82464	3.53e-18
3	ASHGA5P049223	noncoding	ENST00000558952	CRNDE	GENCODE	intergenic	5.00132	11.3086	6.30726	2.63e-12
4	ASHGA5P049224	noncoding	ENST00000558031	CRNDE	GENCODE	intergenic	5.2052	10.9137	5.70847	2.54e-11
5	ASHGA5P022599	noncoding	ENST00000559432	CRNDE	GENCODE	intergenic	6.13108	11.582	5.45088	7.41e-12
6	ASHGA5P019706	noncoding	uc010vhb.2	CRNDE	UCSC_knowngene	intergenic	5.25656	10.4511	5.19457	3.97e-12
7	ASHGA5P020249	noncoding	ENST00000510339	RP11-471J12.1	GENCODE	bidirectional	3.02242	8.07147	5.04906	6.68e-07
8	ASHGA5P031786	noncoding	ENST00000560487	CTD-3032H12.2	GENCODE	intergenic	3.06052	8.08401	5.02349	2.98e-08
9	ASHGA5P058665	noncoding	uc.110-	uc.110	UCR	intergenic	3.44306	8.37528	4.93222	1.26e-08
10	ASHGA5P058334	noncoding	uc001gzl.3	BC034684	UCSC_knowngene	exon sense-overlapping	8.51845	13.3219	4.80341	7.18e-06
11	ASHGA5P033084	noncoding	TCONS_00028182	XLOC_013541	LincRNAs identified by Cabili et al	intergenic	4.9629	9.7053	4.74239	2.77e-10
12	ASHGA5P018095	noncoding	ENST00000449386	RP4-792G4.2	GENCODE	bidirectional	3.2851	7.93725	4.65215	2.02e-12
13	ASHGA5P041455	noncoding	NR_038902	JAKMIP2-AS1	RefSeq	natural antisense	2.76057	7.34653	4.58596	7.74e-07
14	ASHGA5P042096	noncoding	ENST00000455011	RP3-460G2.2	GENCODE	intergenic	4.9158	9.45149	4.53569	1.05e-06
15	ASHGA5P048470	noncoding	TCONS_00013751	XLOC_006390	LincRNAs identified by Cabili et al	intergenic	2.83114	7.3464	4.51526	2.43e-07
16	ASHGA5P026381	noncoding	ENST00000529081	CTD-2026G22.1	GENCODE	intergenic	4.95288	9.37239	4.41951	7.11e-06
17	ASHGA5P042187	noncoding	ENST00000424343	RP11-503C24.2	GENCODE	intergenic	2.95712	7.37538	4.41826	2.78e-07
18	ASHGA5P016768	noncoding	NR_038367	HOTAIRM1	RefSeq	natural antisense	6.25865	10.6341	4.37542	4.32e-09
19	ASHGA5P023461	noncoding	ENST00000581442	RP11-838N2.4	GENCODE	intergenic	4.00027	8.27572	4.27545	6.35e-08
20	ASHGA5P033644	noncoding	ENST00000579923	RP11-106E15.1	GENCODE	intronic antisense	2.85038	7.12049	4.27011	5.39e-07
21	ASHGA5P040239	noncoding	ENST00000502941	RP11-471J12.1	GENCODE	bidirectional	3.51133	7.75497	4.24364	3.41e-06
22	ASHGA5P036552	noncoding	ENST00000413353	AC019068.2	GENCODE	natural antisense	4.23843	8.37903	4.1406	4.73e-05
23	ASHGA5P040408	noncoding	ENST00000510137	CTD-2263F21.1	GENCODE	intergenic	4.59101	8.67337	4.08236	3.13e-07
24	ASHGA5P043394	noncoding	ENST00000517565	RP11-61L23.2	GENCODE	intergenic	6.65905	10.6332	3.97414	7.45e-08
25	ASHGA5P055907	noncoding	ENST00000537850	AE000661.37	GENCODE	intergenic	4.2898	8.25742	3.96763	6.4e-06
26	ASHGA5P040947	noncoding	ENST00000506335	CTD-2194D22.3	GENCODE	intronic antisense	3.21768	7.16673	3.94905	0.000791743
27	ASHGA5P043787	noncoding	ENST00000415536	AC003092.1	GENCODE	intergenic	2.91974	6.81646	3.89672	1.98e-06
28	ASHGA5P050390	noncoding	ENST00000451644	AC096559.1	GENCODE	intergenic	5.38792	9.26291	3.87499	1.28e-06
29	ASHGA5P019383	noncoding	NR_046371	CP	RefSeq	exon sense-overlapping	5.82906	9.69663	3.86757	6.05e-05
30	ASHGA5P021779	noncoding	NR_037793	LRR1	RefSeq	exon sense-overlapping	4.06619	7.86159	3.7954	4.82e-10
31	ASHGA5P026306	noncoding	ENST00000510619	RP1-68D18.2	GENCODE	intron sense-overlapping	6.74922	10.492	3.74273	6.27e-07
32	ASHGA5P050239	noncoding	ENST00000426393	RP4-792G4.2	GENCODE	intergenic	3.19001	6.91295	3.72294	1.03e-07
33	ASHGA5P046821	noncoding	NR_001545	TTTY15	RefSeq	intergenic	6.38136	10.0902	3.70881	0.0179811
34	ASHGA5P046603	noncoding	ENST00000568809	RP11-524D16__A.3	GENCODE	intergenic	4.66457	8.36267	3.6981	3.56e-07
35	ASHGA5P026307	noncoding	AA992250		LincRNAs identified by Khalil et al	intron sense-overlapping	3.72773	7.41851	3.69077	2.1e-09
36	ASHGA5P045185	noncoding	ENST00000437601	RP4-781K5.8	GENCODE	intergenic	4.48182	8.13884	3.65702	2.84e-07
37	ASHGA5P042295	noncoding	uc003nhj.3	BC079832	UCSC_knowngene	bidirectional	3.74843	7.3742	3.62576	9.41e-08
38	ASHGA5P035263	noncoding	ENST00000584273	RP11-19E11.1	GENCODE	intergenic	5.33973	8.93638	3.59665	9.03e-06
39	ASHGA5P037416	noncoding	NR_001458	MIR155HG	RefSeq	intergenic	7.15334	10.6957	3.54233	5.66e-07
40	ASHGA5P053704	noncoding	NR_046175	LOC286297	RefSeq	intergenic	3.31185	6.82808	3.51622	7.28e-05
41	ASHGA5P049942	noncoding	uc002kmd.2	AX721193	UCSC_knowngene	intergenic	6.05594	9.56157	3.50563	7.41e-06
42	ASHGA5P039177	noncoding	ENST00000472856	SOX2-OT	GENCODE	intergenic	4.31341	7.81268	3.49927	2.91e-06
43	ASHGA5P018851	noncoding	ENST00000458282	RP11-189B4.6	GENCODE	intergenic	4.00991	7.50141	3.4915	8.41e-05
44	ASHGA5P043890	noncoding	ENST00000478818	RP11-155G14.5	pseudogene		6.38227	9.83156	3.44928	1.95e-08
45	ASHGA5P049029	noncoding	ENST00000573315	LINC00514	GENCODE	intergenic	2.87376	6.27718	3.40342	0.0243723
46	ASHGA5P028584	noncoding	ENST00000437267	BX571672.2	GENCODE	intergenic	5.95918	9.35898	3.3998	0.000285124
47	ASHGA5P015153	noncoding	ENST00000417355	AC114803.3	GENCODE	natural antisense	4.09191	7.4807	3.38879	2.8e-05
48	ASHGA5P043538	noncoding	ENST00000417460	AC003986.7	GENCODE	intergenic	5.91936	9.29896	3.3796	2.7e-06
49	ASHGA5P020105	noncoding	ENST00000508286	LEF1-AS1	GENCODE	intergenic	6.23031	9.60167	3.37137	5.28e-07
50	ASHGA5P035083	noncoding	ENST00000457448	AC010987.6	GENCODE	intergenic	2.77204	6.12037	3.34833	1.39e-05
51	ASHGA5P052859	noncoding	ENST00000466706	TAAR3	GENCODE	intergenic	3.41777	6.76328	3.34551	5.39e-05
52	ASHGA5P029626	noncoding	ENST00000553944	ACTN1-AS1	GENCODE	bidirectional	4.61817	7.93578	3.31761	1.77e-07
53	ASHGA5P057808	noncoding	TCONS_00022112	XLOC_010719	LincRNAs identified by Cabili et al	intergenic	4.42399	7.73399	3.31001	0.00040362
54	ASHGA5P017469	noncoding	ENST00000442037	H19	GENCODE	intergenic	6.43853	9.74228	3.30375	0.000492678
55	ASHGA5P039016	noncoding	NR_002811	NPHP3-AS1	RefSeq	natural antisense	3.06577	6.32493	3.25916	1.45e-06
56	ASHGA5P015368	noncoding	ENST00000419668	AC002454.1	GENCODE	intergenic	4.30244	7.5509	3.24846	0.000238277
57	ASHGA5P032454	noncoding	ENST00000441312	AC015936.3	GENCODE	natural antisense	8.75254	12.0002	3.24764	2.92e-07
58	ASHGA5P029269	noncoding	ENST00000555001	RP11-299L17.3	GENCODE	intergenic	6.63434	9.87461	3.24026	2.7e-05
59	ASHGA5P051762	noncoding	ENST00000488647	EGFEM1P	GENCODE	intergenic	4.21185	7.44442	3.23257	2.42e-08
60	ASHGA5P037636	noncoding	ENST00000444114	RP5-1172A22.1	GENCODE	intergenic	3.09246	6.31791	3.22546	0.00128882
61	ASHGA5P051474	noncoding	ENST00000452738	BX571672.2	GENCODE	intergenic	5.66557	8.88805	3.22248	2.24e-05
62	ASHGA5P030667	noncoding	ENST00000560590	RP11-307C19.2	GENCODE	intergenic	5.5071	8.71487	3.20777	1.55e-06
63	ASHGA5P054569	noncoding	NR_029380	FLJ41350	RefSeq	natural antisense	2.77274	5.97925	3.20652	0.00046438
64	ASHGA5P018571	noncoding	ENST00000455131	LINC00152	GENCODE	intergenic	9.83902	13.042	3.20299	3.2e-06
65	ASHGA5P018550	noncoding	ENST00000454875	TTTY14	GENCODE	intron sense-overlapping	4.55057	7.7447	3.19413	0.000826917
66	ASHGA5P007375	noncoding	NR_024206	LINC00152	RefSeq	intergenic	10.0123	13.2043	3.19203	2.02e-06
67	ASHGA5P044535	noncoding	NR_033916	LOC728724	RefSeq	intergenic	3.56024	6.74385	3.18362	5.17e-09
68	ASHGA5P014767	noncoding	ENST00000413202	LINC00152	GENCODE	intergenic	9.86369	13.0441	3.18042	3.06e-06
69	ASHGA5P055580	noncoding	ENST00000547946	RMST	GENCODE	intergenic	8.86124	12.0385	3.17728	7.27e-07
70	ASHGA5P017086	noncoding	ENST00000437561	LINC00152	GENCODE	intergenic	9.76742	12.9404	3.17293	2.86e-06
71	ASHGA5P027793	noncoding	ENST00000535078	ABC12-49244600F4.3	GENCODE	intergenic	3.90755	7.07749	3.16994	2.16e-05
72	ASHGA5P025851	noncoding	NR_038975	MIR181A2HG	RefSeq	intronic antisense	4.06422	7.23317	3.16896	5.51e-07
73	ASHGA5P029134	noncoding	TCONS_00010961	XLOC_004881	LincRNAs identified by Cabili et al	intergenic	9.2295	12.3866	3.15713	3.33e-09
74	ASHGA5P014771	noncoding	uc003wog.3	LOC154822	UCSC_knowngene	natural antisense	3.87495	7.029	3.15405	0.00266234
75	ASHGA5P040324	noncoding	ENST00000569381	RP11-315A16.1	GENCODE	intergenic	3.76994	6.91501	3.14507	0.000141971
76	ASHGA5P033885	noncoding	ENST00000579651	RP11-674P19.2	GENCODE	intergenic	3.42794	6.56318	3.13524	3.82e-07
77	ASHGA5P056422	noncoding	TCONS_00004149	XLOC_001991	LincRNAs identified by Cabili et al	intergenic	3.59963	6.71244	3.11282	0.000181188
78	ASHGA5P021698	noncoding	uc001tfa.1	RMST	UCSC_knowngene	intergenic	8.56048	11.6676	3.10711	6.94e-07
79	ASHGA5P014500	noncoding	NR_024373	LOC541471	RefSeq	intergenic	9.99689	13.1033	3.10643	2.52e-06
80	ASHGA5P036390	noncoding	ENST00000429730	AC079767.4	GENCODE	intergenic	3.23817	6.34019	3.10202	6.61e-06
81	ASHGA5P036245	noncoding	ENST00000430320	RP1-65J11.1	GENCODE	intergenic	7.08101	10.1748	3.09382	3.09e-12
82	ASHGA5P054421	noncoding	TCONS_00010962	XLOC_004881	LincRNAs identified by Cabili et al	intergenic	4.25594	7.31001	3.05407	1.77e-08
83	ASHGA5P056005	noncoding	NR_026797	LINC00520	RefSeq	intergenic	3.21704	6.27022	3.05318	3.55e-05
84	ASHGA5P029479	noncoding	ENST00000547786	NOVA1-AS1	GENCODE	bidirectional	3.04165	6.08157	3.03992	8.91e-07
85	ASHGA5P053820	noncoding	uc004bos.3	AB074162	UCSC_knowngene	intronic antisense	4.80404	7.84202	3.03798	1.68e-07
86	ASHGA5P036094	noncoding	ENST00000568143	RP11-84D1.2	GENCODE	intergenic	4.01506	7.04272	3.02766	9.77e-05
87	ASHGA5P027418	noncoding	ENST00000548900	RP11-1143G9.4	GENCODE	natural antisense	5.3117	8.33683	3.02513	3.81e-05
88	ASHGA5P058362	noncoding	uc001vih.1	AK098560	UCSC_knowngene	intergenic	3.44	6.46115	3.02115	0.00134889
89	ASHGA5P035999	noncoding	uc002suw.1	BC016831	UCSC_knowngene	intergenic	3.30482	6.29508	2.99026	0.000551955
90	ASHGA5P046755	noncoding	uc022cjh.1	IGL@	UCSC_knowngene	intergenic	5.10613	8.08497	2.97884	8.62e-05
91	ASHGA5P044793	noncoding	TCONS_00001093	XLOC_000340	LincRNAs identified by Cabili et al	intergenic	5.68598	8.66293	2.97694	5.99e-09
92	ASHGA5P039698	noncoding	ENST00000503140	RP11-148L24.1	GENCODE	intergenic	6.07692	9.01689	2.93997	0.00103666
93	ASHGA5P016522	noncoding	ENST00000431294	RP4-792G4.2	GENCODE	natural antisense	2.87517	5.8096	2.93443	1.12e-08
94	ASHGA5P043573	noncoding	ENST00000519935	HOXA-AS4	GENCODE	natural antisense	3.50622	6.43722	2.931	0.00585064
95	ASHGA5P034812	noncoding	uc021vcr.1	BC011243	UCSC_knowngene	intergenic	9.16455	12.0907	2.92616	1.93e-09
96	ASHGA5P058482	noncoding	uc004aep.1	AQP7P1	UCSC_knowngene	intergenic	4.43997	7.34364	2.90368	0.000210267
97	ASHGA5P055971	noncoding	TCONS_00025721	XLOC_012542	LincRNAs identified by Cabili et al	intergenic	10.0484	12.9511	2.90268	7.05e-09
98	ASHGA5P037293	noncoding	uc002yup.1	AX746823	UCSC_knowngene	intron sense-overlapping	4.49839	7.39498	2.89659	1.03e-06
99	ASHGA5P054665	noncoding	uc021qbz.1	H19	UCSC_knowngene	intergenic	6.61509	9.50435	2.88927	0.00292279
100	ASHGA5P015898	noncoding	ENST00000424523	AC002454.1	GENCODE	intergenic	5.60174	8.48535	2.88361	0.000182419
101	ASHGA5P018683	noncoding	ENST00000456460	BX004987.5	GENCODE	intergenic	4.22244	7.10526	2.88282	0.0014171
102	ASHGA5P034213	noncoding	TCONS_00016514	XLOC_007896	LincRNAs identified by Cabili et al	intergenic	4.73202	7.6016	2.86959	2.76e-05
103	ASHGA5P014710	noncoding	NR_034128	LOC440900	RefSeq	intergenic	4.09498	6.96422	2.86924	4.69e-07
104	ASHGA5P046764	noncoding	uc022coe.1	BC062752	UCSC_knowngene	exon sense-overlapping	5.00583	7.8733	2.86747	0.0149947
105	ASHGA5P031206	noncoding	ENST00000416416	RP11-576I22.2	GENCODE	intergenic	3.16249	6.02792	2.86543	9.55e-09
106	ASHGA5P033672	noncoding	TCONS_00028340	XLOC_013688	LincRNAs identified by Cabili et al	intergenic	3.62268	6.48193	2.85925	3.67e-09
107	ASHGA5P040412	noncoding	ENST00000512519	CTD-2127H9.1	GENCODE	bidirectional	3.70108	6.55677	2.85569	1.14e-07
108	ASHGA5P020931	noncoding	ENST00000522197	HAS2-AS1	GENCODE	natural antisense	6.86753	9.7192	2.85167	6.69e-08
109	ASHGA5P016309	noncoding	ENST00000429139	MIR181A2HG	GENCODE	intronic antisense	4.87739	7.70777	2.83038	5.89e-07
110	ASHGA5P030691	noncoding	ENST00000561560	RP11-358L4.1	GENCODE	intergenic	3.7042	6.53121	2.82701	3.99e-06
111	ASHGA5P020639	noncoding	ENST00000517838	PVT1	GENCODE	intronic antisense	3.91347	6.73321	2.81975	2.79e-08
112	ASHGA5P037474	noncoding	ENST00000428667	AP000695.4	GENCODE	intronic antisense	4.93121	7.74992	2.81871	4.43e-07
113	ASHGA5P014708	noncoding	ENST00000412669	AC002456.2	GENCODE	intronic antisense	6.73703	9.5551	2.81807	5.51e-08
114	ASHGA5P020802	noncoding	ENST00000520043	HAS2-AS1	GENCODE	bidirectional	7.11694	9.93307	2.81613	1.87e-08
115	ASHGA5P025784	noncoding	NR_037636	GJA9-MYCBP	RefSeq	exon sense-overlapping	6.7882	9.59543	2.80723	5.18e-10
116	ASHGA5P020784	noncoding	ENST00000519762	RP11-909N17.3	GENCODE	intergenic	5.43814	8.23524	2.7971	0.0001769
117	ASHGA5P042080	noncoding	ENST00000448942	RP11-356I2.4	GENCODE	intronic antisense	3.10935	5.90352	2.79417	8.29e-06
118	ASHGA5P032148	noncoding	NR_026951	LINC00324	RefSeq	intergenic	6.38962	9.17213	2.78251	3.49e-10
119	ASHGA5P032536	noncoding	ENST00000508851	RP11-893F2.9	GENCODE	intergenic	6.69503	9.47743	2.78241	4.34e-07
120	ASHGA5P035261	noncoding	ENST00000449075	AC093901.1	GENCODE	intergenic	5.29804	8.07848	2.78044	2.27e-05
121	ASHGA5P043030	noncoding	NR_038276	LOC100506895	RefSeq	natural antisense	3.05953	5.8323	2.77277	1.77e-05
122	ASHGA5P044256	noncoding	ENST00000522408	RP11-109P6.2	GENCODE	intergenic	3.63863	6.40776	2.76913	0.00268683
123	ASHGA5P040177	noncoding	ENST00000421640	BX004987.5	GENCODE	intergenic	6.58739	9.35309	2.76571	2.43e-05
124	ASHGA5P037131	noncoding	ENST00000427794	RP5-907D15.2	GENCODE	bidirectional	2.80352	5.56567	2.76215	0.000688712
125	ASHGA5P027792	noncoding	ENST00000545775	ABC12-49244600F4.3	GENCODE	intergenic	4.63908	7.39599	2.75691	0.000213727
126	ASHGA5P025948	noncoding	NR_047562	PDLIM3	RefSeq	exon sense-overlapping	4.64629	7.39811	2.75182	0.00115251
127	ASHGA5P032633	noncoding	ENST00000581549	LINC00511	GENCODE	intergenic	3.40676	6.15832	2.75156	6.74e-09
128	ASHGA5P057644	noncoding	TCONS_00020322	XLOC_009653	LincRNAs identified by Cabili et al	intergenic	5.66576	8.41605	2.75029	2.21e-09
129	ASHGA5P042961	noncoding	ENST00000523608	RP1-170O19.17	GENCODE	intergenic	3.60773	6.35526	2.74753	0.00324934
130	ASHGA5P040464	noncoding	ENST00000510261	CTD-2116N20.1	GENCODE	intergenic	3.1244	5.86931	2.74491	2.68e-06
131	ASHGA5P044891	noncoding	ENST00000565297	RP11-79H23.3	GENCODE	intergenic	3.51064	6.24805	2.73741	0.000641656
132	ASHGA5P015208	noncoding	ENST00000417930	AC092580.4	GENCODE	intergenic	4.07763	6.79872	2.72109	0.000116731
133	ASHGA5P037288	noncoding	NR_038974	LOC100288432	RefSeq	intronic antisense	6.785	9.49477	2.70977	5.4e-07
134	ASHGA5P041217	noncoding	ENST00000504287	CTD-2316B1.1	GENCODE	intergenic	3.71181	6.41712	2.70531	0.00452427
135	ASHGA5P015046	noncoding	ENST00000415965	AC002456.2	GENCODE	intronic antisense	7.18996	9.88847	2.69851	1.89e-07
136	ASHGA5P052140	noncoding	ENST00000509640	RP11-471J12.1	GENCODE	bidirectional	2.76057	5.45222	2.69165	3.91e-05
137	ASHGA5P050948	noncoding	NR_049777	SRG7	RefSeq	intronic antisense	3.67098	6.35475	2.68377	7.24e-07
138	ASHGA5P044991	noncoding	NR_002835	HAS2-AS1	RefSeq	natural antisense	7.4387	10.115	2.67631	7.99e-07
139	ASHGA5P053792	noncoding	ENST00000563434	RP11-4O1.2	GENCODE	intergenic	5.71365	8.38991	2.67626	8.42e-06
140	ASHGA5P058403	noncoding	uc002qnp.1	BC036412	UCSC_knowngene	natural antisense	3.75113	6.41716	2.66603	5.97e-08
141	ASHGA5P019446	noncoding	ENST00000485035	SOX2-OT	GENCODE	intergenic	3.32562	5.9898	2.66418	0.000182958
142	ASHGA5P053180	noncoding	ENST00000449361	RP11-115N4.1	GENCODE	intergenic	2.91564	5.57974	2.6641	5.89e-07
143	ASHGA5P030403	noncoding	NR_026771	DKFZP434L187	RefSeq	intergenic	3.67142	6.33375	2.66233	0.000446314
144	ASHGA5P045814	noncoding	ENST00000563268	RP11-367F23.2	GENCODE	intergenic	3.36958	6.02778	2.6582	0.00120503
145	ASHGA5P032355	noncoding	ENST00000425161	RP11-343H5.6	GENCODE	natural antisense	4.07321	6.72405	2.65084	0.000696828
146	ASHGA5P025785	noncoding	NR_037637	GJA9-MYCBP	RefSeq	exon sense-overlapping	7.86984	10.5177	2.64782	1.38e-10
147	ASHGA5P037804	noncoding	ENST00000452326	AC000067.1	GENCODE	intergenic	2.86107	5.50878	2.64771	4.29e-06
148	ASHGA5P054138	noncoding	ENST00000424306	RP11-308D16.4	GENCODE	intergenic	2.93283	5.57654	2.64371	2.23e-07
149	ASHGA5P035690	noncoding	ENST00000455579	AC010729.1	GENCODE	exon sense-overlapping	2.99878	5.63698	2.6382	2.33e-06
150	ASHGA5P017713	noncoding	NR_036693	CLEC2D	RefSeq	exon sense-overlapping	6.65359	9.29149	2.6379	5.38e-09
151	ASHGA5P028851	noncoding	ENST00000418943	RP11-473M10.3	GENCODE	intergenic	7.18756	9.8158	2.62824	0.00164205
152	ASHGA5P056008	noncoding	TCONS_00025513	XLOC_012324	LincRNAs identified by Cabili et al	intergenic	2.76357	5.38715	2.62358	3.09e-06
153	ASHGA5P041149	noncoding	ENST00000457791	PMCHL2	pseudogene		3.19818	5.81561	2.61743	0.000248724
154	ASHGA5P054917	noncoding	ENST00000537024	SNHG1	GENCODE	bidirectional	5.02087	7.63213	2.61126	6.6e-07
155	ASHGA5P020435	noncoding	ENST00000513480	CTD-2127H9.1	GENCODE	intron sense-overlapping	4.5467	7.14725	2.60056	0.000528796
156	ASHGA5P045033	noncoding	ENST00000522414	PVT1	GENCODE	intergenic	3.31228	5.91189	2.59961	6.56e-07
157	ASHGA5P016936	noncoding	ENST00000435868	GUSBP11	pseudogene		4.11597	6.71287	2.59691	0.000597103
158	ASHGA5P035947	noncoding	NR_024606	LBX2-AS1	RefSeq	natural antisense	4.40356	6.98723	2.58367	7.2e-05
159	ASHGA5P056653	noncoding	TCONS_00006919	XLOC_002730	LincRNAs identified by Cabili et al	intergenic	6.67435	9.24559	2.57124	0.00168086
160	ASHGA5P031297	noncoding	ENST00000436656	GAS5	GENCODE	bidirectional	5.22162	7.7854	2.56378	1.07e-05
161	ASHGA5P026550	noncoding	ENST00000421455	RP4-668G5.1	GENCODE	intronic antisense	6.94404	9.50247	2.55843	3.91e-07
162	ASHGA5P033815	noncoding	ENST00000573479	AC021224.1	GENCODE	intronic antisense	3.82327	6.37088	2.54761	9.67e-06
163	ASHGA5P041707	noncoding	TCONS_00020316	XLOC_009649	LincRNAs identified by Cabili et al	intergenic	3.87312	6.40189	2.52876	0.00164795
164	ASHGA5P046820	noncoding	ENST00000417071	TTTY15	GENCODE	intergenic	5.658	8.18587	2.52788	0.0059791
165	ASHGA5P052599	noncoding	uc011dkm.2	BTN2A3P	UCSC_knowngene	intergenic	3.45261	5.97611	2.5235	3.41e-06
166	ASHGA5P056667	noncoding	TCONS_00007030	XLOC_002900	LincRNAs identified by Cabili et al	intergenic	2.84995	5.37059	2.52063	0.000154569
167	ASHGA5P040610	noncoding	ENST00000512693	CTD-2587M2.1	GENCODE	intergenic	3.50736	6.0275	2.52014	0.000108376
168	ASHGA5P017463	noncoding	ENST00000441971	AC002456.2	GENCODE	intronic antisense	7.21971	9.73376	2.51405	2.56e-07
169	ASHGA5P038998	noncoding	ENST00000418242	RP11-148B18.3	GENCODE	intergenic	3.2895	5.80215	2.51266	1.57e-05
170	ASHGA5P042488	noncoding	ENST00000449928	RP11-542F9.1	GENCODE	intergenic	3.45242	5.96441	2.512	0.00020999
171	ASHGA5P026662	noncoding	TCONS_00012023	XLOC_005550	LincRNAs identified by Cabili et al	intergenic	2.83642	5.34687	2.51045	0.00458076
172	ASHGA5P048021	noncoding	ENST00000528366	RP4-607I7.1	GENCODE	bidirectional	4.78093	7.28662	2.50569	7.46e-06
173	ASHGA5P035448	noncoding	NR_040001	LOC375295	RefSeq	intergenic	8.5659	11.0646	2.49866	0.00478069
174	ASHGA5P038524	noncoding	NR_034007	LOC339894	RefSeq	intergenic	6.86723	9.36437	2.49715	0.000348696
175	ASHGA5P051166	noncoding	uc010gqe.2	DKFZp586E1322	UCSC_knowngene	exon sense-overlapping	10.9893	13.486	2.49667	0.000152301
176	ASHGA5P001071	noncoding	ENST00000566038	RRN3P2	pseudogene		3.43407	5.927	2.49293	6.83e-08
177	ASHGA5P032579	noncoding	TCONS_00029064	XLOC_013986	LincRNAs identified by Cabili et al	intergenic	7.05745	9.53969	2.48224	9.51e-05
178	ASHGA5P057461	noncoding	TCONS_00017645	XLOC_008317	LincRNAs identified by Cabili et al	intergenic	7.34096	9.82273	2.48177	0.00770947
179	ASHGA5P044770	noncoding	ENST00000563059	KB-1836B5.1	GENCODE	intergenic	5.73914	8.22047	2.48133	3.21e-05
180	ASHGA5P033793	noncoding	NR_040033	LOC729950	RefSeq	intergenic	3.92813	6.40153	2.47339	1.36e-05
181	ASHGA5P045223	noncoding	uc004abd.1	DQ573539	UCSC_knowngene	intron sense-overlapping	5.21004	7.68114	2.4711	0.000455183
182	ASHGA5P053918	noncoding	ENST00000412485	GS1-600G8.5	GENCODE	intergenic	3.28357	5.75155	2.46798	0.000613218
183	ASHGA5P041021	noncoding	ENST00000423102	PMCHL1	pseudogene		3.0326	5.49685	2.46425	0.000213271
184	ASHGA5P023186	noncoding	uc002kmi.3	BC094703	UCSC_knowngene	intronic antisense	2.83826	5.30232	2.46406	8.29e-07
185	ASHGA5P021090	noncoding	NR_038952	LOC100506343	RefSeq	intronic antisense	4.1068	6.56362	2.45681	2.99e-06
186	ASHGA5P037534	noncoding	ENST00000413768	AP000525.8	GENCODE	intron sense-overlapping	4.77038	7.22348	2.4531	0.000608607
187	ASHGA5P026897	noncoding	ENST00000531193	RP11-680F20.6	GENCODE	natural antisense	3.07517	5.52648	2.45131	0.00238696
188	ASHGA5P046113	noncoding	ENST00000443965	GS1-600G8.5	GENCODE	intergenic	2.84473	5.29164	2.44691	0.000372914
189	ASHGA5P058022	noncoding	TCONS_00025441	XLOC_012259	LincRNAs identified by Cabili et al	intergenic	4.08187	6.52716	2.44529	9.72e-08
190	ASHGA5P058630	noncoding	uc011hzu.2	HLA-DQB	UCSC_knowngene	intergenic	7.89855	10.3395	2.4409	1.09e-05
191	ASHGA5P037133	noncoding	ENST00000424205	RP5-907D15.2	GENCODE	intergenic	4.06228	6.49818	2.43589	0.000821778
192	ASHGA5P056254	noncoding	TCONS_00001489	XLOC_000828	LincRNAs identified by Cabili et al	intergenic	6.96973	9.40195	2.43221	6.28e-08
193	ASHGA5P046716	noncoding	ENST00000438239	LL0XNC01-37G1.1	GENCODE	exon sense-overlapping	5.04214	7.47433	2.43219	5.61e-06
194	ASHGA5P026282	noncoding	NR_033971	DKFZp686K1684	RefSeq	intronic antisense	3.39171	5.81961	2.42789	0.000457176
195	ASHGA5P045031	noncoding	ENST00000522875	PVT1	GENCODE	intergenic	2.83095	5.24179	2.41084	7.86e-08
196	ASHGA5P053428	noncoding	ENST00000449589	GAS5	GENCODE	bidirectional	5.10824	7.51684	2.4086	1.03e-07
197	ASHGA5P039144	noncoding	ENST00000484765	RP11-368I23.2	GENCODE	intergenic	4.36647	6.77297	2.4065	1.9e-05
198	ASHGA5P055877	noncoding	uc001vvl.4	AK022914	UCSC_knowngene	intergenic	3.64619	6.04453	2.39835	0.00165463
199	ASHGA5P029482	noncoding	ENST00000548335	RP11-626P14.2	GENCODE	intergenic	3.3987	5.79511	2.39641	0.00310179
200	ASHGA5P047350	noncoding	TCONS_00014959	XLOC_007038	LincRNAs identified by Cabili et al	intergenic	2.90417	5.29614	2.39198	0.000435529
201	ASHGA5P058481	noncoding	uc004aem.1	AQP7P1	UCSC_knowngene	intergenic	2.82754	5.21831	2.39078	0.00364425
202	ASHGA5P031130	noncoding	ENST00000567422	RP11-23E10.4	pseudogene		5.76757	8.15646	2.3889	5.85e-05
203	ASHGA5P043574	noncoding	ENST00000520395	HOXA11-AS	GENCODE	bidirectional	3.01552	5.40408	2.38855	0.000547793
204	ASHGA5P036562	noncoding	TCONS_00025984	XLOC_012324	LincRNAs identified by Cabili et al	intergenic	3.27696	5.66389	2.38694	0.000658256
205	ASHGA5P020502	noncoding	ENST00000514836	RP11-610O8.1	GENCODE	intergenic	3.02661	5.41304	2.38643	0.00160505
206	ASHGA5P019332	noncoding	NR_045147	ITGB3BP	RefSeq	exon sense-overlapping	10.0629	12.4402	2.37731	2.78e-10
207	ASHGA5P046915	noncoding	ENST00000451946	RP11-174J11.1	GENCODE	intergenic	4.26127	6.6385	2.37723	5.45e-05
208	ASHGA5P020436	noncoding	ENST00000513492	RP11-213H15.3	GENCODE	intergenic	2.83119	5.20661	2.37542	0.000204549
209	ASHGA5P015315	noncoding	ENST00000419211	AC015987.1	GENCODE	intronic antisense	3.0663	5.44099	2.37469	0.000403711
210	ASHGA5P039027	noncoding	uc003erl.1	AX746877	UCSC_knowngene	intergenic	3.62232	5.99091	2.36859	7.71e-06
211	ASHGA5P042691	noncoding	TCONS_00014547	XLOC_006924	LincRNAs identified by Cabili et al	intergenic	7.05476	9.42306	2.36829	6.32e-09
212	ASHGA5P027824	noncoding	ENST00000500682	RP11-277P12.20	GENCODE	natural antisense	9.3701	11.738	2.36788	0.00123788
213	ASHGA5P000100	noncoding	BC043009		NRED	intergenic	7.9635	10.3269	2.36335	7.28e-09
214	ASHGA5P058353	noncoding	uc001pen.1	AF086184	UCSC_knowngene	natural antisense	2.97665	5.33554	2.35889	3.96e-05
215	ASHGA5P027749	noncoding	ENST00000513358	RP11-253E3.3	GENCODE	intergenic	5.54607	7.9031	2.35702	5.02e-07
216	ASHGA5P044266	noncoding	uc003xrx.3	BC039537	UCSC_knowngene	intergenic	3.42183	5.77554	2.35372	2.02e-09
217	ASHGA5P051935	noncoding	uc003gwh.3	BC025350	UCSC_knowngene	intergenic	2.98944	5.34142	2.35199	0.00847687
218	ASHGA5P026488	noncoding	ENST00000538355	RP11-783K16.5	GENCODE	bidirectional	4.08692	6.43689	2.34997	1.43e-07
219	ASHGA5P036450	noncoding	TCONS_00026354	XLOC_012707	LincRNAs identified by Cabili et al	intergenic	3.52544	5.86826	2.34282	2.97e-07
220	ASHGA5P032913	noncoding	ENST00000572818	RP11-160E2.11	GENCODE	intergenic	6.39645	8.73506	2.33861	0.000364099
221	ASHGA5P043293	noncoding	NR_002330	ST7-AS1	RefSeq	natural antisense	5.07702	7.41045	2.33343	1.13e-05
222	ASHGA5P037472	noncoding	ENST00000454980	AP000695.4	GENCODE	natural antisense	6.17047	8.49476	2.32429	3.77e-05
223	ASHGA5P027767	noncoding	ENST00000541782	SCARNA10	GENCODE	intron sense-overlapping	3.6595	5.98088	2.32137	2.12e-05
224	ASHGA5P035828	noncoding	ENST00000444629	AC007254.3	GENCODE	intronic antisense	3.27451	5.58926	2.31475	0.000264328
225	ASHGA5P027278	noncoding	ENST00000552061	RP3-405J10.3	GENCODE	intron sense-overlapping	5.00079	7.30886	2.30806	0.000296407
226	ASHGA5P045393	noncoding	ENST00000449258	RP11-406O23.2	GENCODE	intronic antisense	2.76349	5.07145	2.30796	4.82e-05
227	ASHGA5P030071	noncoding	TCONS_00008016	XLOC_003481	LincRNAs identified by Cabili et al	intergenic	4.67758	6.98439	2.30682	1.75e-07
228	ASHGA5P058458	noncoding	uc003tda.1	DPY19L1P2	UCSC_knowngene	intron sense-overlapping	5.16915	7.47553	2.30638	0.000933163
229	ASHGA5P019002	noncoding	NR_026665	CD58	RefSeq	exon sense-overlapping	3.49546	5.79546	2.30001	0.000349004
230	ASHGA5P036415	noncoding	ENST00000420134	AC072062.1	GENCODE	intronic antisense	3.09085	5.38931	2.29846	5.2e-07
231	ASHGA5P016435	noncoding	NR_038951	LOC100506343	RefSeq	intronic antisense	4.37368	6.66136	2.28768	1.92e-05
232	ASHGA5P033398	noncoding	ENST00000570512	RP11-353N14.1	GENCODE	intronic antisense	3.11438	5.39879	2.2844	4.03e-06
233	ASHGA5P021210	noncoding	ENST00000528437	RP11-693N9.2	GENCODE	intergenic	8.9566	11.2337	2.27711	5.1e-07
234	ASHGA5P035262	noncoding	ENST00000449819	AC093901.1	GENCODE	intergenic	6.06448	8.33813	2.27365	1.75e-05
235	ASHGA5P027255	noncoding	ENST00000548382	RP11-161H23.11	GENCODE	intergenic	3.55044	5.82355	2.27312	7.79e-05
236	ASHGA5P041906	noncoding	ENST00000423099	RP11-505P4.6	GENCODE	natural antisense	4.43034	6.70321	2.27287	0.000117576
237	ASHGA5P040713	noncoding	TCONS_00022113	XLOC_010719	LincRNAs identified by Cabili et al	intergenic	3.77203	6.04266	2.27063	0.00468725
238	ASHGA5P044053	noncoding	uc003won.1	BC107568	UCSC_knowngene	intergenic	7.1961	9.46517	2.26906	1.59e-05
239	ASHGA5P056371	noncoding	TCONS_00003800	XLOC_001595	LincRNAs identified by Cabili et al	intergenic	3.67237	5.9402	2.26783	8.1e-05
240	ASHGA5P015152	noncoding	ENST00000417354	DNM3OS	GENCODE	intronic antisense	3.66256	5.92886	2.26629	0.00363252
241	ASHGA5P000034	noncoding	AK022063		NRED	intergenic	2.84288	5.10909	2.26621	0.0186929
242	ASHGA5P021967	noncoding	ENST00000545800	RP11-783K16.13	GENCODE	exon sense-overlapping	5.2215	7.48332	2.26182	1.42e-05
243	ASHGA5P056290	noncoding	TCONS_00001811	XLOC_001195	LincRNAs identified by Cabili et al	intergenic	6.09276	8.35143	2.25867	2.48e-05
244	ASHGA5P036553	noncoding	uc002vwe.1	AK023507	UCSC_knowngene	exon sense-overlapping	10.3733	12.6309	2.25756	8.71e-08
245	ASHGA5P026546	noncoding	ENST00000423403	RP11-436K8.1	GENCODE	intergenic	7.92616	10.182	2.25583	0.000300009
246	ASHGA5P014763	noncoding	ENST00000413121	AC018730.1	GENCODE	intergenic	8.65625	10.9099	2.25367	9.68e-05
247	ASHGA5P031379	noncoding	ENST00000563280	RP11-463O9.5	GENCODE	natural antisense	4.73309	6.98392	2.25082	9.67e-05
248	ASHGA5P017198	noncoding	ENST00000438790	RP1-65J11.1	GENCODE	intergenic	4.79139	7.03905	2.24766	0.000214284
249	ASHGA5P031766	noncoding	ENST00000565308	CTD-2119F7.2	pseudogene		8.88372	11.1226	2.23889	0.0223563
250	ASHGA5P019521	noncoding	NR_027783	SAT1	RefSeq	exon sense-overlapping	6.09469	8.33094	2.23625	0.00688009
251	ASHGA5P005966	noncoding	NR_047546	SCFD1	RefSeq	exon sense-overlapping	5.72913	7.96093	2.2318	0.00118365
252	ASHGA5P053188	noncoding	ENST00000435695	AC002454.1	GENCODE	natural antisense	7.89442	10.1254	2.231	0.00336232
253	ASHGA5P038134	noncoding	ENST00000426702	UBE2E1-AS1	GENCODE	intronic antisense	5.97016	8.20054	2.23038	2.07e-06
254	ASHGA5P039176	noncoding	uc003fkv.3	SOX2-OT	UCSC_knowngene	intron sense-overlapping	3.53181	5.75902	2.22721	0.00748419
255	ASHGA5P031616	noncoding	ENST00000565747	CTD-2270L9.4	GENCODE	natural antisense	5.80166	8.02668	2.22502	5.33e-07
256	ASHGA5P019948	noncoding	ENST00000505700	HOXC-AS1	GENCODE	intronic antisense	2.84558	5.06888	2.2233	0.00173823
257	ASHGA5P043579	noncoding	ENST00000472494	HOTTIP	GENCODE	bidirectional	2.89787	5.11991	2.22204	0.00365562
258	ASHGA5P055194	noncoding	TCONS_00006915	XLOC_002730	LincRNAs identified by Cabili et al	intergenic	7.96794	10.1875	2.21951	0.0066966
259	ASHGA5P021195	noncoding	ENST00000527617	RP11-693N9.2	GENCODE	intergenic	6.46475	8.66506	2.2003	2.06e-07
260	ASHGA5P043717	noncoding	NR_037776	WBSCR22	RefSeq	exon sense-overlapping	8.4822	10.6824	2.20015	2.8e-08
261	ASHGA5P044042	noncoding	NR_038835	LOC645249	RefSeq	bidirectional	4.10376	6.3032	2.19944	0.000515363
262	ASHGA5P047233	noncoding	ENST00000440436	RP11-536K7.5	GENCODE	natural antisense	3.35209	5.54901	2.19693	1.85e-05
263	ASHGA5P044321	noncoding	ENST00000562490	RP11-102F4.3	GENCODE	intergenic	8.30392	10.4999	2.19601	0.00430249
264	ASHGA5P014724	noncoding	uc001lva.4	H19	UCSC_knowngene	intergenic	7.69039	9.88582	2.19543	0.0351678
265	ASHGA5P022359	noncoding	ENST00000555186	CHEK2P2	GENCODE	intergenic	5.46471	7.65594	2.19124	0.00617784
266	ASHGA5P038590	noncoding	ENST00000489016	RP11-139K4.2	GENCODE	intergenic	4.52467	6.71565	2.19098	0.000484116
267	ASHGA5P053422	noncoding	ENST00000458220	GAS5	GENCODE	bidirectional	2.83812	5.02785	2.18973	4.48e-08
268	ASHGA5P045916	noncoding	ENST00000428292	RP11-18B16.2	GENCODE	intergenic	2.76399	4.94885	2.18486	0.00107195
269	ASHGA5P039491	noncoding	ENST00000507894	RP11-742B18.1	GENCODE	intronic antisense	3.16672	5.35014	2.18342	0.000793419
270	ASHGA5P039363	noncoding	NR_037877	LOC100505912	RefSeq	intergenic	8.11311	10.2864	2.17327	1.75e-06
271	ASHGA5P051081	noncoding	ENST00000453910	LINC00478	GENCODE	intergenic	7.94204	10.1128	2.17079	1.38e-06
272	ASHGA5P052276	noncoding	ENST00000510264	RP11-848G14.2	GENCODE	intergenic	4.45147	6.62201	2.17054	2.33e-05
273	ASHGA5P043018	noncoding	ENST00000415237	AC004988.1	GENCODE	intronic antisense	2.99755	5.16494	2.1674	0.000226775
274	ASHGA5P043138	noncoding	uc003ubz.1	PMS2L14	UCSC_knowngene	intron sense-overlapping	4.02932	6.19502	2.1657	0.0224286
275	ASHGA5P039618	noncoding	ENST00000514727	PPP1R14BP3	pseudogene		10.7243	12.8839	2.15956	4.52e-08
276	ASHGA5P020761	noncoding	ENST00000519481	PVT1	GENCODE	intronic antisense	4.5016	6.66042	2.15882	1.15e-05
277	ASHGA5P020340	noncoding	ENST00000511918	RP11-213H15.3	GENCODE	intergenic	2.90239	5.05826	2.15587	0.0021755
278	ASHGA5P034297	noncoding	ENST00000562112	NAPSB	pseudogene		7.20989	9.3586	2.1487	0.000364038
279	ASHGA5P019192	noncoding	NR_028444	PDIA5	RefSeq	exon sense-overlapping	3.37091	5.5172	2.14629	0.00144604
280	ASHGA5P025673	noncoding	NR_024515	APLP2	RefSeq	exon sense-overlapping	4.13673	6.28203	2.14531	0.00651703
281	ASHGA5P037493	noncoding	TCONS_00024509	XLOC_011826	LincRNAs identified by Cabili et al	intergenic	5.33945	7.48347	2.14402	0.00196064
282	ASHGA5P046424	noncoding	ENST00000430562	CD99P1	GENCODE	intergenic	8.74161	10.8832	2.14162	1.83e-06
283	ASHGA5P036098	noncoding	NR_026821	FAM138B	RefSeq	intergenic	4.93127	7.07264	2.14136	0.0209366
284	ASHGA5P023479	noncoding	ENST00000581801	LINC00511	GENCODE	intergenic	5.58211	7.72137	2.13927	4.28e-06
285	ASHGA5P041977	noncoding	TCONS_00014836	XLOC_006904	LincRNAs identified by Cabili et al	intergenic	3.66866	5.80535	2.13669	2.57e-06
286	ASHGA5P016519	noncoding	ENST00000450692	AC009948.3	GENCODE	natural antisense	4.69208	6.82187	2.12979	3.52e-07
287	ASHGA5P015521	noncoding	uc001duc.3	BC045807	UCSC_knowngene	intergenic	8.55952	10.6884	2.12889	2.46e-05
288	ASHGA5P044162	noncoding	uc003xcr.3	BC043400	UCSC_knowngene	natural antisense	8.10321	10.2302	2.12701	6.15e-06
289	ASHGA5P050525	noncoding	ENST00000439192	DGUOK-AS1	GENCODE	natural antisense	7.13867	9.2643	2.12563	0.000114193
290	ASHGA5P045066	noncoding	ENST00000439341	RP5-858B6.3	GENCODE	intergenic	5.2544	7.37397	2.11957	0.000624903
291	ASHGA5P019939	noncoding	NR_003679	NBLA00301	RefSeq	bidirectional	2.96477	5.08081	2.11604	0.000532144
292	ASHGA5P033837	noncoding	TCONS_00003974	XLOC_001788	LincRNAs identified by Cabili et al	intergenic	5.67444	7.78915	2.11471	0.000268177
293	ASHGA5P023153	noncoding	NR_027683	RPAIN	RefSeq	exon sense-overlapping	9.43468	11.546	2.11132	9.41e-10
294	ASHGA5P021729	noncoding	NR_027682	RPAIN	RefSeq	exon sense-overlapping	8.90268	11.0139	2.11122	4.39e-07
295	ASHGA5P056652	noncoding	TCONS_00006918	XLOC_002730	LincRNAs identified by Cabili et al	intergenic	5.69556	7.80603	2.11048	0.00568782
296	ASHGA5P036075	noncoding	ENST00000455309	AC017002.1	GENCODE	intergenic	7.70897	9.81664	2.10767	1.87e-05
297	ASHGA5P015871	noncoding	ENST00000424308	RP4-794H19.4	GENCODE	intergenic	5.24157	7.34574	2.10417	2.68e-06
298	ASHGA5P028354	noncoding	ENST00000456414	RP5-1086K13.1	GENCODE	intergenic	6.22791	8.33159	2.10368	1.01e-07
299	ASHGA5P037055	noncoding	uc021wdt.1	AK023614	UCSC_knowngene	intergenic	3.10776	5.20178	2.09402	2.7e-05
300	ASHGA5P028974	noncoding	uc010ahe.1	BC041856	UCSC_knowngene	intergenic	5.61406	7.70763	2.09357	0.00856807
301	ASHGA5P041087	noncoding	uc003jox.1	AK097288	UCSC_knowngene	exon sense-overlapping	7.66936	9.76255	2.09318	0.00450553
302	ASHGA5P051151	noncoding	uc002zdj.1	DQ577420	UCSC_knowngene	intronic antisense	9.84224	11.9322	2.09	6.65e-07
303	ASHGA5P038623	noncoding	NR_033944	LOC647323	RefSeq	intergenic	2.80242	4.89115	2.08873	0.000653484
304	ASHGA5P006177	noncoding	NR_034086	LOC648987	RefSeq	intergenic	5.15606	7.24395	2.0879	2.21e-07
305	ASHGA5P019785	noncoding	ENST00000503152	CTD-2201E18.3	GENCODE	intron sense-overlapping	5.25522	7.34143	2.08621	3.84e-07
306	ASHGA5P026287	noncoding	ENST00000459866	WT1-AS	GENCODE	bidirectional	2.80447	4.88738	2.08291	0.0147401
307	ASHGA5P015438	noncoding	ENST00000420221	AC108025.2	GENCODE	intergenic	2.85941	4.93577	2.07636	0.000488948
308	ASHGA5P026851	noncoding	AW450413		LincRNAs identified by Khalil et al	intergenic	5.15421	7.22861	2.0744	0.00345977
309	ASHGA5P014540	noncoding	ENST00000409898	LINC00152	GENCODE	intergenic	5.07139	7.13834	2.06695	0.000565291
310	ASHGA5P016501	noncoding	uc010lgv.1	PMS2P1	UCSC_knowngene	natural antisense	9.6661	11.7324	2.06626	1.39e-10
311	ASHGA5P047444	noncoding	NR_027182	LOC84989	RefSeq	natural antisense	7.82263	9.88835	2.06572	1.37e-05
312	ASHGA5P048417	noncoding	ENST00000452503	SKINTL	GENCODE	intergenic	3.68559	5.74853	2.06294	0.000773244
313	ASHGA5P016541	noncoding	ENST00000431464	RP11-308D16.4	GENCODE	intergenic	6.57599	8.63291	2.05692	3.92e-05
314	ASHGA5P033616	noncoding	uc002lfu.1	AK093940	UCSC_knowngene	intergenic	5.31589	7.37248	2.05659	0.000398685
315	ASHGA5P030737	noncoding	ENST00000567484	RP11-429B14.4	GENCODE	intergenic	7.788	9.84264	2.05463	0.000453285
316	ASHGA5P020267	noncoding	ENST00000510667	RP11-438E5.1	GENCODE	intergenic	5.69385	7.7477	2.05385	0.00280318
317	ASHGA5P050391	noncoding	ENST00000414661	AC064875.2	GENCODE	intergenic	4.94645	6.99935	2.0529	0.00275763
318	ASHGA5P047160	noncoding	ENST00000420845	RP11-4C20.3	GENCODE	intronic antisense	4.3008	6.35079	2.05	0.00440141
319	ASHGA5P018109	noncoding	ENST00000449527	BX571672.5	GENCODE	intergenic	4.27661	6.32452	2.04791	0.00122345
320	ASHGA5P037855	noncoding	ENST00000444093	KB-318B8.7	GENCODE	intron sense-overlapping	5.67049	7.71651	2.04603	0.00844781
321	ASHGA5P027535	noncoding	ENST00000551299	RP11-341G23.4	GENCODE	natural antisense	6.57458	8.62009	2.04551	6.05e-05
322	ASHGA5P018940	noncoding	ENST00000475441	SNHG12	GENCODE	natural antisense	9.05758	11.1023	2.04473	3.06e-10
323	ASHGA5P035114	noncoding	ENST00000413452	DGUOK-AS1	GENCODE	natural antisense	7.58234	9.62614	2.04379	0.000178773
324	ASHGA5P048004	noncoding	BJ997864		LincRNAs identified by Khalil et al	intergenic	6.62986	8.67014	2.04028	0.000465188
325	ASHGA5P042167	noncoding	ENST00000564697	RP1-155D22.2	GENCODE	intergenic	3.25373	5.29265	2.03892	0.000133558
326	ASHGA5P048319	noncoding	TCONS_00014353	XLOC_006525	LincRNAs identified by Cabili et al	intergenic	6.0604	8.09736	2.03696	0.000581664
327	ASHGA5P053878	noncoding	uc004cib.1	AX747706	UCSC_knowngene	intergenic	5.98351	8.01776	2.03425	6.88e-06
328	ASHGA5P018847	noncoding	ENST00000458253	AC018730.1	GENCODE	intergenic	8.74931	10.7811	2.03179	0.000436675
329	ASHGA5P039084	noncoding	NR_036538	LOC646903	RefSeq	intronic antisense	8.451	10.4822	2.03117	6.08e-05
330	ASHGA5P045717	noncoding	uc004aaa.3	BC014180	UCSC_knowngene	intergenic	6.49272	8.52338	2.03065	1.95e-06
331	ASHGA5P020091	noncoding	ENST00000508015	TMEM161B-AS1	GENCODE	intergenic	6.06316	8.0906	2.02745	0.00398505
332	ASHGA5P018160	noncoding	ENST00000450133	RP9P	pseudogene		6.38564	8.4103	2.02466	0.000785204
333	ASHGA5P053487	noncoding	ENST00000519854	RP11-37B2.1	GENCODE	intergenic	5.85289	7.87413	2.02124	7.85e-07
334	ASHGA5P032388	noncoding	ENST00000581080	CTD-2267D19.2	GENCODE	intronic antisense	7.12	9.13879	2.01879	4.31e-07
335	ASHGA5P042449	noncoding	ENST00000573382	RP1-302G2.5	GENCODE	intergenic	5.06689	7.08366	2.01677	0.000155983
336	ASHGA5P019840	noncoding	ENST00000503938	AC006445.8	GENCODE	intergenic	3.32199	5.33842	2.01643	0.00770769
337	ASHGA5P041077	noncoding	ENST00000511712	RP11-53O19.2	GENCODE	intergenic	4.64214	6.65509	2.01295	0.00468972
338	ASHGA5P038628	noncoding	ENST00000415869	RP11-513G11.4	GENCODE	intergenic	4.12991	6.13954	2.00963	0.000265019
339	ASHGA5P043780	noncoding	ENST00000418395	RP11-115N4.1	GENCODE	intergenic	2.97899	4.98812	2.00913	0.000300024
340	ASHGA5P048557	noncoding	uc001ytj.3	HERC2P7	UCSC_knowngene	intergenic	3.54582	5.55371	2.00789	1.74e-06
341	ASHGA5P019385	noncoding	ENST00000481220	SNHG12	GENCODE	natural antisense	8.98247	10.99	2.00749	1.13e-09
342	ASHGA5P058466	noncoding	uc003txt.3	BC018166	UCSC_knowngene	intergenic	8.76964	10.776	2.00641	8.42e-08
343	ASHGA5P020172	noncoding	NR_038342	LOC100505875	RefSeq	intergenic	3.4509	5.45701	2.00611	0.0211617
344	ASHGA5P045633	noncoding	ENST00000450445	RP11-62F24.2	GENCODE	intronic antisense	6.95548	8.96073	2.00525	0.00125716
345	ASHGA5P030441	noncoding	ENST00000557883	RP11-1008C21.1	GENCODE	intergenic	3.0144	5.01909	2.00469	5.27e-05
346	ASHGA5P017716	noncoding	ENST00000445003	RP11-290F20.3	GENCODE	intergenic	5.15056	7.15211	2.00155	8.07e-06
347	ASHGA5P018002	noncoding	NR_026937	OXSM	RefSeq	exon sense-overlapping	4.27752	6.27786	2.00034	0.00153638
348	ASHGA5P019165	noncoding	ENST00000470997	HLA-DPB2	pseudogene		10.091	12.0877	1.99663	5.97e-06
349	ASHGA5P018606	noncoding	ENST00000455503	RP11-126K1.6	GENCODE	intronic antisense	8.40563	10.4011	1.99546	1.94e-07
350	ASHGA5P015531	noncoding	ENST00000421112	AC064875.2	GENCODE	intergenic	4.129	6.12424	1.99524	3.89e-05
351	ASHGA5P044414	noncoding	ENST00000521706	KB-1608C10.2	GENCODE	natural antisense	6.08311	8.07803	1.99492	8.41e-09
352	ASHGA5P031474	noncoding	ENST00000561847	RP11-715J22.6	GENCODE	intron sense-overlapping	6.36591	8.35946	1.99355	2.53e-06
353	ASHGA5P037987	noncoding	ENST00000416406	RP3-508I15.14	GENCODE	natural antisense	6.94027	8.9335	1.99323	2.8e-05
354	ASHGA5P049504	noncoding	NR_026880	MGC12916	RefSeq	intron sense-overlapping	3.00918	5.00125	1.99207	0.000845065
355	ASHGA5P019405	noncoding	NR_073060	C7orf55	RefSeq	exon sense-overlapping	10.1039	12.0951	1.99125	2.17e-07
356	ASHGA5P032269	noncoding	ENST00000563569	AC008088.4	GENCODE	intergenic	4.37202	6.36182	1.98979	9.88e-05
357	ASHGA5P040524	noncoding	ENST00000503007	CTD-2201I18.1	GENCODE	intronic antisense	4.94095	6.93018	1.98923	5.62e-05
358	ASHGA5P018257	noncoding	ENST00000451264	AC004540.4	GENCODE	natural antisense	8.04129	10.0287	1.98743	0.0177794
359	ASHGA5P042485	noncoding	ENST00000420759	XXbac-BPG55C20.7	GENCODE	intergenic	6.28332	8.26975	1.98643	0.000238497
360	ASHGA5P018640	noncoding	NR_047542	CDKN2B-AS1	RefSeq	intronic antisense	3.78983	5.77372	1.98389	0.0315958
361	ASHGA5P031094	noncoding	TCONS_00017504	XLOC_008152	LincRNAs identified by Cabili et al	exon sense-overlapping	6.95958	8.94197	1.98239	8.42e-07
362	ASHGA5P037513	noncoding	ENST00000417820	AL773604.8	GENCODE	bidirectional	3.99099	5.97289	1.9819	2.92e-05
363	ASHGA5P032545	noncoding	ENST00000502435	CTB-22K21.2	GENCODE	natural antisense	6.81927	8.79725	1.97798	0.000768023
364	ASHGA5P053000	noncoding	ENST00000451368	AC004540.4	GENCODE	natural antisense	9.25941	11.2363	1.97688	0.0290101
365	ASHGA5P018151	noncoding	ENST00000449986	AC096559.1	GENCODE	intergenic	2.91801	4.89277	1.97475	0.001822
366	ASHGA5P047078	noncoding	ENST00000445730	RP11-525A16.1	GENCODE	intergenic	3.87639	5.85036	1.97397	0.00111134
367	ASHGA5P027402	noncoding	ENST00000489520	RPSAP52	GENCODE	intronic antisense	6.17714	8.14436	1.96722	0.00676552
368	ASHGA5P042341	noncoding	ENST00000494367	HLA-J	pseudogene		4.51835	6.48432	1.96596	0.029671
369	ASHGA5P035996	noncoding	TCONS_00027541	XLOC_013072	LincRNAs identified by Cabili et al	intergenic	3.68749	5.65246	1.96498	0.000607321
370	ASHGA5P015330	noncoding	ENST00000426828	CCT6P3	GENCODE	intergenic	6.49439	8.45796	1.96357	0.0294433
371	ASHGA5P042480	noncoding	ENST00000426453	RP11-472M19.2	GENCODE	intronic antisense	3.33694	5.30011	1.96317	0.000129261
372	ASHGA5P017632	noncoding	ENST00000443988	AC018730.1	GENCODE	intergenic	9.43651	11.3992	1.96268	0.000303404
373	ASHGA5P022825	noncoding	ENST00000563407	RP11-17M15.1	GENCODE	intergenic	3.18238	5.14351	1.96113	0.000987067
374	ASHGA5P017915	noncoding	NR_037148	DNAJC25	RefSeq	exon sense-overlapping	3.46127	5.42186	1.96059	0.00284989
375	ASHGA5P014040	noncoding	ENST00000542925	RP11-551L14.1	GENCODE	intergenic	9.21294	11.1728	1.95987	0.00234454
376	ASHGA5P045811	noncoding	NR_024280	UNQ6494	RefSeq	intergenic	4.27111	6.23017	1.95906	0.0222682
377	ASHGA5P029146	noncoding	ENST00000554221	LINC00520	GENCODE	intergenic	4.57259	6.52915	1.95656	0.00162832
378	ASHGA5P016458	noncoding	ENST00000527459	CD99P1	pseudogene		5.48547	7.44128	1.95581	0.000118262
379	ASHGA5P048553	noncoding	ENST00000566448	CHEK2P2	GENCODE	intergenic	5.58977	7.54509	1.95532	0.0112902
380	ASHGA5P018219	noncoding	ENST00000450783	RP11-295G20.2	GENCODE	bidirectional	7.73473	9.68882	1.95409	2.32e-08
381	ASHGA5P043759	noncoding	CF129145		LincRNAs identified by Khalil et al	intergenic	6.88864	8.83699	1.94834	0.000228283
382	ASHGA5P032896	noncoding	ENST00000513672	RP4-559A3.6	GENCODE	exon sense-overlapping	3.19667	5.1428	1.94613	0.00351162
383	ASHGA5P030772	noncoding	ENST00000556030	RP11-76E17.3	GENCODE	intergenic	6.07803	8.02339	1.94536	3.39e-05
384	ASHGA5P030141	noncoding	ENST00000565689	RP11-941F15.1	GENCODE	intergenic	7.21259	9.15481	1.94223	0.00876152
385	ASHGA5P057228	noncoding	TCONS_00014788	XLOC_006862	LincRNAs identified by Cabili et al	intergenic	3.50029	5.44223	1.94195	0.0049352
386	ASHGA5P014886	noncoding	ENST00000414374	RP11-86H7.1	GENCODE	bidirectional	3.56232	5.50193	1.9396	0.00448151
387	ASHGA5P056215	noncoding	TCONS_00001088	XLOC_000332	LincRNAs identified by Cabili et al	intergenic	4.58372	6.52111	1.93739	0.000443917
388	ASHGA5P019438	noncoding	NR_046443	CEP41	RefSeq	exon sense-overlapping	5.01944	6.95523	1.93578	0.000946205
389	ASHGA5P019646	noncoding	NR_027397	GORAB	RefSeq	exon sense-overlapping	3.49749	5.43134	1.93386	0.000683985
390	ASHGA5P042433	noncoding	NR_047648	FCGR2C	RefSeq	exon sense-overlapping	12.0857	14.0195	1.93381	5.63e-07
391	ASHGA5P045514	noncoding	ENST00000415423	RP11-334J6.6	GENCODE	natural antisense	7.28035	9.21344	1.93309	0.000192503
392	ASHGA5P019421	noncoding	ENST00000483262	RP11-80H8.4	GENCODE	exon sense-overlapping	4.42618	6.35906	1.93289	0.00622225
393	ASHGA5P053805	noncoding	ENST00000451100	RP11-45A16.4	GENCODE	intronic antisense	4.74548	6.6775	1.93202	0.000838204
394	ASHGA5P053486	noncoding	ENST00000524166	RP11-37B2.1	GENCODE	intergenic	5.5368	7.46809	1.93129	3.87e-07
395	ASHGA5P018511	noncoding	ENST00000454416	AC017104.6	GENCODE	intergenic	5.29607	7.22582	1.92975	5.98e-08
396	ASHGA5P032372	noncoding	ENST00000583409	CTB-58E17.3	GENCODE	intronic antisense	7.51047	9.43935	1.92888	6.28e-07
397	ASHGA5P049122	noncoding	ENST00000562842	CTD-2270L9.4	GENCODE	natural antisense	8.86818	10.7967	1.9285	7.47e-07
398	ASHGA5P049998	noncoding	NR_026978	HAUS1	RefSeq	exon sense-overlapping	3.24797	5.17596	1.92799	0.00131028
399	ASHGA5P044381	noncoding	ENST00000520306	RP11-37B2.1	GENCODE	intergenic	4.11377	6.03689	1.92312	6.73e-05
400	ASHGA5P027148	noncoding	ENST00000540595	RP11-582E3.2	GENCODE	intergenic	3.06906	4.99025	1.92119	0.000881366
401	ASHGA5P020215	noncoding	ENST00000509733	AC004507.1	pseudogene		4.87074	6.79026	1.91952	2.79e-05
402	ASHGA5P030680	noncoding	TCONS_00007053	XLOC_002952	LincRNAs identified by Cabili et al	intergenic	4.26361	6.18206	1.91845	0.000321881
403	ASHGA5P051956	noncoding	NR_034081	LOC255130	RefSeq	natural antisense	4.93696	6.85475	1.91779	0.000678744
404	ASHGA5P052560	noncoding	uc003mwo.3	BC042032	UCSC_knowngene	intergenic	4.43844	6.35454	1.9161	4.99e-07
405	ASHGA5P028992	noncoding	NR_002312	RPPH1	RefSeq	bidirectional	5.95109	7.86658	1.91549	2.84e-05
406	ASHGA5P040409	noncoding	ENST00000506463	RP11-122C5.1	GENCODE	intergenic	7.98047	9.89371	1.91324	0.000480894
407	ASHGA5P017172	noncoding	uc001czu.3	BC030753	UCSC_knowngene	intronic antisense	4.90232	6.80888	1.90656	4.44e-05
408	ASHGA5P036303	noncoding	TCONS_00026907	XLOC_012980	LincRNAs identified by Cabili et al	intergenic	10.6549	12.5609	1.90597	6.88e-06
409	ASHGA5P017959	noncoding	ENST00000447623	RP11-263K19.4	GENCODE	natural antisense	7.27187	9.16661	1.89474	5.63e-07
410	ASHGA5P018790	noncoding	ENST00000457670	RP4-625H18.2	GENCODE	intergenic	3.09045	4.98507	1.89461	0.00043158
411	ASHGA5P030225	noncoding	ENST00000558365	RP11-561C5.5	GENCODE	intergenic	5.5975	7.49025	1.89275	0.00118316
412	ASHGA5P039178	noncoding	ENST00000490005	SOX2-OT	GENCODE	intergenic	4.79827	6.69041	1.89214	0.00180154
413	ASHGA5P016497	noncoding	ENST00000430945	LINC00475	GENCODE	intergenic	4.02904	5.92066	1.89162	0.000111555
414	ASHGA5P049725	noncoding	ENST00000504972	HOXB-AS1	GENCODE	natural antisense	3.31668	5.2081	1.89142	0.00273384
415	ASHGA5P041882	noncoding	TCONS_00020446	XLOC_009779	LincRNAs identified by Cabili et al	intergenic	4.25441	6.14486	1.89045	0.00216469
416	ASHGA5P046462	noncoding	NR_029379	PHKA2-AS1	RefSeq	natural antisense	4.2122	6.10197	1.88978	0.000366797
417	ASHGA5P043975	noncoding	ENST00000421648	AC092214.10	GENCODE	intronic antisense	6.65028	8.53812	1.88784	5.33e-05
418	ASHGA5P020260	noncoding	ENST00000510565	FAM86EP	GENCODE	intergenic	7.16698	9.0539	1.88692	3.12e-08
419	ASHGA5P022869	noncoding	ENST00000564335	AC002398.5	GENCODE	intergenic	3.44994	5.33672	1.88679	4.08e-05
420	ASHGA5P017658	noncoding	ENST00000444265	LINC00340	GENCODE	intergenic	4.77972	6.66422	1.88451	0.00167957
421	ASHGA5P053437	noncoding	uc003xve.3	BX537900	UCSC_knowngene	intergenic	4.94983	6.83343	1.8836	3.38e-06
422	ASHGA5P033414	noncoding	ENST00000575922	AC027601.1	GENCODE	natural antisense	3.34354	5.22638	1.88284	0.00499262
423	ASHGA5P028211	noncoding	ENST00000501008	RP11-796E2.4	GENCODE	natural antisense	3.79487	5.6768	1.88193	0.00142703
424	ASHGA5P038646	noncoding	ENST00000457601	SDHAP1	GENCODE	intergenic	7.73159	9.61021	1.87861	0.000184762
425	ASHGA5P047171	noncoding	uc001lku.1	AK125699	UCSC_knowngene	exon sense-overlapping	6.49037	8.36865	1.87828	0.00386936
426	ASHGA5P039927	noncoding	ENST00000441504	DANCR	GENCODE	intergenic	7.64608	9.52382	1.87774	3.24e-05
427	ASHGA5P021480	noncoding	ENST00000533170	RP11-626H12.2	GENCODE	intergenic	3.08982	4.96627	1.87645	0.000343443
428	ASHGA5P050170	noncoding	TCONS_00018656	XLOC_009007	LincRNAs identified by Cabili et al	intergenic	5.73809	7.61411	1.87602	0.0139304
429	ASHGA5P020789	noncoding	ENST00000519861	RP11-383J24.5	GENCODE	bidirectional	7.66397	9.53915	1.87518	9.86e-07
430	ASHGA5P026612	noncoding	ENST00000418244	RP4-792G4.2	GENCODE	bidirectional	3.26059	5.13353	1.87295	0.0012816
431	ASHGA5P054995	noncoding	ENST00000528684	FAM86C2P	pseudogene		7.83214	9.70238	1.87024	6.41e-05
432	ASHGA5P053748	noncoding	ENST00000438322	LINC00475	GENCODE	intergenic	5.77305	7.64177	1.86872	0.000442319
433	ASHGA5P048620	noncoding	ENST00000563423	CSNK1A1P1	pseudogene		6.76165	8.63034	1.86869	0.0459701
434	ASHGA5P029047	noncoding	ENST00000572358	RP11-483C6.1	GENCODE	intron sense-overlapping	2.8763	4.74139	1.86509	0.000170972
435	ASHGA5P058462	noncoding	uc003ttc.1	AK125429	UCSC_knowngene	intergenic	5.3947	7.25715	1.86245	0.0265231
436	ASHGA5P029884	noncoding	ENST00000560531	RP13-126C7.1	GENCODE	intronic antisense	3.93101	5.79056	1.85956	0.00693963
437	ASHGA5P015025	noncoding	uc011crz.2	PMCHL2	UCSC_knowngene	intergenic	3.56014	5.41568	1.85554	0.0047851
438	ASHGA5P028561	noncoding	ENST00000449579	DLEU2	GENCODE	bidirectional	5.1796	7.03461	1.85501	0.0110558
439	ASHGA5P031908	noncoding	ENST00000569195	RP5-991G20.4	GENCODE	intronic antisense	7.5819	9.43486	1.85297	1.73e-06
440	ASHGA5P048636	noncoding	NR_040062	LOC100131089	RefSeq	bidirectional	6.84248	8.69494	1.85246	3.99e-07
441	ASHGA5P013053	noncoding	ENST00000383038	AP000525.8	GENCODE	intergenic	7.39113	9.24356	1.85243	0.000330818
442	ASHGA5P058394	noncoding	uc002nrh.1	AK022793	UCSC_knowngene	intergenic	4.39463	6.24644	1.85181	0.00381897
443	ASHGA5P032081	noncoding	ENST00000575402	RP1-59D14.6	GENCODE	intron sense-overlapping	8.1208	9.97174	1.85094	0.000853068
444	ASHGA5P015972	noncoding	ENST00000425358	HOTAIRM1	GENCODE	bidirectional	2.79935	4.64613	1.84678	0.00890629
445	ASHGA5P028559	noncoding	ENST00000438752	DLEU2	GENCODE	bidirectional	6.56662	8.40746	1.84084	1.75e-07
446	ASHGA5P019378	noncoding	NR_073059	C7orf55	RefSeq	exon sense-overlapping	10.7699	12.6091	1.8392	4.92e-07
447	ASHGA5P056871	noncoding	TCONS_00010055	XLOC_004502	LincRNAs identified by Cabili et al	intergenic	3.99788	5.83306	1.83518	7.46e-05
448	ASHGA5P041948	noncoding	uc003pod.3	BC037927	UCSC_knowngene	intergenic	2.76392	4.59901	1.83509	0.00560881
449	ASHGA5P021071	noncoding	NR_073006	LMO1	RefSeq	exon sense-overlapping	5.3447	7.17821	1.83351	0.0277251
450	ASHGA5P056135	noncoding	NR_001459	SNHG10	RefSeq	natural antisense	6.50854	8.33954	1.831	9.14e-05
451	ASHGA5P019467	noncoding	ENST00000486431	RP11-666A20.1	GENCODE	natural antisense	7.51435	9.34442	1.83007	2.44e-08
452	ASHGA5P018317	noncoding	ENST00000451884	AC068491.1	GENCODE	intergenic	5.009	6.83799	1.82899	0.00544968
453	ASHGA5P058608	noncoding	uc010ygp.1	FJ997633	UCSC_knowngene	natural antisense	3.06448	4.89227	1.82779	0.00110279
454	ASHGA5P035011	noncoding	ENST00000427020	AC009236.1	GENCODE	intergenic	5.01316	6.84084	1.82767	0.00403601
455	ASHGA5P020049	noncoding	ENST00000507301	FAM86EP	GENCODE	intergenic	7.24306	9.0699	1.82684	2.01e-08
456	ASHGA5P021982	noncoding	ENST00000549813	CTD-2314B22.3	GENCODE	intergenic	7.89927	9.72545	1.82618	3.99e-06
457	ASHGA5P053071	noncoding	uc022acj.1	BC041623	UCSC_knowngene	intron sense-overlapping	3.95951	5.78355	1.82404	0.0157287
458	ASHGA5P058631	noncoding	uc011hzv.2	HLA-DQB	UCSC_knowngene	intergenic	9.46959	11.2933	1.82373	1.27e-05
459	ASHGA5P042693	noncoding	ENST00000412161	SYNE1-AS1	GENCODE	natural antisense	2.86692	4.69023	1.82331	7.9e-06
460	ASHGA5P035242	noncoding	TCONS_00016565	XLOC_007326	LincRNAs identified by Cabili et al	intergenic	3.98695	5.80843	1.82149	0.0101494
461	ASHGA5P040042	noncoding	uc003hul.2	LOC100507053	UCSC_knowngene	bidirectional	3.07516	4.89339	1.81823	7.01e-05
462	ASHGA5P040421	noncoding	uc003jnb.1	AK056817	UCSC_knowngene	intergenic	7.09605	8.91405	1.81801	0.000363996
463	ASHGA5P019248	noncoding	NR_048567	PPP1R1C	RefSeq	exon sense-overlapping	2.95613	4.77229	1.81616	0.00160594
464	ASHGA5P033710	noncoding	ENST00000577848	RP11-874J12.4	GENCODE	intronic antisense	4.05802	5.87295	1.81493	0.000165783
465	ASHGA5P027555	noncoding	AW769345		LincRNAs identified by Khalil et al	intergenic	6.67483	8.48855	1.81372	2.63e-05
466	ASHGA5P025968	noncoding	NR_047624	UTY	RefSeq	exon sense-overlapping	4.34933	6.16102	1.81169	0.00972634
467	ASHGA5P054125	noncoding	ENST00000440570	AC004383.4	GENCODE	intergenic	9.32518	11.1357	1.8105	0.00427565
468	ASHGA5P038665	noncoding	NR_045572	CHL1	RefSeq	exon sense-overlapping	5.78344	7.59366	1.81022	0.0036734
469	ASHGA5P038247	noncoding	ENST00000453229	RP11-230B22.1	GENCODE	bidirectional	6.51086	8.32097	1.8101	4.26e-06
470	ASHGA5P025998	noncoding	NR_049790	PLEKHB2	RefSeq	exon sense-overlapping	5.72393	7.53301	1.80908	0.000609614
471	ASHGA5P020811	noncoding	NR_024084	SAP30L	RefSeq	exon sense-overlapping	10.1419	11.9492	1.80735	5.31e-11
472	ASHGA5P036333	noncoding	TCONS_00026598	XLOC_012624	LincRNAs identified by Cabili et al	intergenic	4.93401	6.73837	1.80436	0.000894075
473	ASHGA5P029857	noncoding	uc021sff.1	AJ004954	UCSC_knowngene	intergenic	5.02104	6.82502	1.80398	0.000595992
474	ASHGA5P057545	noncoding	TCONS_00018653	XLOC_009007	LincRNAs identified by Cabili et al	intergenic	5.88242	7.68507	1.80264	0.0156158
475	ASHGA5P019193	noncoding	NR_027169	C17orf76-AS1	RefSeq	natural antisense	3.18464	4.98565	1.80101	0.00154829
476	ASHGA5P020318	noncoding	ENST00000511488	FAM86EP	GENCODE	intergenic	7.09557	8.89611	1.80054	1.64e-07
477	ASHGA5P030166	noncoding	ENST00000569742	RP11-797A18.4	GENCODE	intergenic	4.43181	6.23114	1.79933	0.00341951
478	ASHGA5P058047	noncoding	TCONS_00025724	XLOC_012542	LincRNAs identified by Cabili et al	intergenic	6.66257	8.46133	1.79875	5.48e-08
479	ASHGA5P028433	noncoding	ENST00000449656	C1QTNF9-AS1	GENCODE	natural antisense	3.40918	5.20738	1.7982	9.81e-05
480	ASHGA5P035838	noncoding	ENST00000425325	AC012354.6	GENCODE	intergenic	2.84835	4.64629	1.79794	0.0199768
481	ASHGA5P035237	noncoding	ENST00000453478	AC068491.1	GENCODE	intergenic	5.88185	7.67656	1.79471	0.00346832
482	ASHGA5P033467	noncoding	ENST00000581712	RP11-769O8.3	GENCODE	intron sense-overlapping	6.86891	8.65821	1.7893	0.000433621
483	ASHGA5P028454	noncoding	NR_046378	MTUS2-AS1	RefSeq	intronic antisense	3.50998	5.29676	1.78678	0.00035544
484	ASHGA5P041123	noncoding	ENST00000515227	RP11-434D9.1	GENCODE	intergenic	3.76702	5.55222	1.7852	0.00111259
485	ASHGA5P026609	noncoding	ENST00000542477	RP11-807H22.5	GENCODE	intergenic	6.93493	8.71668	1.78175	0.000539351
486	ASHGA5P035271	noncoding	ENST00000413991	AC073257.2	GENCODE	intergenic	3.55119	5.33271	1.78153	1.53e-05
487	ASHGA5P010584	noncoding	ENST00000533551	PRKY	pseudogene		4.31349	6.09421	1.78072	0.0241955
488	ASHGA5P019862	noncoding	ENST00000504278	RP11-834C11.5	GENCODE	intergenic	6.85512	8.63504	1.77992	0.00102076
489	ASHGA5P052192	noncoding	ENST00000509788	CTD-2001E22.2	GENCODE	bidirectional	11.4718	13.2512	1.77935	0.00733394
490	ASHGA5P055949	noncoding	ENST00000550043	BNIP3P1	GENCODE	intergenic	3.74601	5.52299	1.77698	0.0102718
491	ASHGA5P042626	noncoding	NR_038981	LOC100507254	RefSeq	intergenic	3.46798	5.24105	1.77307	0.00386543
492	ASHGA5P023503	noncoding	NR_047541	CDKN2B-AS1	RefSeq	intronic antisense	3.89155	5.66354	1.772	0.0471093
493	ASHGA5P037397	noncoding	ENST00000413645	AP000473.5	GENCODE	intergenic	6.51359	8.28525	1.77166	0.00931646
494	ASHGA5P023098	noncoding	ENST00000569828	RP11-201P10.3	GENCODE	intergenic	8.22128	9.99036	1.76908	0.0165196
495	ASHGA5P053474	noncoding	ENST00000518880	RP11-363E6.3	GENCODE	intronic antisense	7.5255	9.29456	1.76906	0.00553318
496	ASHGA5P043694	noncoding	uc003ttf.3	BC053669	UCSC_knowngene	intron sense-overlapping	6.00414	7.77282	1.76869	0.000326638
497	ASHGA5P043706	noncoding	ENST00000416602	STAG3L4	GENCODE	intergenic	6.97239	8.7396	1.76721	0.0054199
498	ASHGA5P038050	noncoding	ENST00000426112	RP3-439F8.1	GENCODE	intergenic	4.17063	5.93717	1.76654	2e-07
499	ASHGA5P025485	noncoding	NR_003085	PMS2	RefSeq	exon sense-overlapping	8.36571	10.1319	1.76617	0.000222698
500	ASHGA5P021303	noncoding	NR_033759	ATP5L	RefSeq	exon sense-overlapping	5.15525	6.92089	1.76564	4.43e-06
501	ASHGA5P017937	noncoding	ENST00000447329	RP4-794H19.4	GENCODE	intergenic	5.8425	7.60788	1.76538	8.42e-06
502	ASHGA5P037533	noncoding	ENST00000447898	AP000525.8	GENCODE	intron sense-overlapping	8.69335	10.4568	1.76349	0.000814274
503	ASHGA5P022042	noncoding	ENST00000547774	RP11-579D7.4	GENCODE	bidirectional	3.2797	5.04046	1.76076	7.04e-05
504	ASHGA5P006110	noncoding	uc003ghn.3	FAM86EP	UCSC_knowngene	intergenic	7.62825	9.38811	1.75987	1.92e-08
505	ASHGA5P046709	noncoding	ENST00000454307	XX-FW80269A6.1	GENCODE	intergenic	4.0196	5.77884	1.75924	0.000173084
506	ASHGA5P048375	noncoding	BU594464		LincRNAs identified by Khalil et al	exon sense-overlapping	6.57369	8.33202	1.75833	0.000367311
507	ASHGA5P030923	noncoding	ENST00000573220	RP11-95P2.3	GENCODE	intergenic	5.95281	7.71107	1.75826	0.00485498
508	ASHGA5P044043	noncoding	ENST00000444158	AC006372.4	GENCODE	intergenic	4.35319	6.11119	1.758	0.0135767
509	ASHGA5P035348	noncoding	ENST00000420548	AC092484.1	GENCODE	intergenic	2.93938	4.69533	1.75595	0.00632217
510	ASHGA5P025727	noncoding	NR_028398	TSNAX-DISC1	RefSeq	exon sense-overlapping	7.35031	9.10587	1.75555	2.15e-05
511	ASHGA5P043681	noncoding	uc003tqy.3	CO9	UCSC_knowngene	intergenic	13.9637	15.7154	1.75172	4.9e-05
512	ASHGA5P021485	noncoding	ENST00000533267	SAA3P	pseudogene		3.182	4.93259	1.75059	0.0266373
513	ASHGA5P049519	noncoding	ENST00000484836	C17orf76-AS1	GENCODE	intergenic	6.37889	8.12619	1.7473	0.00504418
514	ASHGA5P040872	noncoding	ENST00000511921	CTB-114C7.4	GENCODE	intergenic	4.02481	5.77155	1.74674	0.000117543
515	ASHGA5P027583	noncoding	ENST00000413541	RP11-86H7.6	GENCODE	intergenic	4.64632	6.39276	1.74644	6.92e-05
516	ASHGA5P026951	noncoding	ENST00000540136	RP11-598F7.5	GENCODE	natural antisense	5.08498	6.82852	1.74354	8.31e-05
517	ASHGA5P020020	noncoding	NR_033655	AGA	RefSeq	exon sense-overlapping	7.06965	8.81269	1.74304	0.00749865
518	ASHGA5P058649	noncoding	uc021zty.1	BC013828	UCSC_knowngene	intergenic	13.7402	15.4828	1.74262	1.19e-06
519	ASHGA5P047598	noncoding	ENST00000432120	RP11-119K6.6	GENCODE	intron sense-overlapping	2.81795	4.5601	1.74215	0.00283421
520	ASHGA5P026013	noncoding	NR_072999	JAM2	RefSeq	exon sense-overlapping	11.1787	12.9202	1.74145	7.27e-09
521	ASHGA5P025717	noncoding	NR_027996	RDM1	RefSeq	exon sense-overlapping	4.58474	6.32547	1.74073	0.00415314
522	ASHGA5P041031	noncoding	NR_038848	LOC643401	RefSeq	intergenic	3.33321	5.07378	1.74058	0.0179199
523	ASHGA5P019079	noncoding	NR_024250	FAM86JP	RefSeq	natural antisense	7.94652	9.68672	1.7402	3.73e-08
524	ASHGA5P027254	noncoding	ENST00000550468	RP11-161H23.5	GENCODE	natural antisense	4.50629	6.24361	1.73732	0.000133452
525	ASHGA5P043838	noncoding	ENST00000417026	RP11-325F22.2	GENCODE	intergenic	4.54709	6.28378	1.73669	0.000583629
526	ASHGA5P031033	noncoding	ENST00000566098	RP11-105C19.1	GENCODE	intergenic	7.165	8.90152	1.73652	8.68e-05
527	ASHGA5P026915	noncoding	BP305238		LincRNAs identified by Khalil et al	exon sense-overlapping	5.89074	7.62648	1.73574	4.03e-06
528	ASHGA5P028975	noncoding	ENST00000553153	CTD-2314B22.3	GENCODE	intergenic	8.46322	10.1989	1.73566	0.00118184
529	ASHGA5P031070	noncoding	uc002duh.1	BC029255	UCSC_knowngene	intronic antisense	3.04219	4.77273	1.73054	0.00287803
530	ASHGA5P051761	noncoding	ENST00000382864	EGFEM1P	GENCODE	intergenic	2.99196	4.72203	1.73006	0.00350836
531	ASHGA5P015637	noncoding	ENST00000422129	BX571672.2	GENCODE	intergenic	3.33985	5.0697	1.72985	0.00461573
532	ASHGA5P053623	noncoding	ENST00000429980	RP11-143M1.2	GENCODE	intergenic	4.28037	6.00795	1.72759	0.000164189
533	ASHGA5P030766	noncoding	uc021svq.1	AK024092	UCSC_knowngene	intron sense-overlapping	6.36597	8.09275	1.72679	0.00490499
534	ASHGA5P039531	noncoding	uc003hxs.3	AK299501	UCSC_knowngene	exon sense-overlapping	3.38136	5.10814	1.72678	0.010777
535	ASHGA5P028516	noncoding	TCONS_00010597	XLOC_004244	LincRNAs identified by Cabili et al	intergenic	3.94753	5.67297	1.72544	0.00466813
536	ASHGA5P037411	noncoding	ENST00000453784	AP000476.1	GENCODE	intergenic	4.60985	6.33471	1.72486	0.000963365
537	ASHGA5P053936	noncoding	uc022bty.1	AK310094	UCSC_knowngene	exon sense-overlapping	8.67536	10.4002	1.72481	0.0448776
538	ASHGA5P051064	noncoding	ENST00000447343	RP4-583P15.10	GENCODE	natural antisense	7.35557	9.07888	1.7233	0.00309548
539	ASHGA5P043753	noncoding	uc003ufr.3	BC090058	UCSC_knowngene	intron sense-overlapping	4.51945	6.24226	1.72281	1.68e-05
540	ASHGA5P058465	noncoding	uc003txn.4	PMS2L2	UCSC_knowngene	bidirectional	8.33725	10.058	1.72073	0.000278218
541	ASHGA5P056294	noncoding	TCONS_00001898	XLOC_001286	LincRNAs identified by Cabili et al	intergenic	5.84433	7.56404	1.71971	3.9e-05
542	ASHGA5P033762	noncoding	uc002ksd.1	AX748268	UCSC_knowngene	intron sense-overlapping	6.04697	7.7655	1.71853	0.00393214
543	ASHGA5P016758	noncoding	ENST00000433905	RP4-583P15.10	GENCODE	natural antisense	7.0652	8.78372	1.71852	0.00472449
544	ASHGA5P040061	noncoding	ENST00000512129	LEF1-AS1	GENCODE	intergenic	6.54111	8.2584	1.71729	0.000334755
545	ASHGA5P040983	noncoding	NR_045196	LOC100505806	RefSeq	bidirectional	9.54782	11.2642	1.71634	0.00462035
546	ASHGA5P018101	noncoding	ENST00000449449	TRAF3IP2-AS1	GENCODE	intronic antisense	6.38893	8.1048	1.71586	0.000916485
547	ASHGA5P020399	noncoding	uc011kfq.2	PMS2L2	UCSC_knowngene	intron sense-overlapping	9.80187	11.5172	1.7153	2.52e-06
548	ASHGA5P037655	noncoding	AI554154		LincRNAs identified by Khalil et al	intergenic	3.9047	5.61974	1.71504	0.00527819
549	ASHGA5P038952	noncoding	TCONS_00024187	XLOC_011546	LincRNAs identified by Cabili et al	exon sense-overlapping	5.28054	6.99329	1.71274	0.000374693
550	ASHGA5P048026	noncoding	ENST00000531569	RP11-698N11.2	GENCODE	intergenic	5.21071	6.92342	1.71272	1.46e-05
551	ASHGA5P041099	noncoding	ENST00000506435	RP11-506H20.1	GENCODE	natural antisense	3.64154	5.35285	1.71131	0.00816792
552	ASHGA5P039306	noncoding	ENST00000419428	RP11-356N1.2	GENCODE	intergenic	2.83564	4.54605	1.71041	3e-05
553	ASHGA5P054299	noncoding	ENST00000454631	RP11-295G20.2	GENCODE	natural antisense	7.81926	9.52902	1.70976	2.83e-07
554	ASHGA5P027159	noncoding	ENST00000553105	RP11-996F15.2	GENCODE	natural antisense	6.72258	8.43034	1.70776	9.43e-05
555	ASHGA5P030951	noncoding	ENST00000570440	RP11-876N24.5	GENCODE	intron sense-overlapping	8.16028	9.86781	1.70753	0.00199967
556	ASHGA5P043619	noncoding	ENST00000561845	RP11-182J23.1	GENCODE	intergenic	6.11308	7.82014	1.70706	0.0112
557	ASHGA5P040748	noncoding	TCONS_00022133	XLOC_010743	LincRNAs identified by Cabili et al	intergenic	6.08927	7.79595	1.70668	0.000427507
558	ASHGA5P050165	noncoding	TCONS_00019067	XLOC_009007	LincRNAs identified by Cabili et al	intergenic	5.80385	7.50717	1.70332	0.0151536
559	ASHGA5P022380	noncoding	ENST00000555772	CTD-3049M7.1	GENCODE	intergenic	3.08598	4.78852	1.70254	0.0402187
560	ASHGA5P019582	noncoding	ENST00000493616	GLYCTK-AS1	GENCODE	intronic antisense	6.66926	8.37167	1.70241	0.000677271
561	ASHGA5P051792	noncoding	ENST00000476964	SOX2-OT	GENCODE	intron sense-overlapping	10.5618	12.2618	1.70008	0.0211732
562	ASHGA5P042466	noncoding	NR_033327	EFHC1	RefSeq	exon sense-overlapping	4.19121	5.89025	1.69904	0.0123967
563	ASHGA5P016944	noncoding	ENST00000435913	BX571672.2	GENCODE	intergenic	3.44024	5.13839	1.69816	0.0101254
564	ASHGA5P044513	noncoding	ENST00000530778	RP11-383J24.5	GENCODE	bidirectional	7.83079	9.52704	1.69625	4.94e-08
565	ASHGA5P031767	noncoding	ENST00000569993	RP11-7O14.1	GENCODE	intergenic	5.83162	7.5278	1.69617	0.000211721
566	ASHGA5P040687	noncoding	TCONS_00022099	XLOC_010709	LincRNAs identified by Cabili et al	intergenic	7.72591	9.42096	1.69505	2.63e-06
567	ASHGA5P014890	noncoding	ENST00000423223	RP11-534G20.3	GENCODE	intronic antisense	8.29411	9.98742	1.69332	0.0117137
568	ASHGA5P028592	noncoding	ENST00000450029	RP11-394A14.2	GENCODE	intergenic	3.18382	4.8771	1.69328	0.0182415
569	ASHGA5P054938	noncoding	ENST00000544553	RP11-783K16.5	GENCODE	intronic antisense	9.51881	11.2108	1.69201	0.000233725
570	ASHGA5P054425	noncoding	ENST00000419779	RP11-508N22.9	GENCODE	intergenic	3.70677	5.39863	1.69186	7.74e-05
571	ASHGA5P058464	noncoding	uc003txh.4	PMS2L2	UCSC_knowngene	bidirectional	8.70306	10.3947	1.69163	0.00078612
572	ASHGA5P058131	noncoding	TCONS_00026740	XLOC_012892	LincRNAs identified by Cabili et al	intergenic	3.37931	5.07019	1.69087	0.000194392
573	ASHGA5P052931	noncoding	NR_028105	DCAF8	RefSeq	exon sense-overlapping	6.41449	8.10524	1.69074	0.000453227
574	ASHGA5P017727	noncoding	ENST00000445151	RP4-610C12.1	GENCODE	intergenic	6.18659	7.8739	1.68731	0.00123518
575	ASHGA5P018565	noncoding	uc001vvv.1	AK056135	UCSC_knowngene	intergenic	5.14876	6.83544	1.68668	0.00187056
576	ASHGA5P016841	noncoding	ENST00000434901	RP1-153P14.3	pseudogene		4.40405	6.08983	1.68578	0.00210092
577	ASHGA5P025723	noncoding	NR_028396	TSNAX-DISC1	RefSeq	exon sense-overlapping	6.92929	8.61425	1.68496	4.32e-06
578	ASHGA5P043803	noncoding	TCONS_00014719	XLOC_006810	LincRNAs identified by Cabili et al	intergenic	3.00498	4.68704	1.68206	0.00658358
579	ASHGA5P032054	noncoding	TCONS_00029849	XLOC_014288	LincRNAs identified by Cabili et al	intergenic	4.99621	6.67709	1.68087	8.6e-05
580	ASHGA5P043234	noncoding	NR_038910	PCOLCE-AS1	RefSeq	natural antisense	5.58109	7.26175	1.68066	0.000447729
581	ASHGA5P025993	noncoding	NR_049741	SIKE1	RefSeq	exon sense-overlapping	5.9884	7.6689	1.68051	1.3e-05
582	ASHGA5P019397	noncoding	NR_033810	CYP3A5	RefSeq	exon sense-overlapping	6.34663	8.02461	1.67798	0.0454228
583	ASHGA5P018331	noncoding	ENST00000452184	RP11-262H14.1	GENCODE	intergenic	3.53758	5.21442	1.67684	0.00245638
584	ASHGA5P036933	noncoding	NR_033917	LOC728228	RefSeq	intergenic	5.416	7.09282	1.67682	2.08e-05
585	ASHGA5P039566	noncoding	ENST00000514608	RP11-21I10.2	GENCODE	intergenic	8.41433	10.0886	1.67428	0.00364617
586	ASHGA5P022711	noncoding	ENST00000561289	CTD-3110H11.2	GENCODE	bidirectional	9.50384	11.1743	1.67049	2.62e-06
587	ASHGA5P012915	noncoding	uc003tdd.3	RP9P	UCSC_knowngene	intronic antisense	6.5452	8.21499	1.66979	4.25e-05
588	ASHGA5P018903	noncoding	ENST00000483140	C17orf76-AS1	GENCODE	natural antisense	6.40408	8.07314	1.66906	0.00527489
589	ASHGA5P029097	noncoding	ENST00000556537	RP11-407N17.4	GENCODE	natural antisense	3.01778	4.68593	1.66816	3.9e-05
590	ASHGA5P019946	noncoding	ENST00000505677	CTC-463N11.3	GENCODE	intronic antisense	7.93601	9.60378	1.66776	0.000171655
591	ASHGA5P043148	noncoding	uc003uco.1	PMS2L2	UCSC_knowngene	intergenic	9.44403	11.1111	1.66709	1.58e-06
592	ASHGA5P058567	noncoding	uc010lbw.2	PMS2P5	UCSC_knowngene	intergenic	8.89248	10.558	1.66548	0.000884452
593	ASHGA5P055352	noncoding	ENST00000505338	AC121336.2	GENCODE	exon sense-overlapping	5.3195	6.98416	1.66467	0.00052425
594	ASHGA5P023402	noncoding	ENST00000580199	LINC00511	GENCODE	intergenic	6.61294	8.27615	1.66321	7.34e-06
595	ASHGA5P048005	noncoding	ENST00000525309	RP11-406D1.2	GENCODE	intergenic	4.10047	5.76321	1.66274	0.000357038
596	ASHGA5P040707	noncoding	NR_026763	SMAD5-AS1	RefSeq	intronic antisense	7.6111	9.27301	1.6619	0.000132504
597	ASHGA5P020681	noncoding	ENST00000518376	RP11-1136L8.1	GENCODE	intergenic	3.51231	5.17193	1.65962	0.00343118
598	ASHGA5P051079	noncoding	uc010glc.2	LINC00478	UCSC_knowngene	intergenic	5.50625	7.16562	1.65937	0.00188698
599	ASHGA5P015354	noncoding	ENST00000419596	RP11-393I23.4	GENCODE	intronic antisense	2.82931	4.48812	1.65881	0.0033557
600	ASHGA5P019242	noncoding	ENST00000475089	RP4-798C17.6	GENCODE	intronic antisense	4.2516	5.91015	1.65856	0.00099149
601	ASHGA5P020513	noncoding	ENST00000515003	CTC-463N11.3	GENCODE	intronic antisense	7.84024	9.49832	1.65808	0.000246649
602	ASHGA5P028221	noncoding	ENST00000551257	RP11-887P2.6	GENCODE	intron sense-overlapping	3.72637	5.38325	1.65688	1.81e-05
603	ASHGA5P048137	noncoding	ENST00000525714	RP11-142C4.6	GENCODE	intergenic	2.93285	4.58948	1.65663	0.00649292
604	ASHGA5P055389	noncoding	NR_027450	FAM186B	RefSeq	exon sense-overlapping	4.75788	6.41348	1.6556	5.09e-05
605	ASHGA5P013591	noncoding	ENST00000430602	PMS2P3	GENCODE	intergenic	8.74814	10.4031	1.65495	0.000877269
606	ASHGA5P019439	noncoding	NR_033798	CAST	RefSeq	exon sense-overlapping	8.31183	9.96655	1.65471	1.44e-05
607	ASHGA5P026275	noncoding	ENST00000532947	RP11-22P4.1	GENCODE	intergenic	5.98283	7.63653	1.6537	4.34e-05
608	ASHGA5P019024	noncoding	ENST00000464929	RP4-545C24.1	GENCODE	intronic antisense	5.1036	6.75693	1.65333	0.000316774
609	ASHGA5P045585	noncoding	ENST00000442069	RP11-143M1.2	GENCODE	intergenic	5.12636	6.77875	1.65239	0.0180382
610	ASHGA5P051728	noncoding	uc003fap.1	AK130481	UCSC_knowngene	exon sense-overlapping	5.25829	6.90912	1.65083	0.029772
611	ASHGA5P028040	noncoding	ENST00000504210	RP11-834C11.8	GENCODE	intergenic	3.99912	5.64984	1.65073	0.00193588
612	ASHGA5P051173	noncoding	uc002zlf.2	P704P	UCSC_knowngene	intergenic	12.4061	14.0564	1.65026	0.0181437
613	ASHGA5P031058	noncoding	NR_046290	LOC100289092	RefSeq	natural antisense	11.0625	12.7123	1.64983	0.000944078
614	ASHGA5P048599	noncoding	ENST00000566793	ULK4P2	GENCODE	intergenic	3.01516	4.66476	1.64959	0.000985397
615	ASHGA5P030796	noncoding	ENST00000564527	RP11-6O2.3	GENCODE	natural antisense	3.79755	5.44613	1.64858	0.00799083
616	ASHGA5P015285	noncoding	ENST00000418813	LINC00478	GENCODE	intergenic	10.1626	11.8104	1.64784	1.01e-05
617	ASHGA5P030314	noncoding	ENST00000563495	AC022819.3	GENCODE	intron sense-overlapping	4.94493	6.59274	1.64781	9.37e-05
618	ASHGA5P037662	noncoding	ENST00000441289	RP11-247I13.7	GENCODE	exon sense-overlapping	7.89976	9.54671	1.64695	0.0275429
619	ASHGA5P019925	noncoding	ENST00000505362	CTC-463N11.3	GENCODE	intronic antisense	7.87237	9.5182	1.64583	0.000208211
620	ASHGA5P032680	noncoding	TCONS_00029175	XLOC_014114	LincRNAs identified by Cabili et al	intergenic	4.87045	6.51605	1.6456	0.000445066
621	ASHGA5P038749	noncoding	ENST00000468437	SPATA1	GENCODE	intronic antisense	7.6477	9.29314	1.64545	5.79e-08
622	ASHGA5P019667	noncoding	ENST00000499326	CTD-3110H11.2	GENCODE	bidirectional	9.52917	11.1739	1.64469	1.96e-06
623	ASHGA5P033380	noncoding	NR_040017	RNF157-AS1	RefSeq	natural antisense	9.84424	11.4871	1.64286	0.000144883
624	ASHGA5P038684	noncoding	uc003bsv.1	AX748417	UCSC_knowngene	intron sense-overlapping	8.13352	9.77575	1.64223	0.000178762
625	ASHGA5P019879	noncoding	ENST00000504609	RP11-461C13.1	GENCODE	intergenic	2.88974	4.53169	1.64196	0.0377943
626	ASHGA5P034693	noncoding	NR_040599	LOC100505812	RefSeq	natural antisense	9.96411	11.6048	1.6407	1.24e-05
627	ASHGA5P039994	noncoding	ENST00000503259	RP11-792D21.2	GENCODE	intergenic	5.01007	6.6505	1.64043	0.000465309
628	ASHGA5P030224	noncoding	ENST00000558015	RP11-561C5.6	GENCODE	intergenic	8.34118	9.98099	1.63981	0.00242871
629	ASHGA5P027646	noncoding	TCONS_00011222	XLOC_005751	LincRNAs identified by Cabili et al	intergenic	3.78062	5.41993	1.63931	0.00223147
630	ASHGA5P034526	noncoding	TCONS_00003834	XLOC_001641	LincRNAs identified by Cabili et al	intergenic	3.88902	5.52787	1.63884	0.000251155
631	ASHGA5P022647	noncoding	ENST00000560359	CTD-3110H11.2	GENCODE	natural antisense	9.64428	11.2829	1.63866	4.93e-06
632	ASHGA5P039336	noncoding	ENST00000561486	RP11-448G15.3	GENCODE	intergenic	9.83383	11.4713	1.63747	1.4e-05
633	ASHGA5P026636	noncoding	ENST00000530510	RP11-702H23.6	GENCODE	natural antisense	4.82135	6.45844	1.63709	1.45e-06
634	ASHGA5P058079	noncoding	TCONS_00026358	XLOC_012710	LincRNAs identified by Cabili et al	intergenic	3.04602	4.68295	1.63692	0.00319813
635	ASHGA5P031963	noncoding	TCONS_00029809	XLOC_014244	LincRNAs identified by Cabili et al	intron sense-overlapping	4.63222	6.26903	1.63681	9.38e-07
636	ASHGA5P032859	noncoding	TCONS_00029256	XLOC_014002	LincRNAs identified by Cabili et al	intergenic	4.29345	5.92993	1.63648	0.0152035
637	ASHGA5P023539	noncoding	ENST00000583493	CTD-2541J13.2	GENCODE	natural antisense	4.13862	5.77468	1.63605	0.00290736
638	ASHGA5P016198	noncoding	ENST00000427857	FAM41C	GENCODE	intergenic	7.62876	9.26476	1.636	0.00592899
639	ASHGA5P046681	noncoding	ENST00000440604	RP11-308D16.4	GENCODE	intergenic	5.1542	6.78973	1.63553	0.00555391
640	ASHGA5P019060	noncoding	NR_049742	SIKE1	RefSeq	exon sense-overlapping	9.63268	11.2682	1.63547	1.45e-05
641	ASHGA5P015483	noncoding	ENST00000420651	TRAF3IP2-AS1	GENCODE	natural antisense	7.55898	9.1933	1.63432	1.55e-05
642	ASHGA5P040353	noncoding	ENST00000512978	CTD-2023M8.1	GENCODE	intergenic	3.79389	5.42732	1.63343	0.00310639
643	ASHGA5P028152	noncoding	ENST00000547721	RP11-290L1.2	GENCODE	natural antisense	2.83139	4.46418	1.63279	0.000445673
644	ASHGA5P055878	noncoding	ENST00000548903	CTD-2314B22.3	GENCODE	intergenic	6.24108	7.87249	1.63141	0.000288412
645	ASHGA5P000087	noncoding	AY726569		RNAdb	intergenic	4.95663	6.58778	1.63115	3.19e-05
646	ASHGA5P033301	noncoding	ENST00000577938	RP11-927P21.1	GENCODE	natural antisense	5.1641	6.79507	1.63097	2.12e-05
647	ASHGA5P020919	noncoding	NR_027427	TATDN1	RefSeq	exon sense-overlapping	4.90848	6.53928	1.63081	0.00704235
648	ASHGA5P050500	noncoding	ENST00000457602	AC097495.2	GENCODE	intergenic	3.3334	4.96413	1.63073	0.000152383
649	ASHGA5P041677	noncoding	ENST00000453136	RP11-263K19.4	GENCODE	natural antisense	12.2043	13.8342	1.62995	0.000265715
650	ASHGA5P055441	noncoding	ENST00000509870	HOXC-AS3	GENCODE	bidirectional	2.87793	4.50742	1.62948	0.00111296
651	ASHGA5P017498	noncoding	ENST00000442383	RP5-995J12.2	GENCODE	bidirectional	3.33175	4.9593	1.62755	8e-05
652	ASHGA5P040498	noncoding	ENST00000513767	CTC-347C20.1	GENCODE	intergenic	2.96067	4.58804	1.62737	4.06e-05
653	ASHGA5P044895	noncoding	ENST00000569134	RP11-48B3.4	GENCODE	intergenic	8.94377	10.5711	1.62735	1.14e-06
654	ASHGA5P019031	noncoding	NR_046269	SSBP1	RefSeq	exon sense-overlapping	3.23719	4.86325	1.62606	6.76e-05
655	ASHGA5P030511	noncoding	uc001zvk.3	HMGN2P46	UCSC_knowngene	natural antisense	3.6159	5.2417	1.62579	0.00103274
656	ASHGA5P040172	noncoding	ENST00000415543	BX004987.5	GENCODE	intergenic	7.09726	8.72298	1.62572	0.00928971
657	ASHGA5P046767	noncoding	NR_001544	NCRNA00185	RefSeq	intergenic	3.42082	5.04644	1.62562	0.0396736
658	ASHGA5P019025	noncoding	ENST00000489077	RP4-545C24.1	GENCODE	intronic antisense	6.83784	8.46292	1.62507	8.01e-06
659	ASHGA5P039073	noncoding	ENST00000485006	RP11-71N10.1	GENCODE	intergenic	5.01949	6.644	1.6245	0.0174719
660	ASHGA5P043859	noncoding	TCONS_00018588	XLOC_008922	LincRNAs identified by Cabili et al	intergenic	3.07399	4.69841	1.62442	0.000447656
661	ASHGA5P026684	noncoding	ENST00000534499	RP11-113K21.5	GENCODE	bidirectional	6.73256	8.35691	1.62435	7.25e-07
662	ASHGA5P017167	noncoding	NR_038429	LOC100506054	RefSeq	natural antisense	4.36577	5.99003	1.62426	0.0077626
663	ASHGA5P052473	noncoding	TCONS_00012534	XLOC_005361	LincRNAs identified by Cabili et al	intergenic	4.68281	6.30569	1.62289	6.6e-06
664	ASHGA5P032170	noncoding	ENST00000569543	CTC-297N7.1	GENCODE	intergenic	3.77684	5.39253	1.61569	0.00154109
665	ASHGA5P021883	noncoding	ENST00000543512	AC005152.3	GENCODE	intergenic	6.94863	8.5638	1.61517	1.63e-06
666	ASHGA5P019671	noncoding	uc003lqz.3	BC005905	UCSC_knowngene	intron sense-overlapping	6.34149	7.95657	1.61508	0.00802317
667	ASHGA5P026852	noncoding	uc001pwp.2	LOC100499227	UCSC_knowngene	intronic antisense	3.41271	5.02411	1.61141	0.0260996
668	ASHGA5P039061	noncoding	ENST00000560287	PBX2P1	GENCODE	intergenic	9.34416	10.9549	1.61071	2.64e-06
669	ASHGA5P019815	noncoding	NR_038304	LOC100505702	RefSeq	intergenic	4.85396	6.46437	1.61041	0.0351079
670	ASHGA5P048507	noncoding	ENST00000533109	RP11-820L6.1	GENCODE	intergenic	2.9474	4.55439	1.60699	0.00136067
671	ASHGA5P048268	noncoding	ENST00000562276	RP11-554A11.4	GENCODE	intergenic	5.9728	7.57838	1.60558	0.00319071
672	ASHGA5P043879	noncoding	uc003vlp.3	BX648695	UCSC_knowngene	natural antisense	3.6443	5.24956	1.60526	0.000139884
673	ASHGA5P020072	noncoding	ENST00000507799	LEF1-AS1	GENCODE	intergenic	2.86579	4.47073	1.60494	0.00735165
674	ASHGA5P028299	noncoding	TCONS_00017130	XLOC_007920	LincRNAs identified by Cabili et al	intergenic	2.88103	4.48518	1.60415	0.00230515
675	ASHGA5P018893	noncoding	ENST00000484945	FAM86DP	GENCODE	intergenic	7.20621	8.81007	1.60386	0.000294375
676	ASHGA5P026950	noncoding	ENST00000540226	RP11-598F7.3	GENCODE	intronic antisense	2.84977	4.45325	1.60348	0.00155731
677	ASHGA5P057163	noncoding	TCONS_00013888	XLOC_006525	LincRNAs identified by Cabili et al	intergenic	3.01895	4.62165	1.60269	0.00889932
678	ASHGA5P028973	noncoding	ENST00000546382	CTD-2314B22.3	GENCODE	intergenic	3.07795	4.67965	1.6017	0.000472279
679	ASHGA5P038316	noncoding	ENST00000491583	FAM86DP	GENCODE	intergenic	6.66762	8.26891	1.60128	4.08e-07
680	ASHGA5P015484	noncoding	ENST00000420685	CYP4F29P	pseudogene		3.16636	4.7668	1.60043	0.00419129
681	ASHGA5P006968	noncoding	uc003tjh.2	POLR2J4	UCSC_knowngene	intergenic	9.71199	11.3108	1.59886	1.55e-07
682	ASHGA5P020973	noncoding	ENST00000522897	CTD-2541M15.1	GENCODE	natural antisense	6.57203	8.17069	1.59866	5.67e-08
683	ASHGA5P042986	noncoding	NR_024466	LSM5	RefSeq	exon sense-overlapping	3.32161	4.91825	1.59664	0.00776019
684	ASHGA5P029918	noncoding	TCONS_00008208	XLOC_003663	LincRNAs identified by Cabili et al	intergenic	3.16503	4.75975	1.59471	2.18e-05
685	ASHGA5P035165	noncoding	ENST00000421534	AC021188.4	GENCODE	intergenic	6.92679	8.52126	1.59446	0.00149824
686	ASHGA5P033254	noncoding	AA158161		LincRNAs identified by Khalil et al	intergenic	11.7084	13.3025	1.59415	5.56e-06
687	ASHGA5P015258	noncoding	uc001vvk.1	BX248778	UCSC_knowngene	intergenic	7.21612	8.80934	1.59322	0.00932987
688	ASHGA5P032867	noncoding	ENST00000579159	RP11-849N15.1	GENCODE	intronic antisense	3.30685	4.89784	1.59099	0.00327704
689	ASHGA5P043130	noncoding	ENST00000435932	CTB-51J22.1	GENCODE	natural antisense	4.93869	6.52966	1.59098	0.0199402
690	ASHGA5P029669	noncoding	TCONS_00008936	XLOC_003784	LincRNAs identified by Cabili et al	intergenic	4.31259	5.90183	1.58924	0.00835303
691	ASHGA5P028042	noncoding	ENST00000547177	RP11-968A15.2	GENCODE	intronic antisense	3.14849	4.73772	1.58924	0.000804099
692	ASHGA5P044682	noncoding	ENST00000518324	RP11-1080G15.2	GENCODE	intergenic	3.18295	4.77171	1.58876	0.00311024
693	ASHGA5P043834	noncoding	ENST00000420058	RP11-645N11.2	GENCODE	intronic antisense	6.26064	7.84931	1.58867	1.32e-05
694	ASHGA5P006918	noncoding	NR_026591	RAD1	RefSeq	exon sense-overlapping	8.45672	10.0448	1.58812	4.39e-07
695	ASHGA5P016018	noncoding	uc001eho.1	BC063600	UCSC_knowngene	natural antisense	3.25932	4.8474	1.58808	0.000270212
696	ASHGA5P031164	noncoding	ENST00000569751	RP11-437L7.1	GENCODE	intergenic	7.1901	8.77791	1.58781	6.03e-05
697	ASHGA5P045216	noncoding	ENST00000426946	RP11-220I1.2	GENCODE	intergenic	4.46258	6.05029	1.58771	0.000133136
698	ASHGA5P044811	noncoding	ENST00000520357	RP11-110G21.1	GENCODE	bidirectional	7.48694	9.07453	1.58758	4.74e-05
699	ASHGA5P031091	noncoding	ENST00000572471	AC106782.20	GENCODE	intron sense-overlapping	3.23276	4.81647	1.5837	4.33e-05
700	ASHGA5P017430	noncoding	ENST00000549484	AL589743.1	GENCODE	intergenic	8.3216	9.90511	1.58351	0.000449625
701	ASHGA5P017769	noncoding	ENST00000445544	HCG16	GENCODE	intergenic	4.8303	6.41361	1.58331	1.34e-06
702	ASHGA5P053490	noncoding	ENST00000523859	RP11-37B2.1	GENCODE	bidirectional	5.65177	7.23493	1.58316	0.0158463
703	ASHGA5P058354	noncoding	uc001piq.1	AB231723	UCSC_knowngene	intron sense-overlapping	5.30734	6.88996	1.58262	0.0151876
704	ASHGA5P051589	noncoding	ENST00000489609	FAM86DP	GENCODE	intergenic	8.28213	9.86474	1.58261	2.24e-05
705	ASHGA5P039583	noncoding	ENST00000563724	RP11-93I21.3	GENCODE	intergenic	4.46158	6.04411	1.58253	3.87e-06
706	ASHGA5P039155	noncoding	ENST00000467896	RP11-185E8.1	GENCODE	intergenic	6.23584	7.81737	1.58153	6.47e-06
707	ASHGA5P037747	noncoding	ENST00000569378	RP5-968P14.2	GENCODE	intergenic	6.67267	8.25416	1.58149	4.75e-05
708	ASHGA5P036930	noncoding	uc002wjr.3	BC042140	UCSC_knowngene	intergenic	3.73892	5.32034	1.58142	0.0119393
709	ASHGA5P045277	noncoding	ENST00000447954	RP5-857K21.4	GENCODE	intergenic	6.46567	8.04626	1.5806	0.00204397
710	ASHGA5P058374	noncoding	uc002gbf.2	LOC100130950	UCSC_knowngene	natural antisense	4.64874	6.22728	1.57855	8.92e-05
711	ASHGA5P054467	noncoding	ENST00000443523	RP11-556E13.1	GENCODE	intergenic	6.83884	8.41706	1.57822	0.000269502
712	ASHGA5P020922	noncoding	ENST00000521989	RP11-150O12.6	GENCODE	intergenic	4.25713	5.83501	1.57788	0.00175831
713	ASHGA5P042852	noncoding	uc011jsq.2	HLA-DQB	UCSC_knowngene	intergenic	10.6179	12.1945	1.57654	4.2e-05
714	ASHGA5P015134	noncoding	ENST00000417089	H19	GENCODE	intergenic	3.33141	4.90532	1.57391	0.0129092
715	ASHGA5P021515	noncoding	NR_038262	MIR210HG	RefSeq	intergenic	5.06082	6.6344	1.57358	0.000356198
716	ASHGA5P018434	noncoding	ENST00000453508	RP13-228J13.5	GENCODE	intergenic	8.02494	9.59829	1.57335	1.62e-09
717	ASHGA5P055314	noncoding	TCONS_00007054	XLOC_002952	LincRNAs identified by Cabili et al	intergenic	4.4333	6.00539	1.57209	0.00802268
718	ASHGA5P040375	noncoding	ENST00000504053	RP11-5N11.1	pseudogene		8.78205	10.354	1.57192	0.00011846
719	ASHGA5P046983	noncoding	ENST00000413961	RP11-322M19.1	GENCODE	intergenic	4.35944	5.9309	1.57146	1.72e-05
720	ASHGA5P037920	noncoding	ENST00000447565	RP1-102K2.6	GENCODE	natural antisense	4.94478	6.51452	1.56974	0.0150207
721	ASHGA5P050874	noncoding	NR_033841	LOC200772	RefSeq	natural antisense	3.05719	4.62619	1.569	0.0302259
722	ASHGA5P040568	noncoding	ENST00000440769	RP11-213H15.1	GENCODE	intergenic	3.37889	4.94782	1.56894	0.00152054
723	ASHGA5P022906	noncoding	ENST00000565158	ULK4P3	GENCODE	intergenic	7.03965	8.60744	1.56779	4.24e-09
724	ASHGA5P018863	noncoding	ENST00000458468	LINC00478	GENCODE	intergenic	9.93847	11.5061	1.56765	3.65e-05
725	ASHGA5P045727	noncoding	uc004acc.4	LOC554249	UCSC_knowngene	intergenic	8.60544	10.1713	1.56588	5.43e-07
726	ASHGA5P020372	noncoding	ENST00000512427	HOXC-AS1	GENCODE	intronic antisense	3.00813	4.57324	1.56511	0.0119857
727	ASHGA5P038828	noncoding	ENST00000513638	GBP1P1	GENCODE	intergenic	3.00657	4.5712	1.56463	0.00933214
728	ASHGA5P054975	noncoding	TCONS_00010599	XLOC_004244	LincRNAs identified by Cabili et al	intergenic	4.59955	6.16242	1.56287	0.0153114
729	ASHGA5P033537	noncoding	ENST00000584373	RP11-627G18.3	GENCODE	intergenic	3.25999	4.82279	1.5628	0.00649468
730	ASHGA5P016200	noncoding	ENST00000427868	AC092296.1	GENCODE	intergenic	5.44877	7.01115	1.56238	4.86e-06
731	ASHGA5P055806	noncoding	uc010thk.1	LOC647264	UCSC_knowngene	exon sense-overlapping	5.10036	6.66205	1.56168	0.00122811
732	ASHGA5P032510	noncoding	ENST00000504438	RP11-463M16.4	pseudogene		9.4299	10.9909	1.56105	0.00128965
733	ASHGA5P046013	noncoding	uc004bzx.1	AX748265	UCSC_knowngene	intron sense-overlapping	5.79577	7.3562	1.56042	0.00419447
734	ASHGA5P042277	noncoding	ENST00000567753	RP11-524C21.2	GENCODE	intergenic	7.60663	9.16643	1.55979	0.0075102
735	ASHGA5P045196	noncoding	TCONS_00001037	XLOC_000302	LincRNAs identified by Cabili et al	intergenic	6.74528	8.30476	1.55949	1.2e-05
736	ASHGA5P018619	noncoding	ENST00000455680	RP4-665J23.1	GENCODE	intergenic	6.66248	8.22052	1.55804	0.00104786
737	ASHGA5P023488	noncoding	NR_034041	SRSF1	RefSeq	exon sense-overlapping	9.12396	10.6815	1.55751	0.0402251
738	ASHGA5P036032	noncoding	ENST00000416008	AC068535.2	GENCODE	intergenic	7.37997	8.93738	1.55741	0.00517897
739	ASHGA5P026549	noncoding	ENST00000418662	RP4-668G5.1	GENCODE	intronic antisense	3.8364	5.39342	1.55702	0.00306296
740	ASHGA5P053001	noncoding	uc003sxz.3	LOC441204	UCSC_knowngene	intergenic	8.8732	10.4298	1.55658	0.00139786
741	ASHGA5P041219	noncoding	ENST00000513011	TMEM161B-AS1	GENCODE	bidirectional	7.4811	9.03698	1.55587	9.06e-05
742	ASHGA5P053453	noncoding	ENST00000524286	RP11-600K15.1	GENCODE	intergenic	5.53641	7.09223	1.55582	8.68e-05
743	ASHGA5P039312	noncoding	ENST00000510506	FAM86EP	pseudogene		11.0634	12.6164	1.55297	8.65e-08
744	ASHGA5P048392	noncoding	ENST00000501397	CTD-2383M3.1	GENCODE	natural antisense	5.97543	7.52764	1.5522	0.000129707
745	ASHGA5P018758	noncoding	ENST00000457352	NSUN5P2	pseudogene		9.47402	11.0215	1.54752	8.31e-07
746	ASHGA5P045404	noncoding	ENST00000563249	RP11-4O1.2	GENCODE	intergenic	4.24802	5.79538	1.54736	0.00118755
747	ASHGA5P018985	noncoding	NR_033812	CYP3A5	RefSeq	exon sense-overlapping	3.24847	4.79568	1.54721	0.00359556
748	ASHGA5P027317	noncoding	ENST00000512916	HOXC-AS5	GENCODE	natural antisense	8.17596	9.72299	1.54703	0.0295861
749	ASHGA5P038841	noncoding	ENST00000465933	RP11-755B10.3	GENCODE	bidirectional	4.27279	5.8188	1.54602	0.000714546
750	ASHGA5P040002	noncoding	ENST00000511241	RP11-438E5.1	GENCODE	intergenic	10.5064	12.0513	1.54494	0.0176746
751	ASHGA5P020148	noncoding	ENST00000508743	RP11-463M16.4	GENCODE	intronic antisense	8.17813	9.72202	1.54389	0.00214067
752	ASHGA5P056583	noncoding	TCONS_00006335	XLOC_002952	LincRNAs identified by Cabili et al	intergenic	4.11139	5.65451	1.54312	0.0069013
753	ASHGA5P000102	noncoding	BC046172		RNAdb	intergenic	8.63523	10.1765	1.54132	6.62e-05
754	ASHGA5P043447	noncoding	ENST00000430825	AC005534.9	GENCODE	natural antisense	6.63039	8.17136	1.54097	0.000417563
755	ASHGA5P020518	noncoding	NR_024170	LAMTOR3	RefSeq	exon sense-overlapping	6.88407	8.42429	1.54022	2.57e-06
756	ASHGA5P041135	noncoding	ENST00000512319	RP11-974F13.6	GENCODE	intergenic	6.71912	8.25915	1.54002	0.000283978
757	ASHGA5P038589	noncoding	NR_040105	FLJ46066	RefSeq	intergenic	5.80611	7.34486	1.53875	0.00367479
758	ASHGA5P017466	noncoding	ENST00000442010	HMGB3P22	GENCODE	natural antisense	8.44702	9.98564	1.53863	0.000291292
759	ASHGA5P038367	noncoding	ENST00000570269	RP11-553L6.5	GENCODE	intergenic	12.008	13.5466	1.53856	0.000365574
760	ASHGA5P022623	noncoding	ENST00000559884	WASH3P	GENCODE	intergenic	8.26066	9.79838	1.53772	9.7e-06
761	ASHGA5P041195	noncoding	TCONS_00020608	XLOC_009926	LincRNAs identified by Cabili et al	intron sense-overlapping	4.64612	6.18203	1.53591	5.65e-06
762	ASHGA5P017094	noncoding	ENST00000533935	AC093734.11	GENCODE	intronic antisense	6.2809	7.81424	1.53334	7.31e-05
763	ASHGA5P045274	noncoding	ENST00000414515	RP11-195E11.2	GENCODE	intronic antisense	6.34592	7.87881	1.53289	0.00504628
764	ASHGA5P022664	noncoding	ENST00000560503	RP11-82L7.4	GENCODE	intergenic	2.76666	4.29829	1.53163	0.0151307
765	ASHGA5P053012	noncoding	NR_002795	HOXA11-AS	RefSeq	bidirectional	6.62659	8.15821	1.53162	0.00779638
766	ASHGA5P031032	noncoding	ENST00000567401	RP11-105C19.2	GENCODE	intergenic	7.22177	8.75297	1.5312	0.00191534
767	ASHGA5P000414	noncoding	chr4:114929225-114940000+	chr4:114929225-114940000	LincRNAs identified by Khalil et al	intergenic	3.31241	4.843	1.53059	0.0117523
768	ASHGA5P014292	noncoding	ENST00000404210	LINC00339	GENCODE	intergenic	7.17344	8.70325	1.52981	0.000186828
769	ASHGA5P047111	noncoding	ENST00000450247	CTA-109P11.1	GENCODE	intergenic	3.77059	5.29957	1.52898	0.0240218
770	ASHGA5P015378	noncoding	ENST00000419719	AC097500.2	GENCODE	intergenic	4.45874	5.98543	1.52669	0.00105691
771	ASHGA5P053330	noncoding	NR_073058	C7orf55	RefSeq	exon sense-overlapping	6.50589	8.0318	1.52592	0.000102643
772	ASHGA5P037882	noncoding	ENST00000450963	CTA-211A9.5	GENCODE	intergenic	5.79728	7.32248	1.5252	0.00201476
773	ASHGA5P014973	noncoding	ENST00000415277	AC006014.7	pseudogene		5.12687	6.65163	1.52475	2.48e-07
774	ASHGA5P032676	noncoding	uc021uec.1	EPR-1	UCSC_knowngene	natural antisense	8.17781	9.7022	1.52438	0.000104049
775	ASHGA5P027655	noncoding	AI547046		LincRNAs identified by Khalil et al	intergenic	4.70467	6.2287	1.52403	0.000103349
776	ASHGA5P042934	noncoding	ENST00000421730	AC005682.8	GENCODE	intergenic	3.0606	4.58376	1.52317	0.000471709
777	ASHGA5P019674	noncoding	uc001zyi.3	BX537481	UCSC_knowngene	bidirectional	9.74457	11.2674	1.52285	4.09e-06
778	ASHGA5P022219	noncoding	ENST00000552554	PGAM1P5	GENCODE	intronic antisense	3.10119	4.62303	1.52184	0.0044141
779	ASHGA5P035995	noncoding	ENST00000567067	RP11-575H3.1	GENCODE	intergenic	10.8795	12.4008	1.52139	0.00672381
780	ASHGA5P026882	noncoding	ENST00000524453	RP11-664I21.5	GENCODE	natural antisense	4.40785	5.92921	1.52136	0.00215805
781	ASHGA5P014827	noncoding	uc002zks.4	AK022914	UCSC_knowngene	intron sense-overlapping	8.50137	10.0224	1.52101	0.00036639
782	ASHGA5P043511	noncoding	ENST00000449931	AC006042.6	GENCODE	natural antisense	4.60794	6.12843	1.52049	0.00549241
783	ASHGA5P039484	noncoding	TCONS_00022649	XLOC_010951	LincRNAs identified by Cabili et al	intergenic	5.85977	7.37995	1.52018	0.0232712
784	ASHGA5P013052	noncoding	uc002zkv.3	AK056135	UCSC_knowngene	intergenic	4.90786	6.42765	1.5198	0.00264007
785	ASHGA5P041138	noncoding	ENST00000508065	GTF2H2B	pseudogene		11.7166	13.2359	1.51935	1.01e-09
786	ASHGA5P048739	noncoding	uc001bqm.3	SNHG12	UCSC_knowngene	natural antisense	9.91694	11.4358	1.5189	6.24e-11
787	ASHGA5P018541	noncoding	ENST00000454768	AC129778.2	GENCODE	intergenic	6.49315	8.01109	1.51795	0.000974565
788	ASHGA5P047134	noncoding	TCONS_00013660	XLOC_006321	LincRNAs identified by Cabili et al	intergenic	3.99589	5.51373	1.51784	0.00469506
789	ASHGA5P049808	noncoding	ENST00000582965	RP11-329L6.1	GENCODE	intergenic	5.61737	7.13483	1.51746	0.00208732
790	ASHGA5P033883	noncoding	NR_033921	LOC643542	RefSeq	natural antisense	3.73103	5.24764	1.51661	0.0208637
791	ASHGA5P043713	noncoding	ENST00000437201	SBDSP1	pseudogene		8.13371	9.65024	1.51653	0.0038398
792	ASHGA5P026685	noncoding	ENST00000533708	RP11-113K21.5	GENCODE	bidirectional	6.07876	7.59529	1.51653	0.000235782
793	ASHGA5P035899	noncoding	ENST00000426260	AC007403.2	GENCODE	intergenic	2.76057	4.27655	1.51598	0.0147439
794	ASHGA5P043034	noncoding	ENST00000427076	POLR2J4	GENCODE	intronic antisense	9.53658	11.0525	1.51594	0.000277613
795	ASHGA5P025359	noncoding	NR_002785	GNAS-AS1	RefSeq	intronic antisense	7.07854	8.59433	1.51579	9.67e-05
796	ASHGA5P030686	noncoding	TCONS_00006337	XLOC_002952	LincRNAs identified by Cabili et al	intergenic	9.47146	10.9853	1.5138	0.000432542
797	ASHGA5P038732	noncoding	ENST00000561507	RP11-1024P17.1	GENCODE	intergenic	3.72048	5.23423	1.51375	0.00223373
798	ASHGA5P015094	noncoding	NR_047522	LOC643837	RefSeq	intergenic	4.01119	5.52447	1.51328	0.0339313
799	ASHGA5P038769	noncoding	ENST00000432377	RP11-70C1.1	GENCODE	natural antisense	5.93352	7.44652	1.51299	0.000311822
800	ASHGA5P021102	noncoding	NR_034111	TRAF3IP2-AS1	RefSeq	natural antisense	4.5998	6.11235	1.51256	0.00394638
801	ASHGA5P020556	noncoding	ENST00000515842	AC078852.2	GENCODE	intron sense-overlapping	3.00416	4.51627	1.51211	5.34e-05
802	ASHGA5P030363	noncoding	uc021pbg.1	BC005081	UCSC_knowngene	natural antisense	8.32366	9.83553	1.51187	0.000292514
803	ASHGA5P026048	noncoding	NR_033839	FLJ39051	RefSeq	intronic antisense	7.58436	9.096	1.51164	8.09e-06
804	ASHGA5P018318	noncoding	ENST00000451902	RP11-240D10.2	GENCODE	exon sense-overlapping	3.78375	5.29209	1.50834	0.0397863
805	ASHGA5P042282	noncoding	ENST00000423504	RP3-369A17.4	GENCODE	intergenic	3.58427	5.09199	1.50772	0.00379666
806	ASHGA5P052532	noncoding	ENST00000504756	RP11-423H2.1	GENCODE	intergenic	4.65763	6.16507	1.50744	0.000683474
807	ASHGA5P025867	noncoding	NR_045025	C17orf76-AS1	RefSeq	intronic antisense	6.55413	8.06149	1.50737	0.0113038
808	ASHGA5P018555	noncoding	ENST00000580440	AC005154.6	GENCODE	natural antisense	5.37789	6.88522	1.50733	0.000716628
809	ASHGA5P036289	noncoding	ENST00000428474	AC104820.2	GENCODE	intergenic	3.30322	4.81052	1.5073	0.0017595
810	ASHGA5P038317	noncoding	ENST00000497543	FAM86DP	GENCODE	intergenic	4.95697	6.46367	1.5067	1.14e-05
811	ASHGA5P014142	noncoding	ENST00000400178	LINC00478	GENCODE	intergenic	10.4451	11.9498	1.50468	3.15e-05
812	ASHGA5P042155	noncoding	ENST00000427460	RP11-125D12.1	GENCODE	intergenic	3.4127	4.91672	1.50402	9.99e-05
813	ASHGA5P019137	noncoding	NR_038967	LOC100630923	RefSeq	exon sense-overlapping	5.86536	7.36835	1.50298	0.0386243
814	ASHGA5P037754	noncoding	ENST00000439423	RP6-109B7.2	GENCODE	intronic antisense	5.48702	6.98971	1.50269	0.000334572
815	ASHGA5P019787	noncoding	ENST00000503179	RP11-53O19.1	GENCODE	bidirectional	5.88433	7.38655	1.50222	6.1e-05
816	ASHGA5P045278	noncoding	uc004ahq.1	LOC100507299	UCSC_knowngene	natural antisense	6.75143	8.25271	1.50128	8.19e-05
817	ASHGA5P056672	noncoding	TCONS_00007074	XLOC_002996	LincRNAs identified by Cabili et al	intron sense-overlapping	4.69053	6.1912	1.50067	0.000285817
818	ASHGA5P033058	noncoding	uc002hkb.3	BC030591	UCSC_knowngene	exon sense-overlapping	5.38637	6.88702	1.50065	0.0286208
819	ASHGA5P031570	noncoding	ENST00000565118	ABCC6P1	GENCODE	intergenic	8.93059	10.431	1.50043	0.000848343
820	ASHGA5P019333	noncoding	ENST00000478666	FAM86DP	GENCODE	intergenic	8.90963	10.4099	1.5003	4.58e-05
821	ASHGA5P039052	noncoding	ENST00000474979	RP11-340E6.1	GENCODE	intergenic	3.38593	4.88595	1.50002	0.00145278
822	ASHGA5P006991	noncoding	NR_036659	ZNFX1-AS1	RefSeq	bidirectional	11.5141	13.0136	1.49952	3.94e-06
823	ASHGA5P030112	noncoding	ENST00000502156	RP11-34F13.2	GENCODE	natural antisense	3.91007	5.40802	1.49795	0.0300803
824	ASHGA5P031929	noncoding	ENST00000561672	RP11-538I12.3	GENCODE	natural antisense	3.00691	4.5046	1.49769	0.0403233
825	ASHGA5P037347	noncoding	ENST00000427188	LINC00313	GENCODE	intergenic	5.84143	7.33908	1.49765	0.0201456
826	ASHGA5P021624	noncoding	ENST00000536492	RP11-434C1.2	GENCODE	intergenic	4.16773	5.66516	1.49743	0.00178851
827	ASHGA5P043387	noncoding	ENST00000429630	AC093673.5	GENCODE	bidirectional	12.7581	14.2544	1.49625	2.64e-05
828	ASHGA5P018818	noncoding	ENST00000457958	LINC00511	GENCODE	intergenic	6.88081	8.37706	1.49624	4.03e-05
829	ASHGA5P050548	noncoding	ENST00000413975	RP11-475O6.1	GENCODE	intergenic	5.06633	6.56181	1.49548	0.000235807
830	ASHGA5P022578	noncoding	ENST00000559049	RP11-557C18.4	GENCODE	intergenic	3.03016	4.52513	1.49497	0.00232656
831	ASHGA5P040407	noncoding	ENST00000510469	CTD-2263F21.1	GENCODE	intronic antisense	3.22571	4.72059	1.49488	0.00556745
832	ASHGA5P013224	noncoding	ENST00000391394	RP11-551L14.1	GENCODE	intergenic	10.3155	11.8102	1.49474	0.00943147
833	ASHGA5P032534	noncoding	TCONS_00029032	XLOC_013952	LincRNAs identified by Cabili et al	intergenic	6.16934	7.66359	1.49425	0.00136494
834	ASHGA5P058560	noncoding	uc010ixj.1	SMA	UCSC_knowngene	intergenic	5.24916	6.74315	1.49399	0.00208473
835	ASHGA5P044382	noncoding	ENST00000524190	RP11-37B2.1	GENCODE	bidirectional	3.37837	4.87233	1.49396	0.000801785
836	ASHGA5P031049	noncoding	ENST00000501520	RP11-57A19.2	GENCODE	bidirectional	4.94148	6.43541	1.49392	0.0165101
837	ASHGA5P043856	noncoding	uc003vhq.1	BD495725	UCSC_knowngene	intron sense-overlapping	5.48751	6.98138	1.49387	0.000237403
838	ASHGA5P020835	noncoding	ENST00000520554	RP3-399L15.3	GENCODE	intronic antisense	3.91659	5.40975	1.49316	0.000794248
839	ASHGA5P048234	noncoding	ENST00000533502	CTD-3074O7.5	GENCODE	intronic antisense	7.67245	9.16291	1.49046	4.44e-06
840	ASHGA5P019580	noncoding	ENST00000493529	RP11-298O21.5	GENCODE	intergenic	3.67134	5.16161	1.49028	0.000265494
841	ASHGA5P035430	noncoding	ENST00000436922	AC093818.1	GENCODE	natural antisense	3.71846	5.20536	1.4869	5.4e-05
842	ASHGA5P014247	noncoding	NR_073005	DUS4L	RefSeq	exon sense-overlapping	5.28778	6.77379	1.48602	0.0313907
843	ASHGA5P046002	noncoding	uc004bxw.3	LOC100506190	UCSC_knowngene	intergenic	9.04675	10.5319	1.48514	1.43e-05
844	ASHGA5P058046	noncoding	TCONS_00025722	XLOC_012542	LincRNAs identified by Cabili et al	intergenic	5.84759	7.33261	1.48502	4.77e-05
845	ASHGA5P039725	noncoding	NR_033995	LOC389247	RefSeq	bidirectional	4.85548	6.33898	1.4835	0.000864791
846	ASHGA5P015548	noncoding	ENST00000421275	RP11-148G20.1	GENCODE	intronic antisense	5.88309	7.366	1.48291	0.00106673
847	ASHGA5P023034	noncoding	ENST00000568184	RP11-114H24.4	GENCODE	intergenic	7.0776	8.55974	1.48214	0.0225012
848	ASHGA5P029867	noncoding	ENST00000557760	RP11-566K19.9	GENCODE	intergenic	6.46839	7.95003	1.48164	0.0055915
849	ASHGA5P053406	noncoding	ENST00000442067	GAS5	GENCODE	intergenic	6.47016	7.95142	1.48126	0.000186001
850	ASHGA5P019505	noncoding	ENST00000488584	RP11-392A22.2	GENCODE	intergenic	3.46765	4.9488	1.48115	0.00752571
851	ASHGA5P015436	noncoding	NR_026879	FAM185A	RefSeq	exon sense-overlapping	4.99125	6.47176	1.48051	0.000214823
852	ASHGA5P044951	noncoding	ENST00000520820	KB-431C1.4	GENCODE	bidirectional	6.33589	7.81539	1.47951	5.57e-05
853	ASHGA5P018873	noncoding	NR_003605	ZNFX1-AS1	RefSeq	natural antisense	11.5573	13.0362	1.47895	6.64e-06
854	ASHGA5P033399	noncoding	ENST00000576963	RP11-353N14.2	GENCODE	intergenic	8.47227	9.95102	1.47875	0.00914362
855	ASHGA5P044207	noncoding	ENST00000533301	RP11-350N15.3	GENCODE	intronic antisense	5.45163	6.93035	1.47873	0.0374064
856	ASHGA5P020991	noncoding	ENST00000523103	LZTS1-AS1	GENCODE	intronic antisense	3.11038	4.589	1.47862	0.00102992
857	ASHGA5P057809	noncoding	TCONS_00022116	XLOC_010723	LincRNAs identified by Cabili et al	exon sense-overlapping	3.90613	5.38436	1.47824	0.00501022
858	ASHGA5P045130	noncoding	NR_033863	FLJ41200	RefSeq	intergenic	7.12956	8.60771	1.47815	0.0110647
859	ASHGA5P014835	noncoding	ENST00000413848	AC005037.3	GENCODE	natural antisense	4.20064	5.67826	1.47762	5.4e-06
860	ASHGA5P021644	noncoding	ENST00000537068	SNHG1	GENCODE	bidirectional	12.5167	13.9943	1.47756	1.17e-05
861	ASHGA5P027816	noncoding	ENST00000567749	RP13-735L24.1	GENCODE	intergenic	5.23229	6.70979	1.4775	0.00917307
862	ASHGA5P043736	noncoding	ENST00000448088	AC004878.8	GENCODE	intronic antisense	4.88723	6.36266	1.47543	0.0124306
863	ASHGA5P032970	noncoding	ENST00000578929	RP11-173M1.8	GENCODE	intergenic	8.03036	9.50553	1.47517	8.37e-05
864	ASHGA5P029473	noncoding	uc021rro.1	HP08474	UCSC_knowngene	intronic antisense	7.88214	9.35675	1.47461	2.02e-05
865	ASHGA5P007972	noncoding	ENST00000338711	FAM86FP	pseudogene		8.55817	10.0317	1.47351	9.71e-05
866	ASHGA5P048117	noncoding	TCONS_00014012	XLOC_006659	LincRNAs identified by Cabili et al	intergenic	3.42523	4.89804	1.47281	0.00723661
867	ASHGA5P019263	noncoding	ENST00000475816	ST3GAL6-AS1	GENCODE	natural antisense	5.84718	7.3184	1.47122	0.000181506
868	ASHGA5P015640	noncoding	ENST00000422153	RP11-126K1.8	GENCODE	natural antisense	6.16352	7.63436	1.47083	2.35e-05
869	ASHGA5P030700	noncoding	ENST00000506719	RP13-608F4.1	pseudogene		4.45249	5.92313	1.47064	0.00238892
870	ASHGA5P027319	noncoding	ENST00000567780	HOXC-AS3	GENCODE	bidirectional	3.15472	4.62485	1.47013	0.0120272
871	ASHGA5P014894	noncoding	uc003tvr.4	PMS2P4	UCSC_knowngene	intergenic	8.92779	10.3923	1.46451	0.00218474
872	ASHGA5P022964	noncoding	NR_028388	FUS	RefSeq	exon sense-overlapping	7.20475	8.66897	1.46422	0.00850883
873	ASHGA5P022263	noncoding	ENST00000553603	RP11-463J10.3	GENCODE	natural antisense	3.41777	4.87878	1.46101	0.00513306
874	ASHGA5P045436	noncoding	ENST00000437135	RP11-477J21.6	GENCODE	intronic antisense	3.20516	4.66556	1.46041	0.000281458
875	ASHGA5P035771	noncoding	ENST00000412749	AC074117.10	GENCODE	natural antisense	5.94199	7.40088	1.45889	0.00010055
876	ASHGA5P009127	noncoding	ENST00000352103	STAG3L4	pseudogene		7.33681	8.79527	1.45846	0.00433727
877	ASHGA5P035032	noncoding	uc002rxj.1	AX747197	UCSC_knowngene	intron sense-overlapping	4.9042	6.36197	1.45777	0.0020675
878	ASHGA5P053881	noncoding	ENST00000436596	SNHG7	GENCODE	natural antisense	7.92294	9.38015	1.45721	0.00018262
879	ASHGA5P043795	noncoding	uc010lfq.3	BC122864	UCSC_knowngene	intergenic	3.64298	5.09801	1.45504	0.000323186
880	ASHGA5P025823	noncoding	NR_038278	LOC100506930	RefSeq	intergenic	6.43103	7.88559	1.45457	1.73e-07
881	ASHGA5P049817	noncoding	TCONS_00020805	XLOC_010097	LincRNAs identified by Cabili et al	intergenic	5.34079	6.79498	1.45419	2.82e-05
882	ASHGA5P041578	noncoding	ENST00000358442	RP11-423H2.1	GENCODE	intergenic	8.6639	10.1181	1.45418	7.48e-06
883	ASHGA5P029481	noncoding	ENST00000548328	NOVA1-AS1	GENCODE	intergenic	7.46601	8.91937	1.45336	0.000894428
884	ASHGA5P019912	noncoding	ENST00000506340	CTC-338M12.4	GENCODE	natural antisense	8.90735	10.3597	1.45234	0.00155208
885	ASHGA5P019680	noncoding	uc003jnc.3	LOC648987	UCSC_knowngene	intergenic	5.74473	7.19682	1.45209	7.02e-06
886	ASHGA5P016524	noncoding	ENST00000431308	LRRC37BP1	GENCODE	intergenic	7.40306	8.85475	1.45169	0.0104239
887	ASHGA5P016916	noncoding	uc001dnu.1	AK022898	UCSC_knowngene	intergenic	7.00933	8.46018	1.45085	0.00194463
888	ASHGA5P033424	noncoding	ENST00000579981	RP11-498C9.16	GENCODE	intergenic	3.44429	4.89498	1.45069	7.6e-08
889	ASHGA5P046834	noncoding	ENST00000422807	RP11-445N18.5	GENCODE	intergenic	5.28904	6.73862	1.44959	0.000138153
890	ASHGA5P044265	noncoding	ENST00000426023	RP11-400K9.4	GENCODE	intergenic	5.42269	6.87225	1.44956	0.0222733
891	ASHGA5P032252	noncoding	ENST00000495691	AC007952.4	GENCODE	intergenic	7.22262	8.6712	1.44858	0.000995045
892	ASHGA5P043651	noncoding	ENST00000436056	AC073115.7	GENCODE	intergenic	4.28647	5.73417	1.4477	0.0017703
893	ASHGA5P047453	noncoding	ENST00000562082	RP11-119F7.5	GENCODE	intergenic	9.11698	10.5626	1.44559	0.0188367
894	ASHGA5P021823	noncoding	ENST00000541578	SNHG1	GENCODE	bidirectional	9.11509	10.5595	1.44442	0.00309522
895	ASHGA5P035252	noncoding	ENST00000452795	RP4-798A10.4	GENCODE	intergenic	5.26237	6.70602	1.44365	0.000389719
896	ASHGA5P048259	noncoding	ENST00000532296	RP5-901A4.1	GENCODE	intronic antisense	7.02437	8.46793	1.44356	0.00217952
897	ASHGA5P025718	noncoding	NR_027998	RDM1	RefSeq	exon sense-overlapping	4.57501	6.01822	1.44321	0.00159428
898	ASHGA5P045573	noncoding	ENST00000566954	RP13-122B23.8	GENCODE	intergenic	7.73986	9.18241	1.44255	1.6e-05
899	ASHGA5P031695	noncoding	ENST00000563678	KIAA0664L3	pseudogene		3.44318	4.88564	1.44246	0.00030546
900	ASHGA5P045966	noncoding	NR_027406	LOC100129034	RefSeq	natural antisense	13.5257	14.9669	1.44119	2.61e-06
901	ASHGA5P036327	noncoding	uc002utn.1	BC062769	UCSC_knowngene	intronic antisense	3.2187	4.65902	1.44032	0.0288144
902	ASHGA5P032245	noncoding	ENST00000578214	RP11-815I9.4	GENCODE	intron sense-overlapping	5.90739	7.34719	1.43981	0.035905
903	ASHGA5P027720	noncoding	uc010sdb.1	LOC100288778	UCSC_knowngene	intergenic	5.9805	7.41993	1.43943	5.74e-05
904	ASHGA5P016877	noncoding	ENST00000508688	HOXB-AS1	GENCODE	natural antisense	3.05121	4.49037	1.43916	0.000239995
905	ASHGA5P019064	noncoding	ENST00000466692	RP11-1398P2.1	GENCODE	intergenic	2.8676	4.30484	1.43724	0.000698267
906	ASHGA5P022855	noncoding	ENST00000567286	RP11-10O17.2	GENCODE	bidirectional	3.64863	5.08585	1.43722	0.0064583
907	ASHGA5P042798	noncoding	ENST00000431459	RP3-436N22.3	GENCODE	intronic antisense	5.37211	6.80699	1.43488	0.00236956
908	ASHGA5P022446	noncoding	ENST00000556874	RP11-72M17.1	GENCODE	intronic antisense	3.3625	4.79728	1.43478	0.00248515
909	ASHGA5P053147	noncoding	ENST00000416650	AC090421.1	GENCODE	bidirectional	8.24363	9.67825	1.43462	4.16e-06
910	ASHGA5P043189	noncoding	ENST00000411946	AC003092.2	GENCODE	intergenic	2.78581	4.21951	1.43369	0.00978102
911	ASHGA5P036120	noncoding	ENST00000577914	RP11-204L24.2	GENCODE	intronic antisense	3.48225	4.91594	1.43369	0.00254043
912	ASHGA5P033210	noncoding	ENST00000514468	RP11-893F2.6	GENCODE	intergenic	3.47699	4.91016	1.43317	0.020188
913	ASHGA5P049238	noncoding	uc010ccl.3	MTE	UCSC_knowngene	intergenic	10.6886	12.1215	1.43284	0.00316714
914	ASHGA5P043824	noncoding	ENST00000564977	RP11-395B7.7	GENCODE	intergenic	11.1074	12.5397	1.43234	0.000203434
915	ASHGA5P031217	noncoding	ENST00000563754	RP11-95H3.1	GENCODE	intergenic	4.19842	5.63048	1.43205	0.00215121
916	ASHGA5P032228	noncoding	TCONS_00029778	XLOC_014177	LincRNAs identified by Cabili et al	intergenic	5.19113	6.62309	1.43195	0.000201255
917	ASHGA5P052899	noncoding	ENST00000455507	OSTCP1	pseudogene		7.92275	9.3547	1.43195	0.0226269
918	ASHGA5P045734	noncoding	ENST00000425742	RP11-187C18.2	GENCODE	intergenic	4.22277	5.65415	1.43138	7.25e-05
919	ASHGA5P052065	noncoding	ENST00000508111	RP11-93L9.1	GENCODE	intergenic	5.6728	7.10388	1.43109	0.00573628
920	ASHGA5P027664	noncoding	ENST00000538837	RP11-338K17.8	GENCODE	natural antisense	7.64414	9.07446	1.43032	3.87e-05
921	ASHGA5P058305	noncoding	TCONS_00029754	XLOC_014147	LincRNAs identified by Cabili et al	intergenic	6.26399	7.69377	1.42978	0.0262254
922	ASHGA5P058330	noncoding	uc001ejr.4	LOC100286793	UCSC_knowngene	intergenic	4.12187	5.55163	1.42975	0.020758
923	ASHGA5P039999	noncoding	uc003hls.3	LOC100505875	UCSC_knowngene	intergenic	4.01625	5.44464	1.4284	0.0476634
924	ASHGA5P037467	noncoding	ENST00000457157	AP000688.8	GENCODE	intergenic	3.38345	4.81133	1.42788	0.0467347
925	ASHGA5P013553	noncoding	ENST00000394662	GBP1P1	pseudogene		7.34856	8.77521	1.42664	0.00698719
926	ASHGA5P030293	noncoding	ENST00000560010	RP11-327J17.3	GENCODE	intronic antisense	3.70997	5.13647	1.42649	0.0128277
927	ASHGA5P055965	noncoding	ENST00000556705	RP11-85K15.2	GENCODE	intronic antisense	6.2928	7.71701	1.42421	5.93e-05
928	ASHGA5P042535	noncoding	ENST00000438877	RP1-122O8.7	GENCODE	natural antisense	2.94195	4.36565	1.4237	0.000988419
929	ASHGA5P043463	noncoding	ENST00000429872	AC147651.4	GENCODE	intronic antisense	10.1415	11.565	1.42353	0.000314066
930	ASHGA5P048939	noncoding	TCONS_00025565	XLOC_012393	LincRNAs identified by Cabili et al	intergenic	11.0624	12.4856	1.42326	0.0196953
931	ASHGA5P039727	noncoding	ENST00000511465	RP11-290F5.2	GENCODE	intergenic	4.4786	5.90145	1.42285	0.000267647
932	ASHGA5P052792	noncoding	ENST00000427501	SNHG5	GENCODE	intergenic	5.12415	6.54627	1.42211	0.0279397
933	ASHGA5P050449	noncoding	ENST00000427354	AC007254.3	GENCODE	intronic antisense	3.0619	4.48395	1.42206	0.00132033
934	ASHGA5P030910	noncoding	ENST00000570843	RP11-473M20.16	GENCODE	intergenic	8.22977	9.65143	1.42167	0.0155058
935	ASHGA5P056660	noncoding	TCONS_00007003	XLOC_002865	LincRNAs identified by Cabili et al	intergenic	3.04138	4.46286	1.42149	0.000282624
936	ASHGA5P020047	noncoding	uc003jcr.3	LOC728613	UCSC_knowngene	intergenic	7.84524	9.26598	1.42074	0.000124601
937	ASHGA5P040486	noncoding	uc003jxs.4	DQ575504	UCSC_knowngene	intergenic	9.62428	11.0448	1.42047	0.00153077
938	ASHGA5P042483	noncoding	ENST00000456887	RP11-343D24.2	GENCODE	intergenic	3.10722	4.52654	1.41932	0.00102099
939	ASHGA5P031535	noncoding	ENST00000573379	RP11-876N24.4	GENCODE	natural antisense	9.71365	11.1321	1.41842	0.0140976
940	ASHGA5P033274	noncoding	ENST00000559739	RP11-15E18.1	GENCODE	bidirectional	4.89183	6.30888	1.41705	0.00136121
941	ASHGA5P021450	noncoding	ENST00000532597	RP11-770J1.3	GENCODE	intronic antisense	7.08676	8.5033	1.41655	0.000342021
942	ASHGA5P025487	noncoding	NR_003104	POT1	RefSeq	exon sense-overlapping	3.13619	4.55211	1.41592	0.0118629
943	ASHGA5P041067	noncoding	NR_015447	LOC153684	RefSeq	natural antisense	5.61339	7.02894	1.41555	0.0125877
944	ASHGA5P015781	noncoding	ENST00000423455	RP11-54A22.1	GENCODE	intergenic	4.53931	5.95397	1.41466	0.00797188
945	ASHGA5P035235	noncoding	ENST00000444301	AC068491.1	GENCODE	intergenic	6.6877	8.10209	1.4144	0.00250131
946	ASHGA5P022870	noncoding	uc002crb.3	ERVK13-1	UCSC_knowngene	intergenic	3.95464	5.36689	1.41225	6.11e-05
947	ASHGA5P026578	noncoding	ENST00000567925	RP11-554A11.7	GENCODE	intergenic	3.71527	5.12711	1.41184	0.000425559
948	ASHGA5P034766	noncoding	ENST00000452378	RP4-635E18.7	GENCODE	natural antisense	6.78833	8.19861	1.41028	0.00966574
949	ASHGA5P037802	noncoding	ENST00000431090	AC000068.5	GENCODE	natural antisense	7.56163	8.97182	1.41019	0.00228851
950	ASHGA5P022858	noncoding	ENST00000564160	ERVK13-1	GENCODE	intergenic	4.95041	6.36038	1.40997	0.00124281
951	ASHGA5P051781	noncoding	ENST00000421498	RP11-385J1.2	GENCODE	intronic antisense	6.79483	8.20466	1.40983	0.00348011
952	ASHGA5P000023	noncoding	AI862052		LincRNAs identified by Khalil et al	intergenic	5.37777	6.78714	1.40938	0.000497137
953	ASHGA5P021735	noncoding	NR_040110	ELP2	RefSeq	exon sense-overlapping	9.50506	10.9139	1.40882	0.00115974
954	ASHGA5P049828	noncoding	ENST00000579631	LINC00511	GENCODE	intergenic	4.26197	5.67077	1.4088	0.000380645
955	ASHGA5P015772	noncoding	ENST00000423367	AC015933.2	GENCODE	natural antisense	2.87573	4.28381	1.40808	0.0208583
956	ASHGA5P023693	noncoding	HMlincRNA1545-	HMlincRNA1545	LincRNAs identified by Khalil et al	intergenic	2.86248	4.27041	1.40793	0.00141234
957	ASHGA5P057217	noncoding	TCONS_00014720	XLOC_006810	LincRNAs identified by Cabili et al	intergenic	5.83585	7.24212	1.40626	0.000518797
958	ASHGA5P045247	noncoding	uc004adp.4	LOC554249	UCSC_knowngene	intergenic	8.00511	9.41004	1.40494	6.34e-05
959	ASHGA5P018659	noncoding	ENST00000456189	RP1-90J20.8	GENCODE	intronic antisense	4.68691	6.09164	1.40472	0.000206229
960	ASHGA5P027250	noncoding	TCONS_00011743	XLOC_005208	LincRNAs identified by Cabili et al	intergenic	6.39236	7.79609	1.40373	0.000362205
961	ASHGA5P022329	noncoding	ENST00000554701	CHEK2P2	pseudogene		6.18045	7.58387	1.40342	7.25e-06
962	ASHGA5P018349	noncoding	ENST00000452399	RP11-14N7.2	GENCODE	intergenic	9.57225	10.9755	1.40321	0.00136038
963	ASHGA5P019151	noncoding	NR_027158	C17orf76-AS1	RefSeq	natural antisense	7.04089	8.44391	1.40302	0.0176882
964	ASHGA5P044990	noncoding	ENST00000518865	HAS2-AS1	GENCODE	natural antisense	5.81285	7.21537	1.40253	0.00051543
965	ASHGA5P015492	noncoding	ENST00000420762	RP11-95P13.1	GENCODE	intergenic	2.91072	4.3128	1.40207	0.00122049
966	ASHGA5P043371	noncoding	ENST00000459753	RP5-894A10.5	GENCODE	natural antisense	3.22497	4.62687	1.4019	0.00046928
967	ASHGA5P021001	noncoding	ENST00000523190	PVT1	GENCODE	intergenic	4.02517	5.42589	1.40072	0.00226096
968	ASHGA5P026548	noncoding	AK094629R		LincRNAs identified by Khalil et al	exon sense-overlapping	3.52444	4.92515	1.40071	0.010408
969	ASHGA5P044537	noncoding	NR_045385	LOC100507117	RefSeq	intron sense-overlapping	8.06227	9.46269	1.40042	1.8e-06
970	ASHGA5P048919	noncoding	uc002bto.1	AK000872	UCSC_knowngene	intronic antisense	5.15174	6.55202	1.40027	0.00709514
971	ASHGA5P032977	noncoding	ENST00000583956	CTD-2350C19.1	GENCODE	intronic antisense	5.1508	6.55104	1.40025	0.000599302
972	ASHGA5P056914	noncoding	TCONS_00010494	XLOC_005013	LincRNAs identified by Cabili et al	exon sense-overlapping	3.52088	4.9211	1.40023	0.0356675
973	ASHGA5P056040	noncoding	ENST00000555377	RP11-72M17.1	GENCODE	intergenic	5.63247	7.03127	1.3988	2.05e-05
974	ASHGA5P045028	noncoding	ENST00000520913	PVT1	GENCODE	intergenic	7.79616	9.1937	1.39754	0.00128834
975	ASHGA5P038154	noncoding	NR_038320	LOC100507634	RefSeq	bidirectional	6.06411	7.46078	1.39667	6.21e-05
976	ASHGA5P028322	noncoding	ENST00000535200	RP1-278C19.3	GENCODE	natural antisense	4.82064	6.21548	1.39484	6.31e-05
977	ASHGA5P044264	noncoding	ENST00000521558	RP11-1081M5.1	GENCODE	intergenic	4.8353	6.22907	1.39377	0.0209009
978	ASHGA5P044406	noncoding	ENST00000522743	KB-1184D12.1	GENCODE	intergenic	2.76057	4.15348	1.39291	0.00196468
979	ASHGA5P035426	noncoding	ENST00000458314	AC078883.3	GENCODE	intronic antisense	9.83656	11.2277	1.39114	0.00216264
980	ASHGA5P041934	noncoding	ENST00000431043	SNHG5	GENCODE	intergenic	5.85777	7.24853	1.39076	0.000672829
981	ASHGA5P030598	noncoding	ENST00000581636	AC100830.5	GENCODE	intronic antisense	3.23623	4.62698	1.39074	0.000508376
982	ASHGA5P050373	noncoding	uc002qxu.3	LOC100506054	UCSC_knowngene	natural antisense	4.55139	5.94129	1.38991	0.0190867
983	ASHGA5P032127	noncoding	TCONS_00006466	XLOC_003077	LincRNAs identified by Cabili et al	intergenic	6.1328	7.52258	1.38977	0.0013904
984	ASHGA5P020298	noncoding	ENST00000511213	RP11-362F19.1	GENCODE	intergenic	3.21167	4.60114	1.38946	0.0174261
985	ASHGA5P033946	noncoding	TCONS_00004010	XLOC_001836	LincRNAs identified by Cabili et al	intergenic	3.30706	4.69556	1.38849	0.00176237
986	ASHGA5P042386	noncoding	NR_037178	LOC100294145	RefSeq	intergenic	9.67858	11.067	1.38838	0.000467927
987	ASHGA5P036276	noncoding	ENST00000415236	AC009948.5	GENCODE	natural antisense	7.94071	9.32737	1.38666	3.43e-07
988	ASHGA5P030097	noncoding	TCONS_00008036	XLOC_003501	LincRNAs identified by Cabili et al	intergenic	12.7418	14.1274	1.38557	1.13e-07
989	ASHGA5P034617	noncoding	ENST00000412639	RP3-510D11.2	GENCODE	intergenic	3.12244	4.50756	1.38512	0.00273689
990	ASHGA5P022431	noncoding	ENST00000556583	RP11-770J1.3	GENCODE	natural antisense	5.10097	6.48585	1.38488	6.54e-05
991	ASHGA5P038495	noncoding	uc001dfu.1	BC054887	UCSC_knowngene	bidirectional	5.51074	6.89546	1.38472	2.74e-05
992	ASHGA5P015909	noncoding	NR_046639	PHEX-AS1	RefSeq	intronic antisense	5.19975	6.58362	1.38388	0.0434893
993	ASHGA5P018951	noncoding	NR_030774	UPRT	RefSeq	exon sense-overlapping	3.36452	4.74797	1.38345	0.0310505
994	ASHGA5P044886	noncoding	ENST00000453576	RP11-34P13.7	GENCODE	intergenic	4.38239	5.76558	1.38319	0.0105309
995	ASHGA5P026063	noncoding	ENST00000526254	RP11-448P19.1	GENCODE	intergenic	3.21249	4.59456	1.38207	0.0131736
996	ASHGA5P036489	noncoding	TCONS_00026385	XLOC_012735	LincRNAs identified by Cabili et al	intergenic	4.44198	5.82389	1.38191	0.0250807
997	ASHGA5P042502	noncoding	uc001gch.1	AF268386	UCSC_knowngene	intergenic	12.7889	14.1699	1.38103	5.26e-05
998	ASHGA5P019262	noncoding	NR_027139	SPIN3	RefSeq	exon sense-overlapping	5.52129	6.90228	1.38099	0.00546782
999	ASHGA5P022034	noncoding	ENST00000547626	RP11-493L12.2	GENCODE	intronic antisense	8.31079	9.69074	1.37994	0.000114388
1000	ASHGA5P031900	noncoding	ENST00000573861	RP11-498D10.6	GENCODE	natural antisense	5.52281	6.90252	1.3797	2.87e-05
1001	ASHGA5P039247	noncoding	ENST00000447139	AC046143.3	GENCODE	natural antisense	7.63018	9.00809	1.37791	0.00142113
1002	ASHGA5P057345	noncoding	TCONS_00016212	XLOC_007604	LincRNAs identified by Cabili et al	intergenic	7.51747	8.89459	1.37713	0.000307589
1003	ASHGA5P052651	noncoding	NR_040662	HCP5	RefSeq	intergenic	8.63016	10.0068	1.37666	0.00226485
1004	ASHGA5P025663	noncoding	NR_024433	LOC283663	RefSeq	intergenic	7.8895	9.26276	1.37326	6.41e-05
1005	ASHGA5P044670	noncoding	ENST00000513892	RP11-468H14.2	GENCODE	intergenic	3.80759	5.18043	1.37285	0.00241761
1006	ASHGA5P058304	noncoding	TCONS_00029753	XLOC_014147	LincRNAs identified by Cabili et al	intergenic	6.48247	7.8552	1.37273	0.0319479
1007	ASHGA5P027935	noncoding	ENST00000553006	RP11-547C5.1	GENCODE	intergenic	2.92425	4.29594	1.37169	0.0223334
1008	ASHGA5P017309	noncoding	uc010csi.2	LRRC37BP1	UCSC_knowngene	intergenic	7.1134	8.48475	1.37135	0.0260403
1009	ASHGA5P044773	noncoding	ENST00000529325	RP11-513D5.5	GENCODE	natural antisense	5.80607	7.17691	1.37084	0.00218374
1010	ASHGA5P034835	noncoding	ENST00000419028	AC141930.2	GENCODE	intergenic	4.61895	5.98854	1.36959	0.000840983
1011	ASHGA5P019690	noncoding	uc009yby.2	MIR210HG	UCSC_knowngene	intergenic	5.3837	6.75188	1.36818	0.000231277
1012	ASHGA5P045738	noncoding	ENST00000450704	RP11-211N8.2	GENCODE	intergenic	7.71061	9.07855	1.36794	0.00847866
1013	ASHGA5P000033	noncoding	AK022061		NRED	intergenic	5.0382	6.40501	1.36681	0.0139661
1014	ASHGA5P014151	noncoding	NR_027349	MIR17HG	RefSeq	intergenic	4.93784	6.30421	1.36638	0.00302628
1015	ASHGA5P014130	noncoding	uc010ubi.2	ULK4P1	UCSC_knowngene	intergenic	4.2872	5.65348	1.36628	0.0040457
1016	ASHGA5P036210	noncoding	ENST00000418474	AC009506.1	GENCODE	natural antisense	10.5559	11.9198	1.36392	1.58e-06
1017	ASHGA5P042206	noncoding	ENST00000534160	RP1-80B9.2	GENCODE	intergenic	7.35141	8.71501	1.3636	6.5e-06
1018	ASHGA5P053588	noncoding	ENST00000523031	RP13-582O9.5	GENCODE	intergenic	6.44185	7.80494	1.36309	2.41e-05
1019	ASHGA5P053526	noncoding	ENST00000524045	RP11-152P17.2	GENCODE	intronic antisense	5.82221	7.18529	1.36308	0.0351442
1020	ASHGA5P026314	noncoding	ENST00000534594	RP5-916O11.2	GENCODE	intron sense-overlapping	3.08479	4.44672	1.36193	0.00342133
1021	ASHGA5P015819	noncoding	ENST00000463325	AC002055.4	GENCODE	bidirectional	8.95392	10.3153	1.36139	0.00245327
1022	ASHGA5P035220	noncoding	ENST00000567491	AC133109.1	GENCODE	bidirectional	7.22442	8.58555	1.36113	0.000188986
1023	ASHGA5P042081	noncoding	ENST00000431144	RP11-356I2.4	GENCODE	intergenic	7.95308	9.31419	1.36111	0.000717803
1024	ASHGA5P031988	noncoding	ENST00000569362	LA16c-444G7.2	GENCODE	intergenic	7.38355	8.74378	1.36024	0.0497046
1025	ASHGA5P017370	noncoding	NR_052024	EIF6	RefSeq	exon sense-overlapping	9.588	10.9475	1.35945	0.000165486
1026	ASHGA5P047839	noncoding	ENST00000415809	AC090587.5	GENCODE	natural antisense	5.1291	6.4882	1.35911	0.000402033
1027	ASHGA5P021734	noncoding	ENST00000539543	RP11-14N7.2	GENCODE	intergenic	9.55008	10.9087	1.35862	0.00208821
1028	ASHGA5P045869	noncoding	uc001ihe.4	LOC100216001	UCSC_knowngene	intergenic	2.76765	4.12618	1.35854	0.0117018
1029	ASHGA5P015657	noncoding	NR_073004	DUS4L	RefSeq	exon sense-overlapping	6.24422	7.60261	1.35839	0.0367397
1030	ASHGA5P030222	noncoding	uc002blm.3	DQ596274	UCSC_knowngene	intergenic	9.84069	11.1973	1.35659	4.22e-05
1031	ASHGA5P019300	noncoding	NR_036610	SRSF3	RefSeq	exon sense-overlapping	7.07675	8.43294	1.35619	0.0325294
1032	ASHGA5P048890	noncoding	uc021suf.1	AK054710	UCSC_knowngene	intergenic	9.62606	10.9803	1.35427	0.0156626
1033	ASHGA5P043104	noncoding	uc011keb.2	LOC493754	UCSC_knowngene	intergenic	4.54486	5.89847	1.3536	0.00717962
1034	ASHGA5P036182	noncoding	ENST00000413525	AC010090.1	GENCODE	intergenic	5.08393	6.43702	1.35309	0.00281037
1035	ASHGA5P046112	noncoding	NR_030727	TLR8-AS1	RefSeq	intronic antisense	3.71021	5.06297	1.35276	0.00464107
1036	ASHGA5P021875	noncoding	NR_046372	P2RX4	RefSeq	exon sense-overlapping	3.10542	4.4548	1.34938	0.0168815
1037	ASHGA5P027414	noncoding	NR_038930	LOC100507250	RefSeq	natural antisense	4.49412	5.84236	1.34824	0.00253034
1038	ASHGA5P036586	noncoding	ENST00000442867	AC114730.2	GENCODE	intergenic	3.95537	5.30315	1.34777	0.000156412
1039	ASHGA5P021486	noncoding	NR_073039	MDK	RefSeq	exon sense-overlapping	3.88094	5.22849	1.34755	0.0334084
1040	ASHGA5P019965	noncoding	NR_033362	ATG12	RefSeq	exon sense-overlapping	8.27989	9.62737	1.34748	0.000939471
1041	ASHGA5P038678	noncoding	NR_024065	LINC00312	RefSeq	intergenic	6.57356	7.91869	1.34513	0.00343108
1042	ASHGA5P032598	noncoding	ENST00000583175	RP11-214C8.5	GENCODE	intergenic	9.34817	10.693	1.34487	1.04e-06
1043	ASHGA5P037762	noncoding	ENST00000393264	RP1-29C18.9	GENCODE	intergenic	3.95711	5.30142	1.34431	0.0114867
1044	ASHGA5P020243	noncoding	ENST00000513164	RP11-848G14.2	pseudogene		6.07215	7.41613	1.34397	0.000285339
1045	ASHGA5P018194	noncoding	ENST00000450469	RP4-784A16.3	GENCODE	intron sense-overlapping	4.16234	5.50615	1.34381	0.0257218
1046	ASHGA5P056009	noncoding	NR_029435	FLJ31306	RefSeq	intronic antisense	5.04711	6.39023	1.34312	0.0234523
1047	ASHGA5P038955	noncoding	ENST00000490351	LSAMP-AS1	GENCODE	intronic antisense	2.98954	4.33179	1.34225	0.0156523
1048	ASHGA5P016151	noncoding	ENST00000452942	RP11-429G19.2	GENCODE	natural antisense	5.01582	6.35712	1.34131	0.0256751
1049	ASHGA5P027285	noncoding	TCONS_00011758	XLOC_005220	LincRNAs identified by Cabili et al	intergenic	3.60729	4.94621	1.33892	0.0370708
1050	ASHGA5P030757	noncoding	uc021suk.1	AK054837	UCSC_knowngene	exon sense-overlapping	4.83121	6.16994	1.33872	0.00370978
1051	ASHGA5P023522	noncoding	NR_045021	C17orf76-AS1	RefSeq	natural antisense	7.02237	8.3605	1.33813	0.0229949
1052	ASHGA5P051763	noncoding	NR_001566	TERC	RefSeq	intergenic	7.33843	8.67653	1.3381	0.0106447
1053	ASHGA5P025486	noncoding	NR_003103	POT1	RefSeq	exon sense-overlapping	7.87664	9.21428	1.33764	0.0179144
1054	ASHGA5P022898	noncoding	ENST00000565049	RP11-293B20.1	pseudogene		6.36329	7.70038	1.33708	0.00128884
1055	ASHGA5P041146	noncoding	TCONS_00020579	XLOC_009895	LincRNAs identified by Cabili et al	intergenic	6.00384	7.34072	1.33688	4.58e-06
1056	ASHGA5P055033	noncoding	ENST00000534545	RP11-939C17.2	GENCODE	natural antisense	3.02736	4.36375	1.33639	0.000480045
1057	ASHGA5P026818	noncoding	TCONS_00011820	XLOC_005303	LincRNAs identified by Cabili et al	intergenic	5.30515	6.64131	1.33617	0.0288046
1058	ASHGA5P044202	noncoding	ENST00000519691	RP11-150O12.3	GENCODE	intergenic	2.99653	4.33247	1.33595	0.018298
1059	ASHGA5P015291	noncoding	uc003jgm.3	PMCHL1	UCSC_knowngene	intronic antisense	3.07509	4.40984	1.33475	0.00528725
1060	ASHGA5P022021	noncoding	ENST00000547387	RP11-386G11.10	GENCODE	natural antisense	5.9051	7.23952	1.33442	0.0228085
1061	ASHGA5P022497	noncoding	ENST00000559990	AC103965.1	GENCODE	intergenic	4.43962	5.77268	1.33306	0.0236936
1062	ASHGA5P028976	noncoding	uc001vvr.1	AK022914	UCSC_knowngene	intergenic	8.3677	9.70058	1.33288	0.00733574
1063	ASHGA5P019382	noncoding	ENST00000481153	RP13-452N2.1	GENCODE	intronic antisense	3.95552	5.28781	1.33228	0.000505215
1064	ASHGA5P051487	noncoding	ENST00000423394	BX004987.5	GENCODE	intergenic	4.16536	5.49456	1.3292	0.0053957
1065	ASHGA5P053696	noncoding	uc022bhk.1	FAM27E3	UCSC_knowngene	intergenic	9.00597	10.3346	1.32861	0.00132164
1066	ASHGA5P032205	noncoding	ENST00000418821	AC015922.6	GENCODE	intergenic	5.98607	7.31466	1.32858	0.000887936
1067	ASHGA5P050797	noncoding	ENST00000432162	RP11-86H7.1	GENCODE	intergenic	7.54834	8.87642	1.32809	0.000146001
1068	ASHGA5P019564	noncoding	ENST00000492393	AC016629.2	GENCODE	intergenic	8.81761	10.1454	1.32782	0.00277399
1069	ASHGA5P048735	noncoding	uc001bql.3	SNHG12	UCSC_knowngene	natural antisense	6.93676	8.26321	1.32645	0.00100178
1070	ASHGA5P030480	noncoding	NR_026757	OIP5-AS1	RefSeq	intergenic	10.6563	11.9823	1.32591	0.000741213
1071	ASHGA5P017129	noncoding	NR_027329	KIAA1908	RefSeq	intronic antisense	5.24884	6.5732	1.32436	0.000944696
1072	ASHGA5P049640	noncoding	ENST00000579633	AC124789.1	GENCODE	intronic antisense	3.60612	4.93018	1.32406	0.00804833
1073	ASHGA5P038750	noncoding	ENST00000484939	SPATA1	GENCODE	natural antisense	4.67909	6.00191	1.32282	0.019352
1074	ASHGA5P020493	noncoding	ENST00000514702	HOXC-AS3	GENCODE	natural antisense	3.1542	4.476	1.3218	0.0154174
1075	ASHGA5P027041	noncoding	NR_034140	LINC00612	RefSeq	intergenic	4.89631	6.2178	1.32149	0.0489153
1076	ASHGA5P048763	noncoding	NR_040054	IQCH-AS1	RefSeq	natural antisense	6.13349	7.45334	1.31985	1.4e-06
1077	ASHGA5P040780	noncoding	ENST00000417986	RP11-277L2.2	GENCODE	intergenic	3.91379	5.23308	1.31929	0.0126004
1078	ASHGA5P036422	noncoding	ENST00000412951	AC012462.1	GENCODE	bidirectional	4.09602	5.41489	1.31887	0.000724011
1079	ASHGA5P045870	noncoding	NR_024475	LOC100216001	RefSeq	intergenic	4.47579	5.79411	1.31831	0.007657
1080	ASHGA5P029399	noncoding	uc021rnj.1	BC016035	UCSC_knowngene	intergenic	7.51754	8.83572	1.31819	0.0191991
1081	ASHGA5P048255	noncoding	ENST00000531806	FAM86C2P	GENCODE	intergenic	8.527	9.84459	1.31759	5.38e-06
1082	ASHGA5P045599	noncoding	TCONS_00002581	XLOC_001195	LincRNAs identified by Cabili et al	intergenic	4.93933	6.25621	1.31689	0.0004676
1083	ASHGA5P033810	noncoding	ENST00000583900	RP11-549B18.2	GENCODE	intergenic	3.09218	4.40714	1.31495	0.00386787
1084	ASHGA5P019017	noncoding	NR_024127	SNHG12	RefSeq	natural antisense	11.3816	12.6965	1.31492	4.62e-11
1085	ASHGA5P031320	noncoding	ENST00000562921	RP11-345M22.2	GENCODE	intergenic	2.99303	4.30739	1.31436	0.00628813
1086	ASHGA5P019043	noncoding	NR_028033	FAS	RefSeq	exon sense-overlapping	5.63503	6.94878	1.31375	0.0349643
1087	ASHGA5P052717	noncoding	uc003opu.3	LOC221442	UCSC_knowngene	intergenic	6.25136	7.56502	1.31366	0.0103845
1088	ASHGA5P044465	noncoding	ENST00000518927	RP11-574O7.1	GENCODE	intergenic	3.90657	5.21957	1.31301	0.0237021
1089	ASHGA5P018742	noncoding	uc001jtu.1	BC033983	UCSC_knowngene	natural antisense	6.25408	7.56662	1.31253	0.00484465
1090	ASHGA5P051532	noncoding	ENST00000437204	RP11-493K19.3	GENCODE	intronic antisense	4.19185	5.50284	1.311	0.0496385
1091	ASHGA5P018841	noncoding	NR_037917	HUS1	RefSeq	exon sense-overlapping	4.53423	5.84481	1.31058	2.26e-05
1092	ASHGA5P023079	noncoding	uc002fqw.3	BC071667	UCSC_knowngene	intergenic	8.84651	10.157	1.3105	0.00106558
1093	ASHGA5P039207	noncoding	ENST00000444327	RP11-157N3.1	GENCODE	intergenic	3.03161	4.34187	1.31026	0.00465805
1094	ASHGA5P018031	noncoding	ENST00000448567	LINC00467	GENCODE	intergenic	6.65543	7.96564	1.31022	0.00570068
1095	ASHGA5P033598	noncoding	TCONS_00028324	XLOC_013666	LincRNAs identified by Cabili et al	intergenic	5.93666	7.24651	1.30985	0.0247617
1096	ASHGA5P058574	noncoding	uc010mms.2	MGC21881	UCSC_knowngene	intergenic	10.0267	11.333	1.30629	6.82e-06
1097	ASHGA5P029590	noncoding	ENST00000557618	RP11-1042B17.3	GENCODE	intronic antisense	3.7862	5.09243	1.30623	0.0239684
1098	ASHGA5P052430	noncoding	ENST00000454348	RP11-263K19.4	GENCODE	natural antisense	7.73527	9.04129	1.30602	6.71e-06
1099	ASHGA5P048742	noncoding	ENST00000461832	SNHG12	GENCODE	intergenic	5.89052	7.19647	1.30594	8.14e-05
1100	ASHGA5P026356	noncoding	TCONS_00013728	XLOC_006376	LincRNAs identified by Cabili et al	intergenic	4.73436	6.03865	1.30428	0.0117777
1101	ASHGA5P032825	noncoding	ENST00000431691	RP11-3L21.2	GENCODE	natural antisense	2.81658	4.12073	1.30415	0.0127997
1102	ASHGA5P026429	noncoding	ENST00000436960	RP11-12C17.2	GENCODE	natural antisense	3.62902	4.93244	1.30342	0.000767868
1103	ASHGA5P043679	noncoding	ENST00000449899	RP11-310H4.3	GENCODE	intergenic	4.79714	6.10015	1.30301	0.00481265
1104	ASHGA5P027536	noncoding	ENST00000550029	RP11-341G23.4	GENCODE	natural antisense	7.18172	8.48442	1.3027	0.00340929
1105	ASHGA5P047581	noncoding	uc001kgu.3	KRMP1	UCSC_knowngene	exon sense-overlapping	2.78225	4.08345	1.3012	3.8e-05
1106	ASHGA5P025873	noncoding	NR_045214	LOC100507373	RefSeq	natural antisense	3.25203	4.5529	1.30087	0.0016958
1107	ASHGA5P018822	noncoding	ENST00000457991	RP11-277L2.2	GENCODE	intergenic	5.79398	7.09468	1.30069	0.0169913
1108	ASHGA5P041317	noncoding	ENST00000509367	CTD-3179P9.1	GENCODE	intergenic	3.79926	5.09958	1.30032	0.0477847
1109	ASHGA5P026887	noncoding	ENST00000534728	RP11-687M24.3	GENCODE	intergenic	5.46329	6.76289	1.29959	0.0179938
1110	ASHGA5P047454	noncoding	AY034104		LincRNAs identified by Khalil et al	exon sense-overlapping	3.05123	4.35044	1.29921	0.00115586
1111	ASHGA5P023057	noncoding	ENST00000568739	AC137934.1	GENCODE	intergenic	8.60613	9.9044	1.29827	0.00368242
1112	ASHGA5P015487	noncoding	ENST00000420705	LINC00237	GENCODE	intergenic	3.45253	4.75063	1.2981	0.0050021
1113	ASHGA5P033038	noncoding	ENST00000582272	RP11-220C2.1	GENCODE	intronic antisense	3.33989	4.63788	1.29799	0.0268375
1114	ASHGA5P035428	noncoding	ENST00000450443	AC093818.1	GENCODE	natural antisense	5.8596	7.15692	1.29731	0.0012994
1115	ASHGA5P031485	noncoding	TCONS_00006023	XLOC_002650	LincRNAs identified by Cabili et al	intergenic	4.767	6.06389	1.29689	0.00338539
1116	ASHGA5P028783	noncoding	uc001uxv.1	AK056182	UCSC_knowngene	intronic antisense	4.59339	5.88918	1.29579	0.00598633
1117	ASHGA5P038150	noncoding	TCONS_00024635	XLOC_011926	LincRNAs identified by Cabili et al	intergenic	3.25477	4.55	1.29523	0.00410011
1118	ASHGA5P020773	noncoding	ENST00000519655	RP11-37B2.1	GENCODE	bidirectional	2.95872	4.25101	1.29229	0.005077
1119	ASHGA5P045424	noncoding	ENST00000438048	RP11-45A16.3	GENCODE	intronic antisense	6.85827	8.15017	1.2919	0.027053
1120	ASHGA5P039826	noncoding	ENST00000503493	RP11-448G15.1	GENCODE	intronic antisense	4.90756	6.19908	1.29152	0.0128423
1121	ASHGA5P043553	noncoding	ENST00000422542	AC005682.5	GENCODE	intergenic	3.08092	4.37239	1.29148	0.00774245
1122	ASHGA5P043934	noncoding	ENST00000454735	AC009784.3	GENCODE	intergenic	3.03015	4.32142	1.29127	0.00965611
1123	ASHGA5P013036	noncoding	ENST00000491953	EGFEM1P	GENCODE	intergenic	4.94431	6.23539	1.29107	0.00211359
1124	ASHGA5P029178	noncoding	ENST00000428289	RP11-196G18.3	GENCODE	intron sense-overlapping	5.74284	7.03279	1.28995	0.0361445
1125	ASHGA5P038446	noncoding	ENST00000459861	RP11-657O9.1	GENCODE	intergenic	3.12763	4.41757	1.28994	0.00560058
1126	ASHGA5P028556	noncoding	ENST00000425586	DLEU2	GENCODE	intronic antisense	7.46814	8.75726	1.28912	0.00127627
1127	ASHGA5P037875	noncoding	TCONS_00024747	XLOC_012031	LincRNAs identified by Cabili et al	intergenic	5.89533	7.18421	1.28888	0.030843
1128	ASHGA5P019256	noncoding	ENST00000483436	SNHG12	GENCODE	intergenic	11.2453	12.5338	1.28847	5.87e-09
1129	ASHGA5P014887	noncoding	ENST00000414386	RP11-328M4.2	GENCODE	bidirectional	3.63724	4.923	1.28576	0.00928763
1130	ASHGA5P039023	noncoding	ENST00000464612	SNHG12	GENCODE	natural antisense	5.41765	6.70245	1.28479	3.78e-05
1131	ASHGA5P019101	noncoding	NR_027639	ADAM9	RefSeq	exon sense-overlapping	6.10293	7.38743	1.28449	0.0342977
1132	ASHGA5P054632	noncoding	ENST00000435244	RP11-304M2.2	GENCODE	intergenic	4.82324	6.10741	1.28417	0.00619262
1133	ASHGA5P003753	noncoding	ENST00000529061	PMS2P3	pseudogene		7.50349	8.78743	1.28394	3.08e-06
1134	ASHGA5P048741	noncoding	ENST00000464115	SNHG12	GENCODE	intergenic	3.83211	5.11463	1.28252	0.0107983
1135	ASHGA5P041298	noncoding	NR_027706	FLJ11235	RefSeq	bidirectional	8.79785	10.0792	1.28132	0.00142556
1136	ASHGA5P015948	noncoding	NR_026962	TTC28-AS1	RefSeq	intronic antisense	6.20207	7.48302	1.28095	0.000288901
1137	ASHGA5P047609	noncoding	BX098395		LincRNAs identified by Khalil et al	intergenic	3.20314	4.48357	1.28043	0.000256101
1138	ASHGA5P035987	noncoding	uc002std.1	BC046476	UCSC_knowngene	bidirectional	7.45298	8.73288	1.2799	9.37e-05
1139	ASHGA5P044560	noncoding	ENST00000517658	RP11-10J21.4	GENCODE	intron sense-overlapping	3.51465	4.79321	1.27856	0.0141167
1140	ASHGA5P044616	noncoding	TCONS_00001218	XLOC_000490	LincRNAs identified by Cabili et al	intergenic	6.56308	7.84157	1.27849	0.00140719
1141	ASHGA5P025770	noncoding	NR_034108	TRAF3IP2-AS1	RefSeq	intronic antisense	5.92916	7.20708	1.27792	0.00390425
1142	ASHGA5P035708	noncoding	ENST00000483023	RP11-521D12.2	GENCODE	intergenic	3.41607	4.69303	1.27696	0.0250224
1143	ASHGA5P053393	noncoding	ENST00000434796	GAS5	GENCODE	intergenic	9.9526	11.229	1.27643	7.71e-06
1144	ASHGA5P036820	noncoding	ENST00000400371	RP5-981L23.1	GENCODE	intron sense-overlapping	7.50643	8.78249	1.27606	0.00259823
1145	ASHGA5P033702	noncoding	ENST00000582591	RP11-737O24.1	GENCODE	intronic antisense	3.73051	5.00546	1.27495	0.00419539
1146	ASHGA5P038199	noncoding	TCONS_00024657	XLOC_011944	LincRNAs identified by Cabili et al	intergenic	3.64823	4.92286	1.27463	0.00336891
1147	ASHGA5P017817	noncoding	NR_027055	FAM41C	RefSeq	intergenic	8.19402	9.46816	1.27414	0.00958143
1148	ASHGA5P023202	noncoding	ENST00000573355	RP11-874J12.2	GENCODE	intronic antisense	8.90361	10.1775	1.27391	1.72e-05
1149	ASHGA5P030526	noncoding	ENST00000558061	RP11-227D13.1	GENCODE	bidirectional	6.35476	7.62818	1.27341	0.000634299
1150	ASHGA5P045301	noncoding	TCONS_00000815	XLOC_000027	LincRNAs identified by Cabili et al	intergenic	4.40954	5.68202	1.27249	0.000753793
1151	ASHGA5P022191	noncoding	ENST00000551898	RP11-493L12.2	GENCODE	intronic antisense	8.41166	9.68352	1.27186	0.000169691
1152	ASHGA5P030312	noncoding	ENST00000566974	RP11-6O2.4	GENCODE	natural antisense	5.7254	6.99544	1.27004	0.00463886
1153	ASHGA5P045042	noncoding	TCONS_00000952	XLOC_000210	LincRNAs identified by Cabili et al	intergenic	4.49185	5.76067	1.26882	2.69e-05
1154	ASHGA5P056650	noncoding	TCONS_00006916	XLOC_002730	LincRNAs identified by Cabili et al	intergenic	4.22698	5.49569	1.26871	0.0381271
1155	ASHGA5P026999	noncoding	ENST00000417058	CD27-AS1	GENCODE	intronic antisense	8.01177	9.28045	1.26867	5.97e-05
1156	ASHGA5P045416	noncoding	uc004bit.1	AX746484	UCSC_knowngene	exon sense-overlapping	4.87692	6.14551	1.26859	0.00171608
1157	ASHGA5P042773	noncoding	TCONS_00019508	XLOC_009306	LincRNAs identified by Cabili et al	intergenic	4.86688	6.13543	1.26855	0.00196874
1158	ASHGA5P027801	noncoding	NR_026788	FAM66C	RefSeq	intergenic	8.42177	9.69017	1.2684	0.00434186
1159	ASHGA5P015723	noncoding	ENST00000422972	CTA-292E10.6	GENCODE	intergenic	5.05336	6.32116	1.2678	3.51e-05
1160	ASHGA5P043757	noncoding	ENST00000441237	PMS2P9	pseudogene		8.15207	9.4196	1.26753	0.00303586
1161	ASHGA5P031037	noncoding	ENST00000566929	CTD-2313J23.1	GENCODE	intergenic	3.99898	5.26562	1.26664	1.54e-05
1162	ASHGA5P035939	noncoding	ENST00000496886	RP11-711M9.1	GENCODE	intergenic	4.91047	6.17673	1.26626	0.00419896
1163	ASHGA5P042932	noncoding	uc010kun.2	LOC541472	UCSC_knowngene	natural antisense	4.98072	6.24692	1.2662	0.0179014
1164	ASHGA5P042807	noncoding	NR_037605	GAS5-AS1	RefSeq	intergenic	8.62124	9.88723	1.26599	1.86e-05
1165	ASHGA5P053104	noncoding	ENST00000412466	PMS2P4	pseudogene		5.03254	6.29809	1.26555	0.00746161
1166	ASHGA5P034891	noncoding	NR_038434	LOC100506474	RefSeq	intergenic	9.26951	10.5349	1.26538	0.00508927
1167	ASHGA5P014633	noncoding	ENST00000412017	AL589743.1	GENCODE	intergenic	3.10148	4.36661	1.26513	0.00816726
1168	ASHGA5P016613	noncoding	ENST00000432193	TP53TG1	GENCODE	bidirectional	9.87534	11.1404	1.26509	5.13e-05
1169	ASHGA5P018429	noncoding	NR_037176	LOC100507463	RefSeq	intronic antisense	5.67957	6.9445	1.26493	0.000362478
1170	ASHGA5P014661	noncoding	ENST00000412239	RP11-315I20.1	GENCODE	intronic antisense	3.97114	5.23573	1.2646	0.000903918
1171	ASHGA5P028506	noncoding	ENST00000566949	RP5-1042I8.7	GENCODE	intergenic	7.81667	9.08082	1.26416	0.0242275
1172	ASHGA5P027224	noncoding	ENST00000550426	RP11-493L12.2	GENCODE	intronic antisense	9.33165	10.5948	1.26319	0.000269134
1173	ASHGA5P053420	noncoding	ENST00000443799	GAS5	GENCODE	bidirectional	5.1057	6.3685	1.2628	1.8e-07
1174	ASHGA5P036775	noncoding	uc002xid.1	AX746690	UCSC_knowngene	intergenic	8.0298	9.29183	1.26203	0.000673957
1175	ASHGA5P030454	noncoding	ENST00000564211	RP11-37C7.3	GENCODE	natural antisense	8.07389	9.33565	1.26176	0.000141749
1176	ASHGA5P010821	noncoding	NR_037606	MRPS14	RefSeq	exon sense-overlapping	9.09337	10.3544	1.261	7.49e-05
1177	ASHGA5P019727	noncoding	ENST00000502069	RP11-877E17.2	GENCODE	intronic antisense	6.72686	7.98701	1.26015	0.022967
1178	ASHGA5P043287	noncoding	uc003vhn.1	BC040208	UCSC_knowngene	natural antisense	5.49191	6.75169	1.25978	0.0214588
1179	ASHGA5P031610	noncoding	ENST00000309865	RP11-368J21.1	pseudogene		5.7244	6.98387	1.25947	0.0148678
1180	ASHGA5P023490	noncoding	ENST00000582066	RP11-580I16.2	GENCODE	natural antisense	5.51532	6.77422	1.25889	0.00113853
1181	ASHGA5P015820	noncoding	uc003bnq.1	RPL23AP82	UCSC_knowngene	bidirectional	9.86593	11.1248	1.25884	0.000985153
1182	ASHGA5P028731	noncoding	ENST00000416351	RP11-169O17.5	GENCODE	natural antisense	8.01979	9.27815	1.25835	5.36e-05
1183	ASHGA5P052950	noncoding	uc021zyp.1	AK123998	UCSC_knowngene	exon sense-overlapping	3.88217	5.14032	1.25815	0.0282131
1184	ASHGA5P032843	noncoding	ENST00000428642	RP11-496N12.6	GENCODE	intergenic	5.32186	6.57826	1.2564	7.19e-05
1185	ASHGA5P017104	noncoding	ENST00000437707	RP11-27I1.4	GENCODE	bidirectional	3.14497	4.40117	1.2562	1.1e-05
1186	ASHGA5P043892	noncoding	NR_024368	FLJ45340	RefSeq	intergenic	5.22351	6.47955	1.25604	0.000133785
1187	ASHGA5P026060	noncoding	ENST00000419440	AP004372.1	GENCODE	intronic antisense	3.14815	4.40417	1.25602	0.0107201
1188	ASHGA5P042590	noncoding	uc003pwo.1	AK093256	UCSC_knowngene	exon sense-overlapping	4.73772	5.99271	1.25499	0.0132542
1189	ASHGA5P058424	noncoding	uc003jxc.4	GUSBP3	UCSC_knowngene	intergenic	3.54969	4.80268	1.25299	0.0331293
1190	ASHGA5P018959	noncoding	NR_037187	APITD1-CORT	RefSeq	exon sense-overlapping	8.60889	9.86188	1.25299	0.00793235
1191	ASHGA5P050028	noncoding	ENST00000577364	RP11-862L9.3	GENCODE	natural antisense	5.9553	7.20739	1.25208	0.00690978
1192	ASHGA5P028886	noncoding	uc001vkn.1	BC031243	UCSC_knowngene	intronic antisense	2.95821	4.20793	1.24972	0.00112964
1193	ASHGA5P048086	noncoding	ENST00000440985	RP11-269F19.2	GENCODE	natural antisense	6.43295	7.68265	1.2497	0.00851927
1194	ASHGA5P019560	noncoding	ENST00000492054	RP11-545G3.1	GENCODE	intergenic	7.28284	8.53151	1.24867	0.0130662
1195	ASHGA5P021512	noncoding	ENST00000533843	RP11-318C2.1	GENCODE	intronic antisense	3.85507	5.10282	1.24775	0.00289399
1196	ASHGA5P033740	noncoding	TCONS_00028653	XLOC_013728	LincRNAs identified by Cabili et al	intergenic	4.16538	5.4129	1.24751	0.00048174
1197	ASHGA5P056716	noncoding	TCONS_00008015	XLOC_003480	LincRNAs identified by Cabili et al	intergenic	4.07438	5.32187	1.24749	5.59e-05
1198	ASHGA5P032077	noncoding	ENST00000413674	AC130689.5	GENCODE	intron sense-overlapping	3.3062	4.55325	1.24706	0.00365305
1199	ASHGA5P020118	noncoding	ENST00000508429	RP13-228J13.5	pseudogene		8.88284	10.1291	1.24627	4.87e-08
1200	ASHGA5P022691	noncoding	NR_037654	MTHFS	RefSeq	exon sense-overlapping	8.57658	9.82279	1.24621	0.0349073
1201	ASHGA5P013620	noncoding	NR_036627	RBM5	RefSeq	exon sense-overlapping	3.92636	5.16984	1.24348	0.024904
1202	ASHGA5P049035	noncoding	ENST00000577163	RP11-473M20.14	GENCODE	intronic antisense	6.12662	7.36983	1.24321	9.29e-05
1203	ASHGA5P016686	noncoding	ENST00000432963	FAM41C	GENCODE	intergenic	8.15921	9.40156	1.24235	0.00712271
1204	ASHGA5P037891	noncoding	ENST00000430468	CTA-992D9.7	GENCODE	intergenic	2.76057	4.00261	1.24204	0.0183319
1205	ASHGA5P029150	noncoding	ENST00000560296	RP11-930O11.2	GENCODE	intergenic	3.19338	4.435	1.24162	0.00328298
1206	ASHGA5P054225	noncoding	ENST00000505047	AC007379.5	GENCODE	exon sense-overlapping	3.20039	4.44157	1.24118	0.0381758
1207	ASHGA5P049487	noncoding	NR_033827	KDM4A-AS1	RefSeq	natural antisense	3.33454	4.57434	1.2398	0.00139579
1208	ASHGA5P018798	noncoding	ENST00000457758	RP11-152N13.5	GENCODE	natural antisense	6.35236	7.59202	1.23966	0.00656435
1209	ASHGA5P051695	noncoding	NR_033289	GK5	RefSeq	exon sense-overlapping	5.37383	6.61343	1.2396	0.000253147
1210	ASHGA5P043147	noncoding	uc003ucq.3	PMS2L2	UCSC_knowngene	intergenic	6.21674	7.45545	1.2387	7.8e-07
1211	ASHGA5P034730	noncoding	uc002psm.1	AX746478	UCSC_knowngene	intergenic	10.3199	11.5585	1.23857	0.000259752
1212	ASHGA5P032630	noncoding	ENST00000583460	LINC00511	GENCODE	intergenic	3.9239	5.16194	1.23804	0.000106601
1213	ASHGA5P014701	noncoding	ENST00000412631	RP11-111F5.4	GENCODE	intergenic	9.8416	11.0796	1.23802	4.71e-06
1214	ASHGA5P047710	noncoding	AY927495		LincRNAs identified by Khalil et al	intergenic	2.82226	4.06016	1.23791	0.00077505
1215	ASHGA5P041182	noncoding	ENST00000512001	CTC-564N23.3	GENCODE	natural antisense	3.62162	4.85919	1.23757	0.00465698
1216	ASHGA5P037057	noncoding	ENST00000423733	RP3-511B24.5	GENCODE	natural antisense	3.31665	4.55358	1.23693	0.00173656
1217	ASHGA5P036953	noncoding	ENST00000421788	RP4-697P8.2	GENCODE	intergenic	3.87422	5.11038	1.23615	0.0426456
1218	ASHGA5P044561	noncoding	ENST00000562459	CTD-3064M3.3	GENCODE	intergenic	7.13317	8.36903	1.23586	0.0092168
1219	ASHGA5P034598	noncoding	uc002ofk.1	AX747721	UCSC_knowngene	intergenic	3.5095	4.7445	1.23501	0.0264805
1220	ASHGA5P020194	noncoding	NR_028383	TIMM8B	RefSeq	exon sense-overlapping	12.4451	13.6798	1.23479	2.06e-09
1221	ASHGA5P049199	noncoding	ENST00000565156	RP11-293B20.1	GENCODE	intergenic	10.2769	11.511	1.23413	0.00072099
1222	ASHGA5P048743	noncoding	ENST00000560622	RP11-265M18.2	GENCODE	intronic antisense	5.53414	6.7674	1.23326	0.000241182
1223	ASHGA5P030595	noncoding	TCONS_00009108	XLOC_004049	LincRNAs identified by Cabili et al	intergenic	3.4403	4.67309	1.23279	0.0138154
1224	ASHGA5P051382	noncoding	ENST00000455811	AC087859.1	GENCODE	bidirectional	3.99246	5.22496	1.2325	0.0030172
1225	ASHGA5P020354	noncoding	ENST00000512130	RP11-438E5.1	GENCODE	intergenic	6.01411	7.24627	1.23216	0.0374102
1226	ASHGA5P045511	noncoding	ENST00000415391	RP11-544A12.4	GENCODE	natural antisense	4.68377	5.91589	1.23213	0.0082093
1227	ASHGA5P036698	noncoding	uc002wso.1	AK055550	UCSC_knowngene	intergenic	3.17117	4.40319	1.23202	0.00266717
1228	ASHGA5P047333	noncoding	ENST00000420945	RP11-472N13.2	GENCODE	intergenic	6.69664	7.9273	1.23066	0.00496403
1229	ASHGA5P039466	noncoding	ENST00000564925	RP11-109G23.3	GENCODE	bidirectional	7.17937	8.40975	1.23038	2.41e-06
1230	ASHGA5P039259	noncoding	ENST00000445430	SDHAP2	GENCODE	intron sense-overlapping	7.93631	9.16541	1.22909	0.0254531
1231	ASHGA5P049528	noncoding	TCONS_00022972	XLOC_010811	LincRNAs identified by Cabili et al	intergenic	3.12202	4.351	1.22898	0.000908985
1232	ASHGA5P028470	noncoding	NR_038287	TEX26-AS1	RefSeq	intronic antisense	2.77936	4.00813	1.22877	0.0379303
1233	ASHGA5P038081	noncoding	NR_004428	EGOT	RefSeq	intronic antisense	3.53229	4.7605	1.22821	0.0098294
1234	ASHGA5P039181	noncoding	uc003fky.3	BC036236	UCSC_knowngene	intergenic	4.75314	5.98129	1.22816	0.0272776
1235	ASHGA5P028995	noncoding	ENST00000554678	RP11-203M5.8	GENCODE	natural antisense	2.80873	4.03635	1.22761	7.42e-06
1236	ASHGA5P019428	noncoding	NR_026562	C20orf24	RefSeq	exon sense-overlapping	10.1309	11.3581	1.22721	0.0377832
1237	ASHGA5P046095	noncoding	TCONS_00001640	XLOC_000978	LincRNAs identified by Cabili et al	intergenic	6.44057	7.66775	1.22718	0.0024174
1238	ASHGA5P053591	noncoding	ENST00000524335	RP13-582O9.5	GENCODE	intergenic	6.67935	7.90543	1.22607	0.00410701
1239	ASHGA5P019598	noncoding	NR_046294	MSTO1	RefSeq	exon sense-overlapping	3.96652	5.19216	1.22564	0.0488468
1240	ASHGA5P016852	noncoding	ENST00000435028	RP11-160E2.17	GENCODE	intergenic	6.05423	7.27858	1.22435	0.00500486
1241	ASHGA5P006309	noncoding	ENST00000400817	AC103965.1	GENCODE	intergenic	4.42501	5.6493	1.22429	0.0384905
1242	ASHGA5P035440	noncoding	NR_045773	ATF2	RefSeq	exon sense-overlapping	2.80194	4.02602	1.22408	1.65e-05
1243	ASHGA5P016077	noncoding	ENST00000426533	BX284650.2	GENCODE	intergenic	3.80536	5.02904	1.22367	0.00925301
1244	ASHGA5P019249	noncoding	ENST00000475250	RP11-758P17.3	GENCODE	natural antisense	4.47895	5.70224	1.22328	0.029629
1245	ASHGA5P039399	noncoding	NR_073094	GNPDA2	RefSeq	exon sense-overlapping	3.17964	4.4028	1.22317	0.00261021
1246	ASHGA5P034233	noncoding	uc002oxo.1	AK131520	UCSC_knowngene	bidirectional	5.38661	6.60974	1.22313	0.0152521
1247	ASHGA5P040554	noncoding	uc021ybe.1	LINC00461	UCSC_knowngene	intergenic	3.18046	4.40321	1.22275	0.0249546
1248	ASHGA5P047394	noncoding	AI202367		LincRNAs identified by Khalil et al	intergenic	6.67912	7.90169	1.22257	0.00356896
1249	ASHGA5P053590	noncoding	ENST00000521207	RP13-582O9.5	GENCODE	intergenic	8.02462	9.24694	1.22233	0.00100307
1250	ASHGA5P042149	noncoding	uc003qrv.1	AX747826	UCSC_knowngene	intron sense-overlapping	6.34949	7.57176	1.22227	0.000494119
1251	ASHGA5P015787	noncoding	uc002xij.3	LOC388796	UCSC_knowngene	intergenic	8.9977	10.2178	1.2201	0.00026173
1252	ASHGA5P041506	noncoding	ENST00000499583	RP11-175K6.1	GENCODE	bidirectional	6.22001	7.44006	1.22005	0.000202403
1253	ASHGA5P044057	noncoding	uc003wpf.1	AK128400	UCSC_knowngene	intron sense-overlapping	3.10105	4.32088	1.21983	0.0232943
1254	ASHGA5P058768	noncoding	uc.392+	uc.392	UCR	intergenic	3.76422	4.98266	1.21845	0.0120253
1255	ASHGA5P053167	noncoding	NR_015381	TP53TG1	RefSeq	bidirectional	9.00305	10.2205	1.21749	7.08e-05
1256	ASHGA5P030064	noncoding	ENST00000456382	RP11-29H23.4	GENCODE	natural antisense	6.18142	7.3985	1.21708	0.000507627
1257	ASHGA5P015100	noncoding	ENST00000430801	AC090421.1	GENCODE	bidirectional	8.73014	9.94676	1.21661	0.000120115
1258	ASHGA5P040453	noncoding	ENST00000504240	RP11-479O16.1	GENCODE	intronic antisense	3.50146	4.71774	1.21628	0.0224537
1259	ASHGA5P055170	noncoding	ENST00000525992	RP11-770J1.3	GENCODE	intronic antisense	5.89712	7.11339	1.21626	0.00122983
1260	ASHGA5P051790	noncoding	ENST00000461063	SOX2-OT	GENCODE	intergenic	4.00229	5.21829	1.216	0.0461408
1261	ASHGA5P031129	noncoding	ENST00000568520	RP11-23E10.4	GENCODE	intergenic	6.19198	7.40767	1.2157	0.00587947
1262	ASHGA5P037208	noncoding	TCONS_00025773	XLOC_012582	LincRNAs identified by Cabili et al	intergenic	7.37538	8.59104	1.21566	0.000564896
1263	ASHGA5P022668	noncoding	ENST00000560596	CTD-2335A18.1	GENCODE	intergenic	3.45757	4.673	1.21543	0.0238347
1264	ASHGA5P022610	noncoding	ENST00000559590	RP11-507B12.1	GENCODE	intergenic	3.44724	4.66217	1.21492	0.0351348
1265	ASHGA5P017148	noncoding	ENST00000438195	RP4-794H19.4	GENCODE	intergenic	5.83317	7.04775	1.21458	0.000840452
1266	ASHGA5P033530	noncoding	ENST00000564351	RP11-666N19.1	GENCODE	intergenic	4.59928	5.81263	1.21335	0.000788453
1267	ASHGA5P035647	noncoding	TCONS_00005055	XLOC_001935	LincRNAs identified by Cabili et al	intergenic	7.61648	8.8292	1.21271	0.00124788
1268	ASHGA5P038136	noncoding	ENST00000436123	AC098971.2	GENCODE	intergenic	9.28338	10.4959	1.21253	9.67e-05
1269	ASHGA5P053063	noncoding	ENST00000326391	POLR2J4	GENCODE	intergenic	11.2143	12.4267	1.21243	4.05e-06
1270	ASHGA5P037603	noncoding	uc010gtz.1	LOC388882	UCSC_knowngene	intergenic	3.57238	4.78446	1.21207	0.046309
1271	ASHGA5P033310	noncoding	ENST00000582940	RP11-160O5.1	GENCODE	intergenic	9.19857	10.4103	1.21175	0.00196262
1272	ASHGA5P055874	noncoding	ENST00000551881	AL589743.1	GENCODE	intergenic	3.8826	5.09389	1.21129	0.00255547
1273	ASHGA5P040772	noncoding	ENST00000504297	CTC-255N20.1	GENCODE	bidirectional	3.56207	4.77263	1.21056	0.0280446
1274	ASHGA5P020727	noncoding	ENST00000518994	RP11-231D20.2	GENCODE	bidirectional	5.46732	6.67774	1.21042	3.84e-05
1275	ASHGA5P058375	noncoding	uc002hom.1	LOC284100	UCSC_knowngene	intergenic	3.1303	4.33932	1.20902	0.0276369
1276	ASHGA5P015520	noncoding	ENST00000453011	RP11-421L21.3	GENCODE	bidirectional	4.33953	5.54843	1.20891	0.0106801
1277	ASHGA5P026645	noncoding	TCONS_00012014	XLOC_005534	LincRNAs identified by Cabili et al	intergenic	7.58593	8.79316	1.20723	0.0437334
1278	ASHGA5P056589	noncoding	TCONS_00006382	XLOC_002997	LincRNAs identified by Cabili et al	intron sense-overlapping	6.35825	7.56457	1.20632	9.99e-05
1279	ASHGA5P041727	noncoding	NR_028077	ZSCAN12	RefSeq	exon sense-overlapping	9.07427	10.2806	1.20629	0.000175503
1280	ASHGA5P020594	noncoding	NR_036472	ENY2	RefSeq	exon sense-overlapping	12.9919	14.198	1.20611	2.55e-06
1281	ASHGA5P022791	noncoding	ENST00000562869	RP11-10O17.3	GENCODE	intergenic	3.12889	4.33417	1.20528	0.000111274
1282	ASHGA5P023359	noncoding	ENST00000579258	LRRC37A11P	pseudogene		3.1371	4.34199	1.20489	0.0102253
1283	ASHGA5P040032	noncoding	ENST00000420059	RP5-834N19.1	GENCODE	intergenic	2.87704	4.08143	1.20439	0.0285438
1284	ASHGA5P040106	noncoding	ENST00000413650	AL583842.3	GENCODE	intergenic	3.22877	4.433	1.20423	0.00695696
1285	ASHGA5P036882	noncoding	ENST00000431361	OGFR-AS1	GENCODE	intronic antisense	7.11141	8.31429	1.20288	0.00204235
1286	ASHGA5P021544	noncoding	ENST00000534540	MIR210HG	GENCODE	intergenic	5.22107	6.4235	1.20242	0.0170042
1287	ASHGA5P038333	noncoding	ENST00000429871	RP4-630A11.3	GENCODE	intron sense-overlapping	4.51587	5.71799	1.20212	0.0106591
1288	ASHGA5P022538	noncoding	ENST00000558526	AC103965.1	GENCODE	intergenic	5.16796	6.36943	1.20147	0.00918091
1289	ASHGA5P041295	noncoding	ENST00000427306	EPB41L4A-AS1	GENCODE	intergenic	6.11397	7.31537	1.2014	0.000861018
1290	ASHGA5P020083	noncoding	ENST00000507929	RP11-267L5.1	GENCODE	intergenic	5.27071	6.47146	1.20075	0.0276625
1291	ASHGA5P020759	noncoding	NR_033193	ZFAND1	RefSeq	exon sense-overlapping	7.48931	8.6896	1.20029	0.000482153
1292	ASHGA5P034052	noncoding	ENST00000563695	CTD-3105H18.13	GENCODE	intergenic	7.24636	8.44559	1.19922	0.000355165
1293	ASHGA5P016371	noncoding	ENST00000429818	RP11-111F5.4	GENCODE	intergenic	9.97829	11.1772	1.19889	1.19e-05
1294	ASHGA5P053397	noncoding	ENST00000412059	GAS5	GENCODE	bidirectional	10.0182	11.2169	1.1987	0.0198373
1295	ASHGA5P053199	noncoding	ENST00000482799	AC004893.11	GENCODE	natural antisense	5.30782	6.50643	1.19861	0.00686047
1296	ASHGA5P019898	noncoding	NR_039995	TMEM161B-AS1	RefSeq	bidirectional	7.94555	9.14397	1.19842	0.00211959
1297	ASHGA5P017543	noncoding	ENST00000442889	RP11-312B8.1	GENCODE	bidirectional	8.14387	9.34196	1.19809	7.68e-05
1298	ASHGA5P009332	noncoding	uc003abv.3	CRYBB2P1	UCSC_knowngene	intergenic	2.80604	4.00404	1.198	0.000488993
1299	ASHGA5P037395	noncoding	ENST00000428669	LINC00478	GENCODE	intergenic	8.51899	9.71661	1.19762	0.001263
1300	ASHGA5P020200	noncoding	ENST00000509460	CRYBB2P1	GENCODE	intergenic	7.23397	8.43159	1.19761	0.00567566
1301	ASHGA5P044240	noncoding	ENST00000522190	RP11-503E24.2	GENCODE	intron sense-overlapping	6.35059	7.5478	1.19721	0.000756716
1302	ASHGA5P021103	noncoding	ENST00000525180	FAM86C2P	GENCODE	intergenic	4.48239	5.67949	1.1971	0.0119188
1303	ASHGA5P028877	noncoding	ENST00000436872	RP11-332E3.2	GENCODE	intron sense-overlapping	2.93267	4.12952	1.19685	0.0424494
1304	ASHGA5P038072	noncoding	uc003box.1	BC065754	UCSC_knowngene	natural antisense	2.96435	4.1608	1.19646	0.00901662
1305	ASHGA5P032487	noncoding	uc002ilk.1	AX748120	UCSC_knowngene	natural antisense	6.25457	7.45052	1.19595	0.00210184
1306	ASHGA5P039886	noncoding	ENST00000503465	RP11-83C7.1	GENCODE	intergenic	5.71422	6.90986	1.19564	0.0243075
1307	ASHGA5P048431	noncoding	ENST00000526041	RP11-25I9.2	GENCODE	intergenic	2.92997	4.12499	1.19502	0.0183804
1308	ASHGA5P025623	noncoding	NR_004846	LOC100134868	RefSeq	intergenic	4.45102	5.64602	1.195	0.00416373
1309	ASHGA5P038612	noncoding	NR_036497	LPP-AS2	RefSeq	natural antisense	8.83257	10.0269	1.19429	0.000463444
1310	ASHGA5P033617	noncoding	TCONS_00016125	XLOC_007510	LincRNAs identified by Cabili et al	intergenic	4.18572	5.37933	1.19361	0.0110751
1311	ASHGA5P016010	noncoding	ENST00000425771	GAS5	GENCODE	intergenic	4.76322	5.95651	1.19329	0.00637446
1312	ASHGA5P038465	noncoding	TCONS_00023442	XLOC_011287	LincRNAs identified by Cabili et al	intergenic	4.09667	5.28993	1.19326	0.00793099
1313	ASHGA5P008433	noncoding	uc003jct.3	LOC728613	UCSC_knowngene	intergenic	3.74701	4.93991	1.1929	0.0308395
1314	ASHGA5P054912	noncoding	ENST00000537869	SNHG1	GENCODE	bidirectional	13.8591	15.0511	1.19199	0.00166209
1315	ASHGA5P016188	noncoding	ENST00000548271	AL589743.1	GENCODE	intergenic	8.28146	9.47211	1.19065	0.0097675
1316	ASHGA5P027656	noncoding	ENST00000543217	RP11-282O18.3	GENCODE	intronic antisense	6.30941	7.4997	1.19029	0.00314293
1317	ASHGA5P053390	noncoding	ENST00000416578	RP5-1198E17.1	GENCODE	intergenic	4.69426	5.88397	1.18972	0.000834689
1318	ASHGA5P051522	noncoding	ENST00000429496	AL592284.1	GENCODE	intronic antisense	3.81371	5.00232	1.1886	0.0395875
1319	ASHGA5P022842	noncoding	ENST00000563895	ULK4P3	pseudogene		5.60388	6.79164	1.18776	0.000802884
1320	ASHGA5P056420	noncoding	TCONS_00004137	XLOC_001980	LincRNAs identified by Cabili et al	intergenic	2.80594	3.99359	1.18765	0.000157468
1321	ASHGA5P019304	noncoding	ENST00000477643	RP11-59E19.1	GENCODE	intergenic	8.14337	9.33039	1.18701	0.00579954
1322	ASHGA5P039779	noncoding	ENST00000505731	NOP14-AS1	GENCODE	natural antisense	8.01499	9.20114	1.18614	0.00304346
1323	ASHGA5P030647	noncoding	NR_038449	LOC440288	RefSeq	bidirectional	3.58386	4.76981	1.18595	0.0176087
1324	ASHGA5P039108	noncoding	uc003fag.1	BC037382	UCSC_knowngene	intergenic	3.96374	5.14954	1.18581	0.00362087
1325	ASHGA5P055136	noncoding	TCONS_00005969	XLOC_002602	LincRNAs identified by Cabili et al	intergenic	3.66119	4.84675	1.18556	0.030961
1326	ASHGA5P019282	noncoding	ENST00000476426	RP11-163E9.2	pseudogene		7.56299	8.74808	1.18508	2.41e-05
1327	ASHGA5P007565	noncoding	uc009vow.2	MST1P2	UCSC_knowngene	intergenic	4.65324	5.83804	1.1848	0.00320591
1328	ASHGA5P016068	noncoding	NR_024518	LMAN2L	RefSeq	exon sense-overlapping	3.60056	4.78421	1.18366	0.00591627
1329	ASHGA5P058124	noncoding	TCONS_00026697	XLOC_012798	LincRNAs identified by Cabili et al	intergenic	5.1524	6.33517	1.18278	0.000267504
1330	ASHGA5P045485	noncoding	ENST00000536430	LINC00115	GENCODE	intergenic	9.61607	10.7967	1.1806	0.000104507
1331	ASHGA5P019093	noncoding	ENST00000467796	AC002055.4	GENCODE	intronic antisense	8.52057	9.69988	1.17931	0.0439461
1332	ASHGA5P026006	noncoding	NR_052023	EIF6	RefSeq	exon sense-overlapping	8.34276	9.52159	1.17883	0.0115021
1333	ASHGA5P029325	noncoding	ENST00000500370	SNHG10	GENCODE	natural antisense	5.60382	6.78259	1.17877	0.000100872
1334	ASHGA5P025639	noncoding	uc021yaa.1	LOC100170939	UCSC_knowngene	intergenic	5.00918	6.18794	1.17876	0.0245741
1335	ASHGA5P021189	noncoding	ENST00000527321	RP11-705O3.1	GENCODE	bidirectional	4.50389	5.68263	1.17874	0.0148806
1336	ASHGA5P047713	noncoding	TCONS_00014218	XLOC_006259	LincRNAs identified by Cabili et al	intergenic	4.19266	5.37122	1.17856	0.000380622
1337	ASHGA5P055544	noncoding	ENST00000550380	RP11-54A9.1	GENCODE	intergenic	3.63531	4.81318	1.17786	0.00029936
1338	ASHGA5P049130	noncoding	ENST00000569920	RP11-449H11.1	GENCODE	bidirectional	3.91274	5.09034	1.1776	0.00295056
1339	ASHGA5P023210	noncoding	NR_027275	SRRM2-AS1	RefSeq	natural antisense	3.77411	4.9516	1.17749	0.00488555
1340	ASHGA5P056832	noncoding	TCONS_00009180	XLOC_004195	LincRNAs identified by Cabili et al	intergenic	5.68238	6.85962	1.17723	0.000220583
1341	ASHGA5P031463	noncoding	TCONS_00005993	XLOC_002618	LincRNAs identified by Cabili et al	intergenic	4.81146	5.98819	1.17672	0.000212348
1342	ASHGA5P032039	noncoding	ENST00000570230	FAM157C	GENCODE	intergenic	3.88509	5.06157	1.17648	0.000891344
1343	ASHGA5P039355	noncoding	TCONS_00022589	XLOC_010898	LincRNAs identified by Cabili et al	intergenic	2.84831	4.0244	1.17609	0.00500658
1344	ASHGA5P032313	noncoding	ENST00000577218	MIR4523	GENCODE	intronic antisense	5.39378	6.56966	1.17589	0.00540636
1345	ASHGA5P027121	noncoding	DB345127		LincRNAs identified by Khalil et al	intergenic	5.74692	6.92262	1.17571	0.000495762
1346	ASHGA5P056695	noncoding	TCONS_00007884	XLOC_004128	LincRNAs identified by Cabili et al	intergenic	7.23931	8.41484	1.17553	0.0113205
1347	ASHGA5P033856	noncoding	ENST00000566446	RP11-488L18.10	GENCODE	intergenic	11.7414	12.9166	1.17525	0.00324383
1348	ASHGA5P033548	noncoding	ENST00000579713	RP11-403A21.2	GENCODE	intronic antisense	4.71926	5.89375	1.17448	0.0456082
1349	ASHGA5P021510	noncoding	ENST00000533759	RP11-867G23.10	GENCODE	intergenic	3.3503	4.52438	1.17408	0.0437481
1350	ASHGA5P048327	noncoding	ENST00000531652	RP11-939C17.2	GENCODE	natural antisense	4.52301	5.69575	1.17275	2.76e-05
1351	ASHGA5P036016	noncoding	ENST00000430586	AC092168.2	GENCODE	intron sense-overlapping	3.20993	4.3825	1.17257	0.00301292
1352	ASHGA5P031659	noncoding	ENST00000451424	PINK1-AS	GENCODE	exon sense-overlapping	2.78678	3.95881	1.17203	0.000220463
1353	ASHGA5P044960	noncoding	uc003ylb.1	AK001351	UCSC_knowngene	natural antisense	4.30984	5.48178	1.17194	0.0107517
1354	ASHGA5P011111	noncoding	ENST00000369381	AL583842.6	GENCODE	intergenic	3.18552	4.3574	1.17188	0.0436621
1355	ASHGA5P036172	noncoding	ENST00000448672	AC068492.1	GENCODE	intergenic	4.38835	5.56001	1.17166	0.035761
1356	ASHGA5P036352	noncoding	ENST00000448256	RP11-13J8.1	GENCODE	intergenic	5.70945	6.88058	1.17113	0.00170166
1357	ASHGA5P052463	noncoding	uc003lrn.1	PDGF	UCSC_knowngene	exon sense-overlapping	12.8003	13.971	1.17072	2.04e-05
1358	ASHGA5P022040	noncoding	NR_033192	CCDC59	RefSeq	exon sense-overlapping	7.41546	8.58554	1.17008	0.00982194
1359	ASHGA5P042054	noncoding	TCONS_00021007	XLOC_010268	LincRNAs identified by Cabili et al	intergenic	3.25245	4.42062	1.16817	0.0024301
1360	ASHGA5P055092	noncoding	ENST00000515097	RP11-680H20.2	GENCODE	intergenic	3.62261	4.78945	1.16684	0.00869309
1361	ASHGA5P020168	noncoding	ENST00000508973	RP11-823P9.1	GENCODE	intergenic	3.79878	4.96492	1.16615	0.0279709
1362	ASHGA5P019274	noncoding	NR_038934	CAMTA1	RefSeq	exon sense-overlapping	11.8411	13.0058	1.1647	0.0147159
1363	ASHGA5P029792	noncoding	ENST00000557121	RP11-8L8.2	GENCODE	intergenic	6.91792	8.08238	1.16447	0.00681112
1364	ASHGA5P028782	noncoding	uc001uyb.3	BC051736	UCSC_knowngene	intronic antisense	4.4978	5.66194	1.16414	0.00471017
1365	ASHGA5P057239	noncoding	TCONS_00014875	XLOC_006942	LincRNAs identified by Cabili et al	intergenic	3.26533	4.4294	1.16407	0.00318827
1366	ASHGA5P034124	noncoding	uc002nqf.1	AX748435	UCSC_knowngene	intergenic	4.40217	5.56568	1.16352	0.0113813
1367	ASHGA5P025742	noncoding	NR_033242	PET100	RefSeq	exon sense-overlapping	6.58423	7.74689	1.16266	6.91e-06
1368	ASHGA5P035463	noncoding	TCONS_00004256	XLOC_002098	LincRNAs identified by Cabili et al	intergenic	3.9615	5.12248	1.16098	0.0279461
1369	ASHGA5P034195	noncoding	ENST00000566551	RP5-1057J7.6	GENCODE	intergenic	11.0183	12.1791	1.16086	0.000233054
1370	ASHGA5P022179	noncoding	ENST00000551421	RP11-620J15.3	GENCODE	intergenic	12.2952	13.4556	1.16035	0.0331385
1371	ASHGA5P047794	noncoding	ENST00000526612	RP11-326C3.7	GENCODE	intronic antisense	5.26787	6.42807	1.1602	9.72e-05
1372	ASHGA5P018972	noncoding	NR_052019	SNAPIN	RefSeq	exon sense-overlapping	8.08161	9.24091	1.1593	0.0083972
1373	ASHGA5P017128	noncoding	ENST00000437947	RP11-61I13.2	GENCODE	intronic antisense	5.63034	6.78905	1.15872	0.00365769
1374	ASHGA5P015549	noncoding	uc003uiq.4	TP53TG1	UCSC_knowngene	bidirectional	10.7029	11.8613	1.15834	4.66e-05
1375	ASHGA5P055704	noncoding	TCONS_00004327	XLOC_002198	LincRNAs identified by Cabili et al	intergenic	2.96851	4.12685	1.15834	0.00135059
1376	ASHGA5P056001	noncoding	NR_003225	LGALS3	RefSeq	exon sense-overlapping	2.89175	4.04904	1.15729	0.00719784
1377	ASHGA5P054520	noncoding	ENST00000433530	RP11-322M19.1	GENCODE	intergenic	10.0726	11.2298	1.15722	0.0193353
1378	ASHGA5P033294	noncoding	NR_046273	LOC729683	RefSeq	natural antisense	7.85782	9.01471	1.15689	0.00757853
1379	ASHGA5P038146	noncoding	ENST00000413430	RBMS3-AS3	GENCODE	intronic antisense	8.13566	9.29251	1.15685	0.0135071
1380	ASHGA5P041414	noncoding	NR_026703	VTRNA1-1	RefSeq	intergenic	4.79804	5.95463	1.15659	0.0305024
1381	ASHGA5P032881	noncoding	NR_045029	C17orf76-AS1	RefSeq	natural antisense	5.16412	6.32023	1.15611	0.0012501
1382	ASHGA5P048185	noncoding	ENST00000545308	SNHG1	GENCODE	bidirectional	4.30837	5.46439	1.15603	0.0264868
1383	ASHGA5P054411	noncoding	ENST00000450834	ZEB1-AS1	GENCODE	natural antisense	9.72762	10.8834	1.15578	0.000333163
1384	ASHGA5P017358	noncoding	ENST00000440568	AC034193.5	GENCODE	bidirectional	4.1758	5.33045	1.15465	0.00630547
1385	ASHGA5P041857	noncoding	TCONS_00020435	XLOC_009765	LincRNAs identified by Cabili et al	intergenic	4.05967	5.21411	1.15444	0.0162457
1386	ASHGA5P048559	noncoding	TCONS_00005056	XLOC_001935	LincRNAs identified by Cabili et al	intergenic	6.07997	7.23404	1.15407	0.000371178
1387	ASHGA5P053136	noncoding	ENST00000438326	PMS2P3	GENCODE	intergenic	10.0661	11.219	1.15288	7e-08
1388	ASHGA5P033171	noncoding	TCONS_00016095	XLOC_007486	LincRNAs identified by Cabili et al	intergenic	5.19711	6.34965	1.15254	0.0238849
1389	ASHGA5P018952	noncoding	uc010hbj.3	RPL23AP82	UCSC_knowngene	bidirectional	8.44339	9.59538	1.152	0.0483809
1390	ASHGA5P016030	noncoding	NR_036531	UBAC2-AS1	RefSeq	natural antisense	6.16349	7.31544	1.15195	3.49e-05
1391	ASHGA5P019748	noncoding	ENST00000502433	CTC-564N23.3	GENCODE	intronic antisense	3.95082	5.10172	1.1509	0.00274372
1392	ASHGA5P020443	noncoding	ENST00000513652	RP11-472B18.1	GENCODE	intergenic	3.32699	4.47772	1.15073	0.0267206
1393	ASHGA5P036952	noncoding	ENST00000417299	RP1-278O22.1	GENCODE	intergenic	5.51068	6.6614	1.15073	0.0172125
1394	ASHGA5P015728	noncoding	uc003skf.1	AK090593	UCSC_knowngene	bidirectional	4.49799	5.64845	1.15046	0.0209611
1395	ASHGA5P021249	noncoding	ENST00000528578	RP11-770J1.3	GENCODE	natural antisense	6.02196	7.17227	1.1503	0.000530113
1396	ASHGA5P032140	noncoding	ENST00000417897	AC113189.5	GENCODE	natural antisense	7.24377	8.39367	1.14989	0.00471554
1397	ASHGA5P037821	noncoding	uc002zul.4	AK128837	UCSC_knowngene	intergenic	3.12777	4.27765	1.14988	0.0105043
1398	ASHGA5P023262	noncoding	NR_037688	ACTG1	RefSeq	exon sense-overlapping	15.1023	16.2519	1.14963	0.00328022
1399	ASHGA5P048283	noncoding	uc001opt.1	AK125463	UCSC_knowngene	natural antisense	3.46958	4.61915	1.14957	0.0298123
1400	ASHGA5P020526	noncoding	ENST00000515251	RP11-33B1.1	GENCODE	intergenic	3.50047	4.65	1.14953	0.0170312
1401	ASHGA5P048832	noncoding	uc002bhi.4	LOC727849	UCSC_knowngene	intergenic	12.4924	13.6418	1.14947	0.00373754
1402	ASHGA5P023504	noncoding	ENST00000582389	RP11-580I16.2	GENCODE	natural antisense	3.70797	4.85714	1.14917	0.00547228
1403	ASHGA5P044275	noncoding	NR_038236	LOC100507632	RefSeq	intergenic	3.62594	4.77511	1.14917	0.030617
1404	ASHGA5P052867	noncoding	ENST00000456896	RP3-332B22.1	GENCODE	intergenic	3.34793	4.49702	1.1491	0.0431984
1405	ASHGA5P039699	noncoding	ENST00000511346	RP11-248N22.1	GENCODE	intergenic	2.76057	3.90941	1.14884	0.0036357
1406	ASHGA5P049734	noncoding	ENST00000430643	RP11-767N6.7	GENCODE	intron sense-overlapping	3.74891	4.89754	1.14862	0.0454891
1407	ASHGA5P028338	noncoding	ENST00000535337	AC156455.1	GENCODE	intergenic	8.20986	9.35815	1.14828	0.00269759
1408	ASHGA5P028972	noncoding	uc001vvq.1	BC016035	UCSC_knowngene	intergenic	7.02706	8.17509	1.14803	0.0279126
1409	ASHGA5P035840	noncoding	TCONS_00004186	XLOC_002030	LincRNAs identified by Cabili et al	intergenic	6.26564	7.41354	1.1479	0.00237836
1410	ASHGA5P018786	noncoding	ENST00000457645	BX248398.1	GENCODE	intergenic	10.985	12.1326	1.14765	0.00027441
1411	ASHGA5P021387	noncoding	NR_024598	C11orf73	RefSeq	exon sense-overlapping	12.0849	13.2325	1.14758	5e-06
1412	ASHGA5P023428	noncoding	ENST00000580714	CTD-2350C19.2	GENCODE	natural antisense	6.95346	8.10051	1.14705	0.00181781
1413	ASHGA5P044346	noncoding	uc003yao.3	BC062758	UCSC_knowngene	intergenic	3.31796	4.4631	1.14514	0.00763489
1414	ASHGA5P016375	noncoding	ENST00000432741	RP4-717I23.3	GENCODE	intergenic	7.36851	8.51293	1.14442	0.0473648
1415	ASHGA5P056470	noncoding	TCONS_00004522	XLOC_002427	LincRNAs identified by Cabili et al	intergenic	3.71383	4.85797	1.14415	0.00434078
1416	ASHGA5P016092	noncoding	uc010fjx.1	LINC00116	UCSC_knowngene	intergenic	3.58943	4.73284	1.14342	0.00646435
1417	ASHGA5P052046	noncoding	ENST00000513147	RP11-33B1.1	GENCODE	intergenic	5.74721	6.89	1.14279	0.0335751
1418	ASHGA5P045256	noncoding	ENST00000417843	RP11-764K9.1	GENCODE	intergenic	9.97035	11.1121	1.14178	0.0321106
1419	ASHGA5P033947	noncoding	ENST00000565797	CTB-31O20.2	GENCODE	intergenic	11.6169	12.7573	1.14047	5.53e-06
1420	ASHGA5P014028	noncoding	uc001cjy.3	LOC100132774	UCSC_knowngene	natural antisense	3.22954	4.36945	1.13992	0.000989066
1421	ASHGA5P055393	noncoding	NR_026948	LOC283332	RefSeq	intergenic	6.37886	7.51833	1.13947	8.68e-05
1422	ASHGA5P058887	noncoding	uc.403+	uc.403	UCR	intergenic	5.10401	6.24347	1.13946	0.00178783
1423	ASHGA5P055253	noncoding	ENST00000537149	RP11-664D1.1	GENCODE	intronic antisense	5.004	6.1432	1.1392	0.000272671
1424	ASHGA5P029055	noncoding	uc001wqj.1	BC062469	UCSC_knowngene	intron sense-overlapping	5.21087	6.34835	1.13748	0.015047
1425	ASHGA5P058347	noncoding	uc001lrb.3	BC048998	UCSC_knowngene	exon sense-overlapping	4.38696	5.52438	1.13742	6.13e-05
1426	ASHGA5P046477	noncoding	ENST00000497961	RP11-242C19.2	GENCODE	intron sense-overlapping	3.15969	4.29698	1.13729	0.0140626
1427	ASHGA5P015795	noncoding	ENST00000423617	RP11-622K12.1	GENCODE	intergenic	11.5314	12.6682	1.13672	0.000117752
1428	ASHGA5P023302	noncoding	ENST00000577841	RP11-344E13.3	GENCODE	intergenic	5.3402	6.47659	1.13639	0.0125175
1429	ASHGA5P038421	noncoding	uc003ene.2	FAM86HP	UCSC_knowngene	natural antisense	8.4076	9.54378	1.13619	2.55e-05
1430	ASHGA5P020098	noncoding	uc011cgn.1	LOC285419	UCSC_knowngene	intergenic	4.68897	5.82471	1.13574	0.00321583
1431	ASHGA5P038416	noncoding	ENST00000425820	RP4-694A7.2	GENCODE	natural antisense	2.98699	4.12265	1.13566	0.0285803
1432	ASHGA5P054037	noncoding	ENST00000415215	JPX	GENCODE	intergenic	6.90504	8.0402	1.13517	0.0165064
1433	ASHGA5P055053	noncoding	ENST00000530270	RP11-113K21.5	GENCODE	bidirectional	8.57259	9.7072	1.13461	7.32e-07
1434	ASHGA5P017619	noncoding	ENST00000443802	RP4-665J23.1	GENCODE	intergenic	3.2363	4.37033	1.13403	0.0089976
1435	ASHGA5P020832	noncoding	NR_036633	VAPB	RefSeq	exon sense-overlapping	2.8904	4.02338	1.13298	0.00368041
1436	ASHGA5P023242	noncoding	ENST00000575606	RP11-874J12.2	GENCODE	intronic antisense	9.20728	10.3402	1.13296	2.63e-05
1437	ASHGA5P018716	noncoding	ENST00000456726	ANKRD62P1	GENCODE	intergenic	9.3522	10.4849	1.13267	0.0445671
1438	ASHGA5P026622	noncoding	ENST00000500163	ARAP1-AS2	GENCODE	intronic antisense	4.28084	5.41299	1.13215	0.00592754
1439	ASHGA5P034493	noncoding	uc002myk.3	BC011648	UCSC_knowngene	intergenic	3.68165	4.81376	1.13211	5.57e-05
1440	ASHGA5P039593	noncoding	ENST00000510592	RP11-745L13.2	GENCODE	intergenic	4.04933	5.17883	1.12949	0.00119352
1441	ASHGA5P038334	noncoding	NR_046683	ST3GAL6-AS1	RefSeq	natural antisense	7.3835	8.51288	1.12938	0.00491299
1442	ASHGA5P008103	noncoding	NR_036471	ENY2	RefSeq	exon sense-overlapping	12.4214	13.5505	1.12912	1.53e-06
1443	ASHGA5P029480	noncoding	ENST00000552826	NOVA1-AS1	GENCODE	intergenic	5.59057	6.71948	1.12891	0.0259242
1444	ASHGA5P027059	noncoding	DB308297		LincRNAs identified by Khalil et al	intergenic	5.71733	6.84584	1.12852	0.0287997
1445	ASHGA5P038811	noncoding	ENST00000426302	U73166.2	GENCODE	intergenic	8.20931	9.33649	1.12718	0.000927769
1446	ASHGA5P030831	noncoding	TCONS_00008438	XLOC_003884	LincRNAs identified by Cabili et al	intergenic	3.9549	5.08196	1.12706	0.0319429
1447	ASHGA5P028558	noncoding	ENST00000416253	DLEU2	GENCODE	bidirectional	8.11549	9.24164	1.12615	0.0140407
1448	ASHGA5P020855	noncoding	NR_028495	LYRM2	RefSeq	exon sense-overlapping	9.50408	10.63	1.12592	0.00721283
1449	ASHGA5P017721	noncoding	uc003tvc.4	LOC493754	UCSC_knowngene	intergenic	4.97504	6.10089	1.12585	0.00339349
1450	ASHGA5P034596	noncoding	NR_040027	ZNF790-AS1	RefSeq	natural antisense	2.79645	3.92184	1.12539	0.00503956
1451	ASHGA5P043194	noncoding	NR_038948	LOC100506136	RefSeq	exon sense-overlapping	7.34991	8.47507	1.12516	0.00152887
1452	ASHGA5P015929	noncoding	ENST00000424938	ZNF833P	pseudogene		3.74649	4.87078	1.12429	0.0330572
1453	ASHGA5P016889	noncoding	uc002uns.1	AK125001	UCSC_knowngene	intergenic	3.72342	4.84754	1.12412	0.0171231
1454	ASHGA5P023323	noncoding	ENST00000578315	UPF3AP2	GENCODE	intergenic	8.24434	9.3684	1.12406	0.016046
1455	ASHGA5P041671	noncoding	ENST00000566170	RP1-223E5.4	GENCODE	natural antisense	9.18776	10.3111	1.12336	8.83e-05
1456	ASHGA5P043525	noncoding	ENST00000437088	AC011891.5	GENCODE	intergenic	6.07438	7.19747	1.12309	0.00158214
1457	ASHGA5P038691	noncoding	ENST00000430621	AC034193.5	GENCODE	natural antisense	8.79798	9.92046	1.12248	0.0272884
1458	ASHGA5P032726	noncoding	ENST00000579188	RP13-20L14.4	GENCODE	intron sense-overlapping	5.71393	6.83615	1.12222	9.47e-05
1459	ASHGA5P028649	noncoding	NR_027469	LOC100286793	RefSeq	intergenic	6.86561	7.98781	1.1222	0.00641777
1460	ASHGA5P029504	noncoding	ENST00000557373	RP11-73E17.2	GENCODE	natural antisense	10.0328	11.1545	1.12168	0.00700845
1461	ASHGA5P029390	noncoding	ENST00000563624	RP11-68I18.10	GENCODE	intergenic	5.15374	6.27442	1.12068	0.0109445
1462	ASHGA5P037540	noncoding	ENST00000472972	KCNMB3P1	GENCODE	intergenic	5.07695	6.19707	1.12012	0.0039168
1463	ASHGA5P040299	noncoding	ENST00000502273	RP11-43F13.1	pseudogene		6.39545	7.51508	1.11963	0.00880666
1464	ASHGA5P058551	noncoding	uc010gqq.3	TPTEP1	UCSC_knowngene	intergenic	7.05081	8.17023	1.11942	0.0301046
1465	ASHGA5P058235	noncoding	TCONS_00028427	XLOC_013779	LincRNAs identified by Cabili et al	intergenic	3.89631	5.01553	1.11923	0.00159115
1466	ASHGA5P056906	noncoding	TCONS_00010401	XLOC_004923	LincRNAs identified by Cabili et al	intergenic	2.76739	3.88521	1.11782	0.0229651
1467	ASHGA5P029165	noncoding	ENST00000565968	RP11-62H20.1	GENCODE	natural antisense	3.63197	4.74851	1.11654	0.0232705
1468	ASHGA5P035247	noncoding	ENST00000446595	AL078621.4	GENCODE	intergenic	5.38039	6.49531	1.11492	0.0157469
1469	ASHGA5P030950	noncoding	uc002dam.1	AX748339	UCSC_knowngene	intron sense-overlapping	9.39176	10.5066	1.11489	0.00450726
1470	ASHGA5P018272	noncoding	ENST00000451478	AC074093.1	GENCODE	intergenic	3.24115	4.3559	1.11475	0.0225914
1471	ASHGA5P037118	noncoding	ENST00000414762	RP11-96L14.7	GENCODE	natural antisense	4.06386	5.17844	1.11457	0.00715921
1472	ASHGA5P019434	noncoding	ENST00000484076	RP11-18H7.1	GENCODE	bidirectional	5.7109	6.82273	1.11182	0.0423369
1473	ASHGA5P018968	noncoding	ENST00000462717	RP11-245J9.4	GENCODE	intronic antisense	7.82679	8.93831	1.11152	0.00371268
1474	ASHGA5P037549	noncoding	ENST00000443935	AC004019.13	GENCODE	natural antisense	6.32137	7.43285	1.11147	0.012437
1475	ASHGA5P038849	noncoding	uc010hnr.2	LOC285401	UCSC_knowngene	intergenic	3.17121	4.28246	1.11125	0.039458
1476	ASHGA5P053405	noncoding	ENST00000416952	GAS5	GENCODE	bidirectional	11.54	12.6512	1.11122	1.56e-05
1477	ASHGA5P046513	noncoding	uc004dgs.4	LOC401588	UCSC_knowngene	bidirectional	10.4488	11.5597	1.11086	1.3e-05
1478	ASHGA5P025886	noncoding	NR_045664	IFT43	RefSeq	exon sense-overlapping	9.54557	10.6562	1.11065	0.000670414
1479	ASHGA5P043406	noncoding	ENST00000467944	RP4-798C17.6	GENCODE	intronic antisense	8.43785	9.54651	1.10866	0.00112829
1480	ASHGA5P030704	noncoding	uc010bmd.3	AGSK1	UCSC_knowngene	intergenic	12.5804	13.6891	1.10866	0.00479517
1481	ASHGA5P019699	noncoding	NR_033972	LOC440028	RefSeq	intergenic	4.10378	5.21241	1.10862	0.000866016
1482	ASHGA5P027376	noncoding	ENST00000499481	RP11-620J15.2	GENCODE	intergenic	7.09526	8.20325	1.10799	0.0174417
1483	ASHGA5P020107	noncoding	ENST00000508328	RP11-12A1.1	GENCODE	natural antisense	7.84233	8.94993	1.1076	0.0283272
1484	ASHGA5P033241	noncoding	ENST00000565472	CTC-462L7.1	GENCODE	intergenic	7.42396	8.53137	1.10741	0.0237114
1485	ASHGA5P035133	noncoding	TCONS_00004577	XLOC_002488	LincRNAs identified by Cabili et al	intergenic	3.01603	4.12322	1.10719	0.00936395
1486	ASHGA5P018227	noncoding	ENST00000450890	RP11-462L8.1	GENCODE	intronic antisense	4.75989	5.8665	1.10661	1.62e-08
1487	ASHGA5P019977	noncoding	ENST00000506160	RP11-696N14.1	GENCODE	intronic antisense	5.39416	6.50066	1.1065	0.000326371
1488	ASHGA5P035434	noncoding	ENST00000418620	AC106900.6	GENCODE	intergenic	3.37187	4.47771	1.10583	0.000469169
1489	ASHGA5P054633	noncoding	ENST00000527683	RP11-304M2.2	GENCODE	intergenic	3.37291	4.47847	1.10555	0.000114935
1490	ASHGA5P045279	noncoding	NR_039990	LOC100507299	RefSeq	intronic antisense	3.799	4.90352	1.10452	0.0188081
1491	ASHGA5P014864	noncoding	uc002xii.3	LOC388796	UCSC_knowngene	intergenic	5.93223	7.03674	1.10451	0.000251091
1492	ASHGA5P058381	noncoding	uc002knb.3	BC040631	UCSC_knowngene	intronic antisense	4.10286	5.20641	1.10354	0.0168924
1493	ASHGA5P036456	noncoding	uc002vja.1	AX748340	UCSC_knowngene	natural antisense	7.46483	8.56788	1.10305	0.00778626
1494	ASHGA5P044279	noncoding	ENST00000522281	RP11-44D19.1	GENCODE	intergenic	4.45108	5.55353	1.10245	0.0164235
1495	ASHGA5P014998	noncoding	ENST00000415530	XX-C2158C6.3	GENCODE	intergenic	3.70456	4.807	1.10245	0.00194491
1496	ASHGA5P051760	noncoding	ENST00000483846	EGFEM1P	GENCODE	intergenic	2.775	3.87686	1.10186	0.023541
1497	ASHGA5P046935	noncoding	uc001jtm.3	BC069792	UCSC_knowngene	natural antisense	8.11301	9.2143	1.10129	0.00052254
1498	ASHGA5P030499	noncoding	uc001zsy.3	BC062349	UCSC_knowngene	exon sense-overlapping	3.66739	4.76866	1.10128	0.0192551
1499	ASHGA5P036937	noncoding	TCONS_00025394	XLOC_012209	LincRNAs identified by Cabili et al	intergenic	4.58386	5.68483	1.10098	0.00335131
1500	ASHGA5P042320	noncoding	ENST00000440790	ZNF192P1	GENCODE	intergenic	9.84365	10.9444	1.10078	0.00568151
1501	ASHGA5P049361	noncoding	TCONS_00021720	XLOC_010305	LincRNAs identified by Cabili et al	intergenic	3.48805	4.58838	1.10033	0.00188311
1502	ASHGA5P026712	noncoding	uc001pco.3	BC038205	UCSC_knowngene	intergenic	8.7994	9.89906	1.09967	0.00246574
1503	ASHGA5P045621	noncoding	ENST00000428006	RP11-536O18.1	GENCODE	intergenic	8.011	9.11038	1.09938	0.0159456
1504	ASHGA5P025866	noncoding	NR_045023	C17orf76-AS1	RefSeq	intronic antisense	6.64275	7.74181	1.09907	0.0185303
1505	ASHGA5P045819	noncoding	ENST00000421234	LINC00475	GENCODE	intergenic	3.97417	5.07317	1.099	0.0116187
1506	ASHGA5P020874	noncoding	ENST00000521230	RP11-100L22.2	GENCODE	intergenic	3.10078	4.19895	1.09817	0.00928714
1507	ASHGA5P030919	noncoding	ENST00000570409	RP11-461A8.4	GENCODE	intronic antisense	4.56054	5.65775	1.09721	0.0494012
1508	ASHGA5P036150	noncoding	NR_002909	SNHG3	RefSeq	exon sense-overlapping	9.64306	10.7397	1.09661	0.00127583
1509	ASHGA5P030479	noncoding	ENST00000561226	OIP5-AS1	GENCODE	intergenic	5.85357	6.9496	1.09604	0.00260394
1510	ASHGA5P017563	noncoding	ENST00000443161	RP5-864K19.4	GENCODE	natural antisense	5.8229	6.91745	1.09455	0.000135154
1511	ASHGA5P021371	noncoding	uc001phz.3	LOC643733	UCSC_knowngene	intergenic	3.45287	4.547	1.09413	0.0173412
1512	ASHGA5P032949	noncoding	ENST00000581673	RP11-381P6.1	GENCODE	intergenic	4.66474	5.75836	1.09362	0.000224455
1513	ASHGA5P028749	noncoding	ENST00000567234	LINC00543	GENCODE	intergenic	2.84771	3.94097	1.09326	0.00844089
1514	ASHGA5P016376	noncoding	ENST00000446528	RP4-717I23.3	GENCODE	natural antisense	9.61518	10.7077	1.0925	0.000730276
1515	ASHGA5P054139	noncoding	ENST00000438602	RP11-308D16.4	GENCODE	intergenic	5.07523	6.16766	1.09243	0.0341841
1516	ASHGA5P021518	noncoding	NR_033853	LOC283194	RefSeq	intronic antisense	3.16661	4.25873	1.09212	0.013819
1517	ASHGA5P050965	noncoding	ENST00000400465	FER1L4	GENCODE	intergenic	5.11027	6.20196	1.09169	0.0148416
1518	ASHGA5P051101	noncoding	NR_027873	GCFC1	RefSeq	exon sense-overlapping	5.08783	6.1786	1.09077	0.0486799
1519	ASHGA5P028450	noncoding	ENST00000423984	WARS2-IT1	GENCODE	intron sense-overlapping	4.32823	5.41727	1.08904	0.00621561
1520	ASHGA5P040107	noncoding	ENST00000412092	AL583842.3	GENCODE	intergenic	3.59996	4.689	1.08904	0.0444829
1521	ASHGA5P019198	noncoding	NR_045213	FCGR1B	RefSeq	exon sense-overlapping	11.6716	12.7604	1.08886	0.0109714
1522	ASHGA5P030798	noncoding	ENST00000559400	CTD-3076O17.2	GENCODE	intronic antisense	5.01798	6.10659	1.08861	7.39e-05
1523	ASHGA5P022015	noncoding	uc010xow.2	LOC126536	UCSC_knowngene	intron sense-overlapping	3.87996	4.96826	1.0883	0.00853329
1524	ASHGA5P031101	noncoding	ENST00000564629	RP11-452L6.5	GENCODE	natural antisense	6.55144	7.63971	1.08827	0.000728208
1525	ASHGA5P033934	noncoding	ENST00000564240	AC004449.6	GENCODE	intergenic	4.1442	5.23191	1.08771	0.00945365
1526	ASHGA5P054652	noncoding	TCONS_00011742	XLOC_005208	LincRNAs identified by Cabili et al	intergenic	7.12435	8.21188	1.08753	0.000277843
1527	ASHGA5P037135	noncoding	NR_034147	LOC149773	RefSeq	bidirectional	4.67876	5.76607	1.08731	0.00916443
1528	ASHGA5P034595	noncoding	uc002oeu.2	LOC284408	UCSC_knowngene	intergenic	8.35663	9.44365	1.08703	0.00272958
1529	ASHGA5P032714	noncoding	ENST00000416510	RP11-400N13.1	GENCODE	intergenic	2.84358	3.9301	1.08652	0.0100172
1530	ASHGA5P035008	noncoding	ENST00000444871	RP11-89K21.1	GENCODE	intergenic	5.27191	6.35836	1.08645	0.029734
1531	ASHGA5P037480	noncoding	uc002ywy.3	AK027145	UCSC_knowngene	intron sense-overlapping	5.80164	6.88741	1.08577	0.0405954
1532	ASHGA5P040263	noncoding	ENST00000514884	RP11-714G18.1	GENCODE	natural antisense	3.25251	4.33805	1.08554	0.032671
1533	ASHGA5P022515	noncoding	ENST00000558251	UBE2Q2P1	GENCODE	intergenic	7.43334	8.51791	1.08457	9.24e-06
1534	ASHGA5P036168	noncoding	ENST00000444406	AC093391.2	GENCODE	natural antisense	6.15457	7.23906	1.08449	0.0159203
1535	ASHGA5P023687	noncoding	HMlincRNA1473-	HMlincRNA1473	LincRNAs identified by Khalil et al	intergenic	3.54231	4.62676	1.08445	6.18e-05
1536	ASHGA5P018111	noncoding	ENST00000449537	AC004540.5	GENCODE	intergenic	6.44972	7.53372	1.084	0.0426647
1537	ASHGA5P017106	noncoding	ENST00000437717	AC007966.1	GENCODE	natural antisense	7.72364	8.80711	1.08347	0.00927417
1538	ASHGA5P040316	noncoding	TCONS_00022775	XLOC_011059	LincRNAs identified by Cabili et al	intergenic	3.45156	4.53455	1.08299	0.00349474
1539	ASHGA5P011252	noncoding	NR_030761	TMED5	RefSeq	exon sense-overlapping	4.87072	5.95333	1.08261	0.000244878
1540	ASHGA5P034839	noncoding	TCONS_00004691	XLOC_001338	LincRNAs identified by Cabili et al	intergenic	4.2214	5.30384	1.08244	0.0232551
1541	ASHGA5P047480	noncoding	DB372250		LincRNAs identified by Khalil et al	intergenic	5.40983	6.4899	1.08007	0.00916886
1542	ASHGA5P047983	noncoding	ENST00000526362	RP11-670N15.1	GENCODE	intronic antisense	3.8325	4.91252	1.08002	0.00379153
1543	ASHGA5P043600	noncoding	ENST00000419103	AC007285.6	GENCODE	intronic antisense	3.56376	4.64359	1.07982	0.00164553
1544	ASHGA5P023263	noncoding	ENST00000576606	RP11-874J12.2	GENCODE	intronic antisense	9.50304	10.5827	1.07969	7.23e-05
1545	ASHGA5P049112	noncoding	uc002djl.3	RRN3P1	UCSC_knowngene	intergenic	9.61724	10.6967	1.07947	0.0015873
1546	ASHGA5P023491	noncoding	ENST00000582086	RP11-161I6.2	GENCODE	intergenic	4.06141	5.14066	1.07925	0.00740302
1547	ASHGA5P032331	noncoding	ENST00000579561	RP11-848P1.3	GENCODE	intergenic	4.90977	5.989	1.07922	0.00559203
1548	ASHGA5P050147	noncoding	ENST00000497576	CTC-260E6.2	pseudogene		14.0895	15.1686	1.07917	2.27e-06
1549	ASHGA5P016549	noncoding	ENST00000431558	PRRT3-AS1	GENCODE	natural antisense	6.65713	7.73606	1.07893	0.0100036
1550	ASHGA5P023329	noncoding	ENST00000578427	RP11-760N9.1	GENCODE	intronic antisense	3.75884	4.83759	1.07875	0.0190113
1551	ASHGA5P016360	noncoding	ENST00000429707	AC004980.7	pseudogene		7.76489	8.84294	1.07805	5.05e-06
1552	ASHGA5P018733	noncoding	ENST00000457025	RP4-717I23.3	GENCODE	natural antisense	9.50416	10.582	1.0778	0.000545534
1553	ASHGA5P042121	noncoding	ENST00000424421	RP1-111D6.2	GENCODE	intronic antisense	3.45904	4.53675	1.07772	0.0236163
1554	ASHGA5P019943	noncoding	ENST00000505637	RP11-53O19.1	GENCODE	bidirectional	9.11625	10.1931	1.07684	0.00292573
1555	ASHGA5P034840	noncoding	TCONS_00003561	XLOC_001338	LincRNAs identified by Cabili et al	intergenic	5.80233	6.87909	1.07677	0.000471262
1556	ASHGA5P015252	noncoding	ENST00000418428	AC005281.1	GENCODE	intergenic	2.76057	3.83717	1.0766	0.0222559
1557	ASHGA5P056383	noncoding	TCONS_00003837	XLOC_001643	LincRNAs identified by Cabili et al	intergenic	3.09977	4.17603	1.07627	0.0161854
1558	ASHGA5P047630	noncoding	TCONS_00013572	XLOC_006223	LincRNAs identified by Cabili et al	intergenic	3.51309	4.58814	1.07505	0.00386565
1559	ASHGA5P023581	noncoding	ENST00000584833	AL353997.3	GENCODE	intergenic	3.48574	4.55967	1.07393	0.00339617
1560	ASHGA5P021076	noncoding	ENST00000524512	RP11-60I3.4	GENCODE	natural antisense	3.94658	5.02018	1.0736	0.015142
1561	ASHGA5P045969	noncoding	uc001iio.1	AK129672	UCSC_knowngene	exon sense-overlapping	3.54437	4.61794	1.07358	0.0436664
1562	ASHGA5P015857	noncoding	ENST00000456953	RP4-564F22.2	GENCODE	intergenic	6.51147	7.58496	1.07348	2.69e-05
1563	ASHGA5P058415	noncoding	uc003bny.3	CR933660	UCSC_knowngene	intergenic	9.84077	10.914	1.07319	0.0488409
1564	ASHGA5P058321	noncoding	uc001abr.1	LOC643837	UCSC_knowngene	intergenic	11.1488	12.2219	1.07313	0.00110141
1565	ASHGA5P051690	noncoding	uc001eqn.3	FLJ39739	UCSC_knowngene	intergenic	5.78001	6.85273	1.07272	0.00089421
1566	ASHGA5P051021	noncoding	ENST00000428008	ZNFX1-AS1	GENCODE	bidirectional	11.5821	12.6548	1.07267	0.000981778
1567	ASHGA5P043783	noncoding	NR_026902	MGC16142	RefSeq	intergenic	3.18394	4.25649	1.07255	0.012053
1568	ASHGA5P058579	noncoding	uc010mpn.1	PCA3	UCSC_knowngene	intronic antisense	5.27157	6.34389	1.07232	0.0484655
1569	ASHGA5P026091	noncoding	ENST00000531076	RP11-326C3.12	GENCODE	intergenic	4.32447	5.39643	1.07196	0.000200173
1570	ASHGA5P001605	noncoding	NR_033814	DLST	RefSeq	exon sense-overlapping	4.58181	5.65315	1.07134	0.00151257
1571	ASHGA5P042595	noncoding	TCONS_00020785	XLOC_010078	LincRNAs identified by Cabili et al	intergenic	3.88231	4.95266	1.07036	0.00609431
1572	ASHGA5P027919	noncoding	ENST00000538025	RP11-313F23.3	GENCODE	intergenic	3.82137	4.89156	1.07019	0.0310439
1573	ASHGA5P018906	noncoding	NR_003256	ABCD4	RefSeq	exon sense-overlapping	5.40341	6.47355	1.07014	0.0472906
1574	ASHGA5P018392	noncoding	uc001dqu.3	BC030750	UCSC_knowngene	bidirectional	4.20945	5.27948	1.07003	0.0316365
1575	ASHGA5P022472	noncoding	ENST00000557544	RP11-618G20.4	GENCODE	natural antisense	2.87993	3.94948	1.06955	0.00450096
1576	ASHGA5P045434	noncoding	ENST00000447500	RP11-206L10.8	GENCODE	intergenic	3.97563	5.04488	1.06925	0.00146993
1577	ASHGA5P018069	noncoding	ENST00000449073	AC007040.5	GENCODE	intergenic	4.08351	5.15131	1.06781	0.0104943
1578	ASHGA5P031001	noncoding	ENST00000567236	RP11-626G11.3	GENCODE	natural antisense	3.28697	4.35383	1.06685	0.0342877
1579	ASHGA5P018604	noncoding	ENST00000455474	RP4-717I23.3	GENCODE	natural antisense	9.53682	10.6036	1.06682	0.000877977
1580	ASHGA5P042737	noncoding	uc021zin.1	BX649158	UCSC_knowngene	exon sense-overlapping	4.6059	5.67149	1.06559	0.0297342
1581	ASHGA5P038532	noncoding	TCONS_00023466	XLOC_011313	LincRNAs identified by Cabili et al	intergenic	10.0801	11.1437	1.06355	0.00589057
1582	ASHGA5P037560	noncoding	NR_024157	DGCR11	RefSeq	intron sense-overlapping	5.749	6.81198	1.06298	0.00859758
1583	ASHGA5P046885	noncoding	ENST00000415330	RP11-558F24.4	GENCODE	intronic antisense	3.32113	4.38402	1.06289	0.000506436
1584	ASHGA5P055147	noncoding	uc001ajq.2	LOC115110	UCSC_knowngene	intergenic	5.18328	6.24612	1.06284	0.0403311
1585	ASHGA5P017022	noncoding	ENST00000436764	RP4-564F22.2	GENCODE	intergenic	9.49631	10.5589	1.06257	0.000392244
1586	ASHGA5P043612	noncoding	uc003tdv.1	AK025321	UCSC_knowngene	intergenic	8.03794	9.10044	1.0625	0.00819052
1587	ASHGA5P058637	noncoding	uc021tay.1	HM587422	UCSC_knowngene	intergenic	4.23976	5.3022	1.06244	0.0184837
1588	ASHGA5P051273	noncoding	ENST00000435162	CTA-211A9.5	GENCODE	intergenic	3.90342	4.96582	1.06239	0.00436627
1589	ASHGA5P022077	noncoding	NR_037592	AK2	RefSeq	exon sense-overlapping	8.9351	9.99645	1.06135	0.0171396
1590	ASHGA5P057123	noncoding	TCONS_00013537	XLOC_006176	LincRNAs identified by Cabili et al	intergenic	2.8867	3.9474	1.0607	0.0134985
1591	ASHGA5P030947	noncoding	ENST00000566787	RP11-27M24.3	GENCODE	intergenic	2.98429	4.04497	1.06068	0.0216486
1592	ASHGA5P022041	noncoding	ENST00000553197	RP11-121G22.3	GENCODE	intronic antisense	4.58196	5.64197	1.06001	0.00842434
1593	ASHGA5P029069	noncoding	TCONS_00010351	XLOC_004841	LincRNAs identified by Cabili et al	intergenic	4.80262	5.86222	1.05961	0.00349292
1594	ASHGA5P058755	noncoding	uc.284+	uc.284	UCR	intergenic	3.90098	4.96035	1.05937	0.0266915
1595	ASHGA5P034991	noncoding	ENST00000436551	AC104654.2	GENCODE	intergenic	2.88208	3.94032	1.05824	0.00613506
1596	ASHGA5P042846	noncoding	ENST00000438080	RP11-177A2.4	GENCODE	natural antisense	4.75473	5.81286	1.05813	0.036089
1597	ASHGA5P052580	noncoding	uc003ncv.1	AK092541	UCSC_knowngene	intergenic	5.88682	6.9449	1.05808	0.0101019
1598	ASHGA5P031027	noncoding	ENST00000568410	RP11-101E7.2	GENCODE	natural antisense	4.54664	5.60408	1.05744	0.0129994
1599	ASHGA5P043542	noncoding	ENST00000439058	AC005083.1	GENCODE	bidirectional	5.68964	6.74705	1.0574	0.000593134
1600	ASHGA5P030038	noncoding	ENST00000558142	RP11-56B16.5	GENCODE	natural antisense	4.10621	5.16357	1.05736	0.0166285
1601	ASHGA5P033682	noncoding	uc002lnm.2	AX746671	UCSC_knowngene	intron sense-overlapping	3.24818	4.30461	1.05643	0.0282892
1602	ASHGA5P000021	noncoding	AI767017		LincRNAs identified by Khalil et al	intergenic	6.05205	7.10798	1.05593	0.000210091
1603	ASHGA5P046944	noncoding	ENST00000441263	BMS1P4	pseudogene		4.55543	5.61135	1.05592	0.000136643
1604	ASHGA5P019144	noncoding	ENST00000470091	LINC00173	GENCODE	intergenic	4.26246	5.31803	1.05556	0.0395764
1605	ASHGA5P055790	noncoding	uc001veb.2	DLEU2	UCSC_knowngene	bidirectional	3.00715	4.06251	1.05536	0.00431866
1606	ASHGA5P014826	noncoding	ENST00000413755	RP4-564F22.2	GENCODE	intergenic	5.74202	6.79677	1.05475	0.0445235
1607	ASHGA5P019808	noncoding	ENST00000503458	RP11-219G10.3	GENCODE	intergenic	4.16266	5.21709	1.05443	0.04396
1608	ASHGA5P000065	noncoding	AL049275		RNAdb	intergenic	6.58442	7.63858	1.05416	0.00363549
1609	ASHGA5P030674	noncoding	ENST00000566715	RP11-285A1.1	GENCODE	intergenic	3.18575	4.23954	1.05378	0.00934704
1610	ASHGA5P017979	noncoding	ENST00000447876	AC018730.1	GENCODE	intergenic	10.2955	11.3485	1.05298	0.0163148
1611	ASHGA5P025721	noncoding	NR_028356	MRPL30	RefSeq	exon sense-overlapping	8.04006	9.09227	1.05222	0.000109858
1612	ASHGA5P047957	noncoding	uc009ygt.2	AL833346	UCSC_knowngene	exon sense-overlapping	9.4615	10.5133	1.05177	0.0264275
1613	ASHGA5P015526	noncoding	ENST00000421064	GUSBP11	GENCODE	natural antisense	7.85878	8.9099	1.05112	0.0079725
1614	ASHGA5P018411	noncoding	ENST00000453179	RP3-369A17.4	GENCODE	intergenic	3.13856	4.18952	1.05096	0.013344
1615	ASHGA5P054980	noncoding	ENST00000430109	RP4-758J18.10	GENCODE	bidirectional	5.18907	6.23939	1.05032	0.00114357
1616	ASHGA5P044528	noncoding	NR_024393	LOC727677	RefSeq	intergenic	3.51247	4.56219	1.04972	0.00469574
1617	ASHGA5P043615	noncoding	uc003teu.3	DQ594967	UCSC_knowngene	bidirectional	9.95205	11.0013	1.04926	1.43e-05
1618	ASHGA5P042763	noncoding	TCONS_00019475	XLOC_009279	LincRNAs identified by Cabili et al	intergenic	4.32291	5.37208	1.04916	2.69e-05
1619	ASHGA5P025796	noncoding	NR_037937	SCNM1	RefSeq	exon sense-overlapping	10.936	11.9845	1.04853	2.36e-06
1620	ASHGA5P021291	noncoding	ENST00000529570	RP11-147I3.1	GENCODE	intronic antisense	6.79649	7.84479	1.0483	0.0189531
1621	ASHGA5P025704	noncoding	NR_027241	LOC388796	RefSeq	intergenic	9.34072	10.3889	1.04819	0.000507953
1622	ASHGA5P053853	noncoding	ENST00000444125	RP11-65J3.1	GENCODE	intergenic	11.4831	12.5309	1.0478	0.0270732
1623	ASHGA5P033349	noncoding	ENST00000583712	RP11-449L23.3	GENCODE	intronic antisense	7.86525	8.91256	1.04731	0.00433759
1624	ASHGA5P033159	noncoding	ENST00000570002	RP11-259G18.1	GENCODE	intergenic	5.80846	6.85561	1.04715	0.00044512
1625	ASHGA5P016598	noncoding	ENST00000432067	RP4-610C12.1	GENCODE	intergenic	2.99533	4.04197	1.04665	0.0277547
1626	ASHGA5P031875	noncoding	ENST00000490535	RPS2P45	pseudogene		4.13604	5.18212	1.04608	0.0183576
1627	ASHGA5P032774	noncoding	ENST00000497885	RP11-314A20.2	GENCODE	natural antisense	8.17805	9.22372	1.04568	0.00928958
1628	ASHGA5P026869	noncoding	TCONS_00012535	XLOC_005361	LincRNAs identified by Cabili et al	intergenic	5.87662	6.92168	1.04506	6.43e-05
1629	ASHGA5P058135	noncoding	TCONS_00026908	XLOC_012981	LincRNAs identified by Cabili et al	intergenic	3.4438	4.48835	1.04455	0.0377744
1630	ASHGA5P017494	noncoding	ENST00000442355	RP11-160E2.17	GENCODE	intergenic	5.6937	6.73768	1.04398	0.0409936
1631	ASHGA5P041485	noncoding	uc003lup.1	AX747080	UCSC_knowngene	intron sense-overlapping	9.27893	10.3218	1.04289	0.00186359
1632	ASHGA5P014946	noncoding	ENST00000444320	PCBP1-AS1	GENCODE	intergenic	5.27619	6.31893	1.04274	0.00210425
1633	ASHGA5P015739	noncoding	ENST00000423083	NCF1B	GENCODE	intergenic	7.55116	8.59364	1.04248	0.00047889
1634	ASHGA5P042903	noncoding	ENST00000451066	AC009473.1	GENCODE	intergenic	7.15816	8.19948	1.04132	0.00708132
1635	ASHGA5P033003	noncoding	ENST00000581995	RP11-338L22.3	pseudogene		6.00172	7.04255	1.04083	6.09e-06
1636	ASHGA5P020045	noncoding	ENST00000507274	RP11-1023L17.1	pseudogene		10.4363	11.4766	1.04023	0.0258301
1637	ASHGA5P014765	noncoding	ENST00000413145	RP11-390F4.6	GENCODE	bidirectional	7.14849	8.18804	1.03955	0.00202895
1638	ASHGA5P026868	noncoding	TCONS_00012533	XLOC_005361	LincRNAs identified by Cabili et al	intergenic	5.67218	6.71166	1.03947	0.000743028
1639	ASHGA5P053146	noncoding	NR_038361	RSBN1L-AS1	RefSeq	natural antisense	10.891	11.9304	1.0394	0.000802128
1640	ASHGA5P019576	noncoding	ENST00000493248	RP4-545C24.1	GENCODE	intronic antisense	7.2194	8.25871	1.03932	0.00574838
1641	ASHGA5P017736	noncoding	ENST00000445226	RP11-7O11.3	GENCODE	bidirectional	5.44567	6.48487	1.03919	0.00944405
1642	ASHGA5P043242	noncoding	uc010lhv.1	AK091729	UCSC_knowngene	exon sense-overlapping	8.46308	9.50147	1.03839	0.00244382
1643	ASHGA5P050023	noncoding	ENST00000585279	RP11-231E4.4	GENCODE	bidirectional	9.57539	10.6134	1.038	0.0318684
1644	ASHGA5P023041	noncoding	ENST00000568403	CTD-2014E2.5	pseudogene		3.25738	4.29493	1.03755	0.00869778
1645	ASHGA5P030466	noncoding	ENST00000561039	RP11-111A22.1	GENCODE	natural antisense	4.16215	5.19958	1.03742	0.0115096
1646	ASHGA5P047768	noncoding	ENST00000433110	RP11-4C20.4	GENCODE	intron sense-overlapping	5.58218	6.61906	1.03688	0.00183122
1647	ASHGA5P021268	noncoding	ENST00000529031	RP11-727A23.5	GENCODE	bidirectional	7.73335	8.76938	1.03602	2.71e-05
1648	ASHGA5P043504	noncoding	ENST00000431453	PMS2CL	GENCODE	intergenic	2.88141	3.91717	1.03576	0.00693174
1649	ASHGA5P047144	noncoding	ENST00000449984	RP11-298J20.3	GENCODE	intronic antisense	3.87935	4.91477	1.03542	0.0229193
1650	ASHGA5P028550	noncoding	ENST00000437515	AL358175.1	GENCODE	intergenic	4.23372	5.26782	1.03409	0.0277014
1651	ASHGA5P019442	noncoding	NR_045022	C17orf76-AS1	RefSeq	natural antisense	4.80236	5.83601	1.03365	0.00801385
1652	ASHGA5P028366	noncoding	uc001ugl.3	BC017209	UCSC_knowngene	natural antisense	2.96061	3.99395	1.03334	0.00559707
1653	ASHGA5P037478	noncoding	ENST00000440629	AP001432.14	GENCODE	intronic antisense	4.51132	5.54451	1.03319	0.0089059
1654	ASHGA5P044707	noncoding	NR_033928	LOC389641	RefSeq	bidirectional	4.03541	5.06852	1.03312	0.045215
1655	ASHGA5P042402	noncoding	ENST00000429998	RP11-513I15.6	GENCODE	intergenic	8.93783	9.97075	1.03292	0.00718003
1656	ASHGA5P054521	noncoding	NR_024397	LOC728190	RefSeq	intergenic	7.98474	9.01728	1.03254	0.0105684
1657	ASHGA5P021856	noncoding	ENST00000542598	RP11-809N8.4	GENCODE	natural antisense	6.63613	7.66816	1.03203	0.0102358
1658	ASHGA5P016672	noncoding	ENST00000432818	AC068491.1	GENCODE	intergenic	8.00029	9.03203	1.03174	0.00472215
1659	ASHGA5P045971	noncoding	ENST00000458261	RP11-65N13.7	GENCODE	intron sense-overlapping	5.46394	6.49556	1.03162	2.26e-08
1660	ASHGA5P023570	noncoding	ENST00000584391	RP11-580I16.2	GENCODE	natural antisense	7.2886	8.32021	1.03161	4.56e-05
1661	ASHGA5P042950	noncoding	ENST00000456777	AC003090.1	GENCODE	intergenic	3.94179	4.97338	1.03159	0.0260159
1662	ASHGA5P047981	noncoding	TCONS_00014153	XLOC_006132	LincRNAs identified by Cabili et al	intergenic	3.53257	4.56406	1.03149	0.00633025
1663	ASHGA5P021239	noncoding	ENST00000528418	OR5G5P	GENCODE	intergenic	5.684	6.71439	1.03039	0.00324691
1664	ASHGA5P016351	noncoding	NR_038366	HOTAIRM1	RefSeq	natural antisense	2.88195	3.91202	1.03007	0.0458656
1665	ASHGA5P044677	noncoding	ENST00000416908	RP11-449J1.1	GENCODE	intergenic	7.64516	8.67509	1.02993	0.0362017
1666	ASHGA5P045023	noncoding	ENST00000521586	RP11-382A18.2	GENCODE	intergenic	6.52376	7.55358	1.02981	0.000370146
1667	ASHGA5P032242	noncoding	uc002gua.4	CCDC144B	UCSC_knowngene	intergenic	8.23138	9.261	1.02962	0.0349867
1668	ASHGA5P043369	noncoding	ENST00000484172	RP5-894A10.5	GENCODE	natural antisense	3.12246	4.15203	1.02958	0.0108019
1669	ASHGA5P042649	noncoding	ENST00000438618	LINC00271	GENCODE	bidirectional	5.46647	6.49559	1.02913	0.0108191
1670	ASHGA5P048965	noncoding	ENST00000566927	LA16c-313D11.12	GENCODE	natural antisense	4.97191	6.0001	1.02818	0.015141
1671	ASHGA5P048270	noncoding	ENST00000544004	AP000439.2	GENCODE	intergenic	7.84094	8.86901	1.02807	0.00339868
1672	ASHGA5P010755	noncoding	ENST00000367276	LINC00475	GENCODE	intergenic	5.85317	6.87901	1.02583	0.0059569
1673	ASHGA5P022309	noncoding	ENST00000554245	CTD-2376I20.1	GENCODE	intronic antisense	5.08788	6.11357	1.02569	0.00089253
1674	ASHGA5P048040	noncoding	ENST00000501541	RP11-613D13.8	GENCODE	natural antisense	7.27544	8.29944	1.024	0.00289395
1675	ASHGA5P048412	noncoding	ENST00000534659	RP11-693N9.2	GENCODE	intergenic	5.45457	6.47852	1.02395	0.00195489
1676	ASHGA5P025967	noncoding	NR_047614	UTY	RefSeq	exon sense-overlapping	3.11012	4.13389	1.02377	0.00557912
1677	ASHGA5P056243	noncoding	TCONS_00001378	XLOC_000679	LincRNAs identified by Cabili et al	intergenic	6.54793	7.57088	1.02295	0.000475655
1678	ASHGA5P023433	noncoding	ENST00000580828	RP11-329L6.1	GENCODE	intergenic	12.3408	13.3632	1.02246	0.00792832
1679	ASHGA5P043280	noncoding	ENST00000451832	IMMP2L-IT1	GENCODE	intron sense-overlapping	3.23666	4.25882	1.02216	0.00991114
1680	ASHGA5P049522	noncoding	ENST00000460249	C17orf76-AS1	GENCODE	intergenic	3.70128	4.72332	1.02204	0.0186166
1681	ASHGA5P028645	noncoding	ENST00000432229	FARP1-AS1	GENCODE	natural antisense	6.76236	7.78393	1.02157	0.0210045
1682	ASHGA5P044900	noncoding	ENST00000518637	RP11-257P3.3	GENCODE	intronic antisense	2.76057	3.78182	1.02125	0.00663947
1683	ASHGA5P040017	noncoding	ENST00000512077	RP11-115D19.1	GENCODE	intergenic	2.76806	3.78818	1.02012	0.0383713
1684	ASHGA5P035398	noncoding	ENST00000428888	AC009495.4	GENCODE	intergenic	6.76378	7.78342	1.01964	0.0168101
1685	ASHGA5P058337	noncoding	uc001iot.1	BC078172	UCSC_knowngene	natural antisense	3.15029	4.16943	1.01914	0.0351702
1686	ASHGA5P022562	noncoding	NR_037582	AP3S2	RefSeq	exon sense-overlapping	3.91705	4.93557	1.01852	0.0451305
1687	ASHGA5P044135	noncoding	uc003wvy.3	LOC649305	UCSC_knowngene	intronic antisense	5.42416	6.44234	1.01818	0.00304549
1688	ASHGA5P031598	noncoding	uc010bwt.2	LOC23117	UCSC_knowngene	natural antisense	5.13813	6.15574	1.01761	0.00429759
1689	ASHGA5P029313	noncoding	TCONS_00010227	XLOC_004693	LincRNAs identified by Cabili et al	intergenic	5.86933	6.88685	1.01752	0.00948543
1690	ASHGA5P032911	noncoding	ENST00000434303	AC090286.2	pseudogene		9.28925	10.3067	1.01741	0.032137
1691	ASHGA5P013216	noncoding	ENST00000390681	PRSS30P	GENCODE	intergenic	13.4409	14.4581	1.01721	3.28e-05
1692	ASHGA5P045877	noncoding	uc022blc.1	DQ580140	UCSC_knowngene	intergenic	5.71127	6.72823	1.01697	0.0460262
1693	ASHGA5P055536	noncoding	NR_026837	TRHDE-AS1	RefSeq	natural antisense	6.10267	7.11956	1.01689	0.000202622
1694	ASHGA5P015969	noncoding	ENST00000425309	RP11-475I24.3	GENCODE	intergenic	10.1855	11.2023	1.01685	6.55e-05
1695	ASHGA5P006992	noncoding	NR_036658	ZNFX1-AS1	RefSeq	natural antisense	14.1674	15.1841	1.01666	1.91e-05
1696	ASHGA5P035896	noncoding	TCONS_00026930	XLOC_012991	LincRNAs identified by Cabili et al	intergenic	3.40671	4.42294	1.01623	0.00696184
1697	ASHGA5P029547	noncoding	ENST00000557308	RP11-280K24.1	GENCODE	intergenic	3.65248	4.66828	1.0158	0.0360629
1698	ASHGA5P030065	noncoding	uc001flf.3	BC041646	UCSC_knowngene	intronic antisense	4.08559	5.10138	1.0158	0.0236514
1699	ASHGA5P045334	noncoding	TCONS_00001938	XLOC_000048	LincRNAs identified by Cabili et al	natural antisense	6.73903	7.75424	1.01521	0.000261938
1700	ASHGA5P020414	noncoding	ENST00000513165	HOXC-AS3	GENCODE	bidirectional	2.89801	3.91176	1.01375	0.0471262
1701	ASHGA5P000093	noncoding	AY927632		RNAdb	intergenic	5.14597	6.15972	1.01375	0.0198626
1702	ASHGA5P033668	noncoding	ENST00000581971	RP11-173L6.1	GENCODE	intergenic	2.78407	3.79766	1.01359	0.00582915
1703	ASHGA5P040749	noncoding	uc010pbe.1	BC062745	UCSC_knowngene	intergenic	6.46168	7.47496	1.01327	0.00138852
1704	ASHGA5P032038	noncoding	ENST00000566898	FAM157C	GENCODE	intergenic	3.07986	4.09276	1.0129	0.0269891
1705	ASHGA5P035934	noncoding	ENST00000428767	ALMS1P	pseudogene		8.07522	9.08804	1.01282	0.00093371
1706	ASHGA5P041726	noncoding	uc003nkk.1	AK127889	UCSC_knowngene	natural antisense	4.29113	5.30384	1.01271	0.0175116
1707	ASHGA5P041403	noncoding	TCONS_00021946	XLOC_010540	LincRNAs identified by Cabili et al	intergenic	5.60998	6.62261	1.01262	0.0408395
1708	ASHGA5P026865	noncoding	TCONS_00012532	XLOC_005361	LincRNAs identified by Cabili et al	intergenic	5.99422	7.00681	1.01258	0.00106406
1709	ASHGA5P051679	noncoding	ENST00000461864	RP11-85F14.5	GENCODE	intronic antisense	8.29315	9.3055	1.01235	0.00410575
1710	ASHGA5P044885	noncoding	ENST00000522339	RP1-16A9.1	GENCODE	intergenic	5.93886	6.95098	1.01212	0.0296211
1711	ASHGA5P016505	noncoding	ENST00000431095	H19	GENCODE	intergenic	4.14895	5.15956	1.01061	0.0140162
1712	ASHGA5P046050	noncoding	ENST00000439501	RP11-413M3.4	GENCODE	intronic antisense	5.33565	6.34501	1.00936	0.00901731
1713	ASHGA5P034417	noncoding	ENST00000398173	AC011491.6	pseudogene		4.73083	5.73998	1.00915	0.014402
1714	ASHGA5P033478	noncoding	ENST00000579647	CBX3P2	GENCODE	bidirectional	7.09831	8.10729	1.00899	0.000346178
1715	ASHGA5P053179	noncoding	ENST00000438275	RP11-280O1.2	GENCODE	intronic antisense	5.26739	6.27613	1.00874	0.00461417
1716	ASHGA5P018964	noncoding	ENST00000495307	ZNF542	GENCODE	intergenic	4.23559	5.24381	1.00822	0.0072545
1717	ASHGA5P021728	noncoding	ENST00000539348	RP11-90D4.2	GENCODE	intergenic	6.59461	7.60266	1.00804	0.024888
1718	ASHGA5P027165	noncoding	TCONS_00011686	XLOC_005163	LincRNAs identified by Cabili et al	intergenic	4.27108	5.2791	1.00802	0.0150754
1719	ASHGA5P029014	noncoding	ENST00000554730	CTD-2555K7.2	GENCODE	natural antisense	6.81605	7.82378	1.00773	0.0184973
1720	ASHGA5P026239	noncoding	ENST00000496975	AC084117.3	GENCODE	intron sense-overlapping	2.85191	3.8594	1.00749	0.0142836
1721	ASHGA5P053396	noncoding	ENST00000454813	GAS5	GENCODE	intergenic	11.2002	12.2072	1.00696	0.00322345
1722	ASHGA5P057962	noncoding	TCONS_00024435	XLOC_011752	LincRNAs identified by Cabili et al	intergenic	5.95836	6.96516	1.0068	0.00112776
1723	ASHGA5P014606	noncoding	ENST00000411759	AC019349.5	GENCODE	natural antisense	4.74108	5.74785	1.00676	0.00299142
1724	ASHGA5P027842	noncoding	TCONS_00010837	XLOC_004644	LincRNAs identified by Cabili et al	intergenic	3.87174	4.87799	1.00625	0.00148156
1725	ASHGA5P000289	noncoding	chr14:98295825-98307425-	chr14:98295825-98307425	LincRNAs identified by Khalil et al	intergenic	4.04933	5.0555	1.00617	0.0319405
1726	ASHGA5P028999	noncoding	ENST00000553534	RP11-219E7.4	GENCODE	intergenic	3.97012	4.97616	1.00604	0.0110331
1727	ASHGA5P045110	noncoding	ENST00000442116	AP006222.2	GENCODE	intergenic	5.91534	6.92034	1.00501	0.0174636
1728	ASHGA5P056412	noncoding	TCONS_00004032	XLOC_001870	LincRNAs identified by Cabili et al	intergenic	2.9788	3.98371	1.00491	0.0132329
1729	ASHGA5P028188	noncoding	ENST00000548619	RP11-788H18.1	GENCODE	intergenic	3.64408	4.6484	1.00432	0.00409435
1730	ASHGA5P018285	noncoding	ENST00000451583	RP11-622K12.1	GENCODE	intergenic	11.9276	12.9316	1.00401	0.000255063
1731	ASHGA5P046583	noncoding	uc004ebo.2	JPX	UCSC_knowngene	intergenic	10.4883	11.4916	1.00324	0.00247276
1732	ASHGA5P047321	noncoding	ENST00000427063	RP11-534G20.3	GENCODE	intergenic	8.72181	9.72449	1.00268	6.17e-05
1733	ASHGA5P057485	noncoding	TCONS_00018229	XLOC_008509	LincRNAs identified by Cabili et al	intergenic	4.44724	5.44977	1.00253	0.00100501
1734	ASHGA5P026985	noncoding	ENST00000539135	RP11-264F23.3	GENCODE	natural antisense	11.3476	12.3488	1.00116	0.000384633
1735	ASHGA5P032501	noncoding	ENST00000578660	RP5-890E16.2	GENCODE	bidirectional	8.0679	9.06885	1.00094	0.00135189
1736	ASHGA5P040343	noncoding	TCONS_00021786	XLOC_010384	LincRNAs identified by Cabili et al	natural antisense	3.86139	4.86186	1.00047	0.00767419
1737	ASHGA5P018695	noncoding	ENST00000456568	BX571672.5	GENCODE	intergenic	5.23205	6.23235	1.0003	0.00189781
1738	ASHGA5P040608	noncoding	NR_046368	HP07349	RefSeq	intergenic	10.7891	11.7884	0.999233	0.00253064
1739	ASHGA5P035691	noncoding	ENST00000413960	AC010729.2	GENCODE	intergenic	3.00652	4.00526	0.998737	0.0121206
1740	ASHGA5P031222	noncoding	ENST00000568767	RP11-513N24.1	GENCODE	intergenic	3.02244	4.02115	0.998717	0.0323085
1741	ASHGA5P019989	noncoding	ENST00000506370	RP11-93K22.11	pseudogene		4.19772	5.19627	0.998556	0.0351359
1742	ASHGA5P044661	noncoding	uc003wvz.1	AX747586	UCSC_knowngene	intergenic	5.3514	6.34921	0.997808	0.00935424
1743	ASHGA5P036570	noncoding	ENST00000456601	AC096574.4	GENCODE	intronic antisense	3.83464	4.83164	0.996992	0.0387007
1744	ASHGA5P057439	noncoding	TCONS_00017354	XLOC_008200	LincRNAs identified by Cabili et al	intergenic	4.87857	5.87535	0.996776	0.0304802
1745	ASHGA5P047364	noncoding	BU753580		LincRNAs identified by Khalil et al	intergenic	4.38125	5.37778	0.996536	0.00224229
1746	ASHGA5P038046	noncoding	NR_038953	LOC100507564	RefSeq	natural antisense	9.4566	10.4528	0.996235	0.00105334
1747	ASHGA5P035979	noncoding	ENST00000409054	LINC00152	GENCODE	intergenic	3.57098	4.56721	0.996231	0.0235565
1748	ASHGA5P048066	noncoding	ENST00000532022	RP11-390K5.3	GENCODE	intronic antisense	3.18533	4.18138	0.996056	0.0355774
1749	ASHGA5P005909	noncoding	ENST00000311237	ZNF826P	pseudogene		9.07877	10.0747	0.99597	4.46e-06
1750	ASHGA5P025962	noncoding	NR_047644	UTY	RefSeq	exon sense-overlapping	6.4191	7.41497	0.995876	0.0196702
1751	ASHGA5P047577	noncoding	ENST00000562983	RP11-399O19.8	GENCODE	intergenic	5.87434	6.86969	0.995359	0.00336712
1752	ASHGA5P043953	noncoding	ENST00000484361	OR9A1P	pseudogene		2.90883	3.90353	0.994695	0.033093
1753	ASHGA5P052280	noncoding	ENST00000507549	GTF2H2B	GENCODE	intergenic	3.04135	4.03573	0.994382	0.00387698
1754	ASHGA5P026978	noncoding	uc001qls.1	BC047090	UCSC_knowngene	intergenic	3.50208	4.49635	0.994265	0.0179054
1755	ASHGA5P038571	noncoding	ENST00000434969	RP11-71G7.1	GENCODE	intergenic	6.34241	7.33665	0.99424	0.00408906
1756	ASHGA5P022045	noncoding	ENST00000547794	RP4-816N1.6	GENCODE	natural antisense	6.32664	7.32038	0.993739	0.00107083
1757	ASHGA5P028818	noncoding	NR_046511	MED4-AS1	RefSeq	natural antisense	6.83769	7.83141	0.993719	0.00143686
1758	ASHGA5P027473	noncoding	ENST00000424517	RP4-717I23.3	GENCODE	natural antisense	10.1481	11.1417	0.993641	0.00248217
1759	ASHGA5P019296	noncoding	ENST00000477249	C17orf76-AS1	GENCODE	intergenic	4.43501	5.42734	0.992331	0.0048135
1760	ASHGA5P052551	noncoding	ENST00000507434	CTC-338M12.3	GENCODE	bidirectional	7.31813	8.31035	0.992214	0.000420562
1761	ASHGA5P058100	noncoding	TCONS_00026526	XLOC_012849	LincRNAs identified by Cabili et al	intergenic	4.82802	5.8198	0.991785	0.0120516
1762	ASHGA5P023294	noncoding	ENST00000577672	RP1-283E3.4	GENCODE	intronic antisense	11.6353	12.627	0.991672	0.00115486
1763	ASHGA5P018117	noncoding	ENST00000449620	RP3-399L15.3	GENCODE	intronic antisense	4.29763	5.2885	0.990874	6.29e-05
1764	ASHGA5P058437	noncoding	uc003ndk.1	LINC00340	UCSC_knowngene	intergenic	3.27807	4.26836	0.990285	0.0106509
1765	ASHGA5P016277	noncoding	ENST00000428895	RP11-475I24.3	GENCODE	intergenic	10.4116	11.4019	0.990275	0.00010339
1766	ASHGA5P044594	noncoding	ENST00000524499	CTD-3065J16.9	GENCODE	natural antisense	10.3839	11.3734	0.989552	0.000533248
1767	ASHGA5P044758	noncoding	ENST00000520819	RP11-11N9.4	GENCODE	intergenic	7.74848	8.73727	0.988782	0.0439516
1768	ASHGA5P032037	noncoding	ENST00000561805	FAM157C	GENCODE	intergenic	3.90358	4.89225	0.988663	0.00305976
1769	ASHGA5P056933	noncoding	TCONS_00010707	XLOC_004412	LincRNAs identified by Cabili et al	intron sense-overlapping	5.13222	6.12087	0.988656	0.000518311
1770	ASHGA5P050429	noncoding	NR_049783	SNX17	RefSeq	exon sense-overlapping	4.35018	5.33833	0.988151	0.0266804
1771	ASHGA5P035822	noncoding	ENST00000445520	AC007246.3	GENCODE	bidirectional	7.12957	8.1173	0.987725	0.013553
1772	ASHGA5P048047	noncoding	ENST00000453015	RP11-184I16.2	GENCODE	natural antisense	5.23065	6.21825	0.987599	0.00351989
1773	ASHGA5P051743	noncoding	ENST00000455295	RP11-277L2.2	GENCODE	intergenic	4.65315	5.6401	0.986955	0.0347037
1774	ASHGA5P041635	noncoding	ENST00000447644	RP1-40E16.11	GENCODE	natural antisense	3.18751	4.17438	0.986866	0.0231963
1775	ASHGA5P031703	noncoding	uc002ecv.1	IGH	UCSC_knowngene	intergenic	4.33497	5.32184	0.986864	0.0137441
1776	ASHGA5P022548	noncoding	ENST00000558686	WASH3P	GENCODE	intergenic	4.30732	5.29385	0.986528	0.0027618
1777	ASHGA5P025859	noncoding	NR_040056	IQCH-AS1	RefSeq	bidirectional	6.99103	7.97744	0.986414	1.38e-06
1778	ASHGA5P058795	noncoding	uc.431+	uc.431	UCR	intergenic	5.18286	6.16906	0.986198	3.39e-05
1779	ASHGA5P056276	noncoding	TCONS_00001679	XLOC_001025	LincRNAs identified by Cabili et al	intergenic	6.35113	7.33733	0.986193	0.00143535
1780	ASHGA5P049852	noncoding	NR_028133	EXOC7	RefSeq	exon sense-overlapping	4.89363	5.87976	0.986131	0.00251854
1781	ASHGA5P037899	noncoding	ENST00000435348	TTC28-AS1	GENCODE	intronic antisense	4.58773	5.57375	0.986018	0.00247666
1782	ASHGA5P046450	noncoding	ENST00000448948	RP1-122K4.2	GENCODE	intergenic	2.80282	3.7886	0.985781	0.0252316
1783	ASHGA5P023137	noncoding	ENST00000570835	ALOX12P2	GENCODE	intronic antisense	3.90564	4.89088	0.985239	0.00168205
1784	ASHGA5P029636	noncoding	ENST00000553682	RP6-65G23.1	GENCODE	intergenic	3.38568	4.37058	0.984901	0.0210647
1785	ASHGA5P019715	noncoding	ENST00000501652	CTC-228N24.3	GENCODE	bidirectional	7.6149	8.59939	0.984482	0.000427973
1786	ASHGA5P058434	noncoding	uc003myy.1	LOC100130275	UCSC_knowngene	intronic antisense	8.03393	9.01796	0.984028	0.00357664
1787	ASHGA5P029370	noncoding	ENST00000556073	RP11-614O9.1	GENCODE	natural antisense	7.37401	8.35771	0.983701	0.0015018
1788	ASHGA5P037114	noncoding	ENST00000450473	AC005220.3	GENCODE	intronic antisense	5.53702	6.52025	0.983231	0.0286119
1789	ASHGA5P057103	noncoding	TCONS_00013427	XLOC_006062	LincRNAs identified by Cabili et al	intergenic	3.3756	4.35854	0.98294	0.00153721
1790	ASHGA5P055283	noncoding	ENST00000382215	ABC12-49244600F4.3	GENCODE	intronic antisense	3.99278	4.97475	0.981973	0.0456809
1791	ASHGA5P056390	noncoding	TCONS_00003848	XLOC_001653	LincRNAs identified by Cabili et al	intergenic	3.92598	4.90741	0.981434	0.000537167
1792	ASHGA5P040100	noncoding	ENST00000511919	RP11-93L9.1	GENCODE	intergenic	7.30429	8.28561	0.981316	0.00204968
1793	ASHGA5P057745	noncoding	TCONS_00021735	XLOC_010321	LincRNAs identified by Cabili et al	intergenic	3.20903	4.18888	0.97985	0.0470519
1794	ASHGA5P019705	noncoding	ENST00000501173	CTC-228N24.3	GENCODE	bidirectional	7.58295	8.56261	0.979654	0.000914581
1795	ASHGA5P031602	noncoding	uc021tel.1	LOC23117	UCSC_knowngene	intron sense-overlapping	5.89561	6.87513	0.979519	0.0127827
1796	ASHGA5P048338	noncoding	ENST00000530759	RP11-111M22.3	GENCODE	bidirectional	8.39787	9.37696	0.979093	0.00797423
1797	ASHGA5P016266	noncoding	ENST00000428782	RP11-94I2.4	GENCODE	intergenic	5.76071	6.73909	0.978386	0.00412381
1798	ASHGA5P039503	noncoding	ENST00000510795	RP11-168E14.1	GENCODE	bidirectional	3.13982	4.11795	0.978132	0.0137199
1799	ASHGA5P017095	noncoding	NR_027328	KIAA1908	RefSeq	intronic antisense	5.94306	6.92093	0.977872	0.00467821
1800	ASHGA5P040677	noncoding	ENST00000443093	AC116366.6	GENCODE	intronic antisense	6.23804	7.21543	0.977392	0.00231388
1801	ASHGA5P058779	noncoding	uc.476+	uc.476	UCR	intergenic	4.93357	5.91049	0.976916	0.00153103
1802	ASHGA5P053945	noncoding	ENST00000443294	RP11-480I12.5	GENCODE	intergenic	9.15445	10.1312	0.976743	0.0433858
1803	ASHGA5P016921	noncoding	ENST00000435718	RP4-564F22.2	GENCODE	intergenic	6.95696	7.93365	0.976695	0.0153605
1804	ASHGA5P053127	noncoding	uc022afz.1	STAG3L2	UCSC_knowngene	intergenic	9.39962	10.376	0.976391	0.00105748
1805	ASHGA5P031493	noncoding	ENST00000570700	RP11-473M20.11	GENCODE	intergenic	9.64813	10.6241	0.975946	0.0286769
1806	ASHGA5P056210	noncoding	TCONS_00001018	XLOC_000283	LincRNAs identified by Cabili et al	intergenic	3.71246	4.68798	0.975517	0.047771
1807	ASHGA5P030039	noncoding	ENST00000559302	RP11-56B16.4	GENCODE	natural antisense	5.14181	6.11725	0.975443	0.00160389
1808	ASHGA5P034318	noncoding	uc002pzg.1	BX537909	UCSC_knowngene	bidirectional	8.95933	9.9345	0.975166	0.00449739
1809	ASHGA5P036401	noncoding	TCONS_00026338	XLOC_012685	LincRNAs identified by Cabili et al	natural antisense	7.16417	8.13852	0.974354	0.0286961
1810	ASHGA5P046111	noncoding	uc004cui.1	AY660578	UCSC_knowngene	bidirectional	3.16497	4.13902	0.974054	0.0308006
1811	ASHGA5P026005	noncoding	NR_052020	SNAPIN	RefSeq	exon sense-overlapping	7.98859	8.96261	0.974017	0.00568224
1812	ASHGA5P049933	noncoding	TCONS_00002269	XLOC_000633	LincRNAs identified by Cabili et al	intergenic	4.52351	5.49711	0.973604	0.00626488
1813	ASHGA5P037427	noncoding	uc002ymk.1	AX747935	UCSC_knowngene	intergenic	3.69786	4.6714	0.973541	0.0345086
1814	ASHGA5P035562	noncoding	ENST00000414135	AC098820.4	GENCODE	natural antisense	3.9093	4.88271	0.973405	0.0493064
1815	ASHGA5P058383	noncoding	uc002lal.1	LOC647946	UCSC_knowngene	intron sense-overlapping	3.04527	4.01856	0.97329	0.0453239
1816	ASHGA5P019168	noncoding	ENST00000471222	RP11-483E7.1	GENCODE	intergenic	3.04937	4.0221	0.972729	0.00614066
1817	ASHGA5P048422	noncoding	ENST00000532422	RP11-677I18.3	GENCODE	natural antisense	3.57925	4.55197	0.972715	0.00448674
1818	ASHGA5P023255	noncoding	ENST00000576063	RP13-638C3.4	GENCODE	natural antisense	5.74768	6.71976	0.972079	0.0198769
1819	ASHGA5P043841	noncoding	uc003vdd.1	BC007100	UCSC_knowngene	intronic antisense	6.09463	7.06669	0.972056	0.0312895
1820	ASHGA5P057206	noncoding	TCONS_00014603	XLOC_006704	LincRNAs identified by Cabili et al	intergenic	5.73058	6.70245	0.971866	0.0260435
1821	ASHGA5P029364	noncoding	uc001ynv.1	AX746968	UCSC_knowngene	intronic antisense	3.3224	4.29366	0.971262	0.00272871
1822	ASHGA5P033456	noncoding	uc010wyg.2	FJ009034	UCSC_knowngene	intergenic	6.35903	7.32831	0.969276	0.00213165
1823	ASHGA5P025795	noncoding	NR_037930	SLMO2-ATP5E	RefSeq	exon sense-overlapping	3.07692	4.04576	0.968842	0.0180918
1824	ASHGA5P038633	noncoding	ENST00000455557	AC108676.1	GENCODE	exon sense-overlapping	7.06959	8.03829	0.968704	0.00307796
1825	ASHGA5P041439	noncoding	ENST00000422040	AC008781.7	GENCODE	intronic antisense	3.10144	4.06957	0.968132	0.0271462
1826	ASHGA5P015876	noncoding	uc003bzg.3	BC092452	UCSC_knowngene	bidirectional	3.52031	4.48801	0.967696	0.0230546
1827	ASHGA5P040811	noncoding	ENST00000518134	RP11-54C4.1	GENCODE	intron sense-overlapping	11.3587	12.3264	0.967675	0.000265422
1828	ASHGA5P048336	noncoding	ENST00000571090	RP11-111M22.3	GENCODE	bidirectional	6.48756	7.4548	0.967238	0.00858179
1829	ASHGA5P033022	noncoding	ENST00000578883	RP11-848P1.9	GENCODE	intergenic	9.37822	10.3449	0.9667	0.00790374
1830	ASHGA5P041469	noncoding	uc003lqr.3	BX640700	UCSC_knowngene	intergenic	9.55924	10.5259	0.966694	0.0067127
1831	ASHGA5P054253	noncoding	NR_027285	FLVCR1-AS1	RefSeq	bidirectional	7.88851	8.8552	0.966694	0.0159523
1832	ASHGA5P020292	noncoding	ENST00000511074	RP11-423H2.1	GENCODE	intergenic	3.35813	4.32465	0.966523	0.00456021
1833	ASHGA5P057442	noncoding	TCONS_00017391	XLOC_008269	LincRNAs identified by Cabili et al	intergenic	3.12392	4.08992	0.965998	0.0132278
1834	ASHGA5P019023	noncoding	ENST00000474656	RP4-545C24.1	GENCODE	natural antisense	3.0384	4.00344	0.965042	0.0248066
1835	ASHGA5P025713	noncoding	NR_027655	BACH1	RefSeq	exon sense-overlapping	4.05435	5.01932	0.964961	0.0173299
1836	ASHGA5P020430	noncoding	ENST00000513406	CTC-564N23.3	GENCODE	intergenic	3.88539	4.84951	0.964117	0.00153496
1837	ASHGA5P028984	noncoding	ENST00000546959	CTD-2314B22.3	GENCODE	intergenic	6.99966	7.96374	0.964075	0.0128491
1838	ASHGA5P023455	noncoding	ENST00000581274	RP11-370A5.1	GENCODE	intergenic	5.14711	6.11095	0.963847	0.00102268
1839	ASHGA5P030749	noncoding	TCONS_00006381	XLOC_002997	LincRNAs identified by Cabili et al	intron sense-overlapping	6.52804	7.49083	0.962787	7.98e-05
1840	ASHGA5P041573	noncoding	TCONS_00020535	XLOC_009849	LincRNAs identified by Cabili et al	intergenic	3.58884	4.55158	0.962747	0.0471401
1841	ASHGA5P029765	noncoding	ENST00000523671	MEG3	GENCODE	intergenic	5.70014	6.66187	0.961737	0.0159247
1842	ASHGA5P042574	noncoding	ENST00000440395	TRAF3IP2-AS1	GENCODE	intronic antisense	3.39084	4.35082	0.959984	0.00235263
1843	ASHGA5P045231	noncoding	uc004aby.3	BC019880	UCSC_knowngene	intergenic	11.2708	12.23	0.959212	0.00770675
1844	ASHGA5P000231	noncoding	chr12:60293850-60330425-	chr12:60293850-60330425	LincRNAs identified by Khalil et al	intergenic	4.1452	5.10435	0.959146	0.0162
1845	ASHGA5P022228	noncoding	ENST00000552893	RP11-386G11.10	GENCODE	natural antisense	5.07178	6.03071	0.958936	0.0433416
1846	ASHGA5P027369	noncoding	ENST00000549477	RP11-571M6.7	GENCODE	natural antisense	6.70803	7.66679	0.958763	0.00415131
1847	ASHGA5P017424	noncoding	uc001eks.3	LOC728875	UCSC_knowngene	intronic antisense	12.4098	13.368	0.958213	0.000747461
1848	ASHGA5P056916	noncoding	TCONS_00010526	XLOC_005046	LincRNAs identified by Cabili et al	intergenic	7.88178	8.83947	0.957686	0.00291668
1849	ASHGA5P016129	noncoding	ENST00000427108	AC097500.2	GENCODE	intergenic	4.24488	5.20251	0.95763	0.0498696
1850	ASHGA5P015318	noncoding	ENST00000419226	RP11-115N4.1	GENCODE	intergenic	2.81991	3.7767	0.956789	0.0431822
1851	ASHGA5P054634	noncoding	uc001lnx.3	LOC100133161	UCSC_knowngene	intergenic	3.45664	4.41335	0.956706	0.00249881
1852	ASHGA5P043947	noncoding	uc022amu.1	BC065735	UCSC_knowngene	exon sense-overlapping	7.95761	8.91427	0.95666	0.00205316
1853	ASHGA5P017871	noncoding	ENST00000446527	RP11-421L21.3	GENCODE	bidirectional	5.91412	6.87042	0.956301	0.0231104
1854	ASHGA5P014110	noncoding	uc003peb.4	GUSBP4	UCSC_knowngene	intergenic	3.26633	4.22244	0.95611	0.0118379
1855	ASHGA5P048737	noncoding	uc001bqn.3	SNHG12	UCSC_knowngene	natural antisense	9.44298	10.3986	0.955593	5.67e-05
1856	ASHGA5P035097	noncoding	uc002sgc.3	PCBP1-AS1	UCSC_knowngene	intergenic	5.25488	6.2103	0.955414	0.0111763
1857	ASHGA5P049390	noncoding	ENST00000437774	AFG3L1P	GENCODE	natural antisense	5.0809	6.03612	0.955221	0.0266112
1858	ASHGA5P032173	noncoding	NR_036581	LOC100289255	RefSeq	intergenic	6.77597	7.72969	0.953724	0.0390694
1859	ASHGA5P022058	noncoding	ENST00000548149	RP11-386G11.10	GENCODE	natural antisense	5.2927	6.24627	0.953568	0.0311915
1860	ASHGA5P053509	noncoding	ENST00000419458	RP11-21M7.1	GENCODE	bidirectional	6.42089	7.37353	0.952639	0.00229307
1861	ASHGA5P031527	noncoding	ENST00000574285	RP11-473I1.9	GENCODE	intron sense-overlapping	10.3708	11.3234	0.952571	0.00183541
1862	ASHGA5P038131	noncoding	NR_027694	PP2D1	RefSeq	exon sense-overlapping	2.98098	3.9328	0.951819	0.0203461
1863	ASHGA5P020645	noncoding	ENST00000517916	CTB-54I1.1	GENCODE	intergenic	3.0507	4.00236	0.951656	0.0193564
1864	ASHGA5P020472	noncoding	ENST00000514260	RP11-807H7.1	GENCODE	bidirectional	6.53525	7.48679	0.951539	0.0473104
1865	ASHGA5P051732	noncoding	NR_027954	TIPARP-AS1	RefSeq	natural antisense	3.88015	4.8314	0.951249	0.0458047
1866	ASHGA5P035494	noncoding	TCONS_00004269	XLOC_002111	LincRNAs identified by Cabili et al	intergenic	7.31898	8.27017	0.951193	2.22e-05
1867	ASHGA5P018205	noncoding	uc002tjx.4	AY343891	UCSC_knowngene	intergenic	6.44827	7.39939	0.951123	0.0269996
1868	ASHGA5P053562	noncoding	uc003ysl.3	PVT1	UCSC_knowngene	intronic antisense	6.06422	7.01517	0.950952	0.00293559
1869	ASHGA5P055328	noncoding	ENST00000542086	RP11-877E17.2	GENCODE	natural antisense	9.00131	9.9515	0.950191	0.000124556
1870	ASHGA5P031809	noncoding	ENST00000570210	RP11-325K4.2	GENCODE	intron sense-overlapping	6.59825	7.54742	0.949172	0.00562697
1871	ASHGA5P040085	noncoding	ENST00000502760	RP11-33B1.1	GENCODE	natural antisense	4.45885	5.40793	0.949083	0.0183613
1872	ASHGA5P038789	noncoding	ENST00000441909	RP11-24F11.5	GENCODE	exon sense-overlapping	3.49204	4.4411	0.949066	0.0324478
1873	ASHGA5P018057	noncoding	ENST00000448958	AP006222.2	GENCODE	intergenic	8.76424	9.71314	0.9489	3.56e-05
1874	ASHGA5P048860	noncoding	ENST00000560239	RP11-182J1.12	GENCODE	intergenic	5.24597	6.19485	0.948873	0.0430979
1875	ASHGA5P035343	noncoding	ENST00000552418	RP11-434H14.1	GENCODE	intronic antisense	3.97173	4.91976	0.948028	0.000253362
1876	ASHGA5P045743	noncoding	ENST00000515258	FAM27E3	GENCODE	natural antisense	9.03489	9.98244	0.947548	0.0360234
1877	ASHGA5P035743	noncoding	ENST00000452342	RP11-644K8.1	GENCODE	bidirectional	4.69786	5.64477	0.94691	0.00193514
1878	ASHGA5P047195	noncoding	ENST00000435531	RP11-363N22.2	GENCODE	intergenic	2.81593	3.76256	0.946635	0.0118456
1879	ASHGA5P045862	noncoding	TCONS_00001675	XLOC_001013	LincRNAs identified by Cabili et al	intergenic	6.5511	7.49685	0.945744	0.00210253
1880	ASHGA5P021535	noncoding	ENST00000534195	RP11-166D19.1	GENCODE	intergenic	6.42249	7.36804	0.945549	0.00108497
1881	ASHGA5P026472	noncoding	ENST00000538101	RP11-864I4.4	GENCODE	intronic antisense	4.40618	5.35164	0.94546	0.0029909
1882	ASHGA5P042030	noncoding	ENST00000442449	RP1-69D17.3	GENCODE	natural antisense	5.8675	6.81256	0.945058	0.0248423
1883	ASHGA5P015964	noncoding	ENST00000425279	RP4-715N11.2	GENCODE	intergenic	3.07747	4.0224	0.94493	0.0066171
1884	ASHGA5P044421	noncoding	TCONS_00018410	XLOC_008694	LincRNAs identified by Cabili et al	intergenic	4.18757	5.13214	0.94457	0.0116943
1885	ASHGA5P032095	noncoding	ENST00000564127	RP11-480I12.10	GENCODE	intergenic	4.49512	5.43899	0.943876	0.00980429
1886	ASHGA5P053289	noncoding	NR_029467	SELL	RefSeq	exon sense-overlapping	4.25267	5.19633	0.943656	0.0390041
1887	ASHGA5P037557	noncoding	uc011ago.1	GGT3P	UCSC_knowngene	intergenic	6.07436	7.01772	0.943353	0.0063021
1888	ASHGA5P056370	noncoding	TCONS_00003794	XLOC_001591	LincRNAs identified by Cabili et al	intergenic	5.57287	6.51593	0.943064	0.0336504
1889	ASHGA5P048294	noncoding	ENST00000532875	CTD-2313N18.4	GENCODE	natural antisense	10.1883	11.1313	0.942937	0.000102735
1890	ASHGA5P055525	noncoding	ENST00000549651	RP11-611E13.2	GENCODE	natural antisense	9.88715	10.829	0.941827	0.000843015
1891	ASHGA5P045962	noncoding	ENST00000437461	RP11-121A14.3	GENCODE	intron sense-overlapping	3.53403	4.47583	0.941801	0.0367088
1892	ASHGA5P025863	noncoding	NR_040733	C1orf50	RefSeq	exon sense-overlapping	8.56483	9.50619	0.941362	0.011189
1893	ASHGA5P015907	noncoding	ENST00000424617	AC068491.1	GENCODE	intergenic	5.0068	5.948	0.941201	0.0269389
1894	ASHGA5P046018	noncoding	ENST00000444708	RP11-323H21.3	GENCODE	intergenic	3.72373	4.66443	0.940704	0.0364031
1895	ASHGA5P032116	noncoding	ENST00000438266	AC109333.10	GENCODE	natural antisense	7.0554	7.99608	0.940675	0.0337839
1896	ASHGA5P020604	noncoding	NR_028494	LYRM2	RefSeq	exon sense-overlapping	9.5612	10.5013	0.940121	0.0142106
1897	ASHGA5P051189	noncoding	uc002zoe.3	AL117485	UCSC_knowngene	intergenic	5.77437	6.71447	0.940101	0.0117864
1898	ASHGA5P018177	noncoding	ENST00000450277	CCDC144B	GENCODE	intergenic	4.6476	5.58745	0.939859	0.00109522
1899	ASHGA5P041472	noncoding	NR_027180	MIR143HG	RefSeq	intergenic	4.34503	5.2845	0.939462	0.0175035
1900	ASHGA5P032624	noncoding	NR_046268	LOC728463	RefSeq	natural antisense	8.55924	9.49865	0.939419	0.0172024
1901	ASHGA5P025969	noncoding	NR_047615	UTY	RefSeq	exon sense-overlapping	6.69855	7.63767	0.939114	0.00249569
1902	ASHGA5P056717	noncoding	TCONS_00008017	XLOC_003482	LincRNAs identified by Cabili et al	intergenic	3.95307	4.89193	0.938858	0.0205106
1903	ASHGA5P058782	noncoding	uc.396+	uc.396	UCR	intergenic	4.85482	5.79342	0.93859	0.0350418
1904	ASHGA5P048918	noncoding	ENST00000561402	RP11-327J17.3	GENCODE	intergenic	2.88342	3.82149	0.93807	0.00579673
1905	ASHGA5P021622	noncoding	ENST00000536487	NKAPP1	GENCODE	intergenic	4.38695	5.32487	0.937918	0.00313906
1906	ASHGA5P018728	noncoding	ENST00000533653	RP1-80B9.2	GENCODE	bidirectional	4.22734	5.1652	0.93786	0.0394385
1907	ASHGA5P022988	noncoding	ENST00000567186	RP11-394B2.6	GENCODE	intronic antisense	5.55888	6.49611	0.937227	0.0183199
1908	ASHGA5P030883	noncoding	ENST00000563775	RP11-715J22.2	GENCODE	natural antisense	5.03876	5.97596	0.9372	0.0257711
1909	ASHGA5P047428	noncoding	ENST00000440189	RP11-179B15.5	GENCODE	intergenic	5.53927	6.4763	0.937033	0.00344372
1910	ASHGA5P057196	noncoding	TCONS_00014282	XLOC_006409	LincRNAs identified by Cabili et al	intergenic	3.80428	4.74062	0.936334	0.00339828
1911	ASHGA5P047490	noncoding	ENST00000394864	RP11-152N13.5	GENCODE	natural antisense	6.32169	7.25754	0.935846	0.000980492
1912	ASHGA5P028370	noncoding	ENST00000534849	RP5-916L7.2	GENCODE	intergenic	4.64524	5.58081	0.935567	0.0272684
1913	ASHGA5P015058	noncoding	ENST00000416105	AL078621.4	GENCODE	intergenic	3.61644	4.55184	0.935397	0.032309
1914	ASHGA5P044280	noncoding	TCONS_00001323	XLOC_000605	LincRNAs identified by Cabili et al	intergenic	3.18021	4.11557	0.935361	0.00238083
1915	ASHGA5P025899	noncoding	uc003pyn.2	AK097101	UCSC_knowngene	intergenic	3.36345	4.29872	0.935265	0.00625515
1916	ASHGA5P047979	noncoding	ENST00000526642	NAV2-AS1	GENCODE	natural antisense	4.32798	5.26307	0.935091	0.00463766
1917	ASHGA5P027215	noncoding	N76827		LincRNAs identified by Khalil et al	intergenic	3.95472	4.88957	0.934844	0.0306033
1918	ASHGA5P016972	noncoding	ENST00000436112	RP3-523C21.1	GENCODE	intergenic	5.27225	6.20698	0.934732	0.00615028
1919	ASHGA5P053325	noncoding	TCONS_00012008	XLOC_005524	LincRNAs identified by Cabili et al	intergenic	3.09016	4.02478	0.934617	0.0358094
1920	ASHGA5P036124	noncoding	TCONS_00027274	XLOC_013283	LincRNAs identified by Cabili et al	intergenic	10.8275	11.7616	0.934112	0.0102653
1921	ASHGA5P058511	noncoding	uc004edk.1	CR627394	UCSC_knowngene	intergenic	3.1238	4.0573	0.933506	0.0454005
1922	ASHGA5P014828	noncoding	ENST00000425333	PCBP1-AS1	GENCODE	bidirectional	4.1242	5.05762	0.933419	0.0221515
1923	ASHGA5P035284	noncoding	TCONS_00003380	XLOC_002282	LincRNAs identified by Cabili et al	intergenic	11.3507	12.284	0.933362	0.039464
1924	ASHGA5P035834	noncoding	NR_027251	LOC100129726	RefSeq	intronic antisense	3.50227	4.43518	0.93291	0.00328595
1925	ASHGA5P022915	noncoding	ENST00000565449	RP11-744I24.3	GENCODE	intergenic	3.91319	4.84571	0.932518	0.0157801
1926	ASHGA5P057422	noncoding	TCONS_00017180	XLOC_007992	LincRNAs identified by Cabili et al	intron sense-overlapping	8.61695	9.54895	0.932	0.000642369
1927	ASHGA5P027730	noncoding	uc001qjg.1	AX746535	UCSC_knowngene	intergenic	3.30468	4.23647	0.93179	0.0221586
1928	ASHGA5P046001	noncoding	ENST00000453213	RP11-492E3.1	GENCODE	intergenic	3.17005	4.10173	0.931673	0.0284856
1929	ASHGA5P027156	noncoding	ENST00000473753	RP11-967K21.1	GENCODE	intronic antisense	3.0488	3.98034	0.931543	0.0106588
1930	ASHGA5P054815	noncoding	ENST00000524565	RP11-430H10.1	GENCODE	intergenic	7.56231	8.49338	0.931077	0.0105852
1931	ASHGA5P026144	noncoding	NR_047550	LOC100506082	RefSeq	intergenic	5.6695	6.60046	0.930954	0.00236737
1932	ASHGA5P022177	noncoding	ENST00000551401	RP11-121G22.3	GENCODE	intronic antisense	4.64981	5.57997	0.930161	0.0284795
1933	ASHGA5P036629	noncoding	NR_015406	LOC149837	RefSeq	intergenic	3.69932	4.62932	0.929998	0.0163559
1934	ASHGA5P050635	noncoding	NR_026989	LOC339524	RefSeq	exon sense-overlapping	3.87215	4.80199	0.929835	0.00170111
1935	ASHGA5P000069	noncoding	AL117652		NRED	intergenic	4.77684	5.70614	0.929304	0.0148562
1936	ASHGA5P023690	noncoding	HMlincRNA152+	HMlincRNA152	LincRNAs identified by Khalil et al	intergenic	5.60782	6.53697	0.929157	0.0180405
1937	ASHGA5P014576	noncoding	ENST00000411491	DPY19L2P2	GENCODE	intergenic	8.40004	9.32889	0.928855	0.0137275
1938	ASHGA5P031402	noncoding	ENST00000426575	RP11-318C24.2	GENCODE	intergenic	9.90992	10.8383	0.928416	0.029031
1939	ASHGA5P023521	noncoding	ENST00000582842	CTB-131K11.1	GENCODE	natural antisense	4.93007	5.85806	0.927984	0.00209748
1940	ASHGA5P038493	noncoding	ENST00000415780	ZRANB2-AS2	GENCODE	intergenic	4.63289	5.56063	0.927736	0.00189362
1941	ASHGA5P048257	noncoding	ENST00000528089	FAM86C2P	GENCODE	intergenic	4.74529	5.67258	0.927293	0.0131482
1942	ASHGA5P027312	noncoding	CR744969		LincRNAs identified by Khalil et al	intergenic	3.69379	4.62036	0.92657	0.0125418
1943	ASHGA5P050485	noncoding	ENST00000417691	AC016747.3	GENCODE	bidirectional	7.67443	8.60075	0.926324	0.0222983
1944	ASHGA5P051734	noncoding	ENST00000460796	RP11-550I24.2	GENCODE	intergenic	6.50435	7.43052	0.926165	0.00262955
1945	ASHGA5P043319	noncoding	NR_046216	MGC27345	RefSeq	intergenic	4.26746	5.19225	0.924795	0.0215688
1946	ASHGA5P046841	noncoding	ENST00000435772	RP11-175I17.4	GENCODE	intergenic	3.42595	4.35073	0.924777	0.0281183
1947	ASHGA5P032255	noncoding	ENST00000460772	AC007952.4	GENCODE	intergenic	5.11235	6.03695	0.924601	0.00969465
1948	ASHGA5P021301	noncoding	ENST00000529777	RP11-689N19.3	GENCODE	natural antisense	2.94818	3.8723	0.924119	0.00800909
1949	ASHGA5P051114	noncoding	NR_073071	FAM40A	RefSeq	exon sense-overlapping	6.89675	7.8202	0.923442	0.00363519
1950	ASHGA5P018521	noncoding	ENST00000454562	RP4-758J18.10	GENCODE	bidirectional	5.3588	6.28193	0.923133	0.000725024
1951	ASHGA5P051494	noncoding	ENST00000432384	BX284650.2	GENCODE	intergenic	3.53793	4.46092	0.922999	0.00151403
1952	ASHGA5P030514	noncoding	uc001zvn.1	HMGN2P46	UCSC_knowngene	natural antisense	13.6508	14.5732	0.922442	0.000155453
1953	ASHGA5P000458	noncoding	chr5:40478375-40500725+	chr5:40478375-40500725	LincRNAs identified by Khalil et al	intergenic	3.16677	4.08893	0.922157	0.0164932
1954	ASHGA5P029997	noncoding	ENST00000563103	CTD-2651B20.6	GENCODE	intron sense-overlapping	5.10867	6.03056	0.921897	0.0414736
1955	ASHGA5P030169	noncoding	ENST00000563867	RP11-114H24.4	pseudogene		8.64599	9.56766	0.921668	0.0318408
1956	ASHGA5P031962	noncoding	uc002fih.3	AK057887	UCSC_knowngene	intergenic	8.23533	9.15516	0.919832	0.001474
1957	ASHGA5P032812	noncoding	TCONS_00029017	XLOC_013940	LincRNAs identified by Cabili et al	intergenic	5.7845	6.70413	0.919625	0.00355101
1958	ASHGA5P038883	noncoding	ENST00000496674	RP11-314M24.1	GENCODE	intergenic	3.53545	4.45471	0.919266	0.0301794
1959	ASHGA5P039473	noncoding	NR_024087	LINC00575	RefSeq	intergenic	5.34619	6.26519	0.918997	0.0436141
1960	ASHGA5P053589	noncoding	ENST00000519852	RP13-582O9.5	GENCODE	intergenic	12.21	13.1289	0.918868	0.0137617
1961	ASHGA5P033089	noncoding	TCONS_00028190	XLOC_013543	LincRNAs identified by Cabili et al	intergenic	4.30247	5.22089	0.918414	0.00433672
1962	ASHGA5P014903	noncoding	ENST00000414600	AC005152.2	GENCODE	intronic antisense	5.54477	6.46271	0.917942	0.0077734
1963	ASHGA5P020201	noncoding	ENST00000509463	RP11-597D13.9	GENCODE	natural antisense	3.28934	4.20698	0.917642	0.0229602
1964	ASHGA5P015528	noncoding	ENST00000421071	AC068057.2	GENCODE	intergenic	3.316	4.23335	0.917345	0.0204209
1965	ASHGA5P046739	noncoding	ENST00000417305	ZFY-AS1	GENCODE	natural antisense	2.86612	3.78345	0.917331	0.00962311
1966	ASHGA5P052015	noncoding	NR_037884	LOC100507053	RefSeq	intronic antisense	7.10731	8.02412	0.916804	0.0297018
1967	ASHGA5P047897	noncoding	BQ448447		LincRNAs identified by Khalil et al	intergenic	5.32154	6.23802	0.916484	0.00151731
1968	ASHGA5P031458	noncoding	ENST00000567515	AC005606.15	GENCODE	natural antisense	5.4343	6.35005	0.915745	0.00895092
1969	ASHGA5P056501	noncoding	TCONS_00004973	XLOC_001804	LincRNAs identified by Cabili et al	intronic antisense	3.70113	4.61528	0.914153	0.00238304
1970	ASHGA5P041505	noncoding	ENST00000523301	RP11-175K6.1	GENCODE	bidirectional	8.6452	9.55894	0.913745	0.00309905
1971	ASHGA5P028087	noncoding	TCONS_00010756	XLOC_004495	LincRNAs identified by Cabili et al	intergenic	4.83015	5.74387	0.913721	0.0309581
1972	ASHGA5P000099	noncoding	BC042735		RNAdb	intergenic	3.32278	4.23646	0.913673	0.0434918
1973	ASHGA5P043888	noncoding	NR_027330	SND1-IT1	RefSeq	intron sense-overlapping	11.4412	12.3544	0.913238	0.00154046
1974	ASHGA5P052136	noncoding	ENST00000508887	RP11-471J12.1	GENCODE	bidirectional	5.0654	5.97836	0.912963	0.00875962
1975	ASHGA5P029246	noncoding	ENST00000557526	RP11-7F17.3	GENCODE	intergenic	3.62346	4.53629	0.912831	0.00681588
1976	ASHGA5P039858	noncoding	NR_037934	LOC285540	RefSeq	exon sense-overlapping	7.01047	7.92319	0.912725	0.0311298
1977	ASHGA5P030138	noncoding	ENST00000565181	RP11-1007O24.3	GENCODE	natural antisense	6.6723	7.58482	0.912516	0.00135429
1978	ASHGA5P026905	noncoding	BF969023		LincRNAs identified by Khalil et al	intergenic	2.99422	3.90664	0.912415	0.0113887
1979	ASHGA5P019569	noncoding	ENST00000492937	TIPARP-AS1	GENCODE	intronic antisense	6.72221	7.63448	0.912264	0.00622033
1980	ASHGA5P050871	noncoding	ENST00000421013	RP11-421L21.3	GENCODE	bidirectional	5.37275	6.28459	0.911846	0.0242999
1981	ASHGA5P034214	noncoding	uc001agf.1	AK094692	UCSC_knowngene	bidirectional	9.50788	10.4191	0.911224	0.00128117
1982	ASHGA5P037191	noncoding	TCONS_00026160	XLOC_012574	LincRNAs identified by Cabili et al	intergenic	6.62356	7.53391	0.910347	0.0494678
1983	ASHGA5P031847	noncoding	ENST00000501143	RP11-61A14.4	GENCODE	natural antisense	5.34479	6.25509	0.910297	0.0438936
1984	ASHGA5P018537	noncoding	ENST00000454721	RP11-421L21.3	GENCODE	intergenic	5.10454	6.01464	0.910099	0.0466709
1985	ASHGA5P015192	noncoding	ENST00000417742	GRIFIN	GENCODE	intergenic	7.10244	8.012	0.909566	0.00124829
1986	ASHGA5P015191	noncoding	NR_003606	ZNFX1-AS1	RefSeq	natural antisense	14.359	15.2681	0.909085	0.000138762
1987	ASHGA5P023441	noncoding	ENST00000580960	RP11-60A24.3	GENCODE	intergenic	4.3641	5.27311	0.90901	0.00192706
1988	ASHGA5P045143	noncoding	ENST00000417577	RP11-146N23.4	GENCODE	intronic antisense	5.75356	6.66198	0.908418	0.024929
1989	ASHGA5P041994	noncoding	ENST00000419415	KIRREL-IT1	GENCODE	intron sense-overlapping	3.03816	3.94655	0.908394	0.0150239
1990	ASHGA5P053039	noncoding	ENST00000381639	RP9P	GENCODE	intronic antisense	3.45344	4.3615	0.908059	0.00965372
1991	ASHGA5P018879	noncoding	uc010kwz.1	DPY19L2P1	UCSC_knowngene	intergenic	2.88083	3.7886	0.907765	0.0248559
1992	ASHGA5P032075	noncoding	ENST00000572404	RP11-667K14.4	GENCODE	natural antisense	4.77957	5.68642	0.90685	0.00389718
1993	ASHGA5P015411	noncoding	NR_024420	LOC389634	RefSeq	intergenic	8.73282	9.63952	0.906702	0.0246153
1994	ASHGA5P020601	noncoding	ENST00000517363	RP11-150O12.1	GENCODE	intergenic	3.98003	4.88649	0.906461	0.0121385
1995	ASHGA5P056271	noncoding	TCONS_00001576	XLOC_000911	LincRNAs identified by Cabili et al	intergenic	5.05168	5.95802	0.906344	0.0077005
1996	ASHGA5P039321	noncoding	ENST00000513179	RP11-539L10.3	GENCODE	intergenic	9.48462	10.3906	0.906015	0.000756347
1997	ASHGA5P054045	noncoding	ENST00000420327	RP13-348B13.2	GENCODE	intergenic	2.76057	3.66631	0.905744	0.0319532
[truncated: 5,794 more rows]
