# Supplementary material for: Genetic landscape of long noncoding RNA (lncRNAs) in glioblastoma: identification of complex lncRNA regulatory networks and clinically relevant lncRNAs in glioblastoma
Source: Oncotarget. 2018 Jul 3;9(51):29548–64. doi: 10.18632/oncotarget.25434 (PMC6049862; doi:10.18632/oncotarget.25434)
Supplement: Supplementary file 3 [file oncotarget-09-29548-s003.xlsx]

## Sheet: Sheet1
Supplementary Table 3: Differentially regulated mRNAs between GBM vs control brain samples in our cohort
Sr. No.	ProbeName	type	seqname	Gene Symbol	source	Avgerage Normal	Avgerage GBM	Log2 fold change	p-value
Upregulated mRNAs
1	ASHGA5P026237	protein_coding	NM_199161	SAA1	RefSeq	3.77377	12.0472	8.2734	3.14821e-07
2	ASHGA5P001861	protein_coding	NM_014750	DLGAP5	RefSeq	2.97404	11.2454	8.27136	2.99298e-17
3	ASHGA5P002637	protein_coding	ENST00000261597	NDC80	GENCODE	5.94076	13.1697	7.22893	2.34839e-17
4	ASHGA5P004245	protein_coding	NM_004701	CCNB2	RefSeq	3.94819	10.8977	6.94951	3.17215e-13
5	ASHGA5P005372	protein_coding	NM_001034	RRM2	RefSeq	2.7802	9.59384	6.81364	8.55032e-13
6	ASHGA5P002292	protein_coding	NM_030754	SAA2	RefSeq	3.23726	9.9556	6.71834	2.26489e-06
7	ASHGA5P042294	protein_coding	ENST00000356350	HIST1H2BH	GENCODE	3.28184	9.83107	6.54923	7.3159e-09
8	ASHGA5P012735	protein_coding	NM_001029989	KIAA0101	RefSeq	6.05906	12.3982	6.33916	1.40291e-13
9	ASHGA5P054207	protein_coding	NM_001008	RPS4Y1	RefSeq	9.1331	15.1612	6.0281	0.000246361
10	ASHGA5P002498	protein_coding	NM_002423	MMP7	RefSeq	3.17386	9.18023	6.00637	5.84587e-07
11	ASHGA5P009162	protein_coding	NM_181800	UBE2C	RefSeq	4.16403	10.1375	5.97346	1.35348e-12
12	ASHGA5P004997	protein_coding	NM_014736	KIAA0101	RefSeq	3.77332	9.61174	5.83842	1.10743e-10
13	ASHGA5P003968	protein_coding	NM_024629	MLF1IP	RefSeq	3.79851	9.42314	5.62464	9.17812e-09
14	ASHGA5P049664	protein_coding	NM_001067	TOP2A	RefSeq	7.66549	13.2757	5.61024	4.85069e-14
15	ASHGA5P003851	protein_coding	NM_001001392	CD44	RefSeq	4.47486	10.0292	5.55438	1.28375e-09
16	ASHGA5P001735	protein_coding	NM_181803	UBE2C	RefSeq	7.62498	13.1053	5.4803	4.55177e-13
17	ASHGA5P001278	protein_coding	NM_000088	COL1A1	RefSeq	6.97554	12.4176	5.4421	1.25938e-07
18	ASHGA5P005133	protein_coding	NM_001012271	BIRC5	RefSeq	2.80628	8.14247	5.33619	8.81337e-15
19	ASHGA5P001763	protein_coding	NM_018643	TREM1	RefSeq	5.36605	10.6145	5.2484	4.18126e-08
20	ASHGA5P003991	protein_coding	NM_020675	SPC25	RefSeq	4.92392	10.1539	5.22995	2.79199e-14
21	ASHGA5P001411	protein_coding	NM_001025368	VEGFA	RefSeq	3.03384	8.25991	5.22607	6.08128e-06
22	ASHGA5P006283	protein_coding	NM_033379	CDK1	RefSeq	3.84834	9.07168	5.22334	1.17701e-07
23	ASHGA5P005165	protein_coding	NM_018492	PBK	RefSeq	4.19193	9.38795	5.19603	1.23922e-07
24	ASHGA5P005699	protein_coding	NM_019013	FAM64A	RefSeq	2.8615	8.01746	5.15597	3.48127e-07
25	ASHGA5P001734	protein_coding	NM_007019	UBE2C	RefSeq	3.38353	8.53471	5.15119	1.78698e-08
26	ASHGA5P011691	protein_coding	NM_014467	SRPX2	RefSeq	4.00838	9.09609	5.08772	2.80875e-07
27	ASHGA5P014133	protein_coding	NM_001166017	SKA3	RefSeq	3.29122	8.37337	5.08215	2.56742e-14
28	ASHGA5P052739	protein_coding	NM_001025369	VEGFA	RefSeq	3.57954	8.63959	5.06005	7.56434e-07
29	ASHGA5P010424	protein_coding	ENST00000361365	EIF1AY	GENCODE	5.73006	10.7233	4.99328	0.000573407
30	ASHGA5P048637	protein_coding	NM_001211	BUB1B	RefSeq	5.51865	10.5039	4.98529	1.30693e-11
31	ASHGA5P002921	protein_coding	ENST00000263398	CD44	GENCODE	7.23062	12.1705	4.93992	5.70907e-12
32	ASHGA5P046260	protein_coding	NM_021992	TMSB15A	RefSeq	7.97286	12.8068	4.83397	2.06923e-07
33	ASHGA5P040010	protein_coding	NM_004967	IBSP	RefSeq	5.02088	9.82391	4.80303	1.3454e-05
34	ASHGA5P013631	protein_coding	ENST00000395284	CDK1	GENCODE	3.62143	8.4059	4.78447	7.22138e-06
35	ASHGA5P050616	protein_coding	NM_004336	BUB1	RefSeq	5.31946	10.1001	4.78061	3.22727e-11
36	ASHGA5P013793	protein_coding	NM_203416	CD163	RefSeq	8.72898	13.4892	4.76025	2.32842e-09
37	ASHGA5P008008	protein_coding	NM_001032281	TFPI	RefSeq	3.68917	8.31614	4.62697	1.76637e-14
38	ASHGA5P010085	protein_coding	NM_004244	CD163	RefSeq	7.92793	12.4358	4.50785	7.77248e-08
39	ASHGA5P045809	protein_coding	ENST00000314355	CKS2	GENCODE	7.32758	11.7745	4.44695	9.02719e-12
40	ASHGA5P006058	protein_coding	NM_006342	TACC3	RefSeq	5.72604	10.1536	4.4276	8.13095e-11
41	ASHGA5P002024	protein_coding	ENST00000407724	CYorf15A	GENCODE	4.2091	8.61261	4.40351	5.90263e-05
42	ASHGA5P015748	protein_coding	NM_001164270	RAD51	RefSeq	3.28188	7.68393	4.40206	1.77542e-11
43	ASHGA5P048654	protein_coding	ENST00000220514	OIP5	GENCODE	5.19911	9.54795	4.34883	4.65781e-08
44	ASHGA5P036436	protein_coding	NM_000597	IGFBP2	RefSeq	3.14634	7.45487	4.30853	0.000569396
45	ASHGA5P020039	protein_coding	NM_000900	MGP	RefSeq	8.56588	12.859	4.29315	7.85346e-06
46	ASHGA5P035630	protein_coding	NM_057165	COL6A3	RefSeq	2.86775	7.15142	4.28367	2.45997e-06
47	ASHGA5P004538	protein_coding	NM_001006624	PDPN	RefSeq	8.19212	12.4498	4.25768	4.49595e-07
48	ASHGA5P004987	protein_coding	NM_006169	NNMT	RefSeq	5.09946	9.34787	4.24841	2.30131e-05
49	ASHGA5P001039	protein_coding	NM_003254	TIMP1	RefSeq	10.5613	14.7431	4.1818	3.96071e-08
50	ASHGA5P007624	protein_coding	NM_181799	UBE2C	RefSeq	4.41628	8.57939	4.16312	1.04962e-09
51	ASHGA5P056043	protein_coding	NM_016445	PLEK2	RefSeq	4.11437	8.2573	4.14293	3.45919e-08
52	ASHGA5P002214	protein_coding	NM_001276	CHI3L1	RefSeq	4.69156	8.81149	4.11993	0.00443238
53	ASHGA5P016882	protein_coding	NM_001131019	GFAP	RefSeq	8.5763	12.6516	4.07528	3.19704e-06
54	ASHGA5P036291	protein_coding	NM_000885	ITGA4	RefSeq	2.85433	6.86137	4.00704	5.93184e-09
55	ASHGA5P052740	protein_coding	NM_001033756	VEGFA	RefSeq	2.76057	6.74017	3.97961	6.59168e-05
56	ASHGA5P008007	protein_coding	NM_001005376	PLAUR	RefSeq	6.20013	10.1387	3.93853	7.89298e-11
57	ASHGA5P007413	protein_coding	NM_001002858	ANXA2	RefSeq	4.84848	8.78284	3.93435	0.00102671
58	ASHGA5P012153	protein_coding	NM_001006625	PDPN	RefSeq	9.0119	12.9344	3.92251	1.07416e-07
59	ASHGA5P002327	protein_coding	NM_000700	ANXA1	RefSeq	11.1758	15.0824	3.90658	4.9057e-06
60	ASHGA5P048006	protein_coding	NM_031217	KIF18A	RefSeq	4.3953	8.29659	3.90129	1.36274e-08
61	ASHGA5P038692	protein_coding	ENST00000383807	FANCD2	GENCODE	5.89167	9.77754	3.88587	2.92392e-08
62	ASHGA5P052484	protein_coding	NM_004219	PTTG1	RefSeq	11.0953	14.9735	3.87819	1.1966e-10
63	ASHGA5P043816	protein_coding	NM_002593	PCOLCE	RefSeq	9.62066	13.4944	3.87374	3.60641e-08
64	ASHGA5P002271	protein_coding	NM_031966	CCNB1	RefSeq	9.46896	13.3126	3.84368	7.27064e-13
65	ASHGA5P012656	protein_coding	NM_001135934	POSTN	RefSeq	3.17867	7.02065	3.84198	0.00584609
66	ASHGA5P051917	protein_coding	NM_006607	PTTG2	RefSeq	10.5348	14.36	3.82527	1.40587e-09
67	ASHGA5P042316	protein_coding	ENST00000244623	OR2B6	GENCODE	4.46188	8.27892	3.81704	1.47325e-08
68	ASHGA5P018185	protein_coding	ENST00000450318	NUSAP1	GENCODE	3.3377	7.13499	3.79729	5.47539e-06
69	ASHGA5P055050	protein_coding	NM_145018	C11orf82	RefSeq	7.48379	11.2761	3.79235	5.90368e-12
70	ASHGA5P038221	protein_coding	ENST00000434006	SPINK8	GENCODE	5.93121	9.70356	3.77235	9.37616e-07
71	ASHGA5P038260	protein_coding	ENST00000371116	FOXD3	GENCODE	3.27159	7.03573	3.76413	4.90917e-06
72	ASHGA5P053280	protein_coding	NM_001172895	CAV1	RefSeq	9.30229	13.0539	3.75157	2.25806e-05
73	ASHGA5P004676	protein_coding	NM_002090	CXCL3	RefSeq	3.32878	7.05586	3.72708	0.00035981
74	ASHGA5P032717	protein_coding	NM_005782	ALYREF	RefSeq	6.75629	10.4422	3.68593	3.27344e-07
75	ASHGA5P048228	protein_coding	ENST00000311330	CD248	GENCODE	9.41275	13.0901	3.67737	3.35991e-07
76	ASHGA5P004047	protein_coding	ENST00000283006	CENPH	GENCODE	5.43426	9.10467	3.67042	1.38497e-09
77	ASHGA5P002993	protein_coding	NM_012110	CHIC2	RefSeq	5.88459	9.54558	3.66099	5.96703e-06
78	ASHGA5P008479	protein_coding	NM_198947	FAM111B	RefSeq	3.24916	6.90362	3.65447	1.63874e-08
79	ASHGA5P055067	protein_coding	NM_007173	PRSS23	RefSeq	8.92509	12.575	3.64989	5.51504e-07
80	ASHGA5P001365	protein_coding	NM_031299	CDCA3	RefSeq	4.93521	8.53995	3.60473	1.418e-08
81	ASHGA5P029413	protein_coding	ENST00000315947	OR4N2	GENCODE	3.59735	7.19147	3.59412	0.00331804
82	ASHGA5P013499	protein_coding	NM_152637	METTL7B	RefSeq	4.05355	7.64494	3.5914	3.92602e-05
83	ASHGA5P047590	protein_coding	NM_004523	KIF11	RefSeq	4.91176	8.48744	3.57568	1.21428e-11
84	ASHGA5P012657	protein_coding	NM_001135935	POSTN	RefSeq	2.91265	6.46851	3.55586	0.0148661
85	ASHGA5P052051	protein_coding	NM_002358	MAD2L1	RefSeq	7.97149	11.5223	3.55079	1.50298e-06
86	ASHGA5P002293	protein_coding	NM_013409	FST	RefSeq	7.76344	11.3019	3.53842	3.96069e-06
87	ASHGA5P010405	protein_coding	ENST00000378714	MCM10	GENCODE	3.02041	6.55774	3.53733	7.24837e-06
88	ASHGA5P014954	protein_coding	NM_001001389	CD44	RefSeq	3.53678	7.07038	3.5336	0.000213324
89	ASHGA5P055996	protein_coding	NM_005192	CDKN3	RefSeq	5.42351	8.95394	3.53043	4.58574e-06
90	ASHGA5P012017	protein_coding	NM_001161728	PLA2G2A	RefSeq	3.78696	7.31434	3.52738	0.00212756
91	ASHGA5P009023	protein_coding	NM_001168	BIRC5	RefSeq	4.96532	8.49014	3.52482	1.32325e-08
92	ASHGA5P019546	protein_coding	NM_001100603	KDELR2	RefSeq	8.07231	11.5887	3.5164	2.99642e-10
93	ASHGA5P008539	protein_coding	NM_013445	GAD1	RefSeq	5.02095	8.51739	3.49644	1.62643e-05
94	ASHGA5P036612	protein_coding	NM_019609	CPXM1	RefSeq	3.20692	6.69869	3.49176	6.50091e-06
95	ASHGA5P011822	protein_coding	NM_002895	RBL1	RefSeq	3.59105	7.0701	3.47905	4.35274e-09
96	ASHGA5P001988	protein_coding	NM_005570	LMAN1	RefSeq	5.13593	8.60755	3.47162	6.78602e-07
97	ASHGA5P041724	protein_coding	ENST00000359611	HIST1H2AM	GENCODE	2.95853	6.42418	3.46565	4.62015e-08
98	ASHGA5P013543	protein_coding	NM_205858	NMB	RefSeq	10.4363	13.8935	3.45724	1.37613e-09
99	ASHGA5P005915	protein_coding	NM_000237	LPL	RefSeq	4.31692	7.77133	3.45441	0.00471711
100	ASHGA5P012397	protein_coding	NM_024808	BORA	RefSeq	6.39143	9.84224	3.45082	9.26177e-14
101	ASHGA5P009874	protein_coding	NM_152524	SGOL2	RefSeq	6.99838	10.431	3.43259	8.27066e-07
102	ASHGA5P051736	protein_coding	NM_001167916	VEPH1	RefSeq	3.14521	6.56475	3.41954	4.09002e-06
103	ASHGA5P038797	protein_coding	ENST00000296435	CAMP	GENCODE	4.11973	7.53859	3.41885	3.54348e-05
104	ASHGA5P012185	protein_coding	NM_002668	PLP2	RefSeq	7.87216	11.2835	3.41132	1.60261e-07
105	ASHGA5P002247	protein_coding	NM_002677	PMP2	RefSeq	6.35467	9.75878	3.40411	6.77041e-05
106	ASHGA5P010274	protein_coding	NM_021077	NMB	RefSeq	10.5929	13.9852	3.3923	1.80106e-09
107	ASHGA5P052061	protein_coding	NM_002966	S100A10	RefSeq	11.7189	15.107	3.38809	6.12689e-08
108	ASHGA5P046781	protein_coding	NM_020420	DAZ4	RefSeq	3.13928	6.52175	3.38247	0.0145117
109	ASHGA5P004912	protein_coding	NM_153687	IKBIP	RefSeq	3.38794	6.76991	3.38197	5.36209e-05
110	ASHGA5P044787	protein_coding	NM_020130	C8orf4	RefSeq	6.59158	9.95117	3.35959	2.05391e-06
111	ASHGA5P038132	protein_coding	NM_001012409	SGOL1	RefSeq	3.46469	6.81575	3.35106	9.54424e-07
112	ASHGA5P052291	protein_coding	NM_004472	FOXD1	RefSeq	4.572	7.92242	3.35042	4.4348e-06
113	ASHGA5P042896	protein_coding	NM_006854	KDELR2	RefSeq	8.48406	11.8328	3.34873	9.39822e-09
114	ASHGA5P013596	protein_coding	NM_001161580	POC1A	RefSeq	6.09121	9.42683	3.33562	7.86285e-11
115	ASHGA5P046829	protein_coding	NM_001039567	RPS4Y2	RefSeq	8.46772	11.7901	3.32239	0.000552126
116	ASHGA5P003211	protein_coding	NM_003873	NRP1	RefSeq	7.85161	11.1665	3.31493	1.12147e-07
117	ASHGA5P052902	protein_coding	NM_000636	SOD2	RefSeq	10.9631	14.2724	3.30929	3.16924e-08
118	ASHGA5P010739	protein_coding	NM_001001552	LEMD1	RefSeq	2.88828	6.19334	3.30506	3.9653e-05
119	ASHGA5P003543	protein_coding	ENST00000270221	EMP3	GENCODE	7.20227	10.4983	3.29604	1.86366e-07
120	ASHGA5P011980	protein_coding	NM_001024629	NRP1	RefSeq	8.00909	11.3015	3.29243	3.06642e-07
121	ASHGA5P000910	protein_coding	NM_006855	KDELR3	RefSeq	3.99991	7.29087	3.29097	0.000218067
122	ASHGA5P051979	protein_coding	NM_001657	AREG	RefSeq	4.05155	7.34021	3.28866	1.05717e-05
123	ASHGA5P052608	protein_coding	NM_021066	HIST1H2AJ	RefSeq	2.79062	6.06888	3.27827	0.000372334
124	ASHGA5P039666	protein_coding	NM_001025199	CHI3L2	RefSeq	8.42978	11.7078	3.27804	0.000263226
125	ASHGA5P001426	protein_coding	NM_003118	SPARC	RefSeq	9.72656	12.9865	3.25992	5.09794e-05
126	ASHGA5P007938	protein_coding	ENST00000338458	ARHGEF3	GENCODE	4.18288	7.44146	3.25858	2.53045e-06
127	ASHGA5P004660	protein_coding	NM_002852	PTX3	RefSeq	3.00879	6.25814	3.24934	0.00395558
128	ASHGA5P035551	protein_coding	NM_054034	FN1	RefSeq	5.09935	8.34241	3.24306	1.45374e-07
129	ASHGA5P002891	protein_coding	NM_003504	CDC45	RefSeq	3.20149	6.44424	3.24275	1.35155e-05
130	ASHGA5P029432	protein_coding	NM_002934	RNASE2	RefSeq	7.47101	10.7016	3.23058	7.05977e-05
131	ASHGA5P021382	protein_coding	NM_001143836	NOX4	RefSeq	3.06704	6.29176	3.22472	0.000750497
132	ASHGA5P008006	protein_coding	NM_002659	PLAUR	RefSeq	7.2675	10.4825	3.21499	2.97543e-06
133	ASHGA5P012858	protein_coding	NM_002414	CD99	RefSeq	7.79089	11.0044	3.2135	0.000109099
134	ASHGA5P036360	protein_coding	ENST00000286201	FZD7	GENCODE	10.357	13.5585	3.20152	2.33927e-07
135	ASHGA5P042417	protein_coding	NM_002155	HSPA6	RefSeq	9.27423	12.4739	3.19971	3.77547e-08
136	ASHGA5P015491	protein_coding	NM_152851	MS4A6A	RefSeq	9.27133	12.4566	3.18523	4.35282e-07
137	ASHGA5P006216	protein_coding	NM_001122674	ABCD3	RefSeq	3.83846	7.0181	3.17964	1.45176e-05
138	ASHGA5P027754	protein_coding	NM_001759	CCND2	RefSeq	4.42351	7.59757	3.17406	5.81696e-05
139	ASHGA5P054228	protein_coding	ENST00000382832	CYorf15B	GENCODE	5.15819	8.31621	3.15802	0.000739422
140	ASHGA5P028498	protein_coding	NM_006475	POSTN	RefSeq	2.99811	6.13577	3.13766	0.0111796
141	ASHGA5P041719	protein_coding	ENST00000357549	HIST1H4K	GENCODE	9.23935	12.3605	3.12116	2.25281e-06
142	ASHGA5P018395	protein_coding	NM_001145208	DEPDC1B	RefSeq	3.95987	7.07627	3.1164	0.000148581
143	ASHGA5P005502	protein_coding	NM_000943	PPIC	RefSeq	6.55413	9.66984	3.11571	1.92046e-05
144	ASHGA5P002325	protein_coding	NM_001142477	NREP	RefSeq	4.92819	8.04181	3.11361	1.16866e-07
145	ASHGA5P007833	protein_coding	NM_001024466	SOD2	RefSeq	5.93566	9.0461	3.11044	3.68918e-05
146	ASHGA5P050866	protein_coding	ENST00000392003	COL6A3	GENCODE	4.34175	7.4413	3.09955	3.08378e-06
147	ASHGA5P005888	protein_coding	NM_001321	CSRP2	RefSeq	9.98203	13.0742	3.09221	0.000135175
148	ASHGA5P037074	protein_coding	NM_002638	PI3	RefSeq	5.80517	8.88556	3.08039	8.42662e-05
149	ASHGA5P052132	protein_coding	NM_001130689	HMGB2	RefSeq	5.68883	8.75904	3.07021	0.00582506
150	ASHGA5P021073	protein_coding	NM_148170	CTSC	RefSeq	8.1253	11.1827	3.05735	7.76416e-07
151	ASHGA5P037348	protein_coding	ENST00000291560	HSF2BP	GENCODE	3.18737	6.23575	3.04838	4.91887e-09
152	ASHGA5P006793	protein_coding	NM_152852	MS4A6A	RefSeq	10.2883	13.33	3.04164	1.56559e-08
153	ASHGA5P042313	protein_coding	NM_021968	HIST1H4J	RefSeq	9.60249	12.643	3.04052	4.19026e-06
154	ASHGA5P054415	protein_coding	NM_001024628	NRP1	RefSeq	10.0255	13.0654	3.03989	2.11774e-07
155	ASHGA5P010947	protein_coding	NM_001012507	CENPW	RefSeq	9.04957	12.0828	3.03319	5.01565e-09
156	ASHGA5P039448	protein_coding	NM_002704	PPBP	RefSeq	5.96345	8.9957	3.03225	0.000355969
157	ASHGA5P007594	protein_coding	NM_206886	CCDC18	RefSeq	4.68505	7.71186	3.02681	3.74263e-08
158	ASHGA5P005188	protein_coding	NM_002998	SDC2	RefSeq	5.24869	8.26693	3.01824	0.00103073
159	ASHGA5P001237	protein_coding	NM_003380	VIM	RefSeq	13.6762	16.6922	3.01601	1.72864e-08
160	ASHGA5P046226	protein_coding	NM_013346	SNX12	RefSeq	3.53088	6.54422	3.01334	1.18518e-08
161	ASHGA5P001712	protein_coding	NM_000640	IL13RA2	RefSeq	8.9447	11.956	3.0113	0.00107056
162	ASHGA5P002277	protein_coding	NM_003670	BHLHE40	RefSeq	5.21379	8.22082	3.00703	0.000123005
163	ASHGA5P051129	protein_coding	NM_170736	KCNJ15	RefSeq	4.40894	7.41172	3.00278	2.23425e-05
164	ASHGA5P008376	protein_coding	NM_201612	IKBIP	RefSeq	4.65449	7.65231	2.99782	0.000601016
165	ASHGA5P041323	protein_coding	ENST00000368738	S100A9	GENCODE	8.36372	11.3615	2.99775	0.000428465
166	ASHGA5P035937	protein_coding	NM_001615	ACTG2	RefSeq	6.12593	9.12065	2.99472	0.00142148
167	ASHGA5P007881	protein_coding	NM_148975	MS4A4A	RefSeq	5.89102	8.88545	2.99442	0.000246305
168	ASHGA5P053087	protein_coding	NM_201283	EGFR	RefSeq	5.30343	8.29178	2.98835	0.00240602
169	ASHGA5P009067	protein_coding	ENST00000350896	MSR1	GENCODE	4.29946	7.28743	2.98796	1.2212e-05
170	ASHGA5P005575	protein_coding	ENST00000307407	IL8	GENCODE	4.76163	7.74816	2.98653	0.0115801
171	ASHGA5P040826	protein_coding	ENST00000331380	HIST2H2AC	GENCODE	6.03936	9.02356	2.9842	1.02088e-05
172	ASHGA5P005387	protein_coding	NM_001002033	HN1	RefSeq	10.0441	13.0216	2.97751	1.2142e-10
173	ASHGA5P055115	protein_coding	NM_001191016	CASP12	RefSeq	6.39036	9.34784	2.95749	3.30918e-06
174	ASHGA5P011240	protein_coding	NM_001839	CNN3	RefSeq	4.12796	7.07933	2.95136	0.00552128
175	ASHGA5P013744	protein_coding	NM_001002843	ZNF280D	RefSeq	3.84638	6.79088	2.9445	9.27618e-13
176	ASHGA5P027372	protein_coding	NM_000075	CDK4	RefSeq	11.0516	13.9954	2.94384	2.98838e-06
177	ASHGA5P040456	protein_coding	NM_018369	DEPDC1B	RefSeq	3.61979	6.553	2.93321	4.88111e-06
178	ASHGA5P001562	protein_coding	NM_001002274	FCGR2B	RefSeq	5.95837	8.86423	2.90586	0.000273973
179	ASHGA5P051971	protein_coding	NM_144646	IGJ	RefSeq	3.16544	6.06357	2.89813	0.000573119
180	ASHGA5P008744	protein_coding	NM_212474	FN1	RefSeq	4.25493	7.15239	2.89746	0.0162383
181	ASHGA5P005063	protein_coding	NM_003414	ZNF267	RefSeq	6.87076	9.76678	2.89602	5.66321e-10
182	ASHGA5P009596	protein_coding	NM_001002032	HN1	RefSeq	9.79992	12.6949	2.89501	3.29813e-10
183	ASHGA5P052866	protein_coding	NM_004833	AIM2	RefSeq	6.01494	8.90604	2.89111	3.21317e-06
184	ASHGA5P003252	protein_coding	NM_015973	GAL	RefSeq	7.25757	10.1486	2.89104	0.000123636
185	ASHGA5P010696	protein_coding	NM_138796	SPATA17	RefSeq	5.6464	8.53663	2.89023	1.98542e-10
186	ASHGA5P003151	protein_coding	NM_001029998	SLC10A7	RefSeq	4.10859	6.98635	2.87776	6.64927e-10
187	ASHGA5P039600	protein_coding	NM_001114734	PABPC4L	RefSeq	7.00309	9.87616	2.87307	1.38045e-06
188	ASHGA5P012857	protein_coding	NM_001122898	CD99	RefSeq	8.2136	11.0862	2.87257	0.00083207
189	ASHGA5P052412	protein_coding	NM_005733	KIF20A	RefSeq	3.00802	5.87353	2.86551	0.000759377
190	ASHGA5P010288	protein_coding	NM_001935	DPP4	RefSeq	5.38109	8.24509	2.864	0.000280558
191	ASHGA5P004029	protein_coding	NM_022173	TIA1	RefSeq	5.05997	7.90821	2.84824	4.44908e-06
192	ASHGA5P050689	protein_coding	ENST00000457476	TANK	GENCODE	4.91483	7.76074	2.84591	8.22543e-09
193	ASHGA5P001113	protein_coding	NM_001005377	PLAUR	RefSeq	6.92327	9.76697	2.8437	6.16216e-06
194	ASHGA5P054867	protein_coding	NM_022349	MS4A6A	RefSeq	7.04204	9.88563	2.84359	5.69624e-06
195	ASHGA5P001414	protein_coding	NM_001105206	LAMA4	RefSeq	3.44033	6.2824	2.84208	1.26504e-07
196	ASHGA5P017952	protein_coding	NM_001001548	CD36	RefSeq	4.17193	7.005	2.83307	0.000132268
197	ASHGA5P001313	protein_coding	NM_015368	PANX1	RefSeq	5.48033	8.30729	2.82697	4.27072e-07
198	ASHGA5P041986	protein_coding	NM_001105209	LAMA4	RefSeq	9.62816	12.4494	2.82129	1.68957e-07
199	ASHGA5P051010	protein_coding	NM_181802	UBE2C	RefSeq	4.82974	7.64791	2.81817	6.15595e-07
200	ASHGA5P052593	protein_coding	NM_003530	HIST1H3D	RefSeq	5.48081	8.29628	2.81547	9.63689e-08
201	ASHGA5P020512	protein_coding	NM_001146337	AFAP1L1	RefSeq	3.51194	6.32673	2.81479	1.60097e-06
202	ASHGA5P053190	protein_coding	NM_024553	CCDC132	RefSeq	5.0636	7.87501	2.8114	1.82303e-10
203	ASHGA5P038261	protein_coding	NM_015426	POC1A	RefSeq	3.8997	6.70968	2.80999	8.28469e-11
204	ASHGA5P007983	protein_coding	NM_004095	EIF4EBP1	RefSeq	6.46907	9.27798	2.80891	1.33834e-06
205	ASHGA5P007238	protein_coding	NM_001172309	NEXN	RefSeq	4.15272	6.956	2.80329	2.20368e-05
206	ASHGA5P001543	protein_coding	NM_018284	GBP3	RefSeq	5.69428	8.4959	2.80162	0.000188292
207	ASHGA5P044083	protein_coding	NM_001118887	ANGPT2	RefSeq	4.83486	7.62704	2.79218	0.000267539
208	ASHGA5P000619	protein_coding	NM_006072	CCL26	RefSeq	5.57842	8.36852	2.7901	6.84196e-07
209	ASHGA5P021223	protein_coding	NM_001114173	CTSC	RefSeq	7.78007	10.5699	2.7898	1.05018e-05
210	ASHGA5P025225	protein_coding	NM_001242480	LOC389831	RefSeq	4.19738	6.98601	2.78863	0.00729212
211	ASHGA5P016496	protein_coding	ENST00000430935	TTC26	GENCODE	4.75237	7.52858	2.77621	1.7528e-06
212	ASHGA5P021640	protein_coding	NM_001165884	ZNF268	RefSeq	4.46293	7.23449	2.77156	3.16631e-08
213	ASHGA5P001928	protein_coding	NM_005824	LRRC17	RefSeq	4.37087	7.13971	2.76884	1.78209e-05
214	ASHGA5P014563	protein_coding	NM_001142704	FAM111B	RefSeq	4.01836	6.78225	2.76388	2.05327e-06
215	ASHGA5P046763	protein_coding	NM_153716	HSFY2	RefSeq	4.24841	7.00873	2.76032	0.0145215
216	ASHGA5P013132	protein_coding	NM_001113561	RNF180	RefSeq	4.63096	7.38324	2.75228	2.74309e-06
217	ASHGA5P013259	protein_coding	NM_001146191	MPZL1	RefSeq	7.46981	10.2	2.73016	2.47026e-12
218	ASHGA5P002511	protein_coding	NM_138555	KIF23	RefSeq	3.19658	5.92439	2.72781	0.000222131
219	ASHGA5P041094	protein_coding	NM_002104	GZMK	RefSeq	3.58894	6.31536	2.72642	0.000106278
220	ASHGA5P003035	protein_coding	ENST00000264221	PAICS	GENCODE	3.44084	6.16256	2.72173	0.00239564
221	ASHGA5P014327	protein_coding	NM_001163147	ETV1	RefSeq	4.36679	7.08728	2.72048	2.23365e-08
222	ASHGA5P001563	protein_coding	NM_001190828	FCGR2B	RefSeq	6.48402	9.20008	2.71606	0.000277184
223	ASHGA5P036020	protein_coding	NM_004633	IL1R2	RefSeq	6.77243	9.48577	2.71334	9.5746e-05
224	ASHGA5P049267	protein_coding	NM_001755	CBFB	RefSeq	5.20324	7.91454	2.7113	1.0799e-10
225	ASHGA5P054127	protein_coding	NM_001166599	FAM122B	RefSeq	6.7827	9.49309	2.71039	1.58703e-09
226	ASHGA5P010952	protein_coding	NM_001044392	MUC1	RefSeq	5.29911	8.00812	2.70901	1.05042e-05
227	ASHGA5P007687	protein_coding	NM_001166109	PALLD	RefSeq	5.69199	8.39666	2.70466	6.95837e-08
228	ASHGA5P001654	protein_coding	NM_032117	MND1	RefSeq	8.18216	10.8838	2.70162	1.16453e-05
229	ASHGA5P053542	protein_coding	NM_002546	TNFRSF11B	RefSeq	5.36166	8.06213	2.70046	0.00592026
230	ASHGA5P011002	protein_coding	ENST00000368733	S100A8	GENCODE	6.96296	9.66243	2.69947	0.000156423
231	ASHGA5P003738	protein_coding	NM_033515	ARHGAP18	RefSeq	4.65891	7.35573	2.69682	5.59563e-07
232	ASHGA5P036497	protein_coding	NM_001130046	CCL20	RefSeq	5.40983	8.10473	2.69491	0.00518297
233	ASHGA5P030727	protein_coding	NM_001113378	FANCI	RefSeq	5.25001	7.94383	2.69381	2.09366e-09
234	ASHGA5P052220	protein_coding	NM_182801	EGFLAM	RefSeq	3.83424	6.52729	2.69305	0.000106866
235	ASHGA5P041711	protein_coding	ENST00000446824	HIST1H3F	GENCODE	2.9049	5.59512	2.69023	0.000419983
236	ASHGA5P013539	protein_coding	NM_172129	CAMK2D	RefSeq	3.35266	6.04099	2.68833	6.51642e-05
237	ASHGA5P011365	protein_coding	NM_001924	GADD45A	RefSeq	6.82854	9.5156	2.68706	0.000939375
238	ASHGA5P039983	protein_coding	NM_002620	PF4V1	RefSeq	7.44758	10.1343	2.6867	3.24941e-05
239	ASHGA5P001500	protein_coding	NM_000599	IGFBP5	RefSeq	6.85404	9.5368	2.68276	9.02787e-06
240	ASHGA5P020658	protein_coding	NM_001164753	ASPH	RefSeq	3.35081	6.03081	2.68	0.000112238
241	ASHGA5P013497	protein_coding	NM_003981	PRC1	RefSeq	4.17195	6.84444	2.6725	0.00562147
242	ASHGA5P001376	protein_coding	NM_003769	SRSF9	RefSeq	6.30399	8.97272	2.66872	0.0116152
243	ASHGA5P006789	protein_coding	NM_002026	FN1	RefSeq	7.5735	10.2415	2.66798	0.0105152
244	ASHGA5P009595	protein_coding	NM_016185	HN1	RefSeq	9.32437	11.9905	2.66612	1.07242e-09
245	ASHGA5P018469	protein_coding	NM_001136139	TCF3	RefSeq	9.58258	12.2464	2.66382	2.00732e-12
246	ASHGA5P008509	protein_coding	NM_024021	MS4A4A	RefSeq	5.85351	8.51676	2.66325	0.000320231
247	ASHGA5P001922	protein_coding	NM_016200	NAA38	RefSeq	9.85478	12.5142	2.65943	7.81207e-11
248	ASHGA5P001511	protein_coding	NM_017958	PLEKHB2	RefSeq	5.18479	7.83911	2.65431	5.76903e-07
249	ASHGA5P042274	protein_coding	NM_003107	SOX4	RefSeq	8.71419	11.3641	2.64988	4.94782e-05
250	ASHGA5P012254	protein_coding	NM_006743	RBM3	RefSeq	4.16635	6.8137	2.64735	0.00125402
251	ASHGA5P000621	protein_coding	NM_005402	RALA	RefSeq	5.6745	8.3193	2.6448	0.000365
252	ASHGA5P011183	protein_coding	ENST00000369849	INA	GENCODE	4.9878	7.63153	2.64373	0.00565592
253	ASHGA5P002990	protein_coding	NM_005168	RND3	RefSeq	3.95386	6.59676	2.6429	0.000214535
254	ASHGA5P011250	protein_coding	NM_016040	TMED5	RefSeq	7.79045	10.4305	2.64007	0.000246672
255	ASHGA5P049785	protein_coding	NM_182620	SKA2	RefSeq	9.03626	11.6758	2.63958	1.60101e-09
256	ASHGA5P003573	protein_coding	NM_014288	ITGB3BP	RefSeq	9.70589	12.3426	2.63667	9.36163e-11
257	ASHGA5P013342	protein_coding	NM_001040651	CD3D	RefSeq	4.09098	6.72548	2.6345	0.000440515
258	ASHGA5P008278	protein_coding	NM_017994	TMEM248	RefSeq	8.20604	10.8405	2.63448	1.78002e-05
259	ASHGA5P005288	protein_coding	NM_005252	FOS	RefSeq	4.03357	6.65552	2.62196	0.0144988
260	ASHGA5P043349	protein_coding	NM_001128619	LUZP6	RefSeq	3.65706	6.27852	2.62145	1.27871e-05
261	ASHGA5P014286	protein_coding	NM_001002876	CENPM	RefSeq	4.88987	7.50795	2.61807	1.86128e-08
262	ASHGA5P002727	protein_coding	NM_020648	TWSG1	RefSeq	4.8334	7.44922	2.61582	1.24287e-06
263	ASHGA5P000946	protein_coding	ENST00000216294	SNAPC1	GENCODE	7.33243	9.94756	2.61513	5.70361e-06
264	ASHGA5P001330	protein_coding	NM_005127	CLEC2B	RefSeq	9.61361	12.2278	2.6142	2.43005e-06
265	ASHGA5P008964	protein_coding	NM_201517	H2AFV	RefSeq	10.6396	13.2416	2.60192	1.22534e-10
266	ASHGA5P033090	protein_coding	NM_001254	CDC6	RefSeq	3.20912	5.80848	2.59936	5.31708e-05
267	ASHGA5P044408	protein_coding	NM_012415	RAD54B	RefSeq	7.81061	10.409	2.59834	0.000422896
268	ASHGA5P052183	protein_coding	NM_033267	IRX2	RefSeq	5.20587	7.8003	2.59443	0.00271362
269	ASHGA5P041428	protein_coding	ENST00000239444	PCDHB8	GENCODE	5.01052	7.60453	2.59401	0.000674538
270	ASHGA5P053191	protein_coding	NM_006528	TFPI2	RefSeq	5.63732	8.23021	2.59289	0.0214294
271	ASHGA5P003767	protein_coding	NM_001145410	NONO	RefSeq	6.62666	9.21739	2.59073	6.35074e-07
272	ASHGA5P018489	protein_coding	NM_001085400	RELL1	RefSeq	3.07001	5.65734	2.58733	4.42663e-08
273	ASHGA5P012422	protein_coding	NM_021111	RECK	RefSeq	3.87676	6.45891	2.58215	2.20039e-05
274	ASHGA5P034538	protein_coding	ENST00000343769	ZNF93	GENCODE	9.68467	12.2663	2.58158	2.58838e-06
275	ASHGA5P051398	protein_coding	NM_033084	FANCD2	RefSeq	5.12767	7.70794	2.58027	1.46318e-06
276	ASHGA5P007114	protein_coding	NM_007194	CHEK2	RefSeq	5.15957	7.7391	2.57954	0.00302732
277	ASHGA5P052898	protein_coding	NM_006519	DYNLT1	RefSeq	5.11322	7.68792	2.5747	0.000372579
278	ASHGA5P051235	protein_coding	NM_138957	MAPK1	RefSeq	7.09043	9.66095	2.57053	1.43958e-11
279	ASHGA5P012844	protein_coding	NM_201516	H2AFV	RefSeq	10.7528	13.3214	2.56865	8.29645e-14
280	ASHGA5P012531	protein_coding	NM_001114357	C4orf47	RefSeq	6.94779	9.51432	2.56653	0.000498504
281	ASHGA5P041708	protein_coding	ENST00000244601	HIST1H2BG	GENCODE	5.1056	7.67147	2.56587	6.04777e-06
282	ASHGA5P002723	protein_coding	NM_138715	MSR1	RefSeq	3.2174	5.7822	2.5648	0.000486083
283	ASHGA5P009691	protein_coding	NM_198334	GANAB	RefSeq	2.78913	5.34717	2.55803	4.99181e-05
284	ASHGA5P006892	protein_coding	NM_001147	ANGPT2	RefSeq	3.69626	6.254	2.55774	0.0014887
285	ASHGA5P001192	protein_coding	NM_005868	BET1	RefSeq	7.20827	9.75804	2.54977	8.67329e-09
286	ASHGA5P042314	protein_coding	NM_003511	HIST1H2AL	RefSeq	4.06054	6.61022	2.54968	3.85525e-05
287	ASHGA5P054718	protein_coding	NM_001165030	TMEM41B	RefSeq	2.99729	5.54691	2.54962	1.40469e-08
288	ASHGA5P003088	protein_coding	NM_000096	CP	RefSeq	3.39864	5.94287	2.54423	0.00132093
289	ASHGA5P007255	protein_coding	NM_138455	CTHRC1	RefSeq	4.72035	7.26289	2.54254	0.000454466
290	ASHGA5P014445	protein_coding	NM_001080545	PPP1R1C	RefSeq	6.16117	8.70061	2.53944	0.000382112
291	ASHGA5P003191	protein_coding	NM_020357	PCNP	RefSeq	4.03046	6.56841	2.53795	1.66058e-06
292	ASHGA5P013552	protein_coding	NM_017918	CCDC109B	RefSeq	10.0504	12.5883	2.53789	0.000128242
293	ASHGA5P016677	protein_coding	NM_001170751	SRPX	RefSeq	4.96424	7.50104	2.53681	0.0255478
294	ASHGA5P034087	protein_coding	NM_033417	HAUS8	RefSeq	7.16646	9.70282	2.53636	2.77066e-06
295	ASHGA5P003276	protein_coding	NM_022170	EIF4H	RefSeq	4.08237	6.61747	2.5351	1.67689e-05
296	ASHGA5P039701	protein_coding	NM_181643	C1orf88	RefSeq	5.363	7.8974	2.53441	0.000990681
297	ASHGA5P007922	protein_coding	NM_001118888	ANGPT2	RefSeq	4.86426	7.39832	2.53407	0.000553901
298	ASHGA5P011679	protein_coding	NM_006733	CENPI	RefSeq	3.39266	5.92106	2.52839	6.47263e-10
299	ASHGA5P012148	protein_coding	NM_024089	KDELC1	RefSeq	4.16202	6.68901	2.52699	0.00309442
300	ASHGA5P054662	protein_coding	ENST00000405957	LSP1	GENCODE	4.34065	6.86715	2.52651	0.00441845
301	ASHGA5P012611	protein_coding	NM_182966	NEDD9	RefSeq	5.87079	8.39323	2.52244	3.88616e-06
302	ASHGA5P012096	protein_coding	NM_052889	CARD16	RefSeq	9.15993	11.6823	2.52237	7.42229e-07
303	ASHGA5P001304	protein_coding	NM_001165415	LDHA	RefSeq	7.48214	10.0027	2.52053	0.0131548
304	ASHGA5P015011	protein_coding	NM_001039651	SAPCD1	RefSeq	6.62728	9.14449	2.51722	7.75679e-05
305	ASHGA5P004831	protein_coding	ENST00000297967	NLGN4Y	GENCODE	5.19661	7.70752	2.51091	0.000512187
306	ASHGA5P044882	protein_coding	NM_015364	LY96	RefSeq	8.0362	10.5429	2.5067	2.99988e-06
307	ASHGA5P001589	protein_coding	NM_206963	RARRES1	RefSeq	5.50848	8.014	2.50552	0.000971163
308	ASHGA5P001131	protein_coding	ENST00000221486	RNASEH2A	GENCODE	9.9923	12.4932	2.50092	6.67541e-10
309	ASHGA5P015543	protein_coding	NM_212478	FN1	RefSeq	4.68763	7.18685	2.49922	0.0296096
310	ASHGA5P015059	protein_coding	NM_001142761	C15orf23	RefSeq	2.96755	5.46632	2.49876	8.90951e-06
311	ASHGA5P048693	protein_coding	NM_002041	GABPB1	RefSeq	7.58425	10.0828	2.49856	2.89337e-10
312	ASHGA5P004677	protein_coding	NM_002089	CXCL2	RefSeq	5.11948	7.61768	2.4982	0.00990757
313	ASHGA5P052041	protein_coding	ENST00000296402	CAMK2D	GENCODE	7.27106	9.76918	2.49812	1.78896e-06
314	ASHGA5P040234	protein_coding	NM_003864	SAP30	RefSeq	10.7619	13.2595	2.49768	6.57836e-07
315	ASHGA5P043555	protein_coding	NM_001172428	KLHL7	RefSeq	9.24677	11.7444	2.4976	8.15285e-10
316	ASHGA5P045305	protein_coding	NM_002048	GAS1	RefSeq	11.03	13.5261	2.49618	1.98859e-05
317	ASHGA5P034539	protein_coding	NM_052852	ZNF486	RefSeq	4.41123	6.90718	2.49595	8.84817e-08
318	ASHGA5P048680	protein_coding	NM_032413	C15orf48	RefSeq	5.23397	7.72712	2.49315	0.000335166
319	ASHGA5P036990	protein_coding	ENST00000480798	CST7	GENCODE	5.87275	8.36531	2.49256	4.24344e-06
320	ASHGA5P012568	protein_coding	NM_182649	PCNA	RefSeq	11.5424	14.0331	2.49071	0.000369206
321	ASHGA5P050794	protein_coding	NM_212476	FN1	RefSeq	7.80456	10.295	2.49041	0.0136746
322	ASHGA5P003917	protein_coding	NM_001024074	HNMT	RefSeq	5.90226	8.38998	2.48772	5.83773e-08
323	ASHGA5P053038	protein_coding	NM_015483	KBTBD2	RefSeq	4.54764	7.03141	2.48378	4.406e-06
324	ASHGA5P003034	protein_coding	ENST00000264218	NMU	GENCODE	7.54313	10.0261	2.48299	5.19692e-05
325	ASHGA5P042530	protein_coding	NM_012381	ORC3	RefSeq	4.99959	7.48217	2.48258	1.45106e-08
326	ASHGA5P048694	protein_coding	NM_005254	GABPB1	RefSeq	3.27688	5.75904	2.48216	2.81538e-05
327	ASHGA5P033744	protein_coding	NM_032243	TXNDC2	RefSeq	4.3997	6.87979	2.48009	3.38857e-06
328	ASHGA5P048317	protein_coding	NM_015424	CHRDL2	RefSeq	6.1707	8.65046	2.47976	0.00212058
329	ASHGA5P001962	protein_coding	NM_014441	SIGLEC9	RefSeq	4.39589	6.87555	2.47966	1.67114e-06
330	ASHGA5P027480	protein_coding	NM_002345	LUM	RefSeq	3.26274	5.73441	2.47167	0.0393649
331	ASHGA5P012419	protein_coding	NM_022343	GLIPR2	RefSeq	7.72216	10.1915	2.46937	3.44537e-09
332	ASHGA5P003990	protein_coding	NM_138443	HAUS1	RefSeq	10.2343	12.7011	2.46683	4.49919e-08
333	ASHGA5P027206	protein_coding	ENST00000395510	TWF1	GENCODE	5.71938	8.18038	2.46099	0.000223133
334	ASHGA5P007197	protein_coding	NM_213674	TPM2	RefSeq	11.7237	14.1841	2.46038	1.78802e-07
335	ASHGA5P009645	protein_coding	NM_007047	BTN3A2	RefSeq	8.19619	10.6539	2.45775	3.13523e-06
336	ASHGA5P014015	protein_coding	ENST00000398665	DOT1L	GENCODE	7.4661	9.91958	2.45348	2.24163e-07
337	ASHGA5P052998	protein_coding	ENST00000307471	CCDC126	GENCODE	4.27678	6.73015	2.45337	7.33332e-08
338	ASHGA5P052789	protein_coding	NM_006372	SYNCRIP	RefSeq	5.97327	8.42596	2.4527	2.71617e-05
339	ASHGA5P009062	protein_coding	NM_201436	H2AFV	RefSeq	9.52721	11.9772	2.45001	9.68796e-09
340	ASHGA5P028043	protein_coding	NM_031157	HNRNPA1	RefSeq	6.43669	8.87979	2.44309	4.12832e-06
341	ASHGA5P017698	protein_coding	NM_001010931	HGF	RefSeq	6.57378	9.01676	2.44298	4.69592e-05
342	ASHGA5P006359	protein_coding	NM_147190	CERS5	RefSeq	7.04905	9.48997	2.44092	3.60501e-05
343	ASHGA5P012594	protein_coding	NM_006406	PRDX4	RefSeq	11.9563	14.3954	2.43909	1.84335e-11
344	ASHGA5P039578	protein_coding	NM_001237	CCNA2	RefSeq	7.4495	9.88647	2.43697	5.07529e-07
345	ASHGA5P018759	protein_coding	NM_030755	TMX1	RefSeq	4.1565	6.59275	2.43625	0.00197028
346	ASHGA5P050930	protein_coding	NM_013248	NXT1	RefSeq	7.0926	9.52733	2.43473	0.000312758
347	ASHGA5P043746	protein_coding	NM_003094	SNRPE	RefSeq	10.0346	12.4633	2.42878	5.54818e-08
348	ASHGA5P001989	protein_coding	NM_024057	NUP37	RefSeq	8.55721	10.9802	2.42302	2.90554e-06
349	ASHGA5P005602	protein_coding	NM_018659	CYTL1	RefSeq	7.37837	9.80038	2.42201	0.0110712
350	ASHGA5P009392	protein_coding	NM_001002292	WLS	RefSeq	4.51975	6.94101	2.42126	8.73303e-05
351	ASHGA5P004792	protein_coding	NM_006213	PHKG1	RefSeq	3.4387	5.85984	2.42114	7.35571e-05
352	ASHGA5P055184	protein_coding	NM_002105	H2AFX	RefSeq	8.99312	11.4057	2.41261	1.22198e-07
353	ASHGA5P002638	protein_coding	NM_005131	THOC1	RefSeq	3.60747	6.0196	2.41213	0.00609506
354	ASHGA5P007249	protein_coding	NM_001311	CRIP1	RefSeq	8.98724	11.3991	2.41186	8.24807e-07
355	ASHGA5P050434	protein_coding	NM_002709	PPP1CB	RefSeq	4.12476	6.53359	2.40883	5.40034e-05
356	ASHGA5P051045	protein_coding	NM_016045	SLMO2	RefSeq	7.72248	10.1311	2.40857	2.911e-08
357	ASHGA5P055545	protein_coding	NM_024685	BBS10	RefSeq	4.47082	6.87918	2.40836	2.1257e-07
358	ASHGA5P054540	protein_coding	NM_020992	PDLIM1	RefSeq	9.75605	12.1629	2.40682	4.75373e-06
359	ASHGA5P001926	protein_coding	NM_001219	CALU	RefSeq	3.53703	5.94259	2.40556	0.00599792
360	ASHGA5P002155	protein_coding	NM_001142350	THOC6	RefSeq	5.86332	8.26453	2.40121	1.19992e-06
361	ASHGA5P003057	protein_coding	NM_000055	BCHE	RefSeq	8.79523	11.1948	2.39954	0.0145712
362	ASHGA5P004318	protein_coding	ENST00000289902	FCER1G	GENCODE	7.86199	10.2598	2.39784	2.45841e-05
363	ASHGA5P055113	protein_coding	NM_002427	MMP13	RefSeq	2.89582	5.29225	2.39644	0.00308497
364	ASHGA5P007152	protein_coding	NM_182566	VMO1	RefSeq	3.92055	6.31463	2.39408	0.00228605
365	ASHGA5P004689	protein_coding	NM_022776	OSBPL11	RefSeq	3.73875	6.12916	2.39041	2.59506e-05
366	ASHGA5P006658	protein_coding	NM_181889	UBE2D3	RefSeq	7.95379	10.3442	2.39038	0.000433334
367	ASHGA5P004147	protein_coding	NM_152565	ATP6V0D2	RefSeq	3.36967	5.75737	2.3877	0.000137488
368	ASHGA5P006612	protein_coding	ENST00000321149	DYX1C1	GENCODE	7.14667	9.53241	2.38574	8.53589e-05
369	ASHGA5P033169	protein_coding	ENST00000269025	LRRC46	GENCODE	6.06979	8.45396	2.38417	7.86811e-08
370	ASHGA5P000749	protein_coding	NM_001031849	MASP1	RefSeq	6.21374	8.59721	2.38347	1.802e-05
371	ASHGA5P001661	protein_coding	NM_025146	NAA50	RefSeq	6.11506	8.49637	2.38131	2.20682e-06
372	ASHGA5P013672	protein_coding	NM_014584	ERO1L	RefSeq	6.40022	8.77764	2.37742	0.0156627
373	ASHGA5P017772	protein_coding	NM_018407	LAPTM4B	RefSeq	6.79593	9.17294	2.37701	0.0160112
374	ASHGA5P003882	protein_coding	NM_144765	MPZL2	RefSeq	4.83275	7.20952	2.37677	0.000162355
375	ASHGA5P050086	protein_coding	NM_001130823	DNMT1	RefSeq	6.55588	8.93203	2.37615	0.000163385
376	ASHGA5P011970	protein_coding	NM_007268	VSIG4	RefSeq	8.13423	10.5098	2.37556	0.00214229
377	ASHGA5P043939	protein_coding	NM_024926	TTC26	RefSeq	6.30219	8.6764	2.37421	1.7615e-05
378	ASHGA5P012789	protein_coding	NM_022875	SMN2	RefSeq	7.97322	10.3459	2.37265	0.000108268
379	ASHGA5P004575	protein_coding	NM_001463	FRZB	RefSeq	8.65827	11.0307	2.37247	0.000127031
380	ASHGA5P017848	protein_coding	NM_033293	CASP1	RefSeq	8.1605	10.532	2.37152	2.61508e-06
381	ASHGA5P042293	protein_coding	ENST00000360408	HIST1H3E	GENCODE	2.971	5.34051	2.36951	5.64262e-07
382	ASHGA5P053904	protein_coding	NM_005044	PRKX	RefSeq	5.78157	8.1504	2.36883	6.04957e-05
383	ASHGA5P055802	protein_coding	NM_018204	CKAP2	RefSeq	6.42554	8.79103	2.36549	7.63288e-09
384	ASHGA5P002563	protein_coding	NM_002210	ITGAV	RefSeq	3.46348	5.82735	2.36387	7.81396e-07
385	ASHGA5P012102	protein_coding	NM_025259	MSH5	RefSeq	7.47639	9.84014	2.36375	7.16279e-07
386	ASHGA5P000845	protein_coding	NM_002286	LAG3	RefSeq	6.85187	9.21529	2.36343	7.87523e-06
387	ASHGA5P011173	protein_coding	NM_004000	CHI3L2	RefSeq	4.54983	6.91063	2.3608	0.00175914
388	ASHGA5P007251	protein_coding	NM_001572	IRF7	RefSeq	4.32825	6.68879	2.36054	7.29261e-10
389	ASHGA5P005035	protein_coding	NM_007006	NUDT21	RefSeq	8.55151	10.9113	2.35976	1.05195e-11
390	ASHGA5P038473	protein_coding	NM_013363	PCOLCE2	RefSeq	3.36908	5.72436	2.35528	0.0130145
391	ASHGA5P034754	protein_coding	ENST00000391785	ZNF701	GENCODE	5.47662	7.83072	2.3541	5.55081e-07
392	ASHGA5P007690	protein_coding	NM_001809	CENPA	RefSeq	4.53936	6.88912	2.34976	1.69978e-05
393	ASHGA5P004163	protein_coding	NM_018186	C1orf112	RefSeq	7.91726	10.2647	2.34742	2.49188e-10
394	ASHGA5P053248	protein_coding	NM_181747	ORC5	RefSeq	4.12366	6.47056	2.34689	1.98143e-08
395	ASHGA5P030483	protein_coding	NM_016359	NUSAP1	RefSeq	6.9931	9.33895	2.34585	0.000243896
396	ASHGA5P001210	protein_coding	NM_003941	WASL	RefSeq	3.43664	5.78098	2.34433	2.11828e-08
397	ASHGA5P010680	protein_coding	NM_014184	CNIH4	RefSeq	10.7909	13.1306	2.33969	8.55601e-14
398	ASHGA5P037992	protein_coding	NM_181773	APOBEC3H	RefSeq	3.14067	5.4801	2.33943	0.000378899
399	ASHGA5P010546	protein_coding	ENST00000361919	PRC1	GENCODE	4.86432	7.2032	2.33888	0.0148449
400	ASHGA5P041097	protein_coding	NM_006144	GZMA	RefSeq	4.01699	6.35583	2.33883	0.000130195
401	ASHGA5P053075	protein_coding	NM_201563	FCGR2C	RefSeq	11.5424	13.8812	2.33876	1.39048e-06
402	ASHGA5P010695	protein_coding	ENST00000366932	RRP15	GENCODE	7.75877	10.0934	2.33467	1.37832e-05
403	ASHGA5P003046	protein_coding	ENST00000264265	LXN	GENCODE	9.61331	11.9447	2.33135	1.35941e-05
404	ASHGA5P005054	protein_coding	NM_000732	CD3D	RefSeq	5.83037	8.1551	2.32473	0.000251936
405	ASHGA5P056062	protein_coding	NM_013943	CLIC4	RefSeq	6.19587	8.52019	2.32432	6.9497e-05
406	ASHGA5P029663	protein_coding	NM_006399	BATF	RefSeq	3.32926	5.65312	2.32386	0.000603616
407	ASHGA5P011185	protein_coding	NM_006496	GNAI3	RefSeq	3.75282	6.07367	2.32086	0.0141711
408	ASHGA5P009128	protein_coding	NM_001135	ACAN	RefSeq	5.91974	8.24023	2.32049	0.000726364
409	ASHGA5P007779	protein_coding	NM_001135095	FNDC3B	RefSeq	3.34116	5.66082	2.31965	0.00133083
410	ASHGA5P003400	protein_coding	NM_017661	ZNF280D	RefSeq	5.07544	7.39386	2.31842	2.74186e-10
411	ASHGA5P007150	protein_coding	ENST00000328735	BACE2	GENCODE	5.46694	7.78349	2.31655	0.000445649
412	ASHGA5P005621	protein_coding	NM_182763	MCL1	RefSeq	5.93231	8.24815	2.31584	1.16594e-05
413	ASHGA5P027101	protein_coding	NM_024829	PLBD1	RefSeq	8.03934	10.3531	2.31376	0.00110498
414	ASHGA5P014048	protein_coding	NM_003965	CCRL2	RefSeq	3.98985	6.30248	2.31263	9.38428e-07
415	ASHGA5P011126	protein_coding	NM_001779	CD58	RefSeq	10.1949	12.5053	2.31037	1.44367e-06
416	ASHGA5P006957	protein_coding	NM_024339	THOC6	RefSeq	7.09788	9.40821	2.31033	1.12437e-06
417	ASHGA5P004641	protein_coding	NM_005531	IFI16	RefSeq	4.15185	6.46044	2.3086	0.0341498
418	ASHGA5P041712	protein_coding	ENST00000305910	HIST1H3G	GENCODE	2.76057	5.06865	2.30808	0.000263478
419	ASHGA5P008682	protein_coding	NM_001127181	CENPL	RefSeq	4.49685	6.80429	2.30744	1.54509e-06
420	ASHGA5P006636	protein_coding	NM_022754	SFXN1	RefSeq	4.43353	6.74068	2.30715	1.18446e-06
421	ASHGA5P052741	protein_coding	NM_001025370	VEGFA	RefSeq	5.74441	8.04935	2.30494	0.00391929
422	ASHGA5P010633	protein_coding	NM_003679	KMO	RefSeq	4.88936	7.19232	2.30296	0.00136844
423	ASHGA5P051425	protein_coding	NM_001012413	SGOL1	RefSeq	3.00985	5.31279	2.30294	1.48651e-06
424	ASHGA5P012791	protein_coding	NM_017411	SMN2	RefSeq	8.16424	10.4654	2.3012	0.000120388
425	ASHGA5P016830	protein_coding	NM_032930	C11orf70	RefSeq	5.5848	7.88282	2.29802	0.00375212
426	ASHGA5P012589	protein_coding	NM_001037171	ACOT9	RefSeq	4.19371	6.49084	2.29713	0.00241227
427	ASHGA5P002991	protein_coding	ENST00000263904	STAM2	GENCODE	6.26435	8.56115	2.2968	9.75572e-05
428	ASHGA5P010415	protein_coding	NM_015696	GPX7	RefSeq	6.83062	9.1225	2.29188	5.76012e-07
429	ASHGA5P004254	protein_coding	NM_001018006	TPM1	RefSeq	8.14811	10.4342	2.28609	1.31693e-05
430	ASHGA5P001673	protein_coding	NM_003467	CXCR4	RefSeq	3.31994	5.60593	2.28598	0.00664441
431	ASHGA5P040921	protein_coding	NM_005110	GFPT2	RefSeq	4.96633	7.24854	2.2822	0.0229614
432	ASHGA5P050621	protein_coding	NM_152515	CKAP2L	RefSeq	3.09847	5.37672	2.27825	1.27599e-05
433	ASHGA5P008907	protein_coding	ENST00000348518	DYX1C1	GENCODE	7.22964	9.49798	2.26834	7.06683e-05
434	ASHGA5P010500	protein_coding	NM_022037	TIA1	RefSeq	6.48664	8.74613	2.25949	5.53646e-08
435	ASHGA5P001520	protein_coding	NM_012476	VAX2	RefSeq	3.31077	5.56664	2.25586	5.84404e-06
436	ASHGA5P048736	protein_coding	NM_016530	RAB8B	RefSeq	6.71569	8.97054	2.25485	0.000301661
437	ASHGA5P008689	protein_coding	NM_177974	CASC4	RefSeq	3.41147	5.66569	2.25422	1.36058e-06
438	ASHGA5P009964	protein_coding	NM_031266	HNRNPAB	RefSeq	7.48961	9.7431	2.25349	4.05082e-06
439	ASHGA5P050775	protein_coding	NM_201264	NRP2	RefSeq	3.3686	5.62132	2.25272	2.47212e-07
440	ASHGA5P012990	protein_coding	ENST00000382213	IL32	GENCODE	4.60892	6.85883	2.24992	0.00754043
441	ASHGA5P051822	protein_coding	NM_134470	IL1RAP	RefSeq	4.81673	7.0666	2.24987	5.51549e-05
442	ASHGA5P006104	protein_coding	NM_001130090	LRRC48	RefSeq	5.68411	7.93362	2.24952	0.000359424
443	ASHGA5P001705	protein_coding	NM_014182	ORMDL2	RefSeq	7.75261	10.0019	2.24928	0.00480558
444	ASHGA5P029718	protein_coding	NM_001098621	TMEM251	RefSeq	5.36216	7.6097	2.24754	6.96365e-06
445	ASHGA5P036974	protein_coding	NM_018474	PLK1S1	RefSeq	6.60987	8.8569	2.24703	1.9556e-06
446	ASHGA5P038876	protein_coding	NM_174907	PPP4R2	RefSeq	7.27671	9.52179	2.24509	3.19486e-09
447	ASHGA5P013661	protein_coding	NM_001012456	SEC61G	RefSeq	12.1375	14.3814	2.24389	1.36895e-05
448	ASHGA5P033141	protein_coding	NM_001466	FZD2	RefSeq	9.87726	12.1207	2.24347	3.06842e-05
449	ASHGA5P012134	protein_coding	NM_006573	TNFSF13B	RefSeq	9.48991	11.7329	2.24295	9.3467e-05
450	ASHGA5P002594	protein_coding	NM_013269	CLEC2D	RefSeq	6.33364	8.57511	2.24147	7.03703e-07
451	ASHGA5P019342	protein_coding	NM_001170752	SRPX	RefSeq	9.33008	11.5654	2.23532	0.000144337
452	ASHGA5P040742	protein_coding	ENST00000401743	CD14	GENCODE	5.73493	7.96743	2.2325	0.00840387
453	ASHGA5P043942	protein_coding	ENST00000297534	C7orf55	GENCODE	8.60967	10.8409	2.23119	1.72593e-07
454	ASHGA5P055109	protein_coding	NM_182962	BIRC3	RefSeq	5.22636	7.45461	2.22825	0.00189453
455	ASHGA5P039800	protein_coding	NM_005980	S100P	RefSeq	5.06975	7.29728	2.22753	0.00205924
456	ASHGA5P003906	protein_coding	NM_001145426	CSDA	RefSeq	6.61977	8.84512	2.22534	0.045024
457	ASHGA5P010946	protein_coding	NM_006912	RIT1	RefSeq	3.71825	5.94352	2.22527	0.00425181
458	ASHGA5P001718	protein_coding	NM_004688	NMI	RefSeq	9.63698	11.8611	2.22411	4.03032e-05
459	ASHGA5P012263	protein_coding	NM_152420	C9orf41	RefSeq	3.09975	5.32012	2.22037	0.00551037
460	ASHGA5P006620	protein_coding	NM_015344	LEPROTL1	RefSeq	8.69228	10.9125	2.22027	2.6667e-08
461	ASHGA5P031803	protein_coding	NM_005952	MT1X	RefSeq	11.6007	13.8156	2.21492	8.95364e-05
462	ASHGA5P045922	protein_coding	NM_000607	ORM1	RefSeq	4.27385	6.48814	2.2143	0.000791646
463	ASHGA5P008456	protein_coding	NM_153358	ZNF791	RefSeq	3.49399	5.70761	2.21362	3.47905e-07
464	ASHGA5P055334	protein_coding	NM_021821	MRPS35	RefSeq	6.88926	9.10203	2.21276	0.000354985
465	ASHGA5P019485	protein_coding	NM_003816	ADAM9	RefSeq	4.76324	6.97342	2.21018	0.00654066
466	ASHGA5P017048	protein_coding	NM_001100595	SKA2	RefSeq	10.019	12.2289	2.2099	7.03222e-11
467	ASHGA5P019797	protein_coding	NM_021928	SPCS3	RefSeq	8.12805	10.3377	2.20965	1.22086e-05
468	ASHGA5P001514	protein_coding	NM_005813	PRKD3	RefSeq	7.80454	10.0122	2.20764	3.85281e-07
469	ASHGA5P040879	protein_coding	NM_152277	UBTD2	RefSeq	4.27523	6.48105	2.20582	0.00345886
470	ASHGA5P002405	protein_coding	NM_001098525	CKAP2	RefSeq	5.38757	7.59339	2.20582	0.00487817
471	ASHGA5P046986	protein_coding	NM_144590	ANKRD22	RefSeq	4.32968	6.53434	2.20465	0.0249204
472	ASHGA5P048746	protein_coding	NM_152304	RAB42	RefSeq	7.58795	9.79119	2.20325	3.28665e-05
473	ASHGA5P017631	protein_coding	NM_001145277	NECAP2	RefSeq	4.62569	6.8273	2.20161	0.000517458
474	ASHGA5P008826	protein_coding	NM_000855	GUCY1A2	RefSeq	3.64806	5.84934	2.20128	0.0022563
475	ASHGA5P006074	protein_coding	ENST00000335934	TP53I3	GENCODE	3.49791	5.69489	2.19698	0.0022508
476	ASHGA5P014734	protein_coding	NM_001100431	VSIG4	RefSeq	6.91392	9.11052	2.1966	0.0148523
477	ASHGA5P004503	protein_coding	NM_001105578	SYCE2	RefSeq	3.93306	6.12936	2.1963	0.00460788
478	ASHGA5P002728	protein_coding	NM_031216	SEH1L	RefSeq	5.88287	8.07483	2.19197	0.00198566
479	ASHGA5P005047	protein_coding	NM_001849	COL6A2	RefSeq	3.28319	5.47471	2.19152	0.00274953
480	ASHGA5P016457	protein_coding	NM_001145645	TNFSF13B	RefSeq	9.32455	11.5154	2.19082	9.42896e-05
481	ASHGA5P010516	protein_coding	NM_002589	PCDH7	RefSeq	5.82234	8.01163	2.18929	3.17463e-05
482	ASHGA5P055485	protein_coding	NM_000946	PRIM1	RefSeq	8.09662	10.2807	2.18411	1.12748e-06
483	ASHGA5P053091	protein_coding	ENST00000335503	CCT6A	GENCODE	3.77814	5.95989	2.18175	0.0111907
484	ASHGA5P014548	protein_coding	NM_012322	LSM5	RefSeq	9.59979	11.7814	2.18164	5.06344e-06
485	ASHGA5P053721	protein_coding	NM_206948	TRPM3	RefSeq	4.12915	6.308	2.17885	0.00348987
486	ASHGA5P004850	protein_coding	ENST00000373758	REEP3	GENCODE	10.0868	12.2649	2.17808	1.72208e-09
487	ASHGA5P007641	protein_coding	NM_001101376	FAM183A	RefSeq	5.03899	7.2159	2.17691	0.00233739
488	ASHGA5P007906	protein_coding	NM_145212	MRPL30	RefSeq	5.00554	7.18202	2.17648	1.26573e-07
489	ASHGA5P004810	protein_coding	NM_015420	DCAF13	RefSeq	11.4079	13.5843	2.1764	2.18975e-07
490	ASHGA5P053664	protein_coding	NM_052966	FAM129A	RefSeq	3.7937	5.96656	2.17287	0.0016734
491	ASHGA5P008727	protein_coding	NM_181762	UBE2A	RefSeq	9.10069	11.2709	2.17018	1.57701e-10
492	ASHGA5P053924	protein_coding	NM_014176	UBE2T	RefSeq	11.3195	13.4896	2.17004	6.76585e-06
493	ASHGA5P011340	protein_coding	NM_001170704	MBNL3	RefSeq	4.57161	6.74086	2.16926	8.98024e-08
494	ASHGA5P050280	protein_coding	NM_199249	C19orf48	RefSeq	6.44632	8.6138	2.16749	2.65532e-07
495	ASHGA5P050734	protein_coding	NM_006287	TFPI	RefSeq	6.38247	8.54777	2.1653	4.60228e-05
496	ASHGA5P044663	protein_coding	NM_001007090	C8orf48	RefSeq	8.52595	10.6898	2.16383	6.5886e-06
497	ASHGA5P056054	protein_coding	NM_004450	ERH	RefSeq	8.28012	10.4438	2.16368	0.00580642
498	ASHGA5P004277	protein_coding	NM_022061	MRPL17	RefSeq	8.51393	10.6757	2.1618	7.0655e-07
499	ASHGA5P007373	protein_coding	NM_001614	ACTG1	RefSeq	6.09797	8.25866	2.16069	0.0437561
500	ASHGA5P009981	protein_coding	NM_201441	TEAD4	RefSeq	3.96543	6.12444	2.159	0.00157313
501	ASHGA5P007361	protein_coding	NM_003364	UPP1	RefSeq	7.43467	9.59353	2.15886	9.33464e-05
502	ASHGA5P005335	protein_coding	NM_001130158	MYO1B	RefSeq	3.58554	5.74189	2.15635	0.00993944
503	ASHGA5P045495	protein_coding	NM_052844	WDR34	RefSeq	11.0117	13.1674	2.15575	1.30837e-07
504	ASHGA5P004706	protein_coding	NM_002106	H2AFZ	RefSeq	9.89037	12.0457	2.15537	0.0163372
505	ASHGA5P020064	protein_coding	NM_001130929	C7orf73	RefSeq	10.491	12.6458	2.15483	1.70196e-06
506	ASHGA5P001088	protein_coding	NM_018163	DNAJC17	RefSeq	7.35152	9.50452	2.15299	6.8212e-07
507	ASHGA5P010471	protein_coding	ENST00000361570	CDKN2A	GENCODE	5.31799	7.46918	2.15119	0.00482054
508	ASHGA5P012660	protein_coding	NM_001145549	TXNDC5	RefSeq	3.57166	5.72279	2.15113	0.0077225
509	ASHGA5P010377	protein_coding	NM_001005413	ZWINT	RefSeq	3.83517	5.98509	2.14992	0.00199458
510	ASHGA5P026761	protein_coding	ENST00000393127	GRIA4	GENCODE	3.57725	5.72666	2.14941	5.48034e-05
511	ASHGA5P039580	protein_coding	ENST00000334179	UBL4B	GENCODE	6.78051	8.9299	2.14939	1.24996e-05
512	ASHGA5P005640	protein_coding	NM_012412	H2AFV	RefSeq	12.3554	14.5034	2.14809	8.77572e-11
513	ASHGA5P003406	protein_coding	NM_001018100	MYZAP	RefSeq	4.60412	6.75077	2.14664	0.000660199
514	ASHGA5P001466	protein_coding	NM_000373	UMPS	RefSeq	4.08407	6.22744	2.14337	0.00289321
515	ASHGA5P012370	protein_coding	NM_001082537	TCTN1	RefSeq	9.5128	11.6543	2.14154	1.80362e-10
516	ASHGA5P050081	protein_coding	NM_152289	ZNF561	RefSeq	6.02083	8.16148	2.14065	0.00417262
517	ASHGA5P007258	protein_coding	ENST00000330333	BACE2	GENCODE	5.19566	7.33586	2.1402	0.000477926
518	ASHGA5P043344	protein_coding	NM_181775	PLXNA4	RefSeq	2.94806	5.0872	2.13914	0.000847331
519	ASHGA5P016216	protein_coding	ENST00000428041	ARHGAP11B	GENCODE	3.81213	5.95126	2.13913	0.000705377
520	ASHGA5P050795	protein_coding	NM_018000	MREG	RefSeq	4.71138	6.85033	2.13895	0.0123534
521	ASHGA5P053305	protein_coding	NM_001098786	HILPDA	RefSeq	8.25006	10.3889	2.13881	0.00216321
522	ASHGA5P016968	protein_coding	NM_003014	SFRP4	RefSeq	3.978	6.11514	2.13714	0.0218913
523	ASHGA5P007014	protein_coding	NM_153686	LCORL	RefSeq	7.09249	9.22937	2.13689	1.138e-08
524	ASHGA5P004537	protein_coding	NM_198545	C1orf187	RefSeq	3.627	5.76333	2.13633	9.93959e-05
525	ASHGA5P009292	protein_coding	NM_001144941	VMO1	RefSeq	3.12961	5.26435	2.13473	0.000561389
526	ASHGA5P051608	protein_coding	ENST00000383694	FILIP1L	GENCODE	10.1374	12.2702	2.13284	1.41979e-05
527	ASHGA5P011984	protein_coding	NM_002800	PSMB9	RefSeq	10.8324	12.9646	2.13225	1.73242e-07
528	ASHGA5P014543	protein_coding	NM_001130710	LSM5	RefSeq	9.47419	11.6045	2.13027	1.08049e-05
529	ASHGA5P052640	protein_coding	NM_005572	LMNA	RefSeq	11.6219	13.7522	2.13025	1.40112e-06
530	ASHGA5P003748	protein_coding	NM_000596	IGFBP1	RefSeq	3.45996	5.58914	2.12918	0.00621447
531	ASHGA5P002384	protein_coding	NM_030769	NPL	RefSeq	7.78035	9.90862	2.12826	2.90595e-05
532	ASHGA5P043326	protein_coding	NM_199349	KCP	RefSeq	2.80754	4.9343	2.12677	0.000340152
533	ASHGA5P002681	protein_coding	NM_032802	SPPL2A	RefSeq	10.772	12.8986	2.12655	5.42537e-09
534	ASHGA5P041940	protein_coding	NM_016021	UBE2J1	RefSeq	6.84261	8.96835	2.12575	0.00210183
535	ASHGA5P007747	protein_coding	NM_001033583	ACOT9	RefSeq	4.07822	6.20319	2.12496	0.00285408
536	ASHGA5P033954	protein_coding	NM_016199	LSM7	RefSeq	9.72971	11.8543	2.12459	7.50548e-10
537	ASHGA5P004616	protein_coding	NM_173654	EOGT	RefSeq	4.1781	6.30222	2.12412	0.000117527
538	ASHGA5P044496	protein_coding	NM_024094	DSCC1	RefSeq	4.27241	6.39535	2.12293	0.00205193
539	ASHGA5P003803	protein_coding	NM_032171	CEP78	RefSeq	5.44343	7.56595	2.12252	0.00621768
540	ASHGA5P034748	protein_coding	NM_144684	ZNF480	RefSeq	7.86658	9.98755	2.12097	2.16304e-07
541	ASHGA5P004995	protein_coding	NM_018193	FANCI	RefSeq	3.94696	6.06777	2.12081	0.00266577
542	ASHGA5P049454	protein_coding	NM_032731	TXNDC17	RefSeq	11.1859	13.3065	2.12056	1.01692e-09
543	ASHGA5P046737	protein_coding	NM_145177	DHRSX	RefSeq	7.95842	10.0789	2.12051	1.8534e-07
544	ASHGA5P013824	protein_coding	NM_001012633	IL32	RefSeq	7.09771	9.21759	2.11988	0.000737961
545	ASHGA5P022047	protein_coding	NM_139201	GIT2	RefSeq	5.67116	7.79042	2.11926	1.25803e-09
546	ASHGA5P011326	protein_coding	NM_003902	FUBP1	RefSeq	8.53462	10.6531	2.11851	0.000143887
547	ASHGA5P003410	protein_coding	NM_004049	BCL2A1	RefSeq	10.157	12.275	2.11799	2.69654e-06
548	ASHGA5P009313	protein_coding	NM_019554	S100A4	RefSeq	7.33166	9.44961	2.11795	3.04026e-06
549	ASHGA5P027099	protein_coding	NM_005274	GNG5	RefSeq	12.0737	14.1905	2.11675	9.5527e-10
550	ASHGA5P029595	protein_coding	ENST00000335674	LCE3A	GENCODE	3.38394	5.49925	2.11531	0.00016598
551	ASHGA5P052663	protein_coding	ENST00000375650	HSPA1B	GENCODE	9.29913	11.4138	2.11467	0.000648354
552	ASHGA5P008061	protein_coding	NM_012223	MYO1B	RefSeq	4.44743	6.56125	2.11382	0.0391188
553	ASHGA5P002396	protein_coding	NM_004846	EIF4E2	RefSeq	9.74308	11.8567	2.11362	2.05691e-12
554	ASHGA5P005928	protein_coding	ENST00000311469	COQ2	GENCODE	9.32109	11.4315	2.11042	2.07646e-08
555	ASHGA5P005436	protein_coding	NM_012145	DTYMK	RefSeq	6.80072	8.911	2.11028	0.00255674
556	ASHGA5P006917	protein_coding	NM_004221	IL32	RefSeq	5.29123	7.40087	2.10963	0.0124969
557	ASHGA5P013917	protein_coding	NM_000245	MET	RefSeq	3.17814	5.2864	2.10825	0.0115872
558	ASHGA5P000686	protein_coding	ENST00000054666	VAMP3	GENCODE	5.08511	7.1925	2.10739	6.47438e-05
559	ASHGA5P014326	protein_coding	NM_004956	ETV1	RefSeq	3.0717	5.17784	2.10614	0.0001322
560	ASHGA5P022819	protein_coding	NM_183234	RAB27A	RefSeq	2.90464	5.01006	2.10543	0.00136909
561	ASHGA5P054088	protein_coding	NM_018301	RBM41	RefSeq	5.48014	7.58169	2.10155	0.000909595
562	ASHGA5P003481	protein_coding	NM_005637	SS18	RefSeq	3.58135	5.6825	2.10114	0.00570584
563	ASHGA5P042312	protein_coding	ENST00000359465	HIST1H2BM	GENCODE	8.11399	10.2149	2.10092	2.96645e-05
564	ASHGA5P047908	protein_coding	ENST00000315204	STK33	GENCODE	6.84034	8.93953	2.09919	1.75644e-06
565	ASHGA5P007033	protein_coding	NM_002894	RBBP8	RefSeq	8.44878	10.5464	2.09765	0.0345884
566	ASHGA5P048713	protein_coding	ENST00000260453	MNS1	GENCODE	3.62176	5.71867	2.09691	0.000907648
567	ASHGA5P004963	protein_coding	NM_014358	CLEC4E	RefSeq	5.24214	7.33864	2.0965	0.00556343
568	ASHGA5P036159	protein_coding	NM_013310	C2orf27A	RefSeq	9.21217	11.3086	2.09639	3.3419e-07
569	ASHGA5P008113	protein_coding	NM_001184794	PARD3	RefSeq	9.99257	12.0885	2.09588	3.75845e-08
570	ASHGA5P054797	protein_coding	NM_005898	CAPRIN1	RefSeq	9.5243	11.6191	2.09479	9.71058e-14
571	ASHGA5P055154	protein_coding	NM_016090	RBM7	RefSeq	6.07884	8.17112	2.09228	0.000241803
572	ASHGA5P042592	protein_coding	ENST00000368605	FAM26F	GENCODE	6.40229	8.49393	2.09164	0.000125516
573	ASHGA5P010850	protein_coding	NM_012474	UCK2	RefSeq	4.54555	6.63683	2.09127	0.001685
574	ASHGA5P003719	protein_coding	ENST00000274599	ZNF300	GENCODE	5.98192	8.07126	2.08935	6.25876e-05
575	ASHGA5P011320	protein_coding	NM_006417	IFI44	RefSeq	9.23143	11.3207	2.08929	0.000117419
576	ASHGA5P018427	protein_coding	NM_001010933	HGF	RefSeq	4.86607	6.95384	2.08777	0.000661714
577	ASHGA5P001770	protein_coding	NM_001134709	DEK	RefSeq	7.37048	9.45774	2.08726	0.0160264
578	ASHGA5P029042	protein_coding	NM_033423	GZMH	RefSeq	3.26785	5.35278	2.08493	0.00277989
579	ASHGA5P035952	protein_coding	NM_000189	HK2	RefSeq	3.5161	5.60091	2.08482	0.00490448
580	ASHGA5P002353	protein_coding	NM_001780	CD63	RefSeq	9.04031	11.1249	2.0846	0.0147891
581	ASHGA5P054006	protein_coding	ENST00000425133	FAM104B	GENCODE	9.99297	12.0774	2.0844	7.06873e-13
582	ASHGA5P032863	protein_coding	NM_006041	HS3ST3B1	RefSeq	3.92748	6.0118	2.08431	0.000580553
583	ASHGA5P033602	protein_coding	ENST00000425639	SKOR2	GENCODE	3.41287	5.49596	2.08309	0.0179107
584	ASHGA5P013126	protein_coding	NM_015000	STK38L	RefSeq	4.11011	6.19149	2.08137	0.00291314
585	ASHGA5P001768	protein_coding	NM_003144	SSR1	RefSeq	9.00917	11.0871	2.07794	1.42723e-05
586	ASHGA5P003030	protein_coding	NM_003937	KYNU	RefSeq	6.82729	8.90503	2.07774	0.00316758
587	ASHGA5P006684	protein_coding	NM_001031710	KLHL7	RefSeq	7.75016	9.82582	2.07566	0.00331359
588	ASHGA5P013715	protein_coding	NM_018221	MOB1A	RefSeq	8.35706	10.4323	2.07522	0.000117841
589	ASHGA5P010893	protein_coding	ENST00000368046	CD48	GENCODE	7.60343	9.67733	2.0739	2.77242e-07
590	ASHGA5P052780	protein_coding	NM_003974	DOK2	RefSeq	3.19861	5.26947	2.07086	0.00109061
591	ASHGA5P049311	protein_coding	NM_001126102	HP	RefSeq	8.02546	10.096	2.07052	0.0142841
592	ASHGA5P009377	protein_coding	NM_021644	HNRNPH3	RefSeq	7.4043	9.47319	2.06889	0.00131238
593	ASHGA5P010580	protein_coding	NM_016326	CKLF	RefSeq	9.99188	12.0594	2.06748	8.34011e-12
594	ASHGA5P014814	protein_coding	NM_001142403	CD164	RefSeq	4.93622	7.00361	2.06739	0.0310505
595	ASHGA5P000783	protein_coding	NM_013360	ZNF222	RefSeq	3.77219	5.83783	2.06564	0.000184567
596	ASHGA5P002770	protein_coding	NM_024911	WLS	RefSeq	5.44838	7.51309	2.06471	8.47302e-05
597	ASHGA5P054310	protein_coding	NM_152490	B3GALNT2	RefSeq	3.94172	6.00572	2.064	1.71064e-06
598	ASHGA5P004768	protein_coding	NM_173674	DCBLD1	RefSeq	5.62121	7.68511	2.0639	7.19809e-06
599	ASHGA5P050709	protein_coding	ENST00000313173	HOXD8	GENCODE	2.92571	4.98741	2.0617	0.00120002
600	ASHGA5P012701	protein_coding	ENST00000396855	TRIM5	GENCODE	3.71036	5.76891	2.05855	0.000212163
601	ASHGA5P048233	protein_coding	NM_170739	MRPL11	RefSeq	3.89002	5.94787	2.05785	2.39804e-07
602	ASHGA5P036246	protein_coding	NM_016653	ZAK	RefSeq	5.48248	7.53947	2.05699	0.0119133
603	ASHGA5P002595	protein_coding	NM_001004419	CLEC2D	RefSeq	5.38624	7.44266	2.05642	0.00144326
604	ASHGA5P026744	protein_coding	NM_032021	TMEM133	RefSeq	10.1022	12.1576	2.0554	7.14923e-06
605	ASHGA5P016659	protein_coding	NM_020186	ACN9	RefSeq	8.36759	10.423	2.0554	0.0139088
606	ASHGA5P026359	protein_coding	NM_006172	NPPA	RefSeq	3.8843	5.93906	2.05476	0.0176657
607	ASHGA5P051102	protein_coding	NM_001162495	C21orf62	RefSeq	2.93904	4.99362	2.05458	0.0453959
608	ASHGA5P008048	protein_coding	NM_001031692	LRRC17	RefSeq	7.25499	9.30846	2.05346	0.00682767
609	ASHGA5P003839	protein_coding	ENST00000278200	IMMP1L	GENCODE	5.62195	7.67094	2.04899	1.44247e-05
610	ASHGA5P055396	protein_coding	NM_213566	DFFA	RefSeq	7.50323	9.55111	2.04788	7.33422e-06
611	ASHGA5P051784	protein_coding	NM_178042	ACTL6A	RefSeq	8.72225	10.7698	2.04758	0.0392803
612	ASHGA5P051467	protein_coding	NM_001904	CTNNB1	RefSeq	4.04557	6.09307	2.04751	0.00865406
613	ASHGA5P002344	protein_coding	NM_181837	ORC3	RefSeq	6.04178	8.08926	2.04748	2.14468e-08
614	ASHGA5P051701	protein_coding	NM_021105	PLSCR1	RefSeq	10.7588	12.8052	2.04649	6.67027e-05
615	ASHGA5P007022	protein_coding	NM_001134832	AHI1	RefSeq	5.38454	7.42789	2.04335	3.48995e-06
616	ASHGA5P018462	protein_coding	NM_001191009	SRSF10	RefSeq	6.93735	8.98003	2.04268	7.6242e-10
617	ASHGA5P005514	protein_coding	NM_001565	CXCL10	RefSeq	5.11553	7.15736	2.04184	0.0327374
618	ASHGA5P002248	protein_coding	NM_001442	FABP4	RefSeq	3.9925	6.03133	2.03884	0.000534292
619	ASHGA5P052250	protein_coding	NM_001008397	GPX8	RefSeq	2.92777	4.96571	2.03794	0.0152108
620	ASHGA5P006599	protein_coding	NM_018048	MAGOHB	RefSeq	9.44529	11.4822	2.03693	7.25826e-09
621	ASHGA5P005834	protein_coding	NM_003747	TNKS	RefSeq	5.79122	7.82811	2.0369	0.000717128
622	ASHGA5P005965	protein_coding	NM_182835	SCFD1	RefSeq	4.7369	6.77333	2.03644	0.014316
623	ASHGA5P001626	protein_coding	NM_022716	PRRX1	RefSeq	5.08192	7.11472	2.0328	2.12017e-07
624	ASHGA5P044441	protein_coding	NM_198401	ANKRD46	RefSeq	4.78762	6.81925	2.03162	0.000776114
625	ASHGA5P004952	protein_coding	NM_018455	CENPN	RefSeq	10.3321	12.3624	2.03038	0.000414632
626	ASHGA5P008439	protein_coding	NM_001144923	TTC26	RefSeq	4.96243	6.99188	2.02945	0.00626758
627	ASHGA5P050327	protein_coding	NM_207014	WDR78	RefSeq	7.0748	9.10416	2.02936	9.90806e-07
628	ASHGA5P001363	protein_coding	NM_002046	GAPDH	RefSeq	9.35433	11.3805	2.02621	0.0362643
629	ASHGA5P005893	protein_coding	ENST00000311127	HEG1	GENCODE	2.78955	4.81547	2.02593	0.000730221
630	ASHGA5P056097	protein_coding	NM_003608	GPR65	RefSeq	5.14425	7.16919	2.02494	0.0106305
631	ASHGA5P004518	protein_coding	NM_001142500	FLYWCH2	RefSeq	7.5316	9.55632	2.02472	2.71929e-05
632	ASHGA5P054749	protein_coding	NM_138421	SAAL1	RefSeq	9.06091	11.084	2.02309	1.17614e-06
633	ASHGA5P020808	protein_coding	NM_080805	COL13A1	RefSeq	6.47717	8.49746	2.02029	0.00159556
634	ASHGA5P016870	protein_coding	NM_001142288	EMC8	RefSeq	8.48392	10.5025	2.01857	5.91581e-09
635	ASHGA5P046672	protein_coding	ENST00000340077	PARD3	GENCODE	10.3022	12.3204	2.01825	1.7274e-07
636	ASHGA5P003344	protein_coding	NM_006851	GLIPR1	RefSeq	9.63162	11.6497	2.01809	3.0572e-06
637	ASHGA5P015071	protein_coding	NM_001144940	VMO1	RefSeq	3.22165	5.2395	2.01784	0.000896711
638	ASHGA5P052605	protein_coding	NM_080596	HIST1H2AH	RefSeq	2.92435	4.94169	2.01734	0.0049229
639	ASHGA5P010270	protein_coding	ENST00000360465	ZNF528	GENCODE	7.34981	9.36345	2.01364	3.2806e-06
640	ASHGA5P055139	protein_coding	NM_138789	PIH1D2	RefSeq	6.56708	8.58043	2.01335	1.90855e-09
641	ASHGA5P010790	protein_coding	NM_007212	RNF2	RefSeq	4.11922	6.13106	2.01184	0.00184015
642	ASHGA5P003482	protein_coding	NM_001007559	SS18	RefSeq	4.04867	6.06009	2.01142	0.00119367
643	ASHGA5P049250	protein_coding	NM_206999	CNOT1	RefSeq	5.91668	7.92695	2.01027	2.09818e-07
644	ASHGA5P010795	protein_coding	NM_002928	RGS16	RefSeq	9.17458	11.1848	2.01024	0.000105712
645	ASHGA5P052506	protein_coding	NM_003945	ATP6V0E1	RefSeq	6.24391	8.25333	2.00942	0.00250321
646	ASHGA5P052451	protein_coding	NM_001112724	STK32A	RefSeq	4.17042	6.17901	2.00859	1.70013e-05
647	ASHGA5P004688	protein_coding	ENST00000296218	DNALI1	GENCODE	5.37223	7.38065	2.00841	1.06785e-05
648	ASHGA5P001305	protein_coding	NM_001165416	LDHA	RefSeq	12.5118	14.52	2.00819	0.00910739
649	ASHGA5P051903	protein_coding	NM_031950	FGFBP2	RefSeq	8.21493	10.223	2.00811	0.00572197
650	ASHGA5P043695	protein_coding	NM_001013746	ZNF107	RefSeq	6.17864	8.18589	2.00725	4.51843e-05
651	ASHGA5P036304	protein_coding	NM_000090	COL3A1	RefSeq	6.09681	8.10275	2.00593	0.0307216
652	ASHGA5P000942	protein_coding	NM_032632	PAPOLA	RefSeq	5.92669	7.93175	2.00506	1.58974e-07
653	ASHGA5P051605	protein_coding	NM_005105	RBM8A	RefSeq	4.21953	6.22418	2.00465	0.00029223
654	ASHGA5P011374	protein_coding	NM_001172420	EFHC1	RefSeq	4.41737	6.42192	2.00455	0.0239716
655	ASHGA5P002280	protein_coding	NM_080650	ATPBD4	RefSeq	7.87188	9.87605	2.00417	3.78194e-07
656	ASHGA5P050456	protein_coding	NM_001101330	LOC728819	RefSeq	7.72101	9.72415	2.00314	1.49669e-05
657	ASHGA5P052403	protein_coding	NM_032151	PCBD2	RefSeq	8.34937	10.3519	2.0025	4.68313e-07
658	ASHGA5P010758	protein_coding	NM_024573	C6orf211	RefSeq	3.4271	5.42868	2.00159	0.000127011
659	ASHGA5P031146	protein_coding	NM_024745	SHCBP1	RefSeq	2.85144	4.85278	2.00134	0.00551112
660	ASHGA5P006551	protein_coding	NM_001178090	ZNF454	RefSeq	3.64772	5.64779	2.00007	9.09489e-06
661	ASHGA5P010551	protein_coding	NM_018122	DARS2	RefSeq	5.81369	7.81362	1.99993	1.566e-09
662	ASHGA5P013829	protein_coding	NM_006350	FST	RefSeq	5.32573	7.32565	1.99992	0.0036509
663	ASHGA5P004791	protein_coding	NM_080651	MED30	RefSeq	7.84044	9.83889	1.99845	0.0018261
664	ASHGA5P011077	protein_coding	NM_181873	MTMR11	RefSeq	10.0503	12.0481	1.99782	6.07641e-09
665	ASHGA5P052123	protein_coding	NM_018352	TMA16	RefSeq	9.18753	11.1848	1.9973	2.69702e-07
666	ASHGA5P005469	protein_coding	NM_015976	SNX7	RefSeq	5.77607	7.77259	1.99652	0.0328881
667	ASHGA5P001334	protein_coding	NM_014730	MLEC	RefSeq	8.75166	10.7469	1.99523	4.63597e-07
668	ASHGA5P038128	protein_coding	NM_206831	DPH3	RefSeq	8.42018	10.4153	1.99513	3.24644e-08
669	ASHGA5P020401	protein_coding	NM_001142404	CD164	RefSeq	4.80083	6.7929	1.99206	0.0368465
670	ASHGA5P014104	protein_coding	NM_001079525	PAICS	RefSeq	4.67326	6.6641	1.99084	0.0078261
671	ASHGA5P006514	protein_coding	NM_019044	CCDC93	RefSeq	5.54041	7.52938	1.98898	0.0019704
672	ASHGA5P020423	protein_coding	NM_001190787	MCIN	RefSeq	3.35936	5.34705	1.98769	0.00598343
673	ASHGA5P010861	protein_coding	NM_007240	DUSP12	RefSeq	6.74921	8.73679	1.98758	0.0303755
674	ASHGA5P022320	protein_coding	NM_006432	NPC2	RefSeq	12.0859	14.0726	1.98669	0.000373988
675	ASHGA5P002501	protein_coding	NM_004109	FDX1	RefSeq	10.2739	12.2589	1.98503	2.67709e-06
676	ASHGA5P041429	protein_coding	NM_020957	PCDHB16	RefSeq	9.44912	11.4336	1.9845	0.000522189
677	ASHGA5P014102	protein_coding	NM_001007176	C8orf22	RefSeq	4.91338	6.89764	1.98426	0.0145552
678	ASHGA5P012261	protein_coding	NM_001242758	HLA-A	RefSeq	12.9061	14.8885	1.98243	8.44094e-08
679	ASHGA5P003986	protein_coding	NM_024775	GEMIN6	RefSeq	8.322	10.3038	1.98183	4.68101e-09
680	ASHGA5P000991	protein_coding	NM_199362	TPD52L2	RefSeq	3.45815	5.4399	1.98175	0.000948641
681	ASHGA5P039657	protein_coding	NM_001025197	CHI3L2	RefSeq	4.18774	6.16857	1.98083	0.016107
682	ASHGA5P010411	protein_coding	NM_015507	EGFL6	RefSeq	3.65277	5.63235	1.97957	0.0252836
683	ASHGA5P021771	protein_coding	ENST00000540550	TSFM	GENCODE	8.29587	10.2753	1.97947	0.00619773
684	ASHGA5P055990	protein_coding	NM_182946	NIN	RefSeq	9.61477	11.5939	1.97913	5.44967e-07
685	ASHGA5P029171	protein_coding	NM_020810	TRMT5	RefSeq	9.55393	11.5328	1.9789	2.43748e-10
686	ASHGA5P012040	protein_coding	NM_001031745	RIBC1	RefSeq	6.95098	8.92931	1.97833	7.67995e-06
687	ASHGA5P043926	protein_coding	NM_033140	CALD1	RefSeq	6.13677	8.11184	1.97507	2.48222e-09
688	ASHGA5P001302	protein_coding	NM_017425	SPA17	RefSeq	6.8469	8.82186	1.97496	4.92617e-05
689	ASHGA5P017849	protein_coding	NM_033294	CASP1	RefSeq	9.02623	11	1.97372	4.38868e-06
690	ASHGA5P008084	protein_coding	ENST00000397049	NUDT1	GENCODE	7.75187	9.7252	1.97333	2.01051e-07
691	ASHGA5P045500	protein_coding	NM_203434	IER5L	RefSeq	10.6277	12.6005	1.97275	1.92207e-05
692	ASHGA5P014277	protein_coding	NM_058172	ANTXR2	RefSeq	4.83755	6.80941	1.97187	1.90809e-05
693	ASHGA5P013298	protein_coding	NM_181573	RFC4	RefSeq	3.16768	5.13948	1.9718	0.00956812
694	ASHGA5P002654	protein_coding	NM_018428	UTP6	RefSeq	7.66128	9.63266	1.97139	0.00158361
695	ASHGA5P004073	protein_coding	NM_015676	TMEM251	RefSeq	7.10041	9.07153	1.97112	0.00152041
696	ASHGA5P021691	protein_coding	NM_001190864	MRPS35	RefSeq	7.13314	9.10399	1.97085	0.000284988
697	ASHGA5P055759	protein_coding	NM_001110798	NAA16	RefSeq	4.26399	6.23379	1.96981	2.41501e-06
698	ASHGA5P014520	protein_coding	NM_018846	KLHL7	RefSeq	7.73467	9.70348	1.9688	0.00565435
699	ASHGA5P003172	protein_coding	NM_018034	WDR70	RefSeq	6.67192	8.6399	1.96797	0.0150489
700	ASHGA5P025247	protein_coding	NM_014670	BZW1	RefSeq	8.77392	10.7394	1.96549	1.16678e-05
701	ASHGA5P002362	protein_coding	NM_005981	TSPAN31	RefSeq	5.48164	7.4467	1.96506	0.0109626
702	ASHGA5P029739	protein_coding	NM_002870	RAB13	RefSeq	11.2382	13.203	1.96487	4.48478e-07
703	ASHGA5P017800	protein_coding	NM_001111112	UBE2K	RefSeq	11.0835	13.0473	1.96387	1.06599e-10
704	ASHGA5P019054	protein_coding	NM_021203	SRPRB	RefSeq	5.31933	7.28311	1.96378	0.0122312
705	ASHGA5P055519	protein_coding	NM_020128	MDM1	RefSeq	4.45068	6.41412	1.96344	6.23149e-07
706	ASHGA5P051698	protein_coding	NM_004267	CHST2	RefSeq	9.96314	11.9254	1.96231	1.84663e-05
707	ASHGA5P010942	protein_coding	NM_170707	LMNA	RefSeq	10.8342	12.7964	1.96215	1.1957e-05
708	ASHGA5P006131	protein_coding	NM_003703	NOP14	RefSeq	8.25116	10.213	1.96179	8.92594e-08
709	ASHGA5P055998	protein_coding	NM_004124	GMFB	RefSeq	6.13371	8.09461	1.9609	0.00167402
710	ASHGA5P041431	protein_coding	NM_018930	PCDHB10	RefSeq	9.55884	11.518	1.95914	5.65864e-05
711	ASHGA5P053938	protein_coding	NM_005391	PDK3	RefSeq	8.1846	10.1433	1.95872	2.17823e-05
712	ASHGA5P036729	protein_coding	ENST00000375978	FOXS1	GENCODE	10.1145	12.0732	1.95866	9.70404e-06
713	ASHGA5P013368	protein_coding	NM_172177	MRPL42	RefSeq	7.50626	9.46398	1.95772	1.40459e-05
714	ASHGA5P013443	protein_coding	NM_001037738	NPM1	RefSeq	10.355	12.3123	1.95731	1.20488e-06
715	ASHGA5P044436	protein_coding	NM_183419	RNF19A	RefSeq	3.62204	5.57872	1.95667	0.00106683
716	ASHGA5P039584	protein_coding	NM_020337	ANKRD50	RefSeq	3.25942	5.21579	1.95637	2.73538e-05
717	ASHGA5P001221	protein_coding	NM_018718	CEP41	RefSeq	5.40237	7.3586	1.95623	0.00103968
718	ASHGA5P052072	protein_coding	NM_024900	PHF17	RefSeq	5.8183	7.77391	1.95562	3.40713e-06
719	ASHGA5P028225	protein_coding	ENST00000266736	AMDHD1	GENCODE	3.66534	5.62084	1.95549	3.52321e-06
720	ASHGA5P010217	protein_coding	NM_001081677	SCN3A	RefSeq	3.50103	5.45447	1.95344	3.57918e-06
721	ASHGA5P008202	protein_coding	NM_030789	HM13	RefSeq	10.2344	12.1878	1.95344	1.22726e-06
722	ASHGA5P009930	protein_coding	NM_001584	MPPED2	RefSeq	6.22238	8.17558	1.9532	0.000129452
723	ASHGA5P000905	protein_coding	NM_002305	LGALS1	RefSeq	13.0375	14.9895	1.95204	2.39623e-05
724	ASHGA5P010379	protein_coding	NM_002038	IFI6	RefSeq	4.84178	6.79374	1.95196	0.00327088
725	ASHGA5P051753	protein_coding	NM_015938	NMD3	RefSeq	7.40876	9.3587	1.94994	0.000350922
726	ASHGA5P011124	protein_coding	NM_001767	CD2	RefSeq	3.66678	5.61672	1.94994	0.00384491
727	ASHGA5P007517	protein_coding	NM_198539	ZNF568	RefSeq	4.71094	6.65893	1.948	1.05937e-06
728	ASHGA5P020664	protein_coding	NM_030583	MATN2	RefSeq	9.17007	11.1178	1.94777	0.0398089
729	ASHGA5P001347	protein_coding	NM_006479	RAD51AP1	RefSeq	4.25165	6.19899	1.94734	0.00197974
730	ASHGA5P003291	protein_coding	NM_012207	HNRNPH3	RefSeq	7.13557	9.08287	1.9473	0.0359266
731	ASHGA5P021159	protein_coding	NM_032947	C5orf62	RefSeq	6.0293	7.97655	1.94725	0.00456645
732	ASHGA5P006435	protein_coding	NM_203467	LRR1	RefSeq	8.69495	10.6411	1.94614	1.38412e-08
733	ASHGA5P003586	protein_coding	NM_001136219	FCGR2A	RefSeq	5.35946	7.30524	1.94578	0.00371663
734	ASHGA5P006060	protein_coding	NM_152265	BTF3L4	RefSeq	7.31228	9.25467	1.94239	0.000203298
735	ASHGA5P001268	protein_coding	NM_005022	PFN1	RefSeq	10.3612	12.3033	1.94209	0.003792
736	ASHGA5P050259	protein_coding	NM_001184904	CARD8	RefSeq	9.43009	11.3714	1.94133	8.57543e-09
737	ASHGA5P049993	protein_coding	ENST00000440549	SLC39A6	GENCODE	7.54596	9.48674	1.94078	0.0132974
738	ASHGA5P012619	protein_coding	NM_015884	MBTPS2	RefSeq	3.38943	5.32799	1.93855	0.000809021
739	ASHGA5P026262	protein_coding	NM_203371	FIBIN	RefSeq	8.96808	10.9064	1.9383	9.38629e-05
740	ASHGA5P006821	protein_coding	NM_016132	MYEF2	RefSeq	3.66783	5.60534	1.93751	0.00477276
741	ASHGA5P009218	protein_coding	NM_033295	CASP1	RefSeq	9.10115	11.0368	1.93563	6.05711e-06
742	ASHGA5P055785	protein_coding	ENST00000282026	ARL11	GENCODE	4.24358	6.17854	1.93496	0.000479294
743	ASHGA5P046106	protein_coding	ENST00000262648	KAL1	GENCODE	4.73622	6.67099	1.93478	2.03905e-05
744	ASHGA5P002633	protein_coding	NM_018229	AP5M1	RefSeq	5.00551	6.93984	1.93433	8.8944e-08
745	ASHGA5P055124	protein_coding	NM_003063	SLN	RefSeq	7.92652	9.86052	1.934	0.021712
746	ASHGA5P008728	protein_coding	NM_152563	FAM86C1	RefSeq	7.78661	9.71813	1.93152	4.47399e-05
747	ASHGA5P034549	protein_coding	NM_203282	ZNF254	RefSeq	8.79077	10.721	1.93025	0.00403
748	ASHGA5P043703	protein_coding	NM_003596	TPST1	RefSeq	7.50388	9.42804	1.92416	0.0399696
749	ASHGA5P047714	protein_coding	NM_182601	PLEKHS1	RefSeq	3.13422	5.05809	1.92387	0.000493074
750	ASHGA5P055542	protein_coding	NM_007350	PHLDA1	RefSeq	8.34356	10.2669	1.92329	3.36912e-06
751	ASHGA5P035913	protein_coding	NM_032208	ANTXR1	RefSeq	5.52998	7.45302	1.92304	0.000782582
752	ASHGA5P012719	protein_coding	ENST00000380113	ITPA	GENCODE	6.13473	8.05712	1.92239	0.0137992
753	ASHGA5P020356	protein_coding	NM_001166498	HPSE	RefSeq	6.28852	8.20738	1.91887	0.00846101
754	ASHGA5P000949	protein_coding	NM_004131	GZMB	RefSeq	3.383	5.299	1.916	0.00270507
755	ASHGA5P003930	protein_coding	NM_003677	DENR	RefSeq	7.23037	9.14548	1.91512	5.29125e-06
756	ASHGA5P055563	protein_coding	NM_001731	BTG1	RefSeq	11.1582	13.0732	1.91505	8.5474e-05
757	ASHGA5P055650	protein_coding	NM_053275	RPLP0	RefSeq	9.61905	11.5328	1.91374	0.0203923
758	ASHGA5P003347	protein_coding	NM_003095	SNRPF	RefSeq	12.757	14.6697	1.91272	2.66292e-11
759	ASHGA5P012690	protein_coding	NM_006074	TRIM22	RefSeq	5.70511	7.61663	1.91152	0.00598668
760	ASHGA5P004698	protein_coding	NM_001166304	PIGX	RefSeq	7.33799	9.24912	1.91113	2.71888e-09
761	ASHGA5P013849	protein_coding	ENST00000397126	ZNF208	GENCODE	7.87485	9.78539	1.91054	1.96073e-08
762	ASHGA5P017331	protein_coding	NM_001131062	SAP30L	RefSeq	9.76147	11.6713	1.90981	4.20648e-11
763	ASHGA5P007482	protein_coding	NM_014708	KNTC1	RefSeq	3.65159	5.56128	1.90969	0.000382607
764	ASHGA5P004013	protein_coding	ENST00000282441	YAP1	GENCODE	7.98152	9.88983	1.90831	1.29169e-05
765	ASHGA5P006116	protein_coding	NM_017861	PIGX	RefSeq	8.28564	10.193	1.90734	4.7954e-10
766	ASHGA5P038457	protein_coding	ENST00000492918	RBP1	GENCODE	11.4993	13.4046	1.90526	0.00116928
767	ASHGA5P004597	protein_coding	NM_013353	TMOD4	RefSeq	5.10759	7.01194	1.90436	2.44011e-07
768	ASHGA5P000796	protein_coding	NM_001102	ACTN1	RefSeq	7.64946	9.5521	1.90264	0.013974
769	ASHGA5P034122	protein_coding	NM_145297	ZNF626	RefSeq	6.08504	7.9876	1.90256	0.000141063
770	ASHGA5P014325	protein_coding	NM_001098832	FAM104A	RefSeq	4.47223	6.37379	1.90156	4.12902e-06
771	ASHGA5P008097	protein_coding	NM_017944	USP47	RefSeq	4.42555	6.32481	1.89926	0.000115538
772	ASHGA5P006869	protein_coding	NM_012385	NUPR1	RefSeq	8.90786	10.8056	1.89772	8.69193e-09
773	ASHGA5P031977	protein_coding	NM_005250	FOXL1	RefSeq	8.15656	10.0542	1.89763	3.73015e-05
774	ASHGA5P001477	protein_coding	NM_181342	FKBP7	RefSeq	7.27837	9.17586	1.89749	3.08606e-05
775	ASHGA5P044173	protein_coding	NM_003155	STC1	RefSeq	3.61848	5.51595	1.89747	0.00609772
776	ASHGA5P007297	protein_coding	NM_004339	PTTG1IP	RefSeq	7.08562	8.9822	1.89658	0.000197261
777	ASHGA5P013361	protein_coding	NM_001085	SERPINA3	RefSeq	9.94858	11.8445	1.89595	0.00909404
778	ASHGA5P017337	protein_coding	NM_001142596	P4HA1	RefSeq	5.78923	7.68517	1.89593	0.00775745
779	ASHGA5P008937	protein_coding	NM_001166003	APOBEC3H	RefSeq	3.04269	4.93646	1.89377	7.30808e-05
780	ASHGA5P004297	protein_coding	ENST00000289448	HMHB1	GENCODE	3.47941	5.37136	1.89195	2.02774e-05
781	ASHGA5P013083	protein_coding	NM_001047434	DPH3	RefSeq	8.48273	10.3742	1.89148	1.22921e-08
782	ASHGA5P012410	protein_coding	NM_001145153	TMEM71	RefSeq	4.22254	6.11256	1.89002	0.00508871
783	ASHGA5P009019	protein_coding	NM_002482	NASP	RefSeq	6.64325	8.53318	1.88992	0.00144391
784	ASHGA5P053412	protein_coding	NM_017813	IMPAD1	RefSeq	6.29899	8.18826	1.88928	0.0330014
785	ASHGA5P009472	protein_coding	NM_152872	FAS	RefSeq	4.94954	6.83564	1.88609	0.0326938
786	ASHGA5P047697	protein_coding	NM_005445	SMC3	RefSeq	4.97833	6.86242	1.88409	6.00759e-05
787	ASHGA5P037989	protein_coding	NM_004900	APOBEC3B	RefSeq	4.30359	6.18765	1.88405	0.000533733
788	ASHGA5P005339	protein_coding	NM_031452	FAM103A1	RefSeq	7.28117	9.16382	1.88265	3.38721e-05
789	ASHGA5P003628	protein_coding	NM_016058	TPRKB	RefSeq	11.0151	12.8966	1.88152	2.50758e-07
790	ASHGA5P053150	protein_coding	NM_001127359	PHTF2	RefSeq	5.46335	7.34478	1.88143	4.69962e-05
791	ASHGA5P011995	protein_coding	NM_001012270	BIRC5	RefSeq	4.18993	6.06975	1.87982	0.000107633
792	ASHGA5P055269	protein_coding	NM_014865	NCAPD2	RefSeq	6.07433	7.95398	1.87965	0.0169992
793	ASHGA5P003263	protein_coding	NM_181581	DUS4L	RefSeq	5.12034	6.99953	1.87919	0.00615391
794	ASHGA5P050844	protein_coding	NM_019083	TRMT13	RefSeq	5.35968	7.23879	1.87911	0.000532371
795	ASHGA5P013370	protein_coding	NM_001223	CASP1	RefSeq	9.7392	11.6182	1.879	1.1534e-05
796	ASHGA5P017426	protein_coding	NM_001142386	PDK3	RefSeq	7.20138	9.07918	1.8778	1.54958e-07
797	ASHGA5P022061	protein_coding	NM_001032283	TMPO	RefSeq	3.15136	5.02906	1.8777	0.000248397
798	ASHGA5P033497	protein_coding	ENST00000383490	TMEM200C	GENCODE	5.36309	7.24047	1.87738	0.0030063
799	ASHGA5P036968	protein_coding	NM_001008740	TMCO2	RefSeq	4.02106	5.89816	1.8771	0.000141722
800	ASHGA5P007414	protein_coding	NM_016120	RLIM	RefSeq	5.02683	6.90371	1.87689	0.00935634
801	ASHGA5P029420	protein_coding	ENST00000333629	OR4N5	GENCODE	2.76057	4.63708	1.87651	0.0174095
802	ASHGA5P005023	protein_coding	NM_206939	MS4A7	RefSeq	8.45907	10.3352	1.87617	0.000208103
803	ASHGA5P004483	protein_coding	NM_001163130	RDM1	RefSeq	4.31415	6.19013	1.87597	9.5081e-05
804	ASHGA5P019798	protein_coding	NM_001111113	UBE2K	RefSeq	8.79964	10.6754	1.87581	0.00560271
805	ASHGA5P009794	protein_coding	ENST00000357309	ZNF573	GENCODE	3.88089	5.7539	1.87301	0.00038744
806	ASHGA5P001593	protein_coding	NM_001102420	ZFAND5	RefSeq	6.31022	8.18313	1.87291	0.0017362
807	ASHGA5P011772	protein_coding	NM_001146256	ZDHHC15	RefSeq	6.01751	7.88977	1.87227	1.14377e-06
808	ASHGA5P041424	protein_coding	ENST00000231130	PCDHB3	GENCODE	6.87785	8.74885	1.87101	0.0150558
809	ASHGA5P006767	protein_coding	NM_018004	TMEM45A	RefSeq	3.80266	5.67365	1.871	0.0345703
810	ASHGA5P052085	protein_coding	ENST00000323570	ELMOD2	GENCODE	8.15149	10.0219	1.87044	2.25162e-06
811	ASHGA5P010194	protein_coding	NM_018837	SULF2	RefSeq	8.53366	10.4033	1.8696	0.0215781
812	ASHGA5P053284	protein_coding	NM_001127500	MET	RefSeq	3.64493	5.51326	1.86833	0.0100278
813	ASHGA5P003436	protein_coding	NM_005849	IGSF6	RefSeq	9.13453	11.0026	1.86808	5.65653e-05
814	ASHGA5P052726	protein_coding	NM_180976	PPP2R5D	RefSeq	4.73917	6.60687	1.8677	0.00729811
815	ASHGA5P055140	protein_coding	NM_012459	TIMM8B	RefSeq	9.22828	11.0959	1.86762	3.61396e-09
816	ASHGA5P030875	protein_coding	NM_001127592	FCGR3A	RefSeq	13.2735	15.1398	1.86634	4.60449e-05
817	ASHGA5P053279	protein_coding	NM_198212	CAV2	RefSeq	5.73238	7.59809	1.86572	0.000266479
818	ASHGA5P002431	protein_coding	NM_006924	SRSF1	RefSeq	5.80555	7.6708	1.86525	0.0153285
819	ASHGA5P046630	protein_coding	NM_001560	IL13RA1	RefSeq	7.2134	9.07826	1.86487	0.0290435
820	ASHGA5P014356	protein_coding	ENST00000406043	DNAAF2	GENCODE	3.47876	5.34349	1.86473	0.00669239
821	ASHGA5P028456	protein_coding	NM_007106	UBL3	RefSeq	5.22654	7.09113	1.86459	0.00201756
822	ASHGA5P019199	protein_coding	NM_001166704	FAM104B	RefSeq	8.34043	10.2049	1.86449	3.89868e-10
823	ASHGA5P000876	protein_coding	NM_002754	MAPK13	RefSeq	3.7582	5.62217	1.86397	0.00150954
824	ASHGA5P054202	protein_coding	NM_001018055	BRCC3	RefSeq	5.27688	7.14003	1.86315	2.01797e-05
825	ASHGA5P053499	protein_coding	NM_183009	KIAA1429	RefSeq	6.61784	8.48082	1.86298	1.50776e-06
826	ASHGA5P000811	protein_coding	ENST00000521271	CPNE3	GENCODE	6.17991	8.04251	1.8626	0.000185143
827	ASHGA5P010452	protein_coding	NM_000270	PNP	RefSeq	4.4028	6.26535	1.86254	0.017433
828	ASHGA5P007957	protein_coding	NM_001191005	SRSF10	RefSeq	7.48471	9.34709	1.86239	0.00816459
829	ASHGA5P010384	protein_coding	NM_014819	PJA2	RefSeq	6.67546	8.53721	1.86176	0.00181697
830	ASHGA5P007154	protein_coding	NM_152626	ZNF92	RefSeq	7.95978	9.82121	1.86143	1.15023e-08
831	ASHGA5P012870	protein_coding	NM_020782	KLHDC5	RefSeq	5.21149	7.07209	1.8606	2.36403e-05
832	ASHGA5P037049	protein_coding	ENST00000217429	FAM83D	GENCODE	2.93849	4.79899	1.8605	0.000690499
833	ASHGA5P021621	protein_coding	NM_001165885	ZNF268	RefSeq	5.69317	7.55259	1.85942	1.14794e-08
834	ASHGA5P014969	protein_coding	NM_001137605	PARVG	RefSeq	6.30316	8.16198	1.85882	0.0159603
835	ASHGA5P040096	protein_coding	NM_002006	FGF2	RefSeq	8.01973	9.87707	1.85734	1.71831e-09
836	ASHGA5P051323	protein_coding	NM_016657	KDELR3	RefSeq	6.92797	8.78463	1.85666	0.000119978
837	ASHGA5P007538	protein_coding	NM_194317	LYPD6	RefSeq	4.49879	6.35387	1.85508	5.61245e-06
838	ASHGA5P005462	protein_coding	NM_002201	ISG20	RefSeq	7.47482	9.32949	1.85467	7.55043e-06
839	ASHGA5P004690	protein_coding	ENST00000296223	POLR2H	GENCODE	9.53604	11.3894	1.85339	0.00192104
840	ASHGA5P021538	protein_coding	NM_001195005	C11orf70	RefSeq	3.29757	5.15081	1.85324	0.00427981
841	ASHGA5P039316	protein_coding	NM_001145725	LYAR	RefSeq	6.37119	8.22228	1.85109	0.0111404
842	ASHGA5P006624	protein_coding	NM_001161427	ZNF610	RefSeq	5.22601	7.07664	1.85063	1.42814e-06
843	ASHGA5P036972	protein_coding	NM_002196	INSM1	RefSeq	11.5357	13.3861	1.85039	0.0110784
844	ASHGA5P008436	protein_coding	NM_002122	HLA-DQA1	RefSeq	6.9212	8.77099	1.84979	0.0233412
845	ASHGA5P029538	protein_coding	NM_002408	MGAT2	RefSeq	9.44057	11.2875	1.84692	1.33565e-08
846	ASHGA5P004783	protein_coding	ENST00000297205	STEAP1	GENCODE	8.24078	10.0871	1.84633	0.00388255
847	ASHGA5P014739	protein_coding	NM_022845	CBFB	RefSeq	7.16192	9.00655	1.84463	2.81852e-08
848	ASHGA5P008751	protein_coding	NM_032166	ATRIP	RefSeq	5.23791	7.08247	1.84456	4.25723e-08
849	ASHGA5P016576	protein_coding	ENST00000431837	IRAK4	GENCODE	5.39814	7.23896	1.84083	0.00049768
850	ASHGA5P009387	protein_coding	NM_024989	PGAP1	RefSeq	3.13109	4.97171	1.84062	0.00576746
851	ASHGA5P050642	protein_coding	NM_032390	MKI67IP	RefSeq	11.2201	13.0599	1.83986	8.75546e-10
852	ASHGA5P050906	protein_coding	NM_153640	PANK2	RefSeq	8.3276	10.1659	1.83833	7.58481e-06
853	ASHGA5P051107	protein_coding	NM_175085	GART	RefSeq	5.31938	7.1574	1.83803	0.00372297
854	ASHGA5P012413	protein_coding	ENST00000377934	CXorf36	GENCODE	6.77564	8.6136	1.83796	9.57605e-05
855	ASHGA5P004898	protein_coding	NM_017437	CPSF2	RefSeq	8.06381	9.90138	1.83757	7.26403e-05
856	ASHGA5P051388	protein_coding	NM_001144822	CD58	RefSeq	3.86423	5.70081	1.83658	9.80181e-05
857	ASHGA5P004079	protein_coding	NM_144563	RPIA	RefSeq	3.56479	5.40048	1.83569	0.00698253
858	ASHGA5P046634	protein_coding	NM_181777	UBE2A	RefSeq	9.35452	11.1879	1.83343	8.57428e-08
859	ASHGA5P038109	protein_coding	NM_001128219	VGLL4	RefSeq	3.47622	5.30929	1.83307	0.00474102
860	ASHGA5P049880	protein_coding	NM_078626	CDKN2C	RefSeq	4.51328	6.34408	1.8308	0.0333792
861	ASHGA5P002561	protein_coding	ENST00000261015	WDR12	GENCODE	7.30466	9.13536	1.83071	0.0425416
862	ASHGA5P002288	protein_coding	NM_001143781	FKBP11	RefSeq	9.99958	11.8289	1.82931	6.22311e-08
863	ASHGA5P003109	protein_coding	NM_001145048	GPN1	RefSeq	5.64348	7.47277	1.82929	0.0178329
864	ASHGA5P006490	protein_coding	NM_018266	TMEM39A	RefSeq	6.93724	8.76607	1.82883	0.00674782
865	ASHGA5P011990	protein_coding	NM_001145000	ITGAV	RefSeq	4.28542	6.11424	1.82882	0.00302621
866	ASHGA5P004775	protein_coding	NM_024632	SAP30L	RefSeq	10.3573	12.1853	1.82808	8.41917e-11
867	ASHGA5P012584	protein_coding	NM_002970	SAT1	RefSeq	12.394	14.2218	1.8278	0.00893714
868	ASHGA5P001279	protein_coding	NM_018509	LRRC59	RefSeq	3.09228	4.9183	1.82602	0.00167671
869	ASHGA5P007401	protein_coding	NM_001193485	LIMS1	RefSeq	7.09494	8.91894	1.824	0.000140291
870	ASHGA5P034399	protein_coding	NM_003775	S1PR4	RefSeq	7.73736	9.5597	1.82234	0.000970987
871	ASHGA5P051523	protein_coding	NM_198722	AMIGO3	RefSeq	10.1395	11.9612	1.82176	0.00542095
872	ASHGA5P008844	protein_coding	NM_177452	TRAPPC6B	RefSeq	4.4382	6.25954	1.82133	1.23706e-07
873	ASHGA5P051414	protein_coding	NM_001134368	SLC6A6	RefSeq	4.9826	6.80358	1.82098	0.00631799
874	ASHGA5P005475	protein_coding	NM_014078	MRPL13	RefSeq	10.5913	12.4105	1.81926	0.00382209
875	ASHGA5P002610	protein_coding	NM_005339	UBE2K	RefSeq	6.5739	8.3927	1.81879	0.0196712
876	ASHGA5P005740	protein_coding	NM_020642	AKIP1	RefSeq	6.54467	8.36245	1.81778	2.50462e-05
877	ASHGA5P013019	protein_coding	NM_001005735	CHEK2	RefSeq	3.04326	4.86085	1.81758	0.000213864
878	ASHGA5P003155	protein_coding	NM_007208	MRPL3	RefSeq	8.19339	10.0102	1.81683	0.0477167
879	ASHGA5P007680	protein_coding	NM_001114735	BCL2A1	RefSeq	9.89754	11.7143	1.81672	7.29439e-06
880	ASHGA5P003332	protein_coding	NM_018638	ETNK1	RefSeq	6.79465	8.60984	1.81519	0.00506129
881	ASHGA5P009923	protein_coding	NM_032121	MAGT1	RefSeq	5.61329	7.42836	1.81507	0.000433947
882	ASHGA5P010538	protein_coding	NM_014779	TSC22D2	RefSeq	4.14658	5.9615	1.81492	3.1456e-07
883	ASHGA5P013688	protein_coding	ENST00000395822	ZBP1	GENCODE	7.46732	9.28082	1.8135	0.000804711
884	ASHGA5P041954	protein_coding	NM_014165	NDUFAF4	RefSeq	8.04309	9.85647	1.81338	0.00391717
885	ASHGA5P002167	protein_coding	NM_002306	LGALS3	RefSeq	13.8873	15.7004	1.81316	0.000295504
886	ASHGA5P012727	protein_coding	NM_016085	ATRAID	RefSeq	11.1798	12.9923	1.81251	5.14182e-05
887	ASHGA5P005977	protein_coding	NM_018002	OXR1	RefSeq	3.06329	4.87557	1.81228	0.0131131
888	ASHGA5P002076	protein_coding	NM_012088	PGLS	RefSeq	8.71354	10.5247	1.81119	3.13031e-09
889	ASHGA5P002125	protein_coding	NM_002055	GFAP	RefSeq	7.9524	9.76216	1.80976	0.000772393
890	ASHGA5P011570	protein_coding	NM_052936	ATG4A	RefSeq	3.89707	5.70536	1.80829	0.0318233
891	ASHGA5P030641	protein_coding	ENST00000368090	PIGM	GENCODE	6.11203	7.92008	1.80805	2.70234e-05
892	ASHGA5P055315	protein_coding	NM_015954	DERA	RefSeq	9.94196	11.7496	1.80765	0.00679357
893	ASHGA5P008780	protein_coding	NM_170589	CASC5	RefSeq	3.96881	5.77551	1.8067	0.000497226
894	ASHGA5P013779	protein_coding	NM_176816	CCDC125	RefSeq	4.65429	6.46084	1.80654	0.000484666
895	ASHGA5P033601	protein_coding	NM_016097	IER3IP1	RefSeq	10.9062	12.7126	1.80645	1.07522e-09
896	ASHGA5P052616	protein_coding	NM_001163391	ZSCAN12	RefSeq	3.22729	5.03274	1.80545	0.000501306
897	ASHGA5P050687	protein_coding	NM_001007267	PLA2R1	RefSeq	2.97481	4.7802	1.80539	0.00438818
898	ASHGA5P003585	protein_coding	NM_199344	SFT2D2	RefSeq	7.48722	9.2909	1.80368	3.77822e-06
899	ASHGA5P002221	protein_coding	NM_001100621	C17orf80	RefSeq	5.64485	7.44847	1.80362	5.36525e-07
900	ASHGA5P009184	protein_coding	NM_198524	TEX9	RefSeq	5.3617	7.16441	1.80271	0.00120804
901	ASHGA5P025230	protein_coding	NM_001243237	LOC100130301	RefSeq	6.00896	7.81156	1.8026	1.44361e-07
902	ASHGA5P051850	protein_coding	NM_007362	NCBP2	RefSeq	6.82643	8.62879	1.80235	0.000143331
903	ASHGA5P011983	protein_coding	NM_006120	HLA-DMA	RefSeq	8.00042	9.80215	1.80173	0.00800776
904	ASHGA5P046590	protein_coding	NM_016500	CXorf26	RefSeq	8.43363	10.2352	1.80158	0.0127545
905	ASHGA5P028597	protein_coding	NM_001071775	MZT1	RefSeq	7.5463	9.34734	1.80104	2.97504e-06
906	ASHGA5P052609	protein_coding	ENST00000396980	HIST1H2BN	GENCODE	10.1053	11.9058	1.8005	1.81045e-07
907	ASHGA5P028489	protein_coding	ENST00000379919	MAB21L1	GENCODE	6.37513	8.17508	1.79994	0.0054958
908	ASHGA5P051795	protein_coding	NM_003106	SOX2	RefSeq	13.1026	14.9002	1.79758	2.37126e-07
909	ASHGA5P001019	protein_coding	ENST00000217652	MYL12A	GENCODE	9.54509	11.342	1.79687	0.0213188
910	ASHGA5P034795	protein_coding	ENST00000291598	ZNF583	GENCODE	5.98263	7.77948	1.79685	8.13406e-06
911	ASHGA5P051895	protein_coding	NM_005114	HS3ST1	RefSeq	9.8297	11.6265	1.79678	0.00103089
912	ASHGA5P002585	protein_coding	ENST00000261296	TGDS	GENCODE	4.95423	6.7504	1.79617	0.0324269
913	ASHGA5P056006	protein_coding	NM_054016	SRSF10	RefSeq	9.81377	11.6095	1.79577	4.05551e-06
914	ASHGA5P003583	protein_coding	NM_002790	PSMA5	RefSeq	7.80842	9.6032	1.79479	0.0296605
915	ASHGA5P016361	protein_coding	NM_004301	ACTL6A	RefSeq	4.42305	6.21782	1.79477	0.0218823
916	ASHGA5P035103	protein_coding	NM_003096	SNRPG	RefSeq	11.9841	13.7788	1.79469	4.37327e-12
917	ASHGA5P055354	protein_coding	NM_025106	SPSB1	RefSeq	5.29038	7.08415	1.79376	0.000160958
918	ASHGA5P006905	protein_coding	NM_032737	LMNB2	RefSeq	8.39502	10.1864	1.79137	0.00237812
919	ASHGA5P013908	protein_coding	NM_001082538	TCTN1	RefSeq	7.91691	9.70775	1.79085	6.19437e-07
920	ASHGA5P036430	protein_coding	NM_021141	XRCC5	RefSeq	12.2084	13.9989	1.79048	0.000153546
921	ASHGA5P019534	protein_coding	ENST00000537559	VEPH1	GENCODE	6.52726	8.31722	1.78996	7.96894e-07
922	ASHGA5P013372	protein_coding	NM_033306	CASP4	RefSeq	7.47535	9.26317	1.78782	0.00687333
923	ASHGA5P006759	protein_coding	NM_022132	MCCC2	RefSeq	3.33484	5.12251	1.78767	0.0104364
924	ASHGA5P004797	protein_coding	NM_004337	OSGIN2	RefSeq	5.34264	7.1292	1.78655	0.0176475
925	ASHGA5P011686	protein_coding	NM_024595	AKIRIN1	RefSeq	4.90638	6.69236	1.78598	0.00275703
926	ASHGA5P052344	protein_coding	NM_001826	CKS1B	RefSeq	5.89849	7.68359	1.7851	0.000437803
927	ASHGA5P015047	protein_coding	NM_138764	BAX	RefSeq	9.52978	11.3142	1.78445	1.7904e-05
928	ASHGA5P001292	protein_coding	NM_001775	CD38	RefSeq	3.80608	5.59012	1.78403	0.00368849
929	ASHGA5P025240	protein_coding	NM_001267716	ZNF728	RefSeq	4.48226	6.26479	1.78252	9.1188e-08
930	ASHGA5P004482	protein_coding	NM_145654	RDM1	RefSeq	6.02971	7.81214	1.78243	0.00729663
931	ASHGA5P008843	protein_coding	ENST00000347667	BACE2	GENCODE	4.35591	6.13672	1.78081	0.00847785
932	ASHGA5P011787	protein_coding	NM_022753	S100PBP	RefSeq	7.83619	9.61667	1.78048	0.000101666
933	ASHGA5P010213	protein_coding	NM_000935	PLOD2	RefSeq	3.34262	5.12251	1.77989	0.0407925
934	ASHGA5P014813	protein_coding	NM_001025367	VEGFA	RefSeq	7.26745	9.04544	1.77798	0.000123936
935	ASHGA5P003220	protein_coding	NM_002485	NBN	RefSeq	9.64285	11.4196	1.77674	8.76966e-10
936	ASHGA5P006785	protein_coding	NM_001172696	TSFM	RefSeq	8.76376	10.5403	1.77654	0.0174695
937	ASHGA5P002337	protein_coding	NM_001042717	GTPBP10	RefSeq	5.88606	7.66066	1.7746	0.00338181
938	ASHGA5P035457	protein_coding	NM_001135212	FKBP7	RefSeq	8.74819	10.5219	1.77376	1.2957e-05
939	ASHGA5P053247	protein_coding	NM_014377	DNAJC2	RefSeq	7.94391	9.7176	1.77368	0.0316868
940	ASHGA5P003162	protein_coding	NM_000082	ERCC8	RefSeq	5.27297	7.04625	1.77329	0.0365858
941	ASHGA5P012958	protein_coding	NM_134428	RFX3	RefSeq	4.44042	6.21285	1.77243	0.00184881
942	ASHGA5P004508	protein_coding	NM_022059	CXCL16	RefSeq	5.46431	7.23478	1.77047	0.000643922
943	ASHGA5P008626	protein_coding	NM_001077427	LYPD1	RefSeq	5.53491	7.30481	1.7699	0.0217707
944	ASHGA5P006226	protein_coding	ENST00000339121	ING3	GENCODE	5.34997	7.11929	1.76932	3.30839e-05
945	ASHGA5P004841	protein_coding	NM_001170756	FAM122B	RefSeq	3.44292	5.21148	1.76857	0.00612982
946	ASHGA5P011904	protein_coding	NM_003358	UGCG	RefSeq	5.45231	7.22029	1.76799	0.00601387
947	ASHGA5P054771	protein_coding	NM_030771	CCDC34	RefSeq	9.85933	11.6263	1.76694	8.92223e-05
948	ASHGA5P018505	protein_coding	ENST00000454366	GTSE1	GENCODE	2.91658	4.68302	1.76643	0.000179869
949	ASHGA5P033140	protein_coding	ENST00000053867	GRN	GENCODE	8.61889	10.3842	1.76531	0.00595388
950	ASHGA5P007542	protein_coding	NM_021143	ZNF20	RefSeq	6.9646	8.72971	1.76512	1.15562e-08
951	ASHGA5P006511	protein_coding	NM_001130089	KARS	RefSeq	3.68295	5.44748	1.76453	0.0248257
952	ASHGA5P035178	protein_coding	ENST00000393487	MGAT4A	GENCODE	10.8305	12.5948	1.76422	2.91338e-06
953	ASHGA5P055855	protein_coding	NM_198218	ING1	RefSeq	7.69924	9.46187	1.76262	8.74565e-10
954	ASHGA5P000685	protein_coding	NM_018141	MRPS10	RefSeq	5.48805	7.25056	1.76251	0.003059
955	ASHGA5P002612	protein_coding	NM_016531	KLF3	RefSeq	5.36085	7.12307	1.76222	0.00139854
956	ASHGA5P012543	protein_coding	NM_203391	GK	RefSeq	7.83407	9.59616	1.76208	3.42231e-05
957	ASHGA5P013540	protein_coding	NM_001163125	RDM1	RefSeq	5.62507	7.38451	1.75944	0.00795052
958	ASHGA5P003014	protein_coding	NM_152879	DGKD	RefSeq	3.65521	5.41389	1.75868	0.000175735
959	ASHGA5P054079	protein_coding	NM_001006613	WBP5	RefSeq	12.2778	14.036	1.75823	0.00131419
960	ASHGA5P042310	protein_coding	NM_003509	HIST1H2AI	RefSeq	2.82271	4.58088	1.75817	0.00128154
961	ASHGA5P052221	protein_coding	ENST00000502536	OSMR	GENCODE	5.55687	7.31298	1.75611	0.022196
962	ASHGA5P004856	protein_coding	ENST00000298288	LRR1	GENCODE	4.48688	6.24208	1.7552	0.0170097
963	ASHGA5P002471	protein_coding	NM_024295	DERL1	RefSeq	7.67371	9.42747	1.75375	0.00344371
964	ASHGA5P042125	protein_coding	NM_007044	KATNA1	RefSeq	9.52812	11.281	1.75285	8.7891e-06
965	ASHGA5P014623	protein_coding	NM_002121	HLA-DPB1	RefSeq	13.0046	14.7567	1.75214	9.43411e-06
966	ASHGA5P046208	protein_coding	NM_001166702	FAM104B	RefSeq	5.90563	7.65776	1.75213	5.1804e-08
967	ASHGA5P006999	protein_coding	NM_000884	IMPDH2	RefSeq	8.22393	9.97538	1.75144	0.000770625
968	ASHGA5P049627	protein_coding	NM_001034836	RDM1	RefSeq	7.19756	8.94794	1.75037	0.0211931
969	ASHGA5P014738	protein_coding	NM_152132	PSMA3	RefSeq	11.1028	12.8522	1.74939	0.000111142
970	ASHGA5P030866	protein_coding	ENST00000367974	C1orf192	GENCODE	3.68501	5.43385	1.74883	0.0197877
971	ASHGA5P021522	protein_coding	NM_206940	MS4A7	RefSeq	6.84085	8.58962	1.74877	0.000702728
972	ASHGA5P012553	protein_coding	ENST00000402764	ETV2	GENCODE	4.78365	6.53208	1.74844	1.27509e-06
973	ASHGA5P005270	protein_coding	NM_015702	MMADHC	RefSeq	10.2768	12.0247	1.74791	0.0233423
974	ASHGA5P006365	protein_coding	NM_015367	BCL2L13	RefSeq	6.23084	7.97859	1.74776	9.20508e-06
975	ASHGA5P053068	protein_coding	NM_000569	FCGR3A	RefSeq	14.1644	15.9112	1.74674	3.81595e-05
976	ASHGA5P052147	protein_coding	NM_000027	AGA	RefSeq	7.67213	9.41837	1.74624	0.00926268
977	ASHGA5P039303	protein_coding	NM_024511	HAUS3	RefSeq	9.49553	11.2411	1.7456	1.51448e-07
978	ASHGA5P019905	protein_coding	NM_032479	MRPL36	RefSeq	7.92147	9.66671	1.74524	7.28254e-05
979	ASHGA5P001827	protein_coding	NM_024668	ANKHD1	RefSeq	7.78944	9.53334	1.7439	1.48673e-07
980	ASHGA5P013445	protein_coding	NM_020142	NDUFA4L2	RefSeq	5.79795	7.54167	1.74373	0.0123508
981	ASHGA5P010653	protein_coding	NM_001100	ACTA1	RefSeq	5.31307	7.05586	1.7428	0.044539
982	ASHGA5P001456	protein_coding	ENST00000232219	RBP1	GENCODE	12.2824	14.0231	1.74064	0.00255622
983	ASHGA5P051607	protein_coding	NM_001042459	FILIP1L	RefSeq	10.9598	12.7	1.74017	0.000114292
984	ASHGA5P011133	protein_coding	NM_001102396	SIKE1	RefSeq	6.32913	8.06929	1.74017	2.33938e-06
985	ASHGA5P019402	protein_coding	NM_001008390	CGGBP1	RefSeq	5.58769	7.32779	1.7401	0.00827217
986	ASHGA5P005281	protein_coding	NM_001660	ARF4	RefSeq	9.16847	10.9078	1.73934	0.01277
987	ASHGA5P046478	protein_coding	NM_001128127	GK	RefSeq	8.39378	10.1322	1.73843	2.78213e-06
988	ASHGA5P012163	protein_coding	NM_002165	ID1	RefSeq	9.33713	11.0753	1.73814	0.0027365
989	ASHGA5P003160	protein_coding	NM_016306	DNAJB11	RefSeq	8.48539	10.2229	1.73751	0.00345487
990	ASHGA5P042315	protein_coding	ENST00000303806	HIST1H2BO	GENCODE	2.76842	4.50525	1.73684	0.000170509
991	ASHGA5P033278	protein_coding	NM_181725	METTL2A	RefSeq	8.11115	9.84793	1.73679	0.000418259
992	ASHGA5P008280	protein_coding	NM_006832	FERMT2	RefSeq	7.29174	9.02847	1.73673	0.0359027
993	ASHGA5P034126	protein_coding	NM_173531	ZNF100	RefSeq	9.51437	11.2506	1.73627	0.000102492
994	ASHGA5P050855	protein_coding	NM_003648	DGKD	RefSeq	3.69682	5.43228	1.73547	2.96663e-05
995	ASHGA5P045432	protein_coding	NM_001009936	PHF19	RefSeq	9.70408	11.4395	1.73544	4.89142e-05
996	ASHGA5P049809	protein_coding	NM_007215	POLG2	RefSeq	3.24316	4.97789	1.73473	0.00530299
997	ASHGA5P002147	protein_coding	NM_032353	VPS25	RefSeq	6.71111	8.44583	1.73472	0.040271
998	ASHGA5P011030	protein_coding	NM_004725	BUB3	RefSeq	10.2933	12.0279	1.73464	8.60468e-10
999	ASHGA5P010254	protein_coding	NM_031845	MAP2	RefSeq	7.36706	9.10168	1.73461	0.000717019
1000	ASHGA5P050978	protein_coding	NM_183404	RBL1	RefSeq	2.89395	4.62831	1.73436	0.000272912
1001	ASHGA5P002920	protein_coding	NM_014077	FAM32A	RefSeq	8.00288	9.73556	1.73268	6.65226e-05
1002	ASHGA5P008353	protein_coding	NM_175913	JPH2	RefSeq	3.48179	5.21344	1.73165	0.00301033
1003	ASHGA5P013957	protein_coding	NM_178581	HM13	RefSeq	9.93221	11.6625	1.73029	3.83573e-06
1004	ASHGA5P055103	protein_coding	NM_144664	FAM76B	RefSeq	6.53298	8.26267	1.72969	5.58462e-05
1005	ASHGA5P012679	protein_coding	NM_022350	ERAP2	RefSeq	3.05232	4.78133	1.72901	0.0474515
1006	ASHGA5P003192	protein_coding	NM_018989	RBM27	RefSeq	5.06056	6.78912	1.72855	0.00172126
1007	ASHGA5P004204	protein_coding	NM_014109	ATAD2	RefSeq	6.63858	8.36679	1.7282	2.13906e-05
1008	ASHGA5P053783	protein_coding	NM_001024594	C1orf53	RefSeq	3.03994	4.76741	1.72747	0.000156584
1009	ASHGA5P011993	protein_coding	NM_006064	RRAGB	RefSeq	4.92348	6.65051	1.72703	0.0220161
1010	ASHGA5P050968	protein_coding	NM_152838	RBM12	RefSeq	9.78065	11.5066	1.72599	0.0193891
1011	ASHGA5P006373	protein_coding	NM_001085384	ZNF154	RefSeq	3.77071	5.49658	1.72587	5.62525e-05
1012	ASHGA5P006713	protein_coding	NM_003461	ZYX	RefSeq	9.3133	11.0389	1.72558	0.00225121
1013	ASHGA5P052474	protein_coding	NM_001135037	MFAP3	RefSeq	5.45253	7.17723	1.7247	1.48133e-07
1014	ASHGA5P005982	protein_coding	ENST00000398261	WHSC1	GENCODE	6.22709	7.95148	1.72439	3.42373e-06
1015	ASHGA5P036312	protein_coding	NM_006559	KHDRBS1	RefSeq	4.15748	5.88186	1.72437	0.0345715
1016	ASHGA5P019531	protein_coding	NM_002338	LSAMP	RefSeq	10.2392	11.9627	1.7235	7.95102e-05
1017	ASHGA5P009698	protein_coding	NM_144710	2010-09-01	RefSeq	5.24937	6.97063	1.72125	8.98049e-07
1018	ASHGA5P043923	protein_coding	NM_001724	BPGM	RefSeq	7.46703	9.18682	1.71979	0.0257234
1019	ASHGA5P000922	protein_coding	NM_006739	MCM5	RefSeq	9.39041	11.1095	1.71904	3.83173e-06
1020	ASHGA5P012768	protein_coding	NM_001011658	TRAPPC2	RefSeq	8.86184	10.5801	1.71823	2.07529e-07
1021	ASHGA5P017938	protein_coding	NM_024054	C7orf25	RefSeq	4.18145	5.89864	1.71718	6.25173e-07
1022	ASHGA5P052556	protein_coding	NM_032292	GON4L	RefSeq	8.60603	10.3224	1.71639	4.20503e-08
1023	ASHGA5P005260	protein_coding	NM_003721	RFXANK	RefSeq	7.25971	8.97546	1.71575	5.96029e-05
1024	ASHGA5P000764	protein_coding	NM_183356	ASNS	RefSeq	3.79029	5.50554	1.71525	0.0178681
1025	ASHGA5P049059	protein_coding	NM_003745	SOCS1	RefSeq	3.31067	5.02554	1.71487	0.00101701
1026	ASHGA5P027654	protein_coding	ENST00000528880	HCAR3	GENCODE	7.21726	8.93187	1.71461	0.00135484
1027	ASHGA5P054329	protein_coding	NM_001139459	CNST	RefSeq	6.88747	8.60117	1.71369	3.97955e-06
1028	ASHGA5P051374	protein_coding	ENST00000319331	LRRN1	GENCODE	8.53212	10.2433	1.7112	0.0014819
1029	ASHGA5P003264	protein_coding	NM_018849	ABCB4	RefSeq	4.26165	5.97278	1.71113	0.000392572
1030	ASHGA5P007825	protein_coding	ENST00000337303	PBRM1	GENCODE	4.21179	5.92225	1.71046	0.000268007
1031	ASHGA5P034548	protein_coding	ENST00000525354	ZNF726	GENCODE	6.49064	8.2004	1.70975	0.000115043
1032	ASHGA5P002793	protein_coding	NM_015051	ERP44	RefSeq	7.58121	9.29066	1.70945	0.0357137
1033	ASHGA5P007183	protein_coding	NM_001312	CRIP2	RefSeq	6.73495	8.44352	1.70857	0.000594682
1034	ASHGA5P009456	protein_coding	NM_198080	MSRB3	RefSeq	4.93301	6.64104	1.70803	5.78452e-05
1035	ASHGA5P051904	protein_coding	NM_025205	MED28	RefSeq	8.9806	10.6883	1.70768	3.01394e-12
1036	ASHGA5P007044	protein_coding	NM_016042	EXOSC3	RefSeq	7.17735	8.88429	1.70694	0.00484837
1037	ASHGA5P012221	protein_coding	NM_001077497	PRR3	RefSeq	3.62068	5.32713	1.70645	4.76499e-06
1038	ASHGA5P050946	protein_coding	NM_181353	ID1	RefSeq	5.33711	7.0435	1.70639	0.0224912
1039	ASHGA5P010966	protein_coding	NM_005907	MAN1A1	RefSeq	2.86624	4.57149	1.70525	0.00351374
1040	ASHGA5P011749	protein_coding	NM_020150	SAR1A	RefSeq	6.23183	7.93695	1.70512	5.78584e-05
1041	ASHGA5P001955	protein_coding	NM_031209	QTRT1	RefSeq	7.90261	9.60758	1.70498	0.000148952
1042	ASHGA5P012049	protein_coding	NM_006920	SCN1A	RefSeq	3.41679	5.12116	1.70437	0.012329
1043	ASHGA5P012237	protein_coding	NM_005516	HLA-E	RefSeq	13.2248	14.9287	1.70393	1.89181e-06
1044	ASHGA5P003684	protein_coding	NM_138461	TM4SF19	RefSeq	3.1627	4.86602	1.70332	0.00239073
1045	ASHGA5P043891	protein_coding	ENST00000262432	METTL2B	GENCODE	9.33551	11.038	1.70247	1.8174e-11
1046	ASHGA5P048932	protein_coding	NM_018445	VIMP	RefSeq	8.99612	10.6985	1.70239	0.000310602
1047	ASHGA5P033584	protein_coding	ENST00000306346	ZNF396	GENCODE	3.73407	5.43643	1.70236	0.0172573
1048	ASHGA5P013041	protein_coding	NM_001039649	ZMYM5	RefSeq	6.68664	8.38855	1.70191	0.000951228
1049	ASHGA5P007716	protein_coding	NM_007219	RNF24	RefSeq	4.08489	5.78647	1.70158	0.000374228
1050	ASHGA5P007078	protein_coding	NM_032765	TRIM52	RefSeq	4.30207	6.00341	1.70134	1.65303e-06
1051	ASHGA5P002734	protein_coding	NM_003799	RNMT	RefSeq	6.60283	8.30387	1.70104	0.000345061
1052	ASHGA5P007092	protein_coding	NM_173530	ZNF610	RefSeq	5.40223	7.10264	1.70041	4.38998e-05
1053	ASHGA5P005890	protein_coding	NM_031427	DNAL1	RefSeq	3.35364	5.05401	1.70037	0.00043081
1054	ASHGA5P050102	protein_coding	NM_145233	ZNF625	RefSeq	4.47849	6.17879	1.7003	2.44896e-07
1055	ASHGA5P029322	protein_coding	NM_173849	GSC	RefSeq	4.00759	5.70588	1.69829	0.000794093
1056	ASHGA5P005607	protein_coding	NM_001178129	SEMA3E	RefSeq	4.86784	6.56601	1.69817	0.0042492
1057	ASHGA5P055830	protein_coding	NM_006260	DNAJC3	RefSeq	7.39776	9.09535	1.69759	1.16296e-07
1058	ASHGA5P004385	protein_coding	NM_001017928	CCDC58	RefSeq	3.73365	5.43086	1.6972	0.0162868
1059	ASHGA5P002010	protein_coding	NM_022346	NCAPG	RefSeq	3.36554	5.0627	1.69716	0.0101784
1060	ASHGA5P051389	protein_coding	NM_198560	LHFPL4	RefSeq	3.91906	5.61364	1.69458	0.000254718
1061	ASHGA5P055332	protein_coding	ENST00000282892	MED21	GENCODE	9.4381	11.1324	1.69433	2.98143e-08
1062	ASHGA5P002815	protein_coding	NM_018431	DOK5	RefSeq	3.59515	5.28836	1.69322	0.00132469
1063	ASHGA5P008140	protein_coding	NM_021988	UBE2V1	RefSeq	6.64118	8.33423	1.69305	1.10095e-06
1064	ASHGA5P002051	protein_coding	NM_006299	ZNF193	RefSeq	5.02942	6.72139	1.69197	0.0454959
1065	ASHGA5P019069	protein_coding	NM_182523	CMC1	RefSeq	9.04107	10.7328	1.69168	7.91737e-07
1066	ASHGA5P049707	protein_coding	NM_001012511	GOSR2	RefSeq	5.28341	6.97309	1.68968	8.82398e-07
1067	ASHGA5P008702	protein_coding	NM_001031812	CSNK1G3	RefSeq	5.52988	7.21936	1.68947	7.48272e-06
1068	ASHGA5P007430	protein_coding	NM_001031746	VSTM4	RefSeq	4.0165	5.70541	1.68891	0.00044159
1069	ASHGA5P053085	protein_coding	NM_022116	FIGNL1	RefSeq	6.65352	8.34241	1.68889	0.000113436
1070	ASHGA5P010069	protein_coding	NM_017941	C17orf80	RefSeq	4.25896	5.94764	1.68868	0.00344339
1071	ASHGA5P050770	protein_coding	NM_001135745	ALS2	RefSeq	6.45085	8.13952	1.68867	0.000126075
1072	ASHGA5P008500	protein_coding	NM_173208	TGIF1	RefSeq	3.68786	5.37644	1.68858	0.0446397
1073	ASHGA5P043901	protein_coding	NM_001130720	AHCYL2	RefSeq	7.00515	8.69354	1.68839	2.57578e-07
1074	ASHGA5P052648	protein_coding	NM_005514	HLA-B	RefSeq	14.1038	15.7921	1.68835	0.000139233
1075	ASHGA5P012496	protein_coding	NM_002074	GNB1	RefSeq	11.7636	13.4503	1.68672	5.28845e-08
1076	ASHGA5P054937	protein_coding	NM_138689	PPP1R14B	RefSeq	12.9487	14.6354	1.6867	5.79194e-08
1077	ASHGA5P003470	protein_coding	NM_001170699	SPATA22	RefSeq	5.97284	7.65954	1.6867	0.00882298
1078	ASHGA5P017141	protein_coding	NM_001024372	BAALC	RefSeq	11.3205	13.0062	1.68568	4.35309e-05
1079	ASHGA5P007400	protein_coding	NM_153688	ZFP1	RefSeq	3.18088	4.86514	1.68426	0.000149396
1080	ASHGA5P032474	protein_coding	NM_001113738	ARL17A	RefSeq	5.02948	6.71247	1.68299	4.76948e-08
1081	ASHGA5P001862	protein_coding	NM_144581	C14orf149	RefSeq	10.6965	12.3791	1.68263	1.75254e-05
1082	ASHGA5P049585	protein_coding	NM_152464	TMEM199	RefSeq	8.71724	10.3995	1.68228	7.09201e-13
1083	ASHGA5P002321	protein_coding	NM_025009	CEP135	RefSeq	3.60471	5.2869	1.6822	0.00587846
1084	ASHGA5P034475	protein_coding	ENST00000254321	ZNF700	GENCODE	10.7936	12.4752	1.68153	9.66278e-07
1085	ASHGA5P014210	protein_coding	NM_174886	TGIF1	RefSeq	4.0706	5.75146	1.68086	0.0349488
1086	ASHGA5P012591	protein_coding	NM_001111038	FBXL13	RefSeq	3.66254	5.34312	1.68059	0.00298135
1087	ASHGA5P028754	protein_coding	NM_001629	ALOX5AP	RefSeq	10.3962	12.0766	1.68039	0.0268696
1088	ASHGA5P050513	protein_coding	NM_016297	PCYOX1	RefSeq	4.66774	6.34746	1.67972	0.00161638
1089	ASHGA5P001510	protein_coding	NM_001100623	PLEKHB2	RefSeq	5.67279	7.35162	1.67883	0.00249156
1090	ASHGA5P005423	protein_coding	NM_001076675	ZNF626	RefSeq	9.13311	10.8117	1.67862	6.69512e-08
1091	ASHGA5P051437	protein_coding	NM_014483	RBMS3	RefSeq	4.78127	6.45918	1.67791	6.89566e-08
1092	ASHGA5P015757	protein_coding	NM_001099280	HEATR7A	RefSeq	3.5272	5.20486	1.67765	0.0012656
1093	ASHGA5P017241	protein_coding	NM_003624	RANBP3	RefSeq	4.40519	6.08269	1.6775	1.40642e-05
1094	ASHGA5P044357	protein_coding	NM_018440	PAG1	RefSeq	4.67661	6.35381	1.6772	6.89885e-06
1095	ASHGA5P015416	protein_coding	ENST00000420083	ILF3	GENCODE	6.11226	7.78844	1.67618	0.0220817
1096	ASHGA5P039801	protein_coding	NM_018366	BLOC1S4	RefSeq	9.02034	10.6953	1.67501	9.02383e-10
1097	ASHGA5P036064	protein_coding	NM_001205288	LIMS3L	RefSeq	8.10815	9.78209	1.67394	2.45627e-05
1098	ASHGA5P007511	protein_coding	NM_024828	CAAP1	RefSeq	4.69391	6.36759	1.67369	0.00105902
1099	ASHGA5P001799	protein_coding	ENST00000424807	LILRB3	GENCODE	3.2192	4.89233	1.67313	0.00509811
1100	ASHGA5P001929	protein_coding	NM_001708	OPN1SW	RefSeq	3.13449	4.80745	1.67296	1.04863e-05
1101	ASHGA5P014490	protein_coding	NM_001143680	GSTK1	RefSeq	8.26799	9.94076	1.67277	0.000392363
1102	ASHGA5P051729	protein_coding	NM_004733	SLC33A1	RefSeq	3.38832	5.06108	1.67276	0.00453872
1103	ASHGA5P014505	protein_coding	NM_001128143	PMS1	RefSeq	4.25838	5.93107	1.67269	8.35739e-05
1104	ASHGA5P014209	protein_coding	NM_001135598	CLHC1	RefSeq	3.62519	5.29774	1.67255	0.00778715
1105	ASHGA5P055783	protein_coding	NM_001162498	LPAR6	RefSeq	7.16229	8.83446	1.67217	0.00261684
1106	ASHGA5P007837	protein_coding	NM_001032372	ZNF226	RefSeq	7.08833	8.76034	1.67202	3.15742e-05
1107	ASHGA5P011698	protein_coding	NM_016004	IFT52	RefSeq	4.61272	6.28457	1.67186	0.0340997
1108	ASHGA5P016096	protein_coding	NM_001131063	SAP30L	RefSeq	10.357	12.0285	1.67157	2.08316e-10
1109	ASHGA5P009225	protein_coding	NM_080423	PTPN2	RefSeq	11.0318	12.7007	1.66888	4.74662e-05
1110	ASHGA5P056000	protein_coding	NM_080867	SOCS4	RefSeq	5.06318	6.73134	1.66816	4.6061e-06
1111	ASHGA5P008884	protein_coding	NM_199359	TPD52L2	RefSeq	4.21049	5.8782	1.66771	0.00706785
1112	ASHGA5P009293	protein_coding	NM_144628	TBC1D20	RefSeq	5.13555	6.80318	1.66763	1.07203e-05
1113	ASHGA5P006276	protein_coding	ENST00000316562	PANK2	GENCODE	5.99091	7.658	1.66709	0.0456426
1114	ASHGA5P040773	protein_coding	NM_003122	SPINK1	RefSeq	5.5519	7.21814	1.66624	0.000280453
1115	ASHGA5P001321	protein_coding	NM_001165881	ZNF268	RefSeq	4.8278	6.49371	1.66591	2.79429e-05
1116	ASHGA5P004596	protein_coding	NM_001008708	CHAC2	RefSeq	4.8721	6.53778	1.66567	0.0110612
1117	ASHGA5P014072	protein_coding	NM_001163152	ETV1	RefSeq	3.60316	5.2686	1.66544	0.00609664
1118	ASHGA5P032152	protein_coding	NM_152599	MFSD6L	RefSeq	4.38739	6.05274	1.66535	0.00174097
1119	ASHGA5P011566	protein_coding	NM_006845	KIF2C	RefSeq	4.10191	5.76674	1.66482	0.00131914
1120	ASHGA5P054697	protein_coding	NM_000613	HPX	RefSeq	7.31303	8.97711	1.66407	1.15335e-05
1121	ASHGA5P052217	protein_coding	NM_015384	NIPBL	RefSeq	8.54713	10.2112	1.66404	2.59053e-08
1122	ASHGA5P045574	protein_coding	ENST00000356628	NRARP	GENCODE	12.2069	13.8705	1.66363	4.24743e-06
1123	ASHGA5P003655	protein_coding	NM_004162	RAB5A	RefSeq	5.12148	6.78288	1.6614	0.000669844
1124	ASHGA5P005687	protein_coding	NM_001145293	NGLY1	RefSeq	3.56326	5.22381	1.66054	0.0159478
1125	ASHGA5P009241	protein_coding	NM_198589	BSG	RefSeq	5.36544	7.02346	1.65802	1.67826e-05
1126	ASHGA5P033111	protein_coding	NM_031421	TTC25	RefSeq	3.09335	4.75022	1.65687	0.000327574
1127	ASHGA5P021318	protein_coding	NM_152238	SNX7	RefSeq	4.9241	6.58081	1.65672	0.0355004
1128	ASHGA5P005750	protein_coding	NM_001005417	B4GALT2	RefSeq	7.14635	8.80179	1.65544	0.0212425
1129	ASHGA5P007431	protein_coding	ENST00000332859	SUMO3	GENCODE	7.23894	8.89324	1.6543	5.79094e-07
1130	ASHGA5P016954	protein_coding	ENST00000435989	ZNF814	GENCODE	6.35675	8.01071	1.65396	1.81138e-06
1131	ASHGA5P012241	protein_coding	NM_001127325	MAD2L2	RefSeq	6.58267	8.23658	1.65391	0.00308465
1132	ASHGA5P002974	protein_coding	NM_005465	AKT3	RefSeq	5.17274	6.82627	1.65353	1.18759e-05
1133	ASHGA5P006227	protein_coding	NM_019071	ING3	RefSeq	7.49444	9.14699	1.65256	0.00677166
1134	ASHGA5P040337	protein_coding	NM_004892	SEC22B	RefSeq	4.8937	6.54508	1.65138	4.27192e-08
1135	ASHGA5P012912	protein_coding	NM_001166118	NT5C3	RefSeq	6.24883	7.89978	1.65095	0.0334881
1136	ASHGA5P002437	protein_coding	NM_177988	MRPL47	RefSeq	12.2602	13.9108	1.65057	1.45133e-10
1137	ASHGA5P003505	protein_coding	ENST00000269349	EIF4A3	GENCODE	8.38423	10.0347	1.65044	0.0174133
1138	ASHGA5P042686	protein_coding	NM_025217	ULBP2	RefSeq	8.32546	9.97532	1.64986	0.00115103
1139	ASHGA5P003671	protein_coding	NM_018394	ABHD10	RefSeq	5.11932	6.7681	1.64877	0.0374666
1140	ASHGA5P007159	protein_coding	NM_002583	PAWR	RefSeq	5.97661	7.62515	1.64854	0.0251858
1141	ASHGA5P007955	protein_coding	NM_001142414	CRCP	RefSeq	4.01567	5.6642	1.64853	6.3817e-06
1142	ASHGA5P004008	protein_coding	NM_001164468	TMED7-TICAM2	RefSeq	3.03017	4.67867	1.6485	0.00783763
1143	ASHGA5P007261	protein_coding	NM_012463	ATP6V0A2	RefSeq	4.41397	6.06096	1.64699	0.00229928
1144	ASHGA5P002583	protein_coding	NM_014999	RAB21	RefSeq	6.19456	7.8415	1.64693	5.28347e-09
1145	ASHGA5P043117	protein_coding	NM_030806	C1orf21	RefSeq	7.50094	9.14746	1.64652	0.0032094
1146	ASHGA5P026862	protein_coding	NM_032873	UBASH3B	RefSeq	5.90023	7.54673	1.6465	9.24921e-05
1147	ASHGA5P015688	protein_coding	NM_032483	PPAPDC1B	RefSeq	8.53426	10.1807	1.64645	2.36156e-07
1148	ASHGA5P006875	protein_coding	NM_001142402	CD164	RefSeq	8.78539	10.4317	1.64628	1.20436e-05
1149	ASHGA5P035727	protein_coding	NM_021643	TRIB2	RefSeq	4.76291	6.40889	1.64598	0.0144503
1150	ASHGA5P014319	protein_coding	NM_014707	HDAC9	RefSeq	3.49044	5.13584	1.64541	0.000135225
1151	ASHGA5P034088	protein_coding	NM_001011699	HAUS8	RefSeq	4.41358	6.05812	1.64454	0.0215356
1152	ASHGA5P009336	protein_coding	NM_138763	BAX	RefSeq	5.62267	7.26634	1.64367	0.0409233
1153	ASHGA5P003174	protein_coding	NM_152295	TARS	RefSeq	3.46494	5.10796	1.64302	0.0286268
1154	ASHGA5P021833	protein_coding	NM_001168301	KLHL13	RefSeq	3.35807	4.99968	1.64161	0.000456404
1155	ASHGA5P012193	protein_coding	NM_001018136	NME1-NME2	RefSeq	9.7047	11.3441	1.63937	4.49818e-07
1156	ASHGA5P009060	protein_coding	NM_005726	TSFM	RefSeq	8.94219	10.5803	1.63815	0.0291985
1157	ASHGA5P046154	protein_coding	NM_000898	MAOB	RefSeq	8.06075	9.69836	1.63761	0.00109562
1158	ASHGA5P014071	protein_coding	NM_001163150	ETV1	RefSeq	2.81427	4.45185	1.63757	0.00106882
1159	ASHGA5P052591	protein_coding	NM_003526	HIST1H2BC	RefSeq	6.86243	8.49918	1.63675	0.0220317
1160	ASHGA5P005271	protein_coding	NM_133506	DCN	RefSeq	11.5253	13.1617	1.63644	0.00688074
1161	ASHGA5P003496	protein_coding	NM_005964	MYH10	RefSeq	3.32676	4.96304	1.63628	9.67437e-06
1162	ASHGA5P010622	protein_coding	NM_001142572	ZNF669	RefSeq	7.72707	9.36328	1.63622	3.50108e-09
1163	ASHGA5P003837	protein_coding	NM_078468	BCCIP	RefSeq	8.33048	9.96645	1.63597	0.0180875
1164	ASHGA5P051118	protein_coding	ENST00000400485	MORC3	GENCODE	7.21355	8.84756	1.63401	0.00253667
1165	ASHGA5P051103	protein_coding	NM_000874	IFNAR2	RefSeq	3.59986	5.23378	1.63392	0.0179778
1166	ASHGA5P004621	protein_coding	ENST00000295645	PDCL2	GENCODE	3.08522	4.7189	1.63368	0.0109049
1167	ASHGA5P007455	protein_coding	NM_134269	SMTN	RefSeq	8.44783	10.0813	1.63347	0.0173038
1168	ASHGA5P033983	protein_coding	NM_002034	FUT5	RefSeq	3.03659	4.66784	1.63125	0.0126421
1169	ASHGA5P006099	protein_coding	NM_000043	FAS	RefSeq	5.5909	7.22188	1.63099	0.0339477
1170	ASHGA5P052226	protein_coding	NM_033484	FBXO4	RefSeq	7.85106	9.48166	1.6306	0.0438567
1171	ASHGA5P041651	protein_coding	NM_006638	RPP40	RefSeq	7.92908	9.55859	1.62951	0.000353327
1172	ASHGA5P007818	protein_coding	NM_182826	SCARA3	RefSeq	10.6477	12.2772	1.62949	3.30309e-06
1173	ASHGA5P007515	protein_coding	NM_182609	ZNF677	RefSeq	7.58839	9.21787	1.62948	3.41622e-05
1174	ASHGA5P007201	protein_coding	NM_001024075	HNMT	RefSeq	6.1747	7.80318	1.62848	0.00325509
1175	ASHGA5P007918	protein_coding	NM_020141	TMEM167B	RefSeq	6.05347	7.68175	1.62829	7.05421e-07
1176	ASHGA5P043999	protein_coding	NM_005066	SFPQ	RefSeq	7.00192	8.62943	1.62751	0.0309617
1177	ASHGA5P002148	protein_coding	NM_005854	RAMP2	RefSeq	6.64182	8.26926	1.62743	1.14151e-05
1178	ASHGA5P010837	protein_coding	NM_013330	NME7	RefSeq	4.08497	5.71188	1.62691	0.0396994
1179	ASHGA5P007242	protein_coding	NM_001079537	TRAPPC6B	RefSeq	6.8329	8.45945	1.62655	2.80049e-08
1180	ASHGA5P049858	protein_coding	NM_015167	JMJD6	RefSeq	8.94731	10.5735	1.62621	1.73281e-08
1181	ASHGA5P021613	protein_coding	NM_001145375	ALKBH2	RefSeq	5.32921	6.95534	1.62613	0.00332083
1182	ASHGA5P054002	protein_coding	NM_004493	HSD17B10	RefSeq	9.6987	11.3243	1.62565	1.25698e-08
1183	ASHGA5P011463	protein_coding	NM_003859	DPM1	RefSeq	9.43875	11.0633	1.62452	0.0108854
1184	ASHGA5P007042	protein_coding	NM_080422	PTPN2	RefSeq	11.2028	12.8271	1.62424	3.65746e-05
1185	ASHGA5P001358	protein_coding	NM_181578	RFC5	RefSeq	5.42028	7.04353	1.62325	0.0107813
1186	ASHGA5P012451	protein_coding	NM_001127398	ERLEC1	RefSeq	8.00424	9.62715	1.62291	0.039325
1187	ASHGA5P053634	protein_coding	NM_001135920	KIAA1432	RefSeq	5.1499	6.7694	1.61949	7.61856e-06
1188	ASHGA5P003973	protein_coding	NM_024697	ZNF385D	RefSeq	5.17538	6.79477	1.61939	0.00754857
1189	ASHGA5P003995	protein_coding	NM_006464	TGOLN2	RefSeq	7.88726	9.50626	1.619	7.10569e-07
1190	ASHGA5P054904	protein_coding	ENST00000330574	INTS5	GENCODE	3.60672	5.22563	1.61892	4.15672e-06
1191	ASHGA5P004958	protein_coding	NM_001143976	WEE1	RefSeq	2.76057	4.37879	1.61822	0.00489076
1192	ASHGA5P001397	protein_coding	NM_015895	GMNN	RefSeq	8.46454	10.0825	1.61792	0.00172657
1193	ASHGA5P048674	protein_coding	NM_004048	B2M	RefSeq	5.83173	7.4493	1.61758	0.0296588
1194	ASHGA5P022260	protein_coding	NM_053064	GNG2	RefSeq	4.58196	6.19919	1.61723	0.00287859
1195	ASHGA5P000787	protein_coding	ENST00000188790	FAP	GENCODE	3.24117	4.858	1.61684	0.0330039
1196	ASHGA5P003455	protein_coding	NM_024052	GID4	RefSeq	8.27003	9.88395	1.61392	7.94096e-09
1197	ASHGA5P004182	protein_coding	NM_000788	DCK	RefSeq	4.1071	5.72076	1.61366	0.0424401
1198	ASHGA5P013077	protein_coding	ENST00000383746	C3orf23	GENCODE	3.01519	4.62818	1.61299	0.00142559
1199	ASHGA5P014562	protein_coding	NM_001130716	PLAC8	RefSeq	5.43747	7.05045	1.61297	0.000111036
1200	ASHGA5P012569	protein_coding	NM_012345	NUFIP1	RefSeq	6.03117	7.64237	1.6112	0.0319697
1201	ASHGA5P012566	protein_coding	ENST00000379119	BCAP29	GENCODE	5.24077	6.85186	1.61108	0.00790174
1202	ASHGA5P018866	protein_coding	NM_001128835	TRAPPC2	RefSeq	9.09303	10.7035	1.61042	7.48021e-07
1203	ASHGA5P007017	protein_coding	NM_001077207	SEC31A	RefSeq	7.39036	8.99973	1.60937	0.0115966
1204	ASHGA5P005108	protein_coding	NM_018128	TSR1	RefSeq	8.21175	9.82105	1.6093	0.0160397
1205	ASHGA5P004144	protein_coding	NM_015969	MRPS17	RefSeq	9.30474	10.9134	1.60867	5.92365e-07
1206	ASHGA5P027616	protein_coding	NM_019086	VSIG10	RefSeq	5.97183	7.58036	1.60852	6.9455e-08
1207	ASHGA5P001263	protein_coding	NM_054022	GOSR2	RefSeq	6.63627	8.24476	1.60848	6.10313e-09
1208	ASHGA5P010631	protein_coding	NM_014812	CEP170	RefSeq	5.03355	6.64156	1.60801	5.90107e-05
1209	ASHGA5P052383	protein_coding	NM_130809	PRRC1	RefSeq	6.88725	8.49511	1.60786	1.9205e-05
1210	ASHGA5P002253	protein_coding	NM_012250	RRAS2	RefSeq	4.2371	5.84459	1.60749	0.0224756
1211	ASHGA5P014251	protein_coding	NM_004296	RGS6	RefSeq	5.07658	6.68377	1.60718	0.00835322
1212	ASHGA5P050188	protein_coding	ENST00000356725	ZNF790	GENCODE	8.51526	10.1215	1.60627	2.51769e-07
1213	ASHGA5P042688	protein_coding	ENST00000367328	PLEKHG1	GENCODE	7.96184	9.56709	1.60525	0.000105648
1214	ASHGA5P001700	protein_coding	NM_005804	DDX39A	RefSeq	8.97794	10.5818	1.6039	0.0368146
1215	ASHGA5P049965	protein_coding	NM_024899	CEP76	RefSeq	8.84995	10.4535	1.60359	7.80183e-05
1216	ASHGA5P001567	protein_coding	NM_001136193	FASTKD2	RefSeq	11.782	13.3852	1.60324	2.40736e-11
1217	ASHGA5P003198	protein_coding	NM_003143	SSBP1	RefSeq	11.5271	13.1302	1.6031	3.24465e-05
1218	ASHGA5P006112	protein_coding	NM_001893	CSNK1D	RefSeq	9.37525	10.9778	1.60257	3.29862e-05
1219	ASHGA5P001095	protein_coding	NM_003821	RIPK2	RefSeq	3.01711	4.61929	1.60219	0.0188639
1220	ASHGA5P007719	protein_coding	NM_032373	PCGF5	RefSeq	3.67086	5.27221	1.60135	0.0110145
1221	ASHGA5P004540	protein_coding	ENST00000294543	TMCO4	GENCODE	8.25532	9.85611	1.60079	4.14473e-05
1222	ASHGA5P009076	protein_coding	NM_181640	CKLF	RefSeq	12.1137	13.7135	1.59977	1.27301e-09
1223	ASHGA5P008419	protein_coding	NM_001178091	BCAT1	RefSeq	3.24605	4.84577	1.59972	0.0394639
1224	ASHGA5P006609	protein_coding	NM_015629	PRPF31	RefSeq	4.25339	5.85257	1.59919	9.59138e-08
1225	ASHGA5P018173	protein_coding	NM_001142577	ZNF780A	RefSeq	7.43353	9.0324	1.59888	5.94831e-07
1226	ASHGA5P052942	protein_coding	uc011jsg.2	HLA-DRB4	UCSC_knowngene	13.2204	14.8189	1.59857	0.00865305
1227	ASHGA5P003939	protein_coding	ENST00000280871	SLC2A13	GENCODE	4.57176	6.17013	1.59837	9.46248e-06
1228	ASHGA5P007804	protein_coding	NM_001003827	TRIM34	RefSeq	4.57087	6.16825	1.59738	0.00699319
1229	ASHGA5P009267	protein_coding	NM_001518	GTF2I	RefSeq	5.94654	7.54184	1.5953	6.49558e-09
1230	ASHGA5P035954	protein_coding	NM_001006665	RPS6KA1	RefSeq	7.70452	9.29946	1.59494	4.52998e-05
1231	ASHGA5P012383	protein_coding	NM_052865	C20orf72	RefSeq	3.52062	5.11513	1.59451	0.0318049
1232	ASHGA5P053618	protein_coding	NM_138367	ZNF251	RefSeq	3.25605	4.85052	1.59447	0.000233742
1233	ASHGA5P001026	protein_coding	NM_006667	PGRMC1	RefSeq	6.78543	8.37926	1.59382	0.000638685
1234	ASHGA5P004401	protein_coding	NM_000100	CSTB	RefSeq	11.8472	13.441	1.59381	1.54599e-05
1235	ASHGA5P011004	protein_coding	NM_005621	S100A12	RefSeq	5.74883	7.34258	1.59375	0.0481203
1236	ASHGA5P050182	protein_coding	NM_133466	ZFP82	RefSeq	3.1829	4.77654	1.59365	0.00832638
1237	ASHGA5P009565	protein_coding	NM_001079862	DBI	RefSeq	11.8674	13.461	1.5936	0.00640744
1238	ASHGA5P013967	protein_coding	ENST00000398283	HDAC2	GENCODE	4.32525	5.91882	1.59357	0.00821672
1239	ASHGA5P005954	protein_coding	NM_002728	PRG2	RefSeq	3.75977	5.35321	1.59344	4.27767e-05
1240	ASHGA5P006598	protein_coding	NM_018314	UEVLD	RefSeq	3.23485	4.82748	1.59263	0.00184012
1241	ASHGA5P002947	protein_coding	NM_020143	PNO1	RefSeq	8.13656	9.72816	1.5916	0.000303486
1242	ASHGA5P014627	protein_coding	ENST00000411986	CTH	GENCODE	3.44536	5.03534	1.58998	0.0179881
1243	ASHGA5P011774	protein_coding	NM_138493	CCDC167	RefSeq	11.2128	12.8019	1.58914	5.17941e-07
1244	ASHGA5P008099	protein_coding	NM_001008712	RBPMS	RefSeq	9.96524	11.5543	1.58909	2.69057e-05
1245	ASHGA5P055744	protein_coding	NM_181785	SLC46A3	RefSeq	7.21348	8.80192	1.58843	5.31921e-06
1246	ASHGA5P001070	protein_coding	NM_001080430	TOX3	RefSeq	4.86074	6.44867	1.58793	0.0442525
1247	ASHGA5P009710	protein_coding	ENST00000356770	PBRM1	GENCODE	3.54433	5.13223	1.5879	0.000428632
1248	ASHGA5P009529	protein_coding	NM_021047	ZNF253	RefSeq	8.72211	10.3099	1.58783	1.04944e-07
1249	ASHGA5P003649	protein_coding	NM_182760	SUMF1	RefSeq	6.78019	8.36784	1.58765	0.0349821
1250	ASHGA5P041126	protein_coding	NM_024055	SLC30A5	RefSeq	4.54391	6.13144	1.58754	0.00440788
1251	ASHGA5P013713	protein_coding	NM_133376	ITGB1	RefSeq	3.52917	5.11635	1.58718	0.0197548
1252	ASHGA5P012038	protein_coding	NM_001037811	HSD17B10	RefSeq	9.5629	11.1498	1.58688	7.29e-08
1253	ASHGA5P054052	protein_coding	NM_006729	DIAPH2	RefSeq	5.41956	7.00548	1.58591	0.00207037
1254	ASHGA5P001998	protein_coding	NM_020234	DTWD1	RefSeq	10.0643	11.6493	1.585	3.39377e-07
1255	ASHGA5P007695	protein_coding	ENST00000335783	CENPQ	GENCODE	3.88461	5.46817	1.58357	0.00150015
1256	ASHGA5P046164	protein_coding	NM_001178099	ZNF182	RefSeq	3.55893	5.14238	1.58345	2.27816e-06
1257	ASHGA5P001731	protein_coding	NM_022337	RAB38	RefSeq	2.92782	4.51098	1.58315	0.0175738
1258	ASHGA5P028156	protein_coding	NM_015336	ZDHHC17	RefSeq	5.90342	7.48655	1.58313	0.000167689
1259	ASHGA5P000958	protein_coding	NM_002788	PSMA3	RefSeq	9.86746	11.4505	1.58303	0.0373817
1260	ASHGA5P012250	protein_coding	ENST00000376741	SP2	GENCODE	3.63322	5.21576	1.58254	0.000221095
1261	ASHGA5P029603	protein_coding	NM_020663	RHOJ	RefSeq	7.83489	9.41679	1.5819	0.00216927
1262	ASHGA5P013350	protein_coding	NM_001039547	GK5	RefSeq	4.87834	6.45998	1.58163	5.03556e-06
1263	ASHGA5P051016	protein_coding	NM_033550	TP53RK	RefSeq	3.24779	4.829	1.58121	0.00865985
1264	ASHGA5P014053	protein_coding	NM_002123	HLA-DQB1	RefSeq	9.65081	11.2316	1.58083	0.000256673
1265	ASHGA5P037734	protein_coding	NM_001184970	PACSIN2	RefSeq	3.47522	5.05569	1.58047	0.00968105
1266	ASHGA5P006591	protein_coding	NM_002139	RBMX	RefSeq	8.47658	10.057	1.5804	0.0339947
1267	ASHGA5P053540	protein_coding	NM_032334	UTP23	RefSeq	8.15864	9.73888	1.58024	2.41772e-06
1268	ASHGA5P013457	protein_coding	NM_002669	PLRG1	RefSeq	4.23903	5.81897	1.57994	0.0494861
1269	ASHGA5P027384	protein_coding	ENST00000408887	C12orf61	GENCODE	6.14727	7.72695	1.57968	0.000126159
1270	ASHGA5P042311	protein_coding	ENST00000369163	HIST1H3H	GENCODE	3.55654	5.13617	1.57963	0.00809168
1271	ASHGA5P053797	protein_coding	NM_001012361	WDR31	RefSeq	3.63653	5.2155	1.57897	0.000255378
1272	ASHGA5P002025	protein_coding	NM_003794	SNX4	RefSeq	10.0061	11.5846	1.57849	2.10779e-05
1273	ASHGA5P002964	protein_coding	NM_001012411	SGOL1	RefSeq	3.06426	4.64249	1.57823	0.000485752
1274	ASHGA5P051135	protein_coding	NM_004627	WRB	RefSeq	4.50591	6.084	1.57809	0.013575
1275	ASHGA5P012111	protein_coding	NM_001288	CLIC1	RefSeq	9.43381	11.0114	1.57756	0.00800832
1276	ASHGA5P001234	protein_coding	NM_018465	PLGRKT	RefSeq	11.1262	12.7037	1.57753	1.19857e-05
1277	ASHGA5P002669	protein_coding	NM_006405	TM9SF1	RefSeq	7.53755	9.11499	1.57744	0.0199799
1278	ASHGA5P055377	protein_coding	NM_033124	CCDC65	RefSeq	7.71935	9.29615	1.5768	0.00240667
1279	ASHGA5P016444	protein_coding	NM_170738	MRPL11	RefSeq	7.48895	9.06514	1.57619	0.00612819
1280	ASHGA5P015338	protein_coding	NM_001163121	RDM1	RefSeq	4.54054	6.11586	1.57532	0.000211302
1281	ASHGA5P004342	protein_coding	NM_001236	CBR3	RefSeq	8.10028	9.67519	1.57491	0.000525905
1282	ASHGA5P000690	protein_coding	NM_025073	SIKE1	RefSeq	7.67215	9.24672	1.57456	9.8685e-06
1283	ASHGA5P013914	protein_coding	NM_178584	2010-09-01	RefSeq	5.3252	6.89931	1.5741	6.40819e-06
1284	ASHGA5P016242	protein_coding	NM_080598	DDX39B	RefSeq	3.75071	5.32468	1.57398	0.0479731
1285	ASHGA5P036889	protein_coding	NM_172109	KCNQ2	RefSeq	12.4536	14.0275	1.5739	0.0120788
1286	ASHGA5P006030	protein_coding	NM_021219	JAM2	RefSeq	7.77678	9.34955	1.57277	0.0231301
1287	ASHGA5P002507	protein_coding	NM_021199	SQRDL	RefSeq	10.6199	12.1925	1.57259	0.000379061
1288	ASHGA5P021932	protein_coding	NM_001190983	COQ7	RefSeq	4.91787	6.48945	1.57159	0.00780269
1289	ASHGA5P050222	protein_coding	ENST00000262890	PAFAH1B3	GENCODE	5.67617	7.24747	1.5713	0.000597871
1290	ASHGA5P043900	protein_coding	NM_005631	SMO	RefSeq	3.84231	5.41293	1.57062	0.000437349
1291	ASHGA5P002035	protein_coding	NM_018466	ALG13	RefSeq	7.30253	8.87289	1.57036	0.000981022
1292	ASHGA5P010753	protein_coding	NM_021633	KLHL12	RefSeq	6.27846	7.84848	1.57002	2.23839e-07
1293	ASHGA5P005354	protein_coding	NM_152680	TMEM154	RefSeq	3.5612	5.13115	1.56995	0.00556903
1294	ASHGA5P005940	protein_coding	NM_144721	THAP6	RefSeq	2.80539	4.37468	1.5693	0.000216255
1295	ASHGA5P006378	protein_coding	NM_032525	TUBB6	RefSeq	3.6525	5.22165	1.56915	0.0222933
1296	ASHGA5P003962	protein_coding	NM_172250	MMAA	RefSeq	6.06576	7.63468	1.56892	0.000608163
1297	ASHGA5P025168	protein_coding	NM_000442	PECAM1	RefSeq	8.47528	10.0442	1.56892	0.00374928
1298	ASHGA5P008655	protein_coding	NM_138761	BAX	RefSeq	9.58248	11.1511	1.56858	3.16691e-05
1299	ASHGA5P005617	protein_coding	NM_014230	SRP68	RefSeq	3.35304	4.92142	1.56838	0.0338757
1300	ASHGA5P015027	protein_coding	NM_005533	IFI35	RefSeq	6.65182	8.21878	1.56696	0.000124381
1301	ASHGA5P013746	protein_coding	NM_001009183	GEMIN2	RefSeq	8.77852	10.3415	1.56294	0.000455251
1302	ASHGA5P042109	protein_coding	NM_032145	FBXO30	RefSeq	3.82645	5.38924	1.56279	0.0031143
1303	ASHGA5P012575	protein_coding	NM_013238	DNAJC15	RefSeq	11.4334	12.9955	1.56209	7.07424e-07
1304	ASHGA5P009464	protein_coding	NM_001159677	SYNCRIP	RefSeq	2.93242	4.49439	1.56197	0.013677
1305	ASHGA5P043064	protein_coding	ENST00000335866	GRB10	GENCODE	5.48211	7.04362	1.56151	0.00483296
1306	ASHGA5P047157	protein_coding	NM_001039762	FAM196A	RefSeq	3.49395	5.05485	1.5609	0.00679234
1307	ASHGA5P016784	protein_coding	NM_001005851	ZNF780B	RefSeq	6.85429	8.4149	1.56061	4.90026e-07
1308	ASHGA5P007298	protein_coding	NM_182688	UBE2G2	RefSeq	5.5039	7.06427	1.56037	0.000648419
1309	ASHGA5P005725	protein_coding	NM_173060	CAST	RefSeq	7.17799	8.73744	1.55946	9.58426e-06
1310	ASHGA5P009229	protein_coding	NM_020194	MFF	RefSeq	8.65215	10.2109	1.55876	2.26898e-05
1311	ASHGA5P028237	protein_coding	NM_018370	DRAM1	RefSeq	6.44186	8.0004	1.55854	0.00331249
1312	ASHGA5P014999	protein_coding	NM_001141945	ACTA2	RefSeq	5.5857	7.14424	1.55854	0.048984
1313	ASHGA5P002576	protein_coding	NM_004664	LIN7A	RefSeq	8.67539	10.2337	1.55827	0.000108687
1314	ASHGA5P010626	protein_coding	NM_001143943	EFCAB2	RefSeq	7.01526	8.57194	1.55668	0.0204305
1315	ASHGA5P005431	protein_coding	NM_203463	CERS6	RefSeq	4.79944	6.35599	1.55656	0.0477268
1316	ASHGA5P001549	protein_coding	NM_001185127	VAMP4	RefSeq	7.59609	9.15235	1.55626	0.00160404
1317	ASHGA5P000979	protein_coding	NM_002687	PNN	RefSeq	5.67612	7.23223	1.55611	0.00242355
1318	ASHGA5P003604	protein_coding	NM_004300	ACP1	RefSeq	9.13764	10.6917	1.55407	0.0107751
1319	ASHGA5P013135	protein_coding	NM_002318	LOXL2	RefSeq	3.07329	4.62731	1.55402	0.000513609
1320	ASHGA5P011063	protein_coding	NM_004425	ECM1	RefSeq	4.16038	5.71438	1.554	0.0132796
1321	ASHGA5P001209	protein_coding	ENST00000222990	SNX8	GENCODE	6.55526	8.1087	1.55343	8.56213e-06
1322	ASHGA5P037862	protein_coding	NM_001039948	SGSM1	RefSeq	9.51975	11.0724	1.55261	0.000379122
1323	ASHGA5P006588	protein_coding	NM_030790	ITFG1	RefSeq	5.37975	6.93206	1.55231	0.0238683
1324	ASHGA5P029431	protein_coding	NM_002935	RNASE3	RefSeq	5.30571	6.85751	1.5518	0.0257775
1325	ASHGA5P002778	protein_coding	NM_015626	WSB1	RefSeq	5.09006	6.64141	1.55135	9.04252e-07
1326	ASHGA5P012765	protein_coding	NM_001018091	GCOM1	RefSeq	7.96703	9.51792	1.55089	2.0487e-07
1327	ASHGA5P008667	protein_coding	NM_003343	UBE2G2	RefSeq	3.33638	4.8861	1.54972	0.00344216
1328	ASHGA5P042906	protein_coding	NM_016545	IER5	RefSeq	12.657	14.2062	1.5492	2.77057e-09
1329	ASHGA5P051022	protein_coding	NM_018683	RNF114	RefSeq	8.42596	9.97485	1.54889	1.90357e-06
1330	ASHGA5P037971	protein_coding	NM_013416	NCF4	RefSeq	4.54425	6.09304	1.5488	0.00104807
1331	ASHGA5P049348	protein_coding	NM_014223	NFYC	RefSeq	6.28618	7.83472	1.54855	0.00201884
1332	ASHGA5P010128	protein_coding	NM_031989	PCBP2	RefSeq	10.395	11.9435	1.54844	0.00248331
1333	ASHGA5P012601	protein_coding	NM_001040697	UEVLD	RefSeq	4.81046	6.35874	1.54828	0.0204351
1334	ASHGA5P002080	protein_coding	NM_005720	ARPC1B	RefSeq	8.16024	9.70842	1.54818	0.0141789
1335	ASHGA5P055330	protein_coding	NM_001171888	FGFR1OP2	RefSeq	10.0731	11.6207	1.54765	5.29763e-06
1336	ASHGA5P049635	protein_coding	NM_007026	DUSP14	RefSeq	4.67872	6.22608	1.54736	0.0301261
1337	ASHGA5P007548	protein_coding	NM_001122659	EDNRB	RefSeq	11.5275	13.0745	1.54704	1.97807e-05
1338	ASHGA5P012076	protein_coding	NM_017680	ASPN	RefSeq	3.30684	4.85353	1.54669	0.0201928
1339	ASHGA5P011961	protein_coding	NM_018112	TMEM38B	RefSeq	7.02009	8.56549	1.54539	0.000109197
1340	ASHGA5P011780	protein_coding	NM_013411	AK2	RefSeq	5.46858	7.01392	1.54534	0.00288084
1341	ASHGA5P027083	protein_coding	NM_176889	TAS2R20	RefSeq	3.25633	4.79966	1.54333	0.00271387
1342	ASHGA5P050187	protein_coding	NM_152603	ZNF567	RefSeq	7.30304	8.84633	1.54328	0.0309489
1343	ASHGA5P007084	protein_coding	NM_005748	YAF2	RefSeq	6.97299	8.51555	1.54256	0.0340898
1344	ASHGA5P011871	protein_coding	NM_004888	ATP6V1G1	RefSeq	10.4714	12.0125	1.54111	0.00115484
1345	ASHGA5P045744	protein_coding	ENST00000377477	ANKRD20A1	GENCODE	4.43397	5.97502	1.54105	0.0303798
1346	ASHGA5P002219	protein_coding	NM_001085354	MORC4	RefSeq	5.65279	7.19359	1.5408	0.0442459
1347	ASHGA5P003617	protein_coding	NM_001166264	LTBP1	RefSeq	7.65958	9.20038	1.54079	0.0104427
1348	ASHGA5P007384	protein_coding	NM_015219	EXOC7	RefSeq	5.77312	7.31378	1.54067	0.00287351
1349	ASHGA5P013346	protein_coding	NM_003186	TAGLN	RefSeq	6.90448	8.44513	1.54064	0.00402471
1350	ASHGA5P009544	protein_coding	NM_003820	TNFRSF14	RefSeq	4.17282	5.71266	1.53984	0.0272462
1351	ASHGA5P004736	protein_coding	NM_007080	LSM6	RefSeq	10.8568	12.3965	1.53972	0.000554466
1352	ASHGA5P013763	protein_coding	NM_001987	ETV6	RefSeq	4.5719	6.11117	1.53927	0.0327047
1353	ASHGA5P054832	protein_coding	NM_001143984	PTPMT1	RefSeq	8.8635	10.4028	1.53925	1.23852e-06
1354	ASHGA5P014407	protein_coding	ENST00000407967	RNFT2	GENCODE	9.10341	10.6421	1.53868	5.81569e-06
1355	ASHGA5P010779	protein_coding	NM_005715	UST	RefSeq	5.01258	6.55118	1.53859	0.0122984
1356	ASHGA5P054157	protein_coding	NM_134325	SLC26A9	RefSeq	8.54279	10.0797	1.53694	0.00701686
1357	ASHGA5P001203	protein_coding	NM_017946	FKBP14	RefSeq	5.71789	7.25428	1.53639	3.36202e-06
1358	ASHGA5P011346	protein_coding	NM_138467	TYW3	RefSeq	6.41264	7.94873	1.53609	0.0161822
1359	ASHGA5P002177	protein_coding	ENST00000254630	PTCD3	GENCODE	4.84606	6.38067	1.53461	0.00847801
1360	ASHGA5P005236	protein_coding	NM_001142597	CLP1	RefSeq	3.54764	5.08163	1.53399	0.0340834
1361	ASHGA5P028757	protein_coding	NM_152325	TEX26	RefSeq	4.3528	5.88677	1.53397	0.0195352
1362	ASHGA5P051565	protein_coding	ENST00000302746	PDHB	GENCODE	3.32399	4.85786	1.53387	8.68223e-05
1363	ASHGA5P004828	protein_coding	NM_138777	MRRF	RefSeq	3.93748	5.47099	1.53351	0.000503335
1364	ASHGA5P004705	protein_coding	NM_000671	ADH5	RefSeq	12.6965	14.2296	1.5331	5.90302e-08
1365	ASHGA5P010917	protein_coding	NM_001185108	CD1E	RefSeq	2.89715	4.43016	1.53301	0.00797429
1366	ASHGA5P001282	protein_coding	ENST00000225992	PPY	GENCODE	3.49196	5.02487	1.53291	0.016274
1367	ASHGA5P034574	protein_coding	NM_021175	HAMP	RefSeq	7.5478	9.07973	1.53193	0.00612105
1368	ASHGA5P053498	protein_coding	NM_203390	RBM12B	RefSeq	7.57095	9.1028	1.53185	7.8027e-05
1369	ASHGA5P044254	protein_coding	NM_003068	SNAI2	RefSeq	4.41129	5.94279	1.5315	0.0115718
1370	ASHGA5P001502	protein_coding	NM_000821	GGCX	RefSeq	7.77756	9.30872	1.53116	0.000340828
1371	ASHGA5P031631	protein_coding	NM_001145545	C16orf82	RefSeq	5.22773	6.75834	1.53062	0.00196951
1372	ASHGA5P003135	protein_coding	NM_018317	TBC1D19	RefSeq	9.17058	10.7005	1.52996	6.9845e-11
1373	ASHGA5P005434	protein_coding	NM_032816	CEP89	RefSeq	3.16989	4.69964	1.52975	0.00249177
1374	ASHGA5P007104	protein_coding	ENST00000328178	ZNF85	GENCODE	8.8488	10.3781	1.5293	2.77164e-06
1375	ASHGA5P008604	protein_coding	ENST00000344795	C20orf24	GENCODE	10.4584	11.9875	1.5291	0.0309847
1376	ASHGA5P029435	protein_coding	NM_001029991	METTL17	RefSeq	8.92366	10.4522	1.52855	1.03825e-05
1377	ASHGA5P053785	protein_coding	ENST00000223528	FKTN	GENCODE	3.05096	4.57937	1.52841	0.00204049
1378	ASHGA5P002641	protein_coding	NM_001128141	DPEP1	RefSeq	4.33506	5.86308	1.52803	0.0235406
1379	ASHGA5P002997	protein_coding	NM_004226	STK17B	RefSeq	3.59758	5.12553	1.52794	0.000714725
1380	ASHGA5P007598	protein_coding	NM_018950	HLA-F	RefSeq	13.54	15.0659	1.52596	4.53014e-07
1381	ASHGA5P005726	protein_coding	NM_012212	PTGR1	RefSeq	5.91202	7.43798	1.52596	0.0343926
1382	ASHGA5P050368	protein_coding	NM_004675	DIRAS3	RefSeq	3.72942	5.25528	1.52585	0.0477672
1383	ASHGA5P004183	protein_coding	ENST00000286657	ADAMTS3	GENCODE	4.13037	5.65574	1.52537	0.0153284
1384	ASHGA5P011106	protein_coding	NM_003188	MAP3K7	RefSeq	6.00154	7.52685	1.52531	0.0118409
1385	ASHGA5P006733	protein_coding	NM_001018111	PODXL	RefSeq	3.34846	4.87357	1.52511	0.00211356
1386	ASHGA5P011957	protein_coding	NM_015991	C1QA	RefSeq	4.37805	5.90307	1.52502	0.0233049
1387	ASHGA5P008050	protein_coding	NM_007158	CSDE1	RefSeq	5.5678	7.09242	1.52462	0.00390096
1388	ASHGA5P008170	protein_coding	NM_003877	SOCS2	RefSeq	3.51784	5.04208	1.52425	0.0467561
1389	ASHGA5P022768	protein_coding	NM_018092	NETO2	RefSeq	4.13123	5.65539	1.52416	0.0407729
1390	ASHGA5P045075	protein_coding	ENST00000504548	TIGD5	GENCODE	10.5757	12.0985	1.52279	0.000391277
1391	ASHGA5P015985	protein_coding	NM_001143941	RBM24	RefSeq	4.18545	5.70816	1.52271	3.40173e-06
1392	ASHGA5P004779	protein_coding	NM_203288	RP9	RefSeq	11.2997	12.8219	1.52224	1.4079e-05
1393	ASHGA5P002646	protein_coding	NM_001980	STX2	RefSeq	3.22773	4.74961	1.52188	0.00477517
1394	ASHGA5P005392	protein_coding	NM_021170	HES4	RefSeq	3.78259	5.30424	1.52165	0.00512294
1395	ASHGA5P008940	protein_coding	ENST00000348983	CDC25C	GENCODE	3.02529	4.54671	1.52143	0.00428849
1396	ASHGA5P002222	protein_coding	NM_001100622	C17orf80	RefSeq	5.72495	7.24465	1.5197	0.000235711
1397	ASHGA5P043981	protein_coding	ENST00000409703	FAM115C	GENCODE	6.59479	8.11382	1.51903	0.000455104
1398	ASHGA5P012430	protein_coding	NM_173794	FUNDC1	RefSeq	8.64891	10.1676	1.51872	0.0268313
1399	ASHGA5P040418	protein_coding	NM_153713	LIX1L	RefSeq	6.80007	8.31861	1.51855	0.00587813
1400	ASHGA5P008488	protein_coding	NM_001135214	GIT2	RefSeq	3.32592	4.84421	1.51829	0.00970841
1401	ASHGA5P043921	protein_coding	NM_144648	LRGUK	RefSeq	4.93237	6.44997	1.5176	0.000242868
1402	ASHGA5P006438	protein_coding	NM_007057	ZWINT	RefSeq	6.43549	7.95259	1.51709	5.21294e-07
1403	ASHGA5P009776	protein_coding	NM_181893	UBE2D3	RefSeq	5.29716	6.81424	1.51707	0.000745134
1404	ASHGA5P053149	protein_coding	NM_032936	TMEM60	RefSeq	8.73538	10.2523	1.5169	0.0081149
1405	ASHGA5P009827	protein_coding	NM_015918	POP5	RefSeq	9.56254	11.0783	1.51575	0.00107805
1406	ASHGA5P039884	protein_coding	NM_152696	HIPK1	RefSeq	7.70958	9.22523	1.51564	7.49673e-07
1407	ASHGA5P017993	protein_coding	NM_001031733	CALML4	RefSeq	6.2926	7.80767	1.51507	0.000921694
1408	ASHGA5P013355	protein_coding	NM_201613	IKBIP	RefSeq	6.23634	7.75138	1.51503	0.0188231
1409	ASHGA5P008612	protein_coding	NM_006609	MAP3K2	RefSeq	3.81818	5.33297	1.51479	0.0178766
1410	ASHGA5P036220	protein_coding	NM_001040142	SCN2A	RefSeq	5.17796	6.69247	1.51451	0.00431139
1411	ASHGA5P050155	protein_coding	NM_001806	CEBPG	RefSeq	10.7158	12.2303	1.51443	2.10973e-07
1412	ASHGA5P005628	protein_coding	NM_016938	EFEMP2	RefSeq	6.40025	7.91371	1.51346	0.00463117
1413	ASHGA5P006325	protein_coding	NM_032497	ZNF559	RefSeq	3.1623	4.6754	1.51311	0.00792246
1414	ASHGA5P007770	protein_coding	ENST00000421307	LRRFIP2	GENCODE	3.56198	5.07488	1.5129	0.000850711
1415	ASHGA5P052737	protein_coding	NM_001171624	VEGFA	RefSeq	3.5056	5.01835	1.51275	0.0359746
1416	ASHGA5P034360	protein_coding	NM_005773	ZNF256	RefSeq	6.59105	8.10343	1.51239	1.4738e-07
1417	ASHGA5P009980	protein_coding	NM_003213	TEAD4	RefSeq	3.0195	4.53165	1.51215	0.00393626
1418	ASHGA5P027939	protein_coding	NM_001142679	ANO6	RefSeq	4.68387	6.19572	1.51185	0.000624634
1419	ASHGA5P003042	protein_coding	NM_005783	TXNDC9	RefSeq	8.57865	10.0904	1.51176	0.00735946
1420	ASHGA5P010363	protein_coding	NM_173537	GTF2IRD2	RefSeq	8.67577	10.1874	1.51166	2.61227e-06
1421	ASHGA5P008207	protein_coding	NM_001128595	TC2N	RefSeq	2.91888	4.43009	1.51121	0.0174049
1422	ASHGA5P000730	protein_coding	NM_001184815	CEACAM1	RefSeq	2.89338	4.40397	1.51059	0.00513207
1423	ASHGA5P007961	protein_coding	NM_022406	XRCC4	RefSeq	7.60483	9.11339	1.50856	0.0273654
1424	ASHGA5P050489	protein_coding	NM_015534	ZZZ3	RefSeq	4.21575	5.72222	1.50647	0.000779536
1425	ASHGA5P055400	protein_coding	NM_001170804	LARP4	RefSeq	6.50396	8.01013	1.50617	2.4043e-05
1426	ASHGA5P049597	protein_coding	NM_016518	PIPOX	RefSeq	5.4445	6.94968	1.50518	0.0454055
1427	ASHGA5P001798	protein_coding	NM_001081450	LILRB3	RefSeq	7.22869	8.73357	1.50488	0.00432341
1428	ASHGA5P016918	protein_coding	NM_001193514	SLC30A6	RefSeq	3.34444	4.84904	1.5046	0.0144306
1429	ASHGA5P004397	protein_coding	NM_001001568	PDE9A	RefSeq	3.5813	5.08538	1.50408	0.0227641
1430	ASHGA5P003514	protein_coding	NM_018696	ELAC1	RefSeq	6.68	8.18354	1.50354	0.0103449
1431	ASHGA5P011199	protein_coding	ENST00000415331	CLCC1	GENCODE	4.49893	6.00237	1.50344	0.0477043
1432	ASHGA5P050747	protein_coding	NM_153697	ANKRD44	RefSeq	6.07233	7.57569	1.50336	2.74305e-05
1433	ASHGA5P001198	protein_coding	NM_001206747	CAV2	RefSeq	5.71134	7.21442	1.50307	0.0167272
1434	ASHGA5P016178	protein_coding	NM_001042540	NCBP2	RefSeq	2.96663	4.46872	1.50209	0.000753147
1435	ASHGA5P014554	protein_coding	NM_017892	PRPF40A	RefSeq	11.3324	12.8328	1.5004	3.65804e-09
1436	ASHGA5P026331	protein_coding	NM_001145033	C11orf96	RefSeq	6.93494	8.43482	1.49987	0.00198397
1437	ASHGA5P011078	protein_coding	NM_022091	ASCC3	RefSeq	4.6388	6.1385	1.4997	5.62749e-05
1438	ASHGA5P048242	protein_coding	NM_021173	POLD4	RefSeq	4.37449	5.8739	1.49941	3.33981e-05
1439	ASHGA5P001185	protein_coding	NM_001010932	HGF	RefSeq	4.16613	5.6655	1.49937	0.00273045
1440	ASHGA5P052571	protein_coding	NM_016167	NOL7	RefSeq	8.48859	9.98786	1.49927	0.000493555
1441	ASHGA5P002715	protein_coding	NM_005924	MEOX2	RefSeq	3.21131	4.70972	1.49841	0.0175953
1442	ASHGA5P044246	protein_coding	NM_005195	CEBPD	RefSeq	14.6439	16.1423	1.49839	0.000211826
1443	ASHGA5P042299	protein_coding	ENST00000244519	BTN3A3	GENCODE	5.74727	7.24563	1.49836	0.00113816
1444	ASHGA5P011155	protein_coding	NM_001042678	RHOC	RefSeq	6.22302	7.72123	1.49821	0.0232104
1445	ASHGA5P002812	protein_coding	NM_017812	CHCHD3	RefSeq	8.76793	10.2654	1.49742	0.0430611
1446	ASHGA5P033222	protein_coding	ENST00000366641	EGLN1	GENCODE	7.45779	8.95507	1.49728	0.000916143
1447	ASHGA5P011823	protein_coding	NM_001135189	AGFG1	RefSeq	4.9074	6.40467	1.49727	0.0446526
1448	ASHGA5P006037	protein_coding	NM_024648	C17orf101	RefSeq	7.38918	8.88611	1.49692	2.39177e-06
1449	ASHGA5P034579	protein_coding	NM_005306	FFAR2	RefSeq	7.47247	8.96939	1.49692	0.0248969
1450	ASHGA5P011788	protein_coding	ENST00000373484	SYNC	GENCODE	5.71446	7.21039	1.49593	0.0246206
1451	ASHGA5P042192	protein_coding	NM_003247	THBS2	RefSeq	6.6875	8.18225	1.49475	0.00383124
1452	ASHGA5P010154	protein_coding	NM_001008894	NIPA2	RefSeq	4.47729	5.97183	1.49454	0.0279663
1453	ASHGA5P003062	protein_coding	NM_003590	CUL3	RefSeq	3.90772	5.40216	1.49444	0.00416449
1454	ASHGA5P050374	protein_coding	NM_001011	RPS7	RefSeq	7.36563	8.85942	1.49379	0.00110294
1455	ASHGA5P042289	protein_coding	ENST00000304218	HIST1H1E	GENCODE	4.90739	6.40116	1.49377	0.0011873
1456	ASHGA5P005923	protein_coding	NM_002392	MDM2	RefSeq	3.06845	4.56113	1.49268	0.00178506
1457	ASHGA5P003179	protein_coding	NM_001977	ENPEP	RefSeq	3.26775	4.76028	1.49254	0.0234676
1458	ASHGA5P007911	protein_coding	NM_032499	C15orf41	RefSeq	4.00864	5.50052	1.49188	0.00120507
1459	ASHGA5P012024	protein_coding	NM_002486	NCBP1	RefSeq	3.748	5.23987	1.49187	0.0328384
1460	ASHGA5P011343	protein_coding	NM_001130058	SLC44A5	RefSeq	2.97914	4.47064	1.49151	0.00350601
1461	ASHGA5P012494	protein_coding	NM_000397	CYBB	RefSeq	3.35276	4.84404	1.49128	0.000663693
1462	ASHGA5P005252	protein_coding	NM_015972	POLR1D	RefSeq	8.66085	10.1506	1.48978	8.67842e-06
1463	ASHGA5P049450	protein_coding	NM_002532	NUP88	RefSeq	12.5463	14.0355	1.48924	7.37415e-08
1464	ASHGA5P004662	protein_coding	NM_003865	HESX1	RefSeq	6.52516	8.01419	1.48903	0.0187355
1465	ASHGA5P048600	protein_coding	NM_014783	ARHGAP11A	RefSeq	3.2435	4.73012	1.48662	0.0167474
1466	ASHGA5P007998	protein_coding	NM_001135955	TRPC4	RefSeq	3.66933	5.15524	1.48592	0.00740346
1467	ASHGA5P017665	protein_coding	NM_001178075	ASNS	RefSeq	4.00809	5.49372	1.48563	0.0307252
1468	ASHGA5P001603	protein_coding	NM_052873	IFT43	RefSeq	3.22609	4.70916	1.48307	0.00109046
1469	ASHGA5P004684	protein_coding	NM_020347	LZTFL1	RefSeq	3.11676	4.5994	1.48265	0.00682776
1470	ASHGA5P006780	protein_coding	NM_001790	CDC25C	RefSeq	5.48161	6.96345	1.48185	2.20113e-07
1471	ASHGA5P052679	protein_coding	NM_002124	HLA-DRB1	RefSeq	12.9436	14.4252	1.4816	0.000750485
1472	ASHGA5P000622	protein_coding	NM_018844	BCAP29	RefSeq	5.52059	7.00216	1.48157	0.00737487
1473	ASHGA5P012140	protein_coding	ENST00000375946	MASTL	GENCODE	7.48199	8.96288	1.48089	0.0268322
1474	ASHGA5P003228	protein_coding	NM_002413	MGST2	RefSeq	10.7927	12.2733	1.48066	0.00151547
1475	ASHGA5P011457	protein_coding	NM_003336	UBE2A	RefSeq	8.65019	10.1308	1.4806	1.39114e-06
1476	ASHGA5P053349	protein_coding	NM_001130025	FAM115C	RefSeq	4.54525	6.0253	1.48005	3.13925e-05
1477	ASHGA5P004807	protein_coding	NM_032177	PHAX	RefSeq	5.23751	6.71635	1.47884	0.000917507
1478	ASHGA5P008459	protein_coding	NM_006852	TLK2	RefSeq	4.7941	6.27217	1.47807	0.00456678
1479	ASHGA5P008622	protein_coding	NM_001080411	ZNF433	RefSeq	7.12368	8.60141	1.47772	3.98679e-09
1480	ASHGA5P003231	protein_coding	NM_000712	BLVRA	RefSeq	4.09827	5.57585	1.47757	0.0286824
1481	ASHGA5P006818	protein_coding	NM_001957	EDNRA	RefSeq	5.11975	6.59716	1.47741	3.69709e-05
1482	ASHGA5P003072	protein_coding	NM_006345	SLC30A9	RefSeq	6.54917	8.02641	1.47724	0.00414211
1483	ASHGA5P005476	protein_coding	NM_032783	CBR4	RefSeq	8.64508	10.122	1.47692	9.03594e-05
1484	ASHGA5P034474	protein_coding	NM_152262	ZNF439	RefSeq	11.0926	12.5694	1.4768	7.71396e-06
1485	ASHGA5P004657	protein_coding	NM_182920	ADAMTS9	RefSeq	4.07248	5.54909	1.47661	0.0320605
1486	ASHGA5P011358	protein_coding	NM_001190987	SRSF11	RefSeq	5.53312	7.00969	1.47657	0.0262486
1487	ASHGA5P006794	protein_coding	NM_005590	MRE11A	RefSeq	8.46043	9.93576	1.47532	2.76287e-05
1488	ASHGA5P012164	protein_coding	NM_001012752	ABI1	RefSeq	3.61977	5.09473	1.47496	0.0266967
1489	ASHGA5P050647	protein_coding	NM_032740	SFT2D3	RefSeq	8.92686	10.4015	1.47461	3.04737e-06
1490	ASHGA5P006395	protein_coding	NM_001146705	KDM5D	RefSeq	3.64932	5.12389	1.47457	0.00101116
1491	ASHGA5P014308	protein_coding	NM_001178011	CDC45	RefSeq	4.11975	5.59408	1.47433	0.00286054
1492	ASHGA5P006022	protein_coding	NM_001171816	RNF166	RefSeq	4.90937	6.38338	1.47401	0.000633017
1493	ASHGA5P009907	protein_coding	ENST00000358004	PRELID2	GENCODE	3.11729	4.59094	1.47365	0.0208632
1494	ASHGA5P042288	protein_coding	ENST00000540144	HIST1H3C	GENCODE	4.44668	5.91826	1.47158	0.00133216
1495	ASHGA5P009699	protein_coding	ENST00000398243	S100PBP	GENCODE	5.52942	7.00079	1.47137	0.00631798
1496	ASHGA5P013797	protein_coding	NM_001145295	NGLY1	RefSeq	11.091	12.5622	1.47119	5.79233e-06
1497	ASHGA5P043779	protein_coding	NM_003505	FZD1	RefSeq	8.00417	9.47526	1.47109	0.00349613
1498	ASHGA5P008804	protein_coding	NM_003600	AURKA	RefSeq	4.68008	6.15069	1.47061	0.000757037
1499	ASHGA5P013814	protein_coding	NM_001002880	CBY1	RefSeq	5.40071	6.87128	1.47057	0.010683
1500	ASHGA5P053270	protein_coding	NM_022484	TMEM168	RefSeq	3.3802	4.85068	1.47048	0.01007
1501	ASHGA5P037499	protein_coding	NM_021075	NDUFV3	RefSeq	9.50373	10.9737	1.47001	1.14149e-05
1502	ASHGA5P000605	protein_coding	NM_002355	M6PR	RefSeq	7.42029	8.88991	1.46962	0.000502549
1503	ASHGA5P014447	protein_coding	ENST00000444761	MCFD2	GENCODE	7.64468	9.11401	1.46932	5.31573e-05
1504	ASHGA5P010575	protein_coding	NM_203458	NOTCH2NL	RefSeq	11.7729	13.2422	1.46931	6.27368e-06
1505	ASHGA5P036061	protein_coding	NM_023016	SOWAHC	RefSeq	10.8612	12.3301	1.4689	7.14715e-06
1506	ASHGA5P001719	protein_coding	NM_007115	TNFAIP6	RefSeq	7.10508	8.57289	1.46781	0.0107845
1507	ASHGA5P008389	protein_coding	NM_173826	C3orf23	RefSeq	3.09458	4.56236	1.46778	0.00356474
1508	ASHGA5P009703	protein_coding	ENST00000356714	NUDT1	GENCODE	6.11525	7.58221	1.46696	6.78927e-06
1509	ASHGA5P055727	protein_coding	NM_001039650	ZMYM5	RefSeq	8.24871	9.71547	1.46676	9.4754e-05
1510	ASHGA5P008665	protein_coding	NM_181641	CKLF	RefSeq	10.1905	11.6571	1.4666	0.000135575
1511	ASHGA5P014257	protein_coding	NM_014660	PHF14	RefSeq	10.7308	12.1969	1.46615	8.79922e-05
1512	ASHGA5P012544	protein_coding	NM_001135673	ATL2	RefSeq	7.51949	8.98371	1.46422	5.13097e-07
1513	ASHGA5P051104	protein_coding	NM_000628	IL10RB	RefSeq	7.63925	9.10276	1.46351	0.00501605
1514	ASHGA5P009979	protein_coding	NM_015917	GSTK1	RefSeq	8.94279	10.4062	1.46336	0.00556118
1515	ASHGA5P002866	protein_coding	NM_002039	GAB1	RefSeq	5.1533	6.61648	1.46318	0.0130243
1516	ASHGA5P004970	protein_coding	NM_138451	IQCD	RefSeq	3.34913	4.81143	1.4623	0.00115317
1517	ASHGA5P006079	protein_coding	ENST00000313525	DNAJC25	GENCODE	4.00483	5.46689	1.46206	0.0438623
1518	ASHGA5P004326	protein_coding	NM_018944	MIS18A	RefSeq	8.82092	10.2826	1.46168	0.000638714
1519	ASHGA5P053054	protein_coding	NM_020192	YAE1D1	RefSeq	11.3128	12.774	1.46116	1.13806e-05
1520	ASHGA5P010197	protein_coding	NM_001145349	IPP	RefSeq	5.68428	7.14497	1.46069	2.05424e-05
1521	ASHGA5P052033	protein_coding	NM_021227	OSTC	RefSeq	6.38592	7.84622	1.4603	0.000225079
1522	ASHGA5P010193	protein_coding	NM_033246	PML	RefSeq	4.14305	5.60323	1.46018	0.00280673
1523	ASHGA5P052766	protein_coding	NM_198283	EYS	RefSeq	2.91092	4.37066	1.45974	0.0412305
1524	ASHGA5P053457	protein_coding	NM_016027	LACTB2	RefSeq	5.66647	7.12612	1.45965	0.000372592
1525	ASHGA5P006552	protein_coding	ENST00000320152	PRTFDC1	GENCODE	7.86154	9.32085	1.45931	0.011238
1526	ASHGA5P050671	protein_coding	NM_006895	HNMT	RefSeq	9.4062	10.8652	1.45898	0.0228241
1527	ASHGA5P048613	protein_coding	NM_005159	ACTC1	RefSeq	8.94128	10.3997	1.45845	0.00272234
1528	ASHGA5P007561	protein_coding	NM_018196	TMLHE	RefSeq	8.76072	10.2191	1.45839	6.92835e-07
1529	ASHGA5P016792	protein_coding	NM_017905	TMCO3	RefSeq	7.74239	9.19999	1.4576	0.00161002
1530	ASHGA5P031526	protein_coding	NM_014117	C16orf72	RefSeq	7.81099	9.26783	1.45684	0.000138233
1531	ASHGA5P012320	protein_coding	ENST00000377191	XRN2	GENCODE	3.62562	5.08198	1.45636	0.00717985
1532	ASHGA5P048655	protein_coding	NM_018454	NUSAP1	RefSeq	7.22778	8.68413	1.45635	0.0108115
1533	ASHGA5P036500	protein_coding	NM_001005176	SP140	RefSeq	4.43433	5.89028	1.45596	0.0016478
1534	ASHGA5P007240	protein_coding	NM_001242640	BRCC3	RefSeq	4.14056	5.59629	1.45573	0.00375731
1535	ASHGA5P010823	protein_coding	NM_000488	SERPINC1	RefSeq	4.37361	5.82928	1.45567	0.00340021
1536	ASHGA5P016365	protein_coding	NM_001143843	TMEM106C	RefSeq	3.46123	4.91661	1.45537	0.00675608
1537	ASHGA5P020782	protein_coding	NM_001193557	ENY2	RefSeq	11.907	13.3616	1.45455	1.956e-06
1538	ASHGA5P012603	protein_coding	NM_001011885	BTBD1	RefSeq	5.2621	6.7162	1.4541	0.0109447
1539	ASHGA5P045202	protein_coding	ENST00000259633	CD72	GENCODE	6.13386	7.58747	1.45361	0.0121284
1540	ASHGA5P017034	protein_coding	NM_033244	PML	RefSeq	4.32698	5.78039	1.45341	0.00375159
1541	ASHGA5P042270	protein_coding	NM_001546	ID4	RefSeq	10.0142	11.467	1.45274	0.0314453
1542	ASHGA5P014532	protein_coding	NM_001171510	MCFD2	RefSeq	8.01941	9.47082	1.4514	5.03835e-05
1543	ASHGA5P012418	protein_coding	NM_001024680	FBXO48	RefSeq	4.69774	6.149	1.45125	9.93895e-06
1544	ASHGA5P012667	protein_coding	NM_001173454	PDHA1	RefSeq	5.78671	7.23791	1.4512	0.00678076
1545	ASHGA5P010839	protein_coding	ENST00000367819	XCL2	GENCODE	4.93686	6.38791	1.45105	0.00284776
1546	ASHGA5P011067	protein_coding	NM_001624	AIM1	RefSeq	2.80833	4.2589	1.45057	0.00376952
1547	ASHGA5P005478	protein_coding	NM_007033	RER1	RefSeq	9.45117	10.9017	1.45051	0.0374413
1548	ASHGA5P010010	protein_coding	NM_052821	WDR5	RefSeq	7.9591	9.40948	1.45038	0.00508011
1549	ASHGA5P009573	protein_coding	NM_022443	MLF1	RefSeq	6.94468	8.39505	1.45037	0.0415018
1550	ASHGA5P039726	protein_coding	NM_152682	RWDD4	RefSeq	3.0296	4.47874	1.44914	0.00537804
1551	ASHGA5P028777	protein_coding	NM_016617	UFM1	RefSeq	10.3395	11.7886	1.44906	3.69607e-05
1552	ASHGA5P002819	protein_coding	NM_003332	TYROBP	RefSeq	9.51717	10.966	1.44887	9.63738e-06
1553	ASHGA5P005681	protein_coding	NM_138621	BCL2L11	RefSeq	5.22521	6.67312	1.44791	6.37289e-05
1554	ASHGA5P043748	protein_coding	NM_001540	HSPB1	RefSeq	7.01843	8.46501	1.44658	0.000637913
1555	ASHGA5P053274	protein_coding	NM_001166345	MDFIC	RefSeq	6.96917	8.41262	1.44345	1.00441e-05
1556	ASHGA5P011633	protein_coding	NM_001142590	NFYC	RefSeq	6.33322	7.77605	1.44283	0.000121741
1557	ASHGA5P009602	protein_coding	NM_001164276	ZNF44	RefSeq	8.15191	9.59441	1.4425	4.13731e-09
1558	ASHGA5P013541	protein_coding	NM_001160389	TRPT1	RefSeq	7.83106	9.27257	1.44151	2.10054e-09
1559	ASHGA5P005831	protein_coding	NM_176813	AGR3	RefSeq	3.23166	4.67301	1.44134	0.0409587
1560	ASHGA5P010900	protein_coding	NM_001146172	SLAMF9	RefSeq	4.99907	6.43988	1.44081	0.00606915
1561	ASHGA5P054554	protein_coding	NM_182639	HPS1	RefSeq	5.51808	6.95861	1.44054	4.14008e-05
1562	ASHGA5P007937	protein_coding	NM_198217	ING1	RefSeq	3.66998	5.11047	1.44049	0.0261091
1563	ASHGA5P010799	protein_coding	NM_032860	LTV1	RefSeq	4.8634	6.3037	1.4403	0.0442531
1564	ASHGA5P005214	protein_coding	NM_014342	MTCH2	RefSeq	10.3754	11.8155	1.4401	0.0237829
1565	ASHGA5P020003	protein_coding	NM_139281	WDR36	RefSeq	5.7028	7.14272	1.43992	0.0183328
1566	ASHGA5P049127	protein_coding	NM_005030	PLK1	RefSeq	5.12057	6.56037	1.4398	0.00166297
1567	ASHGA5P012713	protein_coding	NM_002915	RFC3	RefSeq	4.41407	5.85353	1.43946	0.00921609
1568	ASHGA5P053726	protein_coding	NM_001490	GCNT1	RefSeq	5.23998	6.67927	1.43929	0.0166319
1569	ASHGA5P044898	protein_coding	NM_001444	FABP5	RefSeq	13.2957	14.7339	1.43828	0.0146164
1570	ASHGA5P000913	protein_coding	NM_172002	HSCB	RefSeq	8.67074	10.1082	1.43746	1.93207e-05
1571	ASHGA5P005481	protein_coding	NM_020747	ZNF608	RefSeq	5.33549	6.77241	1.43692	0.0205693
1572	ASHGA5P053813	protein_coding	NM_001031725	DDX59	RefSeq	10.2294	11.666	1.43659	0.00106431
1573	ASHGA5P001924	protein_coding	NM_020704	FAM40B	RefSeq	5.16102	6.59674	1.43571	0.000130715
1574	ASHGA5P004292	protein_coding	NM_138720	HIST1H2BD	RefSeq	8.32314	9.75881	1.43567	0.000568867
1575	ASHGA5P010818	protein_coding	NM_021243	ABRACL	RefSeq	10.1335	11.5684	1.43492	0.00978633
1576	ASHGA5P006656	protein_coding	NM_001099672	C8orf59	RefSeq	11.0974	12.5323	1.43491	1.53087e-08
1577	ASHGA5P011328	protein_coding	NM_138819	FAM122C	RefSeq	5.06893	6.50349	1.43456	0.0129719
1578	ASHGA5P010764	protein_coding	NM_014875	KIF14	RefSeq	3.06272	4.49692	1.43421	0.00321742
1579	ASHGA5P010996	protein_coding	NM_080388	S100A16	RefSeq	6.47859	7.91233	1.43374	0.0333866
1580	ASHGA5P008746	protein_coding	NM_022664	ECM1	RefSeq	5.78913	7.22269	1.43355	0.0253913
1581	ASHGA5P007284	protein_coding	ENST00000330720	KDELR1	GENCODE	4.14674	5.5795	1.43276	0.0338234
1582	ASHGA5P009771	protein_coding	NM_152564	VPS13B	RefSeq	11.211	12.6434	1.4324	1.02163e-05
1583	ASHGA5P012766	protein_coding	NM_001018090	GCOM1	RefSeq	7.24579	8.67792	1.43213	0.00307033
1584	ASHGA5P053343	protein_coding	NM_003762	VAMP4	RefSeq	6.4428	7.87489	1.43209	0.00299973
1585	ASHGA5P018009	protein_coding	NM_014760	TATDN2	RefSeq	9.10053	10.5324	1.43183	8.87945e-05
1586	ASHGA5P048576	protein_coding	NM_005664	MKRN3	RefSeq	4.59135	6.02312	1.43177	0.024996
1587	ASHGA5P053172	protein_coding	NM_003130	SRI	RefSeq	3.56987	5.00113	1.43126	7.36484e-05
1588	ASHGA5P055717	protein_coding	ENST00000204726	GOLGA3	GENCODE	4.69351	6.12459	1.43108	3.66565e-06
1589	ASHGA5P005661	protein_coding	NM_021971	GMPPB	RefSeq	7.4762	8.9072	1.431	0.00019545
1590	ASHGA5P055844	protein_coding	NM_017693	BIVM	RefSeq	8.6378	10.0685	1.43069	5.60839e-06
1591	ASHGA5P022757	protein_coding	NM_001193622	PINLYP	RefSeq	10.1867	11.6161	1.42943	0.00299143
1592	ASHGA5P010962	protein_coding	NM_001446	FABP7	RefSeq	14.387	15.8159	1.42882	0.00727831
1593	ASHGA5P034512	protein_coding	NM_005370	RAB8A	RefSeq	3.30755	4.73538	1.42783	0.00680875
1594	ASHGA5P002598	protein_coding	NM_014035	SNX24	RefSeq	6.44646	7.87396	1.4275	0.0421091
1595	ASHGA5P006353	protein_coding	NM_001033678	TRPT1	RefSeq	5.74951	7.17667	1.42715	0.00030416
1596	ASHGA5P014815	protein_coding	NM_017715	ZNF3	RefSeq	4.92992	6.35672	1.4268	0.000206451
1597	ASHGA5P034964	protein_coding	NM_021209	NLRC4	RefSeq	4.79608	6.2227	1.42662	0.0424981
1598	ASHGA5P001015	protein_coding	NM_080476	PIGU	RefSeq	3.51965	4.94541	1.42576	0.0368464
1599	ASHGA5P009221	protein_coding	NM_004379	CREB1	RefSeq	3.66372	5.08944	1.42572	0.0326721
1600	ASHGA5P010934	protein_coding	NM_001878	CRABP2	RefSeq	6.53795	7.96269	1.42474	0.0449615
1601	ASHGA5P017328	protein_coding	NM_001098503	PTPRJ	RefSeq	9.22	10.6447	1.42473	2.12744e-08
1602	ASHGA5P002933	protein_coding	NM_016952	CDON	RefSeq	3.39454	4.81924	1.4247	0.00430576
1603	ASHGA5P004564	protein_coding	NM_002618	PEX13	RefSeq	7.38167	8.80595	1.42428	0.0105185
1604	ASHGA5P011251	protein_coding	ENST00000370287	CSAG1	GENCODE	3.42329	4.84742	1.42413	0.0129144
1605	ASHGA5P012141	protein_coding	NM_001172303	MASTL	RefSeq	6.54598	7.96935	1.42336	6.45863e-05
1606	ASHGA5P009038	protein_coding	NM_001788	2007-09-01	RefSeq	5.31898	6.74205	1.42308	0.0222691
1607	ASHGA5P050134	protein_coding	NM_000980	RPL18A	RefSeq	6.22726	7.65006	1.4228	0.00425557
1608	ASHGA5P004731	protein_coding	NM_000585	IL15	RefSeq	4.01035	5.43311	1.42276	0.0424397
1609	ASHGA5P039735	protein_coding	NM_020827	KIAA1430	RefSeq	6.33119	7.75378	1.42259	1.65926e-05
1610	ASHGA5P004237	protein_coding	NM_007242	DDX19B	RefSeq	3.29676	4.71904	1.42228	0.0207239
1611	ASHGA5P008908	protein_coding	NM_182923	KLC1	RefSeq	7.39324	8.81452	1.42128	0.000651198
1612	ASHGA5P032221	protein_coding	NM_148172	PEMT	RefSeq	4.90929	6.3301	1.42081	0.00197066
1613	ASHGA5P010993	protein_coding	NM_012437	SNAPIN	RefSeq	7.18685	8.60747	1.42061	0.00650284
1614	ASHGA5P001092	protein_coding	NM_012154	EIF2C2	RefSeq	4.94361	6.36406	1.42044	0.00738356
1615	ASHGA5P002688	protein_coding	NM_017858	TIPIN	RefSeq	6.59163	8.01181	1.42018	0.000640009
1616	ASHGA5P035514	protein_coding	NM_032472	PPIL3	RefSeq	12.0516	13.4716	1.42	0.00191067
1617	ASHGA5P015165	protein_coding	NM_001225	CASP4	RefSeq	6.15171	7.57119	1.41948	0.0191206
1618	ASHGA5P004249	protein_coding	NM_012096	APPL1	RefSeq	7.65323	9.07233	1.41911	6.65854e-07
1619	ASHGA5P016802	protein_coding	ENST00000434425	RFC3	GENCODE	5.30406	6.72255	1.41849	0.0156094
1620	ASHGA5P051157	protein_coding	NM_058190	FAM207A	RefSeq	5.87933	7.29746	1.41813	0.000874126
1621	ASHGA5P013781	protein_coding	NM_001002269	EXOSC3	RefSeq	7.82835	9.24613	1.41778	0.0276479
1622	ASHGA5P030701	protein_coding	NM_003874	CD84	RefSeq	5.4087	6.82629	1.4176	0.00834896
1623	ASHGA5P055992	protein_coding	NM_016039	C14orf166	RefSeq	8.33882	9.75601	1.41719	0.0383367
1624	ASHGA5P055029	protein_coding	NM_005472	KCNE3	RefSeq	4.40392	5.82073	1.41681	0.000164179
1625	ASHGA5P006916	protein_coding	ENST00000325542	CEP57	GENCODE	3.08891	4.50568	1.41677	0.0117298
1626	ASHGA5P044010	protein_coding	NM_138434	C7orf29	RefSeq	9.23069	10.6464	1.4157	0.0213311
1627	ASHGA5P054529	protein_coding	NM_012420	IFIT5	RefSeq	3.08735	4.50247	1.41512	0.00799452
1628	ASHGA5P009220	protein_coding	NM_032510	PARD6G	RefSeq	7.50531	8.91896	1.41366	0.000103926
1629	ASHGA5P001084	protein_coding	ENST00000380877	GABPB1	GENCODE	2.79684	4.21003	1.41319	0.000831932
1630	ASHGA5P054126	protein_coding	NM_021796	PLAC1	RefSeq	6.14718	7.56004	1.41286	0.000110299
1631	ASHGA5P042248	protein_coding	NM_017906	PAK1IP1	RefSeq	7.9925	9.40445	1.41195	0.00201203
1632	ASHGA5P028257	protein_coding	NM_007062	PWP1	RefSeq	10.8675	12.2788	1.41136	2.13483e-07
1633	ASHGA5P011349	protein_coding	NM_001134759	CRYZ	RefSeq	5.73294	7.14366	1.41072	0.00204974
1634	ASHGA5P039367	protein_coding	NM_018176	LGI2	RefSeq	4.0887	5.49865	1.40995	0.00115738
1635	ASHGA5P019220	protein_coding	NM_182697	UBE2H	RefSeq	7.81121	9.22086	1.40964	9.9081e-07
1636	ASHGA5P004429	protein_coding	NM_014297	ETHE1	RefSeq	10.5674	11.977	1.40962	2.50911e-07
1637	ASHGA5P005357	protein_coding	ENST00000304430	NUDT6	GENCODE	7.1607	8.57013	1.40943	0.00137283
1638	ASHGA5P005751	protein_coding	NM_005327	HADH	RefSeq	10.3761	11.7849	1.40879	1.52846e-06
1639	ASHGA5P048788	protein_coding	NM_002675	PML	RefSeq	6.87645	8.28499	1.40854	3.281e-07
1640	ASHGA5P019520	protein_coding	NM_001166703	FAM104B	RefSeq	8.46368	9.87205	1.40837	1.21532e-06
1641	ASHGA5P049038	protein_coding	NM_033208	TIGD7	RefSeq	10.7253	12.1334	1.40816	1.26818e-07
1642	ASHGA5P013185	protein_coding	NM_181503	EXOSC8	RefSeq	11.1864	12.5945	1.4081	3.62799e-06
1643	ASHGA5P011331	protein_coding	NM_201626	USP33	RefSeq	5.11388	6.52088	1.407	0.021884
1644	ASHGA5P000961	protein_coding	NM_001010860	SAMD15	RefSeq	4.11463	5.52102	1.40639	0.00221172
1645	ASHGA5P004593	protein_coding	NM_145048	PACRGL	RefSeq	7.75431	9.16042	1.40611	0.000351431
1646	ASHGA5P007367	protein_coding	NM_005416	SPRR3	RefSeq	3.89644	5.30231	1.40587	0.00194966
1647	ASHGA5P012618	protein_coding	NM_004294	MTRF1	RefSeq	8.75369	10.159	1.40527	2.82005e-05
1648	ASHGA5P013402	protein_coding	NM_024684	C11orf67	RefSeq	9.34224	10.747	1.40479	1.27844e-07
1649	ASHGA5P035586	protein_coding	ENST00000314933	C1QB	GENCODE	14.3798	15.784	1.40417	3.23797e-05
1650	ASHGA5P051986	protein_coding	NM_017593	BMP2K	RefSeq	8.15199	9.55612	1.40412	0.0375189
1651	ASHGA5P006208	protein_coding	NM_015032	PDS5B	RefSeq	4.75976	6.16353	1.40377	0.0351878
1652	ASHGA5P006238	protein_coding	NM_021722	ADAM22	RefSeq	3.53804	4.94167	1.40363	0.00641078
1653	ASHGA5P018618	protein_coding	NM_181493	ITPA	RefSeq	6.49762	7.90104	1.40341	0.00963834
1654	ASHGA5P016332	protein_coding	NM_006527	SLBP	RefSeq	6.43467	7.83805	1.40338	0.0415495
1655	ASHGA5P007352	protein_coding	NM_213607	CCDC103	RefSeq	3.34217	4.74516	1.40299	0.0138421
1656	ASHGA5P042928	protein_coding	NM_001127370	CDCA7L	RefSeq	2.80228	4.20479	1.40251	0.00822038
1657	ASHGA5P019986	protein_coding	NM_153188	TNPO1	RefSeq	3.21481	4.61729	1.40248	0.00109411
1658	ASHGA5P006354	protein_coding	NM_031472	TRPT1	RefSeq	8.39432	9.79676	1.40243	9.77931e-10
1659	ASHGA5P004572	protein_coding	NM_018460	ARHGAP15	RefSeq	7.23586	8.63813	1.40228	0.00242907
1660	ASHGA5P004829	protein_coding	NM_001173512	MRRF	RefSeq	3.80285	5.20443	1.40158	0.0198335
1661	ASHGA5P004566	protein_coding	NM_032018	SPRTN	RefSeq	6.07901	7.48039	1.40137	8.61471e-07
1662	ASHGA5P001757	protein_coding	NM_003093	SNRPC	RefSeq	9.5731	10.9737	1.40057	0.0135112
1663	ASHGA5P053556	protein_coding	NM_173685	NSMCE2	RefSeq	9.10663	10.5064	1.39976	2.40107e-06
1664	ASHGA5P018104	protein_coding	NM_001144929	NKIRAS2	RefSeq	3.24242	4.64171	1.39928	0.0260735
1665	ASHGA5P012301	protein_coding	NM_005708	GPC6	RefSeq	4.21851	5.61742	1.39892	0.00347864
1666	ASHGA5P009301	protein_coding	NM_206837	OSCP1	RefSeq	7.01265	8.4114	1.39875	7.63756e-06
1667	ASHGA5P053731	protein_coding	NM_024945	RMI1	RefSeq	2.88825	4.28558	1.39733	2.49342e-05
1668	ASHGA5P001910	protein_coding	NM_022044	SDF2L1	RefSeq	9.71646	11.1137	1.39722	1.24316e-07
1669	ASHGA5P034541	protein_coding	NM_182515	ZNF714	RefSeq	3.4511	4.84815	1.39705	0.00546728
1670	ASHGA5P004996	protein_coding	NM_032231	FAM96A	RefSeq	10.8826	12.2796	1.39703	0.0411684
1671	ASHGA5P018850	protein_coding	NM_016006	ABHD5	RefSeq	7.77896	9.17577	1.39681	0.0167168
1672	ASHGA5P006126	protein_coding	ENST00000314218	BBS12	GENCODE	3.33106	4.72735	1.39629	0.0012405
1673	ASHGA5P011773	protein_coding	NM_145052	UPRT	RefSeq	3.62902	5.02513	1.3961	0.0480672
1674	ASHGA5P040097	protein_coding	NM_145207	SPATA5	RefSeq	4.77895	6.17453	1.39558	6.83193e-07
1675	ASHGA5P030741	protein_coding	NM_001113205	TSTD1	RefSeq	7.61728	9.01271	1.39543	0.0091413
1676	ASHGA5P005869	protein_coding	NM_005828	DCAF7	RefSeq	7.08223	8.4775	1.39527	0.000318692
1677	ASHGA5P008189	protein_coding	NM_001379	DNMT1	RefSeq	9.00174	10.3955	1.39375	2.64994e-05
1678	ASHGA5P004663	protein_coding	ENST00000295952	SLMAP	GENCODE	3.10055	4.49388	1.39333	0.00159862
1679	ASHGA5P034739	protein_coding	NM_199294	APITD1	RefSeq	9.42351	10.8166	1.39307	0.0005923
1680	ASHGA5P052610	protein_coding	ENST00000359303	HIST1H3J	GENCODE	11.1251	12.5176	1.39255	0.00221361
1681	ASHGA5P008293	protein_coding	NM_199203	TMEM189-UBE2V1	RefSeq	6.97305	8.3656	1.39255	1.16699e-06
1682	ASHGA5P009869	protein_coding	ENST00000393357	PHTF1	GENCODE	3.39862	4.79084	1.39221	0.0452537
1683	ASHGA5P003166	protein_coding	NM_004932	CDH6	RefSeq	4.93887	6.33106	1.39219	0.00273156
1684	ASHGA5P010740	protein_coding	NM_018203	KLHDC8A	RefSeq	3.68641	5.07806	1.39165	0.00988466
1685	ASHGA5P033739	protein_coding	NM_006788	RALBP1	RefSeq	5.60509	6.99671	1.39163	0.00294956
1686	ASHGA5P004945	protein_coding	NM_001914	CYB5A	RefSeq	10.4465	11.838	1.39144	0.000933966
1687	ASHGA5P003154	protein_coding	NM_014065	ASTE1	RefSeq	8.25012	9.64048	1.39036	0.000134408
1688	ASHGA5P005487	protein_coding	NM_014621	HOXD4	RefSeq	2.77264	4.16298	1.39035	0.00339416
1689	ASHGA5P011649	protein_coding	NM_003373	VCL	RefSeq	3.99276	5.38246	1.3897	0.00547938
1690	ASHGA5P049339	protein_coding	NM_001100624	CENPN	RefSeq	7.9011	9.28969	1.3886	2.65238e-05
1691	ASHGA5P008244	protein_coding	NM_001079871	HAP1	RefSeq	3.54708	4.93562	1.38853	0.00298925
1692	ASHGA5P052182	protein_coding	NM_004553	NDUFS6	RefSeq	5.84915	7.2369	1.38775	0.00060188
1693	ASHGA5P039567	protein_coding	NM_001001701	C4orf3	RefSeq	12.6382	14.0251	1.38685	0.000119631
1694	ASHGA5P037013	protein_coding	NM_001172130	HCK	RefSeq	6.08071	7.46728	1.38658	0.0255982
1695	ASHGA5P006320	protein_coding	NM_020871	LRCH2	RefSeq	3.05268	4.43924	1.38656	0.00055544
1696	ASHGA5P049114	protein_coding	NM_002794	PSMB2	RefSeq	8.77628	10.1627	1.38647	0.00732438
1697	ASHGA5P006155	protein_coding	ENST00000314595	POLR2B	GENCODE	9.2978	10.6841	1.38627	0.00142368
1698	ASHGA5P008392	protein_coding	NM_004597	SNRPD2	RefSeq	12.8037	14.19	1.38627	2.90764e-06
1699	ASHGA5P006734	protein_coding	NM_001019	RPS15A	RefSeq	13.8392	15.2249	1.38571	7.66496e-07
1700	ASHGA5P049977	protein_coding	NM_006938	SNRPD1	RefSeq	13.0646	14.4502	1.38563	1.59887e-06
1701	ASHGA5P014437	protein_coding	NM_015132	SNX13	RefSeq	7.80188	9.18673	1.38484	0.0342227
1702	ASHGA5P014041	protein_coding	NM_001039717	C4orf29	RefSeq	4.91471	6.29896	1.38425	0.0104323
1703	ASHGA5P009096	protein_coding	NM_182749	N6AMT1	RefSeq	6.08989	7.47392	1.38402	2.78779e-05
1704	ASHGA5P007355	protein_coding	NM_032549	IMMP2L	RefSeq	9.10806	10.4918	1.38371	0.00810294
1705	ASHGA5P005480	protein_coding	NM_025232	REEP4	RefSeq	3.15236	4.53542	1.38306	0.00488941
1706	ASHGA5P019468	protein_coding	NM_052920	KLHL29	RefSeq	6.61365	7.99638	1.38273	0.0151818
1707	ASHGA5P039619	protein_coding	NM_022768	RBM15	RefSeq	6.37413	7.75677	1.38263	0.028676
1708	ASHGA5P000853	protein_coding	ENST00000388781	LAMB4	GENCODE	2.77596	4.15822	1.38227	0.00149194
1709	ASHGA5P045749	protein_coding	NM_001098805	ANKRD20A4	RefSeq	5.80492	7.18708	1.38216	0.00468411
1710	ASHGA5P055364	protein_coding	NM_004719	SCAF11	RefSeq	9.97996	11.3618	1.38184	7.17579e-05
1711	ASHGA5P008883	protein_coding	NM_021706	LAIR1	RefSeq	5.27376	6.65447	1.38072	0.00770922
1712	ASHGA5P037165	protein_coding	ENST00000370487	C20orf20	GENCODE	5.37523	6.75575	1.38052	0.000516595
1713	ASHGA5P046629	protein_coding	NM_144658	DOCK11	RefSeq	6.91056	8.29062	1.38005	0.000131641
1714	ASHGA5P002504	protein_coding	ENST00000418434	CASP5	GENCODE	5.67104	7.05075	1.37971	0.00377315
1715	ASHGA5P017194	protein_coding	ENST00000438763	HLA-DOB	GENCODE	3.62717	5.00687	1.3797	0.0213499
1716	ASHGA5P005895	protein_coding	NM_181699	PPP2R1B	RefSeq	6.56143	7.94057	1.37914	0.000845993
1717	ASHGA5P009615	protein_coding	NM_017569	FAM48A	RefSeq	10.0433	11.422	1.37868	0.00111639
1718	ASHGA5P051133	protein_coding	NM_033656	BRWD1	RefSeq	5.75962	7.1378	1.37818	0.00252425
1719	ASHGA5P052778	protein_coding	NM_001402	EEF1A1	RefSeq	5.07672	6.45476	1.37805	0.00156797
1720	ASHGA5P042549	protein_coding	NM_005604	POU3F2	RefSeq	12.579	13.9569	1.3779	0.000833626
1721	ASHGA5P008357	protein_coding	NM_001123378	ADSL	RefSeq	12.5946	13.9711	1.37646	9.43526e-06
1722	ASHGA5P013377	protein_coding	NM_002512	NME2	RefSeq	11.4771	12.8531	1.37598	1.8991e-05
1723	ASHGA5P055475	protein_coding	NM_004077	CS	RefSeq	8.34022	9.71595	1.37573	3.23363e-07
1724	ASHGA5P054432	protein_coding	NM_001098205	HNRNPF	RefSeq	10.7282	12.1038	1.37564	0.00626386
1725	ASHGA5P020593	protein_coding	NM_020189	ENY2	RefSeq	12.3387	13.7135	1.37478	5.47757e-06
1726	ASHGA5P001893	protein_coding	NM_001127357	PHTF2	RefSeq	3.20819	4.58275	1.37456	0.0150744
1727	ASHGA5P008681	protein_coding	NM_033319	CENPL	RefSeq	2.96548	4.33994	1.37445	0.0147451
1728	ASHGA5P050743	protein_coding	NM_007358	MTF2	RefSeq	6.43956	7.81345	1.37389	0.0247824
1729	ASHGA5P012171	protein_coding	NM_004753	DHRS3	RefSeq	8.26178	9.6356	1.37381	0.00813649
1730	ASHGA5P013363	protein_coding	NM_001032287	NR2C1	RefSeq	6.30876	7.68164	1.37288	0.00664348
1731	ASHGA5P044205	protein_coding	NM_001102560	PPAPDC1B	RefSeq	10.0775	11.4493	1.37185	1.76082e-06
1732	ASHGA5P050524	protein_coding	NM_016347	NAT8B	RefSeq	5.69986	7.07164	1.37177	2.89929e-06
1733	ASHGA5P002952	protein_coding	NM_004814	SNRNP40	RefSeq	3.96224	5.33318	1.37095	0.0426592
1734	ASHGA5P052665	protein_coding	NM_181842	ZBTB12	RefSeq	3.65088	5.02064	1.36976	1.02774e-06
1735	ASHGA5P021925	protein_coding	NM_001173514	TYROBP	RefSeq	9.49452	10.8634	1.36892	2.47053e-05
1736	ASHGA5P053347	protein_coding	NM_014955	METTL13	RefSeq	3.95271	5.32109	1.36838	0.00156743
1737	ASHGA5P007109	protein_coding	NM_024324	CRELD2	RefSeq	8.49128	9.85965	1.36837	0.00146405
1738	ASHGA5P011368	protein_coding	ENST00000371018	MIER1	GENCODE	8.41199	9.78013	1.36814	1.68043e-06
1739	ASHGA5P026740	protein_coding	NM_001018068	SERBP1	RefSeq	13.7077	15.0754	1.36768	1.20703e-08
1740	ASHGA5P009914	protein_coding	NM_001128849	SMARCA4	RefSeq	4.2187	5.5856	1.36691	0.0461997
1741	ASHGA5P001487	protein_coding	NM_016047	SF3B14	RefSeq	13.1335	14.4998	1.36632	0.00049282
1742	ASHGA5P002342	protein_coding	NM_002526	NT5E	RefSeq	6.15117	7.51607	1.36491	0.00170855
1743	ASHGA5P049767	protein_coding	ENST00000318698	ANKFN1	GENCODE	6.57099	7.93562	1.36462	0.00236831
1744	ASHGA5P000994	protein_coding	NM_001336	CTSZ	RefSeq	8.37467	9.73927	1.36459	0.000107285
1745	ASHGA5P003204	protein_coding	ENST00000378823	RAD50	GENCODE	10.0845	11.4478	1.36334	5.40454e-06
1746	ASHGA5P011800	protein_coding	NM_002077	GOLGA1	RefSeq	5.63446	6.99625	1.36179	0.0247294
1747	ASHGA5P004602	protein_coding	NM_001007231	ARHGAP25	RefSeq	3.84195	5.20325	1.3613	2.42642e-05
1748	ASHGA5P004329	protein_coding	NM_013329	GCFC1	RefSeq	3.70573	5.06663	1.3609	0.033369
1749	ASHGA5P016063	protein_coding	NM_001142318	TXNL4B	RefSeq	4.51229	5.87297	1.36068	0.0184852
1750	ASHGA5P051476	protein_coding	NM_145044	ZNF501	RefSeq	3.85871	5.21919	1.36048	0.00968971
1751	ASHGA5P051317	protein_coding	ENST00000414350	GGA1	GENCODE	2.98079	4.34112	1.36033	0.00262717
1752	ASHGA5P004463	protein_coding	NM_006234	POLR2J	RefSeq	11.2366	12.5969	1.36032	8.08742e-08
1753	ASHGA5P001755	protein_coding	NM_033112	RRP36	RefSeq	7.72879	9.08777	1.35899	0.0332839
1754	ASHGA5P005123	protein_coding	ENST00000301475	ZNF558	GENCODE	3.51708	4.87573	1.35865	0.00089433
1755	ASHGA5P042279	protein_coding	NM_020662	MRS2	RefSeq	6.99598	8.35431	1.35834	0.0160213
1756	ASHGA5P018444	protein_coding	NM_001184690	NPNT	RefSeq	4.36639	5.72457	1.35818	0.0116411
1757	ASHGA5P009113	protein_coding	NM_021270	LAIR2	RefSeq	6.03182	7.38878	1.35695	0.000816683
1758	ASHGA5P006630	protein_coding	NM_024843	CYBRD1	RefSeq	6.04092	7.39748	1.35655	0.0431572
1759	ASHGA5P051431	protein_coding	NM_017897	OXSM	RefSeq	7.34576	8.70196	1.3562	0.00182874
1760	ASHGA5P013998	protein_coding	NM_007114	TMF1	RefSeq	5.09538	6.45152	1.35614	0.0165365
1761	ASHGA5P052520	protein_coding	NM_016391	NOP16	RefSeq	10.3743	11.7304	1.3561	0.000172916
1762	ASHGA5P003348	protein_coding	NM_001135177	NEDD1	RefSeq	4.75025	6.10609	1.35584	0.0419907
1763	ASHGA5P000904	protein_coding	NM_006498	LGALS2	RefSeq	4.50638	5.86184	1.35546	0.0150458
1764	ASHGA5P001606	protein_coding	NM_182480	COQ6	RefSeq	3.42419	4.77849	1.35431	0.000132308
1765	ASHGA5P000883	protein_coding	NM_004765	BCL7C	RefSeq	10.1485	11.5026	1.3541	7.42839e-05
1766	ASHGA5P011767	protein_coding	NM_001195156	ZMYM6NB	RefSeq	8.56094	9.9149	1.35396	0.0231894
1767	ASHGA5P036810	protein_coding	NM_003064	SLPI	RefSeq	7.80676	9.15822	1.35146	0.00309862
1768	ASHGA5P054373	protein_coding	NM_014142	NUDT5	RefSeq	12.721	14.0724	1.35139	4.41729e-08
1769	ASHGA5P009961	protein_coding	NM_201439	PPHLN1	RefSeq	5.06752	6.41881	1.35129	0.0470431
1770	ASHGA5P004487	protein_coding	NM_012448	STAT5B	RefSeq	7.97739	9.32612	1.34873	2.1994e-07
1771	ASHGA5P013203	protein_coding	NM_016468	COX16	RefSeq	11.184	12.5327	1.34865	6.21973e-05
1772	ASHGA5P002743	protein_coding	NM_006815	TMED2	RefSeq	6.18885	7.53687	1.34802	0.000549488
1773	ASHGA5P003001	protein_coding	NM_016951	CKLF	RefSeq	11.8346	13.1826	1.34799	9.3463e-07
1774	ASHGA5P052973	protein_coding	NM_002947	RPA3	RefSeq	13.0226	14.3704	1.34777	1.56152e-07
1775	ASHGA5P052563	protein_coding	NM_001135650	EEF1E1	RefSeq	7.58055	8.92622	1.34567	0.00706492
1776	ASHGA5P015567	protein_coding	NM_001142269	GGCX	RefSeq	8.47578	9.82115	1.34537	0.00013749
1777	ASHGA5P008619	protein_coding	NM_018309	TBC1D23	RefSeq	4.48696	5.8319	1.34494	0.0261975
1778	ASHGA5P004883	protein_coding	NM_014579	SLC39A2	RefSeq	3.25902	4.60323	1.34421	0.00689375
1779	ASHGA5P007300	protein_coding	NM_015920	RPS27L	RefSeq	13.3001	14.6437	1.34362	9.71149e-06
1780	ASHGA5P037859	protein_coding	NM_004175	SNRPD3	RefSeq	12.5719	13.9154	1.34341	1.09672e-08
1781	ASHGA5P037319	protein_coding	ENST00000380671	LCA5L	GENCODE	6.35892	7.7023	1.34338	0.000451581
1782	ASHGA5P044392	protein_coding	NM_016343	CENPF	RefSeq	3.06868	4.41194	1.34326	0.003684
1783	ASHGA5P006628	protein_coding	NM_001008239	C18orf25	RefSeq	5.08235	6.42546	1.34311	0.0298337
1784	ASHGA5P053016	protein_coding	NM_175061	JAZF1	RefSeq	7.82722	9.17021	1.34299	2.12397e-05
1785	ASHGA5P048662	protein_coding	NM_003825	SNAP23	RefSeq	6.62416	7.96658	1.34242	1.92011e-05
1786	ASHGA5P033144	protein_coding	NM_021079	NMT1	RefSeq	10.6055	11.9462	1.34069	0.000593524
1787	ASHGA5P041702	protein_coding	ENST00000259791	HIST1H2AB	GENCODE	3.63071	4.9707	1.33999	0.0109814
1788	ASHGA5P009559	protein_coding	NM_007309	DIAPH2	RefSeq	9.35558	10.6946	1.33899	0.000105719
1789	ASHGA5P034127	protein_coding	NM_003423	ZNF43	RefSeq	4.82876	6.16504	1.33629	1.23547e-05
1790	ASHGA5P003783	protein_coding	ENST00000276533	GINS4	GENCODE	4.76527	6.10129	1.33602	1.22472e-05
1791	ASHGA5P025205	protein_coding	NM_001178042	DBI	RefSeq	9.39997	10.7358	1.33578	0.0435502
1792	ASHGA5P014194	protein_coding	NM_198544	APITD1-CORT	RefSeq	9.58087	10.9165	1.33568	0.000731209
1793	ASHGA5P017958	protein_coding	NM_001134693	OST4	RefSeq	12.6589	13.9934	1.33451	6.54872e-07
1794	ASHGA5P021905	protein_coding	ENST00000544106	MYNN	GENCODE	9.08472	10.4192	1.33445	0.0225801
1795	ASHGA5P002503	protein_coding	NM_001136109	CASP5	RefSeq	5.63603	6.97022	1.33418	0.0176835
1796	ASHGA5P008881	protein_coding	ENST00000348222	DGUOK	GENCODE	12.6778	14.0115	1.33367	5.92094e-08
1797	ASHGA5P039167	protein_coding	NM_001130841	RTCA	RefSeq	11.7757	13.1093	1.33354	2.44172e-05
1798	ASHGA5P001255	protein_coding	NM_002795	PSMB3	RefSeq	11.3858	12.7187	1.33283	0.000215827
1799	ASHGA5P051676	protein_coding	NM_001005861	RYK	RefSeq	4.23828	5.57105	1.33277	0.00911401
1800	ASHGA5P052347	protein_coding	NM_175052	ST8SIA4	RefSeq	5.57771	6.90988	1.33217	0.000590424
1801	ASHGA5P007338	protein_coding	NM_021151	CROT	RefSeq	5.35712	6.68895	1.33183	0.0179043
1802	ASHGA5P053090	protein_coding	NM_001762	CCT6A	RefSeq	3.17727	4.50723	1.32996	0.0245582
1803	ASHGA5P048608	protein_coding	NM_018648	NOP10	RefSeq	13.4902	14.82	1.32986	6.93159e-07
1804	ASHGA5P055994	protein_coding	NM_001135000	FERMT2	RefSeq	8.53835	9.8676	1.32925	0.00604251
1805	ASHGA5P034486	protein_coding	ENST00000316448	CALR	GENCODE	4.52165	5.85076	1.3291	0.0053277
1806	ASHGA5P008429	protein_coding	NM_181892	UBE2D3	RefSeq	8.20902	9.53813	1.3291	0.00758608
1807	ASHGA5P028491	protein_coding	NM_004734	DCLK1	RefSeq	3.88606	5.21515	1.32909	0.0241445
1808	ASHGA5P044498	protein_coding	NM_021021	SNTB1	RefSeq	4.58962	5.91868	1.32906	0.0422048
1809	ASHGA5P008393	protein_coding	NM_177542	SNRPD2	RefSeq	14.0233	15.3522	1.32893	1.71988e-07
1810	ASHGA5P053358	protein_coding	NM_004456	EZH2	RefSeq	3.97248	5.3014	1.32891	0.036097
1811	ASHGA5P053827	protein_coding	NM_000976	RPL12	RefSeq	9.08383	10.4119	1.32809	0.000100695
1812	ASHGA5P032505	protein_coding	NM_024015	HOXB4	RefSeq	8.25084	9.57838	1.32754	0.00670161
1813	ASHGA5P001322	protein_coding	NM_001165886	ZNF268	RefSeq	5.54719	6.87468	1.32749	6.74174e-06
1814	ASHGA5P005505	protein_coding	NM_173074	PIGF	RefSeq	8.1022	9.42968	1.32748	0.00358859
1815	ASHGA5P051200	protein_coding	NM_002882	RANBP1	RefSeq	12.5953	13.9225	1.32713	5.0431e-06
1816	ASHGA5P002066	protein_coding	NM_006705	GADD45G	RefSeq	4.18331	5.51034	1.32704	0.0169589
1817	ASHGA5P027482	protein_coding	NM_003566	EEA1	RefSeq	4.35841	5.68525	1.32683	0.0175695
1818	ASHGA5P050777	protein_coding	NM_001098199	GPR1	RefSeq	3.28798	4.61479	1.32682	0.00303453
1819	ASHGA5P006959	protein_coding	NM_005190	CCNC	RefSeq	5.91972	7.24633	1.32661	0.0015057
1820	ASHGA5P006898	protein_coding	NM_001144978	MTHFD2L	RefSeq	3.16491	4.49138	1.32647	0.00362072
1821	ASHGA5P004590	protein_coding	NM_152381	XIRP2	RefSeq	4.19115	5.51719	1.32604	0.00135433
1822	ASHGA5P012442	protein_coding	NM_213590	TRIM13	RefSeq	6.44785	7.77379	1.32595	0.0121213
1823	ASHGA5P041704	protein_coding	ENST00000343677	HIST1H1C	GENCODE	10.1991	11.525	1.32583	0.00266801
1824	ASHGA5P001207	protein_coding	NM_003910	BUD31	RefSeq	12.8516	14.1773	1.32566	1.31753e-08
1825	ASHGA5P003165	protein_coding	NM_022130	GOLPH3	RefSeq	4.25252	5.57814	1.32562	0.0182934
1826	ASHGA5P006043	protein_coding	ENST00000313117	SRSF7	GENCODE	13.1972	14.5227	1.32557	6.51673e-07
1827	ASHGA5P013271	protein_coding	NM_003796	URI1	RefSeq	4.24504	5.57032	1.32528	0.0336621
1828	ASHGA5P019086	protein_coding	NM_133631	ROBO1	RefSeq	3.11242	4.43765	1.32523	0.0144963
1829	ASHGA5P003267	protein_coding	ENST00000265728	DBF4	GENCODE	3.24592	4.57096	1.32504	0.0110906
1830	ASHGA5P008425	protein_coding	NM_001145427	SNX18	RefSeq	4.11137	5.43619	1.32482	0.014046
1831	ASHGA5P007520	protein_coding	NM_178569	C5orf38	RefSeq	4.19382	5.51846	1.32464	0.0394683
1832	ASHGA5P050745	protein_coding	NM_139266	STAT1	RefSeq	10.3652	11.6887	1.32351	0.000677018
1833	ASHGA5P019753	protein_coding	NM_001126336	VCAN	RefSeq	4.71609	6.03938	1.32328	0.0045589
1834	ASHGA5P055435	protein_coding	NM_001098620	PCBP2	RefSeq	8.1425	9.46537	1.32287	0.00281988
1835	ASHGA5P006300	protein_coding	NM_005053	RAD23A	RefSeq	7.14904	8.47148	1.32244	4.28966e-05
1836	ASHGA5P004046	protein_coding	NM_001195000	MR1	RefSeq	7.55539	8.87763	1.32223	0.000185215
1837	ASHGA5P014217	protein_coding	NM_001193312	C7orf10	RefSeq	6.28008	7.60225	1.32217	7.03974e-06
1838	ASHGA5P038039	protein_coding	NM_015653	RIBC2	RefSeq	7.17965	8.5018	1.32216	0.0193597
1839	ASHGA5P036702	protein_coding	NM_012072	CD93	RefSeq	5.16014	6.48214	1.322	0.00106616
1840	ASHGA5P005879	protein_coding	NM_016050	MRPL11	RefSeq	10.9978	12.3198	1.32199	2.80382e-10
1841	ASHGA5P034416	protein_coding	ENST00000245816	CLPP	GENCODE	10.5112	11.8323	1.32117	1.93514e-07
1842	ASHGA5P033229	protein_coding	NM_000269	NME1	RefSeq	13.4392	14.7599	1.32065	1.68002e-08
1843	ASHGA5P041432	protein_coding	ENST00000341948	PCDHB13	GENCODE	6.99917	8.31847	1.3193	0.000711442
1844	ASHGA5P049824	protein_coding	NM_018658	KCNJ16	RefSeq	3.52166	4.84003	1.31837	0.0101962
1845	ASHGA5P042566	protein_coding	NM_014845	FIG4	RefSeq	4.47215	5.7903	1.31815	0.044996
1846	ASHGA5P004339	protein_coding	NM_007241	SNF8	RefSeq	10.705	12.0229	1.31787	0.000267426
1847	ASHGA5P010838	protein_coding	NM_197972	NME7	RefSeq	11.1364	12.4537	1.31724	1.30895e-06
1848	ASHGA5P004199	protein_coding	NM_025151	RAB11FIP1	RefSeq	5.69827	7.01516	1.31688	0.00156062
1849	ASHGA5P003531	protein_coding	ENST00000269919	PGPEP1	GENCODE	3.67888	4.9955	1.31661	0.00326624
1850	ASHGA5P038764	protein_coding	ENST00000011691	SS18L2	GENCODE	6.94044	8.25692	1.31648	0.0256714
1851	ASHGA5P052229	protein_coding	NM_001014279	ANXA2R	RefSeq	2.84	4.15619	1.31619	0.00686316
1852	ASHGA5P007219	protein_coding	ENST00000396265	TSPO	GENCODE	8.64583	9.96185	1.31602	4.8823e-07
1853	ASHGA5P004198	protein_coding	NM_021943	ZFAND3	RefSeq	6.28167	7.59757	1.31591	0.0120173
1854	ASHGA5P009758	protein_coding	NM_173201	ATP2A1	RefSeq	3.43609	4.75134	1.31524	0.00853372
1855	ASHGA5P053846	protein_coding	NM_001499	GLE1	RefSeq	5.30909	6.62411	1.31502	6.06602e-06
1856	ASHGA5P054131	protein_coding	NM_021795	ELK4	RefSeq	5.03254	6.34751	1.31497	0.000330442
1857	ASHGA5P050355	protein_coding	NM_001098496	ZNF419	RefSeq	8.68926	10.0041	1.3148	0.0105484
1858	ASHGA5P004778	protein_coding	NM_152556	C7orf60	RefSeq	2.82637	4.1411	1.31473	0.00420904
1859	ASHGA5P001577	protein_coding	NM_031293	PMFBP1	RefSeq	4.88506	6.19967	1.31461	0.00142789
1860	ASHGA5P054608	protein_coding	NM_001102401	TTI2	RefSeq	10.8136	12.128	1.31438	3.10915e-07
1861	ASHGA5P000900	protein_coding	NM_017414	USP18	RefSeq	7.79481	9.10876	1.31395	0.0131011
1862	ASHGA5P051335	protein_coding	NM_006358	SLC25A17	RefSeq	7.7974	9.11134	1.31394	4.82366e-06
1863	ASHGA5P017280	protein_coding	NM_005264	GFRA1	RefSeq	4.03944	5.35334	1.3139	0.003942
1864	ASHGA5P036362	protein_coding	NM_015934	NOP58	RefSeq	10.0697	11.3834	1.31364	0.0160351
1865	ASHGA5P003867	protein_coding	NM_000190	HMBS	RefSeq	6.6157	7.92927	1.31356	0.000143354
1866	ASHGA5P015938	protein_coding	NM_001136269	DAZAP2	RefSeq	4.42405	5.73743	1.31338	2.30731e-05
1867	ASHGA5P007422	protein_coding	NM_198243	ASB7	RefSeq	4.17327	5.48652	1.31325	0.000940301
1868	ASHGA5P013659	protein_coding	NM_001024024	GCH1	RefSeq	4.2453	5.55844	1.31314	0.00108674
1869	ASHGA5P012634	protein_coding	NM_001142634	SPDYA	RefSeq	2.78155	4.09432	1.31276	0.00204693
1870	ASHGA5P003704	protein_coding	NM_001884	HAPLN1	RefSeq	3.08686	4.39937	1.31252	0.015671
1871	ASHGA5P003000	protein_coding	NM_005644	TAF12	RefSeq	10.466	11.7781	1.31204	0.0105308
1872	ASHGA5P010265	protein_coding	NM_001009991	SYTL3	RefSeq	2.86463	4.17638	1.31175	0.00745997
1873	ASHGA5P003506	protein_coding	NM_139062	CSNK1D	RefSeq	9.54182	10.8534	1.31154	0.000211066
1874	ASHGA5P021634	protein_coding	ENST00000536716	TNFAIP8L1	GENCODE	3.69254	5.00354	1.311	0.00571947
1875	ASHGA5P041701	protein_coding	ENST00000244661	HIST1H3B	GENCODE	2.93157	4.24247	1.31091	0.00584379
1876	ASHGA5P016540	protein_coding	NM_001082619	PIH1D2	RefSeq	5.82002	7.13092	1.31089	7.66127e-07
1877	ASHGA5P051239	protein_coding	NM_080740	ZNF280A	RefSeq	3.75221	5.06267	1.31046	0.000192655
1878	ASHGA5P012740	protein_coding	NM_001014812	FAM96A	RefSeq	11.5367	12.8468	1.31008	0.0332845
1879	ASHGA5P005307	protein_coding	NM_013240	N6AMT1	RefSeq	4.96457	6.27463	1.31006	0.0306531
1880	ASHGA5P027911	protein_coding	NM_001135863	METTL20	RefSeq	3.45422	4.76425	1.31003	0.00578186
1881	ASHGA5P038921	protein_coding	NM_001134456	NXPE3	RefSeq	5.82912	7.13902	1.30989	4.22934e-05
1882	ASHGA5P011665	protein_coding	NM_173540	FUT11	RefSeq	5.00511	6.31416	1.30906	0.0104083
1883	ASHGA5P014022	protein_coding	ENST00000398733	UBE2D2	GENCODE	10.4321	11.7406	1.30846	3.33034e-08
1884	ASHGA5P005714	protein_coding	ENST00000358769	PBLD	GENCODE	3.87498	5.18293	1.30795	0.00278506
1885	ASHGA5P043785	protein_coding	NM_004126	GNG11	RefSeq	10.8115	12.1189	1.30745	0.0169569
1886	ASHGA5P030922	protein_coding	NM_001116	ADCY9	RefSeq	2.90423	4.21159	1.30737	6.82996e-07
1887	ASHGA5P006308	protein_coding	NM_152484	ZNF569	RefSeq	6.09468	7.40191	1.30723	0.00530249
1888	ASHGA5P034805	protein_coding	NM_001098493	ZNF419	RefSeq	3.70127	5.00754	1.30627	0.0116489
1889	ASHGA5P019279	protein_coding	NM_022100	MRPS14	RefSeq	9.17742	10.4834	1.30594	8.24332e-05
1890	ASHGA5P013668	protein_coding	NM_001042483	NUPR1	RefSeq	9.73274	11.0385	1.30573	2.94982e-05
1891	ASHGA5P011842	protein_coding	NM_016258	YTHDF2	RefSeq	6.9489	8.25453	1.30563	1.3164e-05
1892	ASHGA5P053211	protein_coding	NM_145914	ZSCAN21	RefSeq	7.38789	8.69325	1.30536	0.0293302
1893	ASHGA5P022427	protein_coding	NM_001011713	NAA30	RefSeq	3.53578	4.84096	1.30518	0.00571653
1894	ASHGA5P034315	protein_coding	ENST00000389534	ZNF841	GENCODE	3.49526	4.80034	1.30507	0.000647726
1895	ASHGA5P044294	protein_coding	NM_004318	ASPH	RefSeq	4.86883	6.17352	1.3047	0.0022048
1896	ASHGA5P038351	protein_coding	NM_020890	KIAA1524	RefSeq	3.91131	5.21591	1.3046	0.000689384
1897	ASHGA5P009926	protein_coding	NM_206946	TRPM3	RefSeq	3.44453	4.74899	1.30446	0.0237261
1898	ASHGA5P005692	protein_coding	NM_001142588	NFYC	RefSeq	7.61315	8.91733	1.30418	0.000180841
1899	ASHGA5P055450	protein_coding	NM_001136023	NFE2	RefSeq	4.51728	5.82057	1.30329	0.0166738
1900	ASHGA5P006194	protein_coding	NM_022777	RABL5	RefSeq	8.19929	9.50219	1.3029	0.00329226
1901	ASHGA5P054128	protein_coding	NM_001078171	FAM127A	RefSeq	3.37581	4.67738	1.30157	0.00559189
1902	ASHGA5P038239	protein_coding	NM_020998	MST1	RefSeq	11.8429	13.1436	1.30073	0.0003881
1903	ASHGA5P015195	protein_coding	NM_024793	CLUAP1	RefSeq	8.27614	9.57521	1.29907	1.86449e-05
1904	ASHGA5P001194	protein_coding	NM_002214	ITGB8	RefSeq	2.7671	4.06601	1.2989	0.00049283
1905	ASHGA5P052800	protein_coding	NM_080743	SRSF12	RefSeq	8.45284	9.7506	1.29776	0.00311885
1906	ASHGA5P009966	protein_coding	NM_001122607	RUNX1	RefSeq	4.93241	6.22999	1.29758	0.00197287
1907	ASHGA5P004730	protein_coding	NM_057175	NAA15	RefSeq	3.93083	5.22829	1.29746	0.00400529
1908	ASHGA5P034403	protein_coding	NM_172251	MRPL54	RefSeq	11.0251	12.3225	1.29741	3.37455e-06
1909	ASHGA5P004431	protein_coding	NM_201398	FLAD1	RefSeq	10.0389	11.336	1.29705	1.43187e-06
1910	ASHGA5P049511	protein_coding	NM_001190438	NCOR1	RefSeq	6.53842	7.83538	1.29696	1.00681e-05
1911	ASHGA5P009408	protein_coding	NM_015391	ANAPC13	RefSeq	7.84151	9.13835	1.29684	0.00999242
1912	ASHGA5P002146	protein_coding	NM_013290	PSMC3IP	RefSeq	5.30678	6.60358	1.29681	0.00230558
1913	ASHGA5P011543	protein_coding	ENST00000372115	MUTYH	GENCODE	3.05612	4.35258	1.29646	0.000271653
1914	ASHGA5P003756	protein_coding	NM_015411	SUMF2	RefSeq	4.09924	5.39516	1.29592	0.00290422
1915	ASHGA5P012724	protein_coding	NM_032796	SYAP1	RefSeq	6.52501	7.82092	1.29591	0.0469937
1916	ASHGA5P013928	protein_coding	NM_001190807	CYB5A	RefSeq	10.087	11.3826	1.29565	0.00105955
1917	ASHGA5P053684	protein_coding	NM_001001790	TOMM5	RefSeq	10.8392	12.1345	1.29526	5.36412e-06
1918	ASHGA5P011364	protein_coding	NM_018841	GNG12	RefSeq	5.4912	6.78567	1.29447	0.0029545
1919	ASHGA5P042468	protein_coding	NM_033481	FBXO9	RefSeq	12.3193	13.6133	1.29401	2.52647e-06
1920	ASHGA5P039301	protein_coding	ENST00000302787	LETM1	GENCODE	7.80634	9.09968	1.29334	8.24546e-05
1921	ASHGA5P036732	protein_coding	NM_002657	PLAGL2	RefSeq	11.4807	12.7738	1.29309	2.8585e-05
1922	ASHGA5P044366	protein_coding	NM_022133	SNX16	RefSeq	4.80469	6.09778	1.29309	0.0271974
1923	ASHGA5P008763	protein_coding	NM_153742	CTH	RefSeq	3.94239	5.23535	1.29296	0.0130438
1924	ASHGA5P011696	protein_coding	NM_003270	TSPAN6	RefSeq	6.63207	7.92489	1.29282	0.0484805
1925	ASHGA5P004499	protein_coding	NM_052879	LARP4	RefSeq	3.24871	4.54094	1.29223	0.00175335
1926	ASHGA5P016016	protein_coding	NM_001134878	KIF9	RefSeq	9.79627	11.0879	1.29167	0.000171218
1927	ASHGA5P008024	protein_coding	NM_018288	PHF10	RefSeq	10.1688	11.4605	1.29164	4.27942e-07
1928	ASHGA5P004495	protein_coding	NM_198475	FAM171A2	RefSeq	3.90607	5.19762	1.29155	0.00478587
1929	ASHGA5P030136	protein_coding	NM_000520	HEXA	RefSeq	11.6958	12.9871	1.29127	8.49765e-08
1930	ASHGA5P045776	protein_coding	NM_006200	PCSK5	RefSeq	9.65194	10.9425	1.29058	0.000306511
1931	ASHGA5P012262	protein_coding	NM_006098	GNB2L1	RefSeq	15.1795	16.4686	1.28908	9.8663e-10
1932	ASHGA5P035452	protein_coding	ENST00000355689	TTC30A	GENCODE	8.5256	9.81467	1.28907	0.0187958
1933	ASHGA5P012590	protein_coding	NM_001143966	TBC1D7	RefSeq	6.97808	8.26598	1.2879	0.0138938
1934	ASHGA5P013883	protein_coding	NM_001166269	HAUS4	RefSeq	5.42981	6.71696	1.28715	0.00761476
1935	ASHGA5P014619	protein_coding	ENST00000411896	GRAMD1A	GENCODE	4.56946	5.85655	1.28709	0.00176342
1936	ASHGA5P009491	protein_coding	NM_001170697	SPATA22	RefSeq	5.75534	7.04242	1.28708	0.00803958
1937	ASHGA5P021738	protein_coding	NM_001177963	MNAT1	RefSeq	9.75308	11.0396	1.28652	0.00561252
1938	ASHGA5P035363	protein_coding	NM_012097	ARL5A	RefSeq	6.33567	7.62203	1.28635	0.0180806
1939	ASHGA5P008310	protein_coding	NM_001004313	TMEM220	RefSeq	7.85676	9.14281	1.28604	1.02397e-06
1940	ASHGA5P008224	protein_coding	NM_198202	POP5	RefSeq	9.85606	11.1411	1.285	7.04587e-05
1941	ASHGA5P002914	protein_coding	NM_003797	EED	RefSeq	11.3958	12.6804	1.28463	3.56554e-05
1942	ASHGA5P036487	protein_coding	ENST00000258383	MRPL44	GENCODE	7.78281	9.06735	1.28454	5.73983e-06
1943	ASHGA5P004044	protein_coding	NM_003412	ZIC1	RefSeq	3.56074	4.84481	1.28407	0.0170373
1944	ASHGA5P011125	protein_coding	NM_001018024	MTCP1NB	RefSeq	9.96113	11.2449	1.28373	0.00978984
1945	ASHGA5P041262	protein_coding	NM_175920	LNPEP	RefSeq	4.23781	5.5213	1.28348	0.0472051
1946	ASHGA5P009135	protein_coding	NM_017611	SLC43A3	RefSeq	6.18535	7.46883	1.28348	0.00657294
1947	ASHGA5P000992	protein_coding	NM_003288	TPD52L2	RefSeq	4.5452	5.82839	1.28319	0.00760123
1948	ASHGA5P013365	protein_coding	NM_024033	C7orf49	RefSeq	6.4568	7.73972	1.28292	0.00261778
1949	ASHGA5P012023	protein_coding	ENST00000401084	CAPZB	GENCODE	11.7555	13.0376	1.28208	1.25907e-05
1950	ASHGA5P009583	protein_coding	NM_001077702	MIER1	RefSeq	8.7229	10.0047	1.28184	1.86138e-06
1951	ASHGA5P050453	protein_coding	NM_004718	COX7A2L	RefSeq	6.1836	7.46489	1.28129	0.00561808
1952	ASHGA5P003942	protein_coding	NM_024422	DSC2	RefSeq	2.9347	4.21558	1.28087	0.00987949
1953	ASHGA5P005241	protein_coding	NM_003500	ACOX2	RefSeq	3.24287	4.52353	1.28067	0.0427959
1954	ASHGA5P016021	protein_coding	NM_001163120	RDM1	RefSeq	6.82374	8.10415	1.2804	0.00221522
1955	ASHGA5P029960	protein_coding	NM_213600	PLA2G4F	RefSeq	6.00117	7.28153	1.28036	0.0020709
1956	ASHGA5P011005	protein_coding	NM_016567	BCCIP	RefSeq	9.74021	11.0206	1.28035	0.00122301
1957	ASHGA5P010021	protein_coding	NM_001085466	CTNND1	RefSeq	4.03983	5.31998	1.28015	0.0424447
1958	ASHGA5P039053	protein_coding	NM_014245	RNF7	RefSeq	9.97475	11.2549	1.28011	0.00489237
1959	ASHGA5P043116	protein_coding	NM_001145441	TYW1B	RefSeq	4.10672	5.38677	1.28006	0.00387594
1960	ASHGA5P014351	protein_coding	NM_001008697	TFIP11	RefSeq	3.78731	5.06648	1.27917	0.0326456
1961	ASHGA5P006201	protein_coding	NM_001008225	CNOT4	RefSeq	6.62114	7.90005	1.27891	4.94715e-05
1962	ASHGA5P055569	protein_coding	NM_003348	UBE2N	RefSeq	5.11275	6.39154	1.27879	0.00559304
1963	ASHGA5P010998	protein_coding	NM_002960	S100A3	RefSeq	3.80218	5.08032	1.27814	0.00413639
1964	ASHGA5P006292	protein_coding	NM_145231	EFCAB11	RefSeq	9.49774	10.7758	1.27803	0.00046215
1965	ASHGA5P012861	protein_coding	NM_001033002	RPAIN	RefSeq	10.4635	11.7413	1.27782	2.30787e-05
1966	ASHGA5P008450	protein_coding	NM_001134999	FERMT2	RefSeq	7.07748	8.35465	1.27717	0.0388749
1967	ASHGA5P037076	protein_coding	NM_033542	SYS1	RefSeq	8.35622	9.6313	1.27508	5.63914e-07
1968	ASHGA5P015224	protein_coding	ENST00000418107	HLA-DMB	GENCODE	10.2421	11.5169	1.27478	0.00126853
1969	ASHGA5P000941	protein_coding	NM_006871	RIPK3	RefSeq	3.32223	4.59687	1.27464	0.007677
1970	ASHGA5P011588	protein_coding	NM_203290	POLR1C	RefSeq	10.5464	11.8209	1.27441	1.84656e-07
1971	ASHGA5P001218	protein_coding	NM_001084	PLOD3	RefSeq	8.06452	9.33842	1.2739	0.0213188
1972	ASHGA5P003077	protein_coding	ENST00000264538	IFT57	GENCODE	12.1068	13.3806	1.27382	1.26756e-06
1973	ASHGA5P002097	protein_coding	ENST00000279068	LSM14B	GENCODE	4.89406	6.16762	1.27355	0.000228139
1974	ASHGA5P003408	protein_coding	ENST00000396060	GTF2A2	GENCODE	12.3685	13.642	1.27355	0.000401209
1975	ASHGA5P002858	protein_coding	NM_019107	C19orf10	RefSeq	10.4414	11.7142	1.27272	0.0101129
1976	ASHGA5P051713	protein_coding	NM_016275	SELT	RefSeq	4.59026	5.86218	1.27192	0.0391551
1977	ASHGA5P055211	protein_coding	NM_198315	VWA5A	RefSeq	8.4216	9.69319	1.27159	0.0278289
1978	ASHGA5P034707	protein_coding	ENST00000221413	RUVBL2	GENCODE	9.44392	10.7144	1.27051	0.0235287
1979	ASHGA5P039415	protein_coding	NM_181806	AASDH	RefSeq	9.27452	10.5441	1.26962	0.000108042
1980	ASHGA5P015467	protein_coding	NM_001190942	TNFSF10	RefSeq	6.51145	7.78086	1.26941	0.00294261
1981	ASHGA5P005760	protein_coding	NM_001105545	ECHDC1	RefSeq	9.32964	10.5986	1.269	0.0482684
1982	ASHGA5P051987	protein_coding	NM_001040202	PAQR3	RefSeq	3.61814	4.88699	1.26885	0.0122965
1983	ASHGA5P050093	protein_coding	ENST00000423327	SPC24	GENCODE	3.52587	4.79453	1.26865	0.0365013
1984	ASHGA5P028284	protein_coding	NM_002524	NRAS	RefSeq	5.60704	6.87528	1.26824	0.0050675
1985	ASHGA5P002665	protein_coding	NM_015154	MESDC2	RefSeq	8.54395	9.81198	1.26803	0.00123442
1986	ASHGA5P026083	protein_coding	NM_138417	KTI12	RefSeq	11.3984	12.665	1.26662	2.39728e-09
1987	ASHGA5P038002	protein_coding	NM_000026	ADSL	RefSeq	12.8092	14.0745	1.26529	3.31355e-07
1988	ASHGA5P018210	protein_coding	NM_001145404	ZNF506	RefSeq	6.21064	7.47513	1.26448	2.74133e-06
1989	ASHGA5P048984	protein_coding	NM_178547	ZBTB8OS	RefSeq	7.15424	8.41872	1.26448	2.48283e-05
1990	ASHGA5P014545	protein_coding	NM_001005526	SF3B1	RefSeq	6.40732	7.6716	1.26428	4.10595e-08
1991	ASHGA5P008198	protein_coding	NM_031267	CDK13	RefSeq	5.09189	6.35579	1.2639	0.0250541
1992	ASHGA5P046937	protein_coding	ENST00000372945	MRPS16	GENCODE	4.98372	6.24741	1.26369	0.00759457
1993	ASHGA5P004213	protein_coding	NM_001024959	ARPC4	RefSeq	7.3587	8.62223	1.26353	0.00556757
1994	ASHGA5P050856	protein_coding	NM_018218	USP40	RefSeq	5.7949	7.05807	1.26317	2.54538e-05
1995	ASHGA5P056120	protein_coding	NM_032490	C14orf142	RefSeq	7.32859	8.59162	1.26302	0.0196767
1996	ASHGA5P010994	protein_coding	NM_015607	CHTOP	RefSeq	8.54329	9.80559	1.26231	5.51766e-05
1997	ASHGA5P009463	protein_coding	NM_015043	TBC1D9B	RefSeq	5.18138	6.44362	1.26224	2.86732e-06
[truncated: 3,080 more rows]
