# Supplementary material for: Genetic landscape of long noncoding RNA (lncRNAs) in glioblastoma: identification of complex lncRNA regulatory networks and clinically relevant lncRNAs in glioblastoma
Source: Oncotarget. 2018 Jul 3;9(51):29548–64. doi: 10.18632/oncotarget.25434 (PMC6049862; doi:10.18632/oncotarget.25434)
Supplement: Supplementary file 4 [file oncotarget-09-29548-s004.xlsx]

## Sheet: Sheet1
Supplementary Table 4: Correlation between lncRNAs and mRNAs in cis
	mRNA					lncRNA						Correlation
Sr. No.	Gene Symbol	seqname	source	Log2 fold change	p value	Gene Symbol	seq name	source	relationship	Log2 fold change	p value	R	p value
Positve correlation lncRNA Up and mRNA Up regulation
1	ACOT9	NM_001037171	RefSeq	2.29713	0.00241227	AK310094	uc022bty.1	UCSC_knowngene	exon sense-overlapping	1.725	0.0448776	0.912281	0
2	ACOT9	NM_001033583	RefSeq	2.12496	0.00285408	AK310094	uc022bty.1	UCSC_knowngene	exon sense-overlapping	1.725	0.0448776	0.873684	0
3	AKR1A1	NM_006066	RefSeq	1.13639	0.00551245	RP11-767N6.7	ENST00000430643	GENCODE	intron sense-overlapping	1.149	0.0454891	0.763158	0.000219354
4	AKT3	NM_005465	RefSeq	1.65353	1.19e-05	XLOC_001286	TCONS_00001898	LincRNAs identified by Cabili et al	intergenic	1.72	3.9e-05	0.580702	0.0104055
5	AMDHD1	ENST00000266736	GENCODE	1.95549	3.52e-06	PGAM1P5	ENST00000552554	GENCODE	intronic antisense	1.522	0.0044141	0.607018	0.00690084
6	AMIGO3	NM_198722	RefSeq	1.82176	0.00542095	RP11-493K19.3	ENST00000437204	GENCODE	intronic antisense	1.311	0.0496385	0.5	0.0309524
7	ANXA2R	NM_001014279	RefSeq	1.31619	0.00686316	AK056817	uc003jnb.1	UCSC_knowngene	intergenic	1.818	0.000363996	0.638596	0.00403132
8	ANXA2R	NM_001014279	RefSeq	1.31619	0.00686316	LOC153684	NR_015447	RefSeq	natural antisense	1.416	0.0125877	0.478947	0.0397056
9	AP1M1	ENST00000291439	GENCODE	1.22756	0.000197591	XLOC_012981	TCONS_00026908	LincRNAs identified by Cabili et al	intergenic	1.045	0.0377744	0.492982	0.0336806
10	AP4M1	NM_004722	RefSeq	1.22865	6.93e-09	RP11-758P17.3	ENST00000475250	GENCODE	natural antisense	1.223	0.029629	0.714035	0.000852816
11	AP4M1	NM_004722	RefSeq	1.22865	6.93e-09	PMS2P1	uc010lgv.1	UCSC_knowngene	natural antisense	2.066	1.39e-10	0.652632	0.0031178
12	ARPC3	NM_005719	RefSeq	1.13418	0.000142414		AI554154	LincRNAs identified by Khalil et al	intergenic	1.715	0.00527819	0.519298	0.0243438
13	ARPC4	NM_001024959	RefSeq	1.26353	0.00556757	PRRT3-AS1	ENST00000431558	GENCODE	natural antisense	1.079	0.0100036	0.736842	0.000477298
14	BCL2A1	NM_004049	RefSeq	2.11799	2.7e-06	MTHFS	NR_037654	RefSeq	exon sense-overlapping	1.246	0.0349073	0.829825	3.21707e-06
15	BCL2A1	NM_001114735	RefSeq	1.81672	7.29e-06	MTHFS	NR_037654	RefSeq	exon sense-overlapping	1.246	0.0349073	0.810526	2.79303e-05
16	BCL2L11	NM_138621	RefSeq	1.44791	6.37e-05	AC017002.1	ENST00000455309	GENCODE	intergenic	2.108	1.87e-05	0.864912	0
17	BCL2L11	NM_138621	RefSeq	1.44791	6.37e-05	LOC541471	NR_024373	RefSeq	intergenic	3.106	2.52e-06	0.580702	0.0104055
18	BCL7C	NM_004765	RefSeq	1.3541	7.43e-05	AC106782.20	ENST00000572471	GENCODE	intron sense-overlapping	1.584	4.33e-05	0.596491	0.00816354
19	BET1	NM_005868	RefSeq	2.54977	8.67e-09	AC003092.1	ENST00000415536	GENCODE	intergenic	3.897	1.98e-06	0.642105	0.00378473
20	BIRC5	NM_001168	RefSeq	3.52482	1.32e-08	EPR-1	uc021uec.1	UCSC_knowngene	natural antisense	1.524	0.000104049	0.866667	0
21	BIRC5	NM_001012270	RefSeq	1.87982	0.000107633	EPR-1	uc021uec.1	UCSC_knowngene	natural antisense	1.524	0.000104049	0.807018	3.46999e-05
22	BIRC5	NM_001012271	RefSeq	5.33619	8.81e-15	EPR-1	uc021uec.1	UCSC_knowngene	natural antisense	1.524	0.000104049	0.780702	0.000118322
23	BLVRA	NM_000712	RefSeq	1.47757	0.0286824	POLR2J4	ENST00000326391	GENCODE	intergenic	1.212	4.05e-06	0.666667	0.00238082
24	BLVRA	NM_000712	RefSeq	1.47757	0.0286824	POLR2J4	uc003tjh.2	UCSC_knowngene	intergenic	1.599	1.55e-07	0.626316	0.00500009
25	BMP2K	NM_017593	RefSeq	1.40412	0.0375189	LOC100505702	NR_038304	RefSeq	intergenic	1.61	0.0351079	0.863158	0
26	BOLA2	NM_001031827	RefSeq	1.01581	0.00016305	BC029255	uc002duh.1	UCSC_knowngene	intronic antisense	1.731	0.00287803	0.521053	0.023804
27	BRIX1	NM_018321	RefSeq	1.14015	0.0138512	RAD1	NR_026591	RefSeq	exon sense-overlapping	1.588	4.39e-07	0.478947	0.0397056
28	BTN3A1	NM_001145008	RefSeq	1.11977	1.08e-05	XLOC_005208	TCONS_00011743	LincRNAs identified by Cabili et al	intergenic	1.404	0.000362205	0.463158	0.0474618
29	BTN3A2	NM_007047	RefSeq	2.45775	3.14e-06	BTN2A3P	uc011dkm.2	UCSC_knowngene	intergenic	2.524	3.41e-06	0.636842	0.00415945
30	BTN3A3	ENST00000244519	GENCODE	1.49836	0.00113816	BTN2A3P	uc011dkm.2	UCSC_knowngene	intergenic	2.524	3.41e-06	0.792982	7.1125e-05
31	BTN3A3	NM_197974	RefSeq	1.19915	0.027888	BTN2A3P	uc011dkm.2	UCSC_knowngene	intergenic	2.524	3.41e-06	0.594737	0.00839121
32	C15orf41	NM_032499	RefSeq	1.49188	0.00120507	CSNK1A1P1	ENST00000563423	pseudogene		1.869	0.0459701	0.719298	0.000750442
33	C15orf41	NM_032499	RefSeq	1.49188	0.00120507	RP11-201P10.3	ENST00000569828	GENCODE	intergenic	1.769	0.0165196	0.692982	0.00138008
34	C15orf48	NM_032413	RefSeq	2.49315	0.000335166	HMGN2P46	uc001zvk.3	UCSC_knowngene	natural antisense	1.626	0.00103274	0.561404	0.0138004
35	C17orf80	NM_001100622	RefSeq	1.5197	0.000235711	RP11-449L23.3	ENST00000583712	GENCODE	intronic antisense	1.047	0.00433759	0.789474	8.29641e-05
36	C1orf86	NM_182533	RefSeq	1.17468	5.92e-05	XLOC_000679	TCONS_00001378	LincRNAs identified by Cabili et al	intergenic	1.023	0.000475655	0.710526	0.000927047
37	C4BPB	NM_001017364	RefSeq	1.20543	0.0178218	RP11-343H5.6	ENST00000425161	GENCODE	natural antisense	2.651	0.000696828	0.510526	0.0271916
38	C4orf3	NM_001001701	RefSeq	1.38685	0.000119631	RP11-33B1.1	ENST00000513147	GENCODE	intergenic	1.143	0.0335751	0.710526	0.000927047
39	C4orf3	NM_001001701	RefSeq	1.38685	0.000119631	RP11-33B1.1	ENST00000515251	GENCODE	intergenic	1.15	0.0170312	0.677193	0.00192701
40	C4orf3	NM_001001701	RefSeq	1.38685	0.000119631	RP11-21I10.2	ENST00000514608	GENCODE	intergenic	1.674	0.00364617	0.650877	0.00322172
41	C5orf63	ENST00000535381	GENCODE	1.0385	0.00160376	AC004507.1	ENST00000509733	pseudogene		1.92	2.79e-05	0.633333	0.0044257
42	C7orf55	ENST00000297534	GENCODE	2.23119	1.73e-07	C7orf55	NR_073059	RefSeq	exon sense-overlapping	1.839	4.92e-07	0.878947	0
43	C7orf55	ENST00000297534	GENCODE	2.23119	1.73e-07	C7orf55	NR_073060	RefSeq	exon sense-overlapping	1.991	2.17e-07	0.805263	3.84027e-05
44	C7orf55	ENST00000297534	GENCODE	2.23119	1.73e-07	C7orf55	NR_073058	RefSeq	exon sense-overlapping	1.526	0.000102643	0.684211	0.00166562
45	C7orf73	NM_001130929	RefSeq	2.15483	1.7e-06	AC015987.1	ENST00000419211	GENCODE	intronic antisense	2.375	0.000403711	0.554386	0.0152372
46	CAMK2D	ENST00000296402	GENCODE	2.49812	1.79e-06	chr4:114929225-114940000	chr4:114929225-114940000+	LincRNAs identified by Khalil et al	intergenic	1.531	0.0117523	0.501754	0.0302985
47	CARD16	NM_052889	RefSeq	2.52237	7.42e-07	RP11-693N9.2	ENST00000528437	GENCODE	intergenic	2.277	5.1e-07	0.831579	1.82368e-06
48	CARD16	NM_052889	RefSeq	2.52237	7.42e-07	RP11-693N9.2	ENST00000534659	GENCODE	intergenic	1.024	0.00195489	0.540351	0.0184736
49	CARD16	NM_052889	RefSeq	2.52237	7.42e-07	RP11-693N9.2	ENST00000527617	GENCODE	intergenic	2.2	2.06e-07	0.5	0.0309524
50	CARD8	NM_001184904	RefSeq	1.94133	8.58e-09	LOC100505812	NR_040599	RefSeq	natural antisense	1.641	1.24e-05	0.831579	1.82368e-06
51	CARTPT	ENST00000296777	GENCODE	1.04069	0.000307066	PMCHL2	uc011crz.2	UCSC_knowngene	intergenic	1.856	0.0047851	0.587719	0.00935427
52	CASP1	NM_033293	RefSeq	2.37152	2.62e-06	RP11-693N9.2	ENST00000528437	GENCODE	intergenic	2.277	5.1e-07	0.889474	0
53	CASP1	NM_033294	RefSeq	1.97372	4.39e-06	AB231723	uc001piq.1	UCSC_knowngene	intron sense-overlapping	1.583	0.0151876	0.759649	0.00024543
54	CASP1	NM_001223	RefSeq	1.879	1.15e-05	AB231723	uc001piq.1	UCSC_knowngene	intron sense-overlapping	1.583	0.0151876	0.74386	0.000393093
55	CASP1	NM_033295	RefSeq	1.93563	6.06e-06	AB231723	uc001piq.1	UCSC_knowngene	intron sense-overlapping	1.583	0.0151876	0.722807	0.000687814
56	CASP1	NM_033294	RefSeq	1.97372	4.39e-06	RP11-693N9.2	ENST00000528437	GENCODE	intergenic	2.277	5.1e-07	0.622807	0.00530932
57	CASP1	NM_001223	RefSeq	1.879	1.15e-05	RP11-693N9.2	ENST00000528437	GENCODE	intergenic	2.277	5.1e-07	0.603509	0.00730263
58	CASP1	NM_033295	RefSeq	1.93563	6.06e-06	RP11-693N9.2	ENST00000528437	GENCODE	intergenic	2.277	5.1e-07	0.596491	0.00816354
59	CASP1	NM_001223	RefSeq	1.879	1.15e-05	RP11-693N9.2	ENST00000534659	GENCODE	intergenic	1.024	0.00195489	0.575439	0.0112553
60	CASP1	NM_033293	RefSeq	2.37152	2.62e-06	RP11-693N9.2	ENST00000527617	GENCODE	intergenic	2.2	2.06e-07	0.575439	0.0112553
61	CASP1	NM_033294	RefSeq	1.97372	4.39e-06	RP11-693N9.2	ENST00000534659	GENCODE	intergenic	1.024	0.00195489	0.563158	0.0134589
62	CASP1	NM_033295	RefSeq	1.93563	6.06e-06	RP11-693N9.2	ENST00000534659	GENCODE	intergenic	1.024	0.00195489	0.549123	0.0163922
63	CASP1	NM_033294	RefSeq	1.97372	4.39e-06	LOC643733	uc001phz.3	UCSC_knowngene	intergenic	1.094	0.0173412	0.459649	0.0493356
64	CASP12	NM_001191016	RefSeq	2.95749	3.31e-06	AB231723	uc001piq.1	UCSC_knowngene	intron sense-overlapping	1.583	0.0151876	0.736842	0.000477298
65	CASP12	NM_001191016	RefSeq	2.95749	3.31e-06	RP11-693N9.2	ENST00000534659	GENCODE	intergenic	1.024	0.00195489	0.636842	0.00415945
66	CASP12	NM_001191016	RefSeq	2.95749	3.31e-06	RP11-693N9.2	ENST00000528437	GENCODE	intergenic	2.277	5.1e-07	0.635088	0.00429089
67	CASP12	NM_001191016	RefSeq	2.95749	3.31e-06	LOC643733	uc001phz.3	UCSC_knowngene	intergenic	1.094	0.0173412	0.619298	0.00563401
68	CASP12	NM_001191016	RefSeq	2.95749	3.31e-06	RP11-693N9.2	ENST00000527617	GENCODE	intergenic	2.2	2.06e-07	0.521053	0.023804
69	CASP4	NM_001225	RefSeq	1.41948	0.0191206	AB231723	uc001piq.1	UCSC_knowngene	intron sense-overlapping	1.583	0.0151876	0.784211	0.00010313
70	CASP4	NM_033306	RefSeq	1.78782	0.00687333	AB231723	uc001piq.1	UCSC_knowngene	intron sense-overlapping	1.583	0.0151876	0.782456	0.000110543
71	CASP4	NM_033306	RefSeq	1.78782	0.00687333	LOC643733	uc001phz.3	UCSC_knowngene	intergenic	1.094	0.0173412	0.563158	0.0134589
72	CASP5	NM_001136109	RefSeq	1.33418	0.0176835	AB231723	uc001piq.1	UCSC_knowngene	intron sense-overlapping	1.583	0.0151876	0.87193	0
73	CASP5	ENST00000418434	GENCODE	1.37971	0.00377315	AB231723	uc001piq.1	UCSC_knowngene	intron sense-overlapping	1.583	0.0151876	0.819298	1.4331e-05
74	CASP5	ENST00000418434	GENCODE	1.37971	0.00377315	LOC643733	uc001phz.3	UCSC_knowngene	intergenic	1.094	0.0173412	0.614035	0.00615134
75	CASP5	ENST00000418434	GENCODE	1.37971	0.00377315	RP11-693N9.2	ENST00000534659	GENCODE	intergenic	1.024	0.00195489	0.463158	0.0474618
76	CAST	NM_173060	RefSeq	1.55946	9.58e-06	CAST	NR_033798	RefSeq	exon sense-overlapping	1.655	1.44e-05	0.464912	0.046546
77	CCDC125	NM_176816	RefSeq	1.80654	0.000484666	SMA	uc010ixj.1	UCSC_knowngene	intergenic	1.494	0.00208473	0.519298	0.0243438
78	CCDC153	NM_001145018	RefSeq	1.04323	3.92e-06	LOC100499227	uc001pwp.2	UCSC_knowngene	intronic antisense	1.611	0.0260996	0.65614	0.00291815
79	CCDC93	NM_019044	RefSeq	1.98898	0.00197041		DB372250	LincRNAs identified by Khalil et al	intergenic	1.08	0.00916886	0.631579	0.00456396
80	CCL26	NM_006072	RefSeq	2.7901	6.84e-07	AC006014.7	ENST00000415277	pseudogene		1.525	2.48e-07	0.489474	0.0351142
81	CD58	NM_001779	RefSeq	2.31037	1.44e-06	CD58	NR_026665	RefSeq	exon sense-overlapping	2.3	0.000349004	0.757895	0.000259311
82	CD58	NM_001144822	RefSeq	1.83658	9.8e-05	CD58	NR_026665	RefSeq	exon sense-overlapping	2.3	0.000349004	0.738596	0.000455042
83	CD58	NM_001779	RefSeq	2.31037	1.44e-06	RP5-1086K13.1	ENST00000456414	GENCODE	intergenic	2.104	1.01e-07	0.512281	0.0266018
84	CD93	NM_012072	RefSeq	1.322	0.00106616	XLOC_013688	TCONS_00028340	LincRNAs identified by Cabili et al	intergenic	2.859	3.67e-09	0.596491	0.00816354
85	CD99	NM_001122898	RefSeq	2.87257	0.00083207	CD99P1	ENST00000527459	pseudogene		1.956	0.000118262	0.726316	0.000629407
86	CD99	NM_002414	RefSeq	3.2135	0.000109099	CD99P1	ENST00000527459	pseudogene		1.956	0.000118262	0.673684	0.00206967
87	CDC45	NM_003504	RefSeq	3.24275	1.35e-05	DGCR11	NR_024157	RefSeq	intron sense-overlapping	1.063	0.00859758	0.673684	0.00206967
88	CDC45	NM_001178011	RefSeq	1.47433	0.00286054	DGCR11	NR_024157	RefSeq	intron sense-overlapping	1.063	0.00859758	0.492982	0.0336806
89	CDH6	NM_004932	RefSeq	1.39219	0.00273156	RP11-5N11.1	ENST00000504053	pseudogene		1.572	0.00011846	0.552632	0.0156147
90	CDK4	NM_000075	RefSeq	2.94384	2.99e-06	XLOC_009779	TCONS_00020446	LincRNAs identified by Cabili et al	intergenic	1.89	0.00216469	0.540351	0.0184736
91	CDK6	NM_001145306	RefSeq	1.00282	0.0403938	AC002454.1	ENST00000419668	GENCODE	intergenic	3.248	0.000238277	0.484211	0.0373544
92	CDKN2A	ENST00000361570	GENCODE	2.15119	0.00482054	CDKN2B-AS1	NR_047541	RefSeq	intronic antisense	1.772	0.0471093	0.777193	0.000135032
93	CDKN2A	ENST00000361570	GENCODE	2.15119	0.00482054	CDKN2B-AS1	NR_047542	RefSeq	intronic antisense	1.984	0.0315958	0.763158	0.000219354
94	CENPL	NM_001127181	RefSeq	2.30744	1.55e-06	GAS5	ENST00000442067	GENCODE	intergenic	1.481	0.000186001	0.719298	0.000750442
95	CENPL	NM_001127181	RefSeq	2.30744	1.55e-06	GAS5	ENST00000436656	GENCODE	bidirectional	2.564	1.07e-05	0.703509	0.00109104
96	CENPL	NM_001127181	RefSeq	2.30744	1.55e-06	GAS5	ENST00000449589	GENCODE	bidirectional	2.409	1.03e-07	0.585965	0.00960858
97	CENPL	NM_001127181	RefSeq	2.30744	1.55e-06	GAS5	ENST00000412059	GENCODE	bidirectional	1.199	0.0198373	0.578947	0.0106827
98	CENPL	NM_033319	RefSeq	1.37445	0.0147451	GAS5	ENST00000442067	GENCODE	intergenic	1.481	0.000186001	0.503509	0.0296556
99	CENPL	NM_033319	RefSeq	1.37445	0.0147451	GAS5	ENST00000449589	GENCODE	bidirectional	2.409	1.03e-07	0.491228	0.0343915
100	CENPL	NM_001127181	RefSeq	2.30744	1.55e-06	GAS5	ENST00000425771	GENCODE	intergenic	1.193	0.00637446	0.489474	0.0351142
101	CENPL	NM_033319	RefSeq	1.37445	0.0147451	GAS5	ENST00000412059	GENCODE	bidirectional	1.199	0.0198373	0.459649	0.0493356
102	CHCHD7	NM_001011668	RefSeq	1.22692	0.000182803	LOC100507632	NR_038236	RefSeq	intergenic	1.149	0.030617	0.552632	0.0156147
103	CHCHD7	NM_001011671	RefSeq	1.17598	0.000249142	LOC100507632	NR_038236	RefSeq	intergenic	1.149	0.030617	0.510526	0.0271916
104	CHI3L1	NM_001276	RefSeq	4.11993	0.00443238	BC034684	uc001gzl.3	UCSC_knowngene	exon sense-overlapping	4.803	7.18e-06	0.873684	0
105	CHST2	NM_004267	RefSeq	1.96231	1.85e-05	RP11-80H8.4	ENST00000483262	GENCODE	exon sense-overlapping	1.933	0.00622225	0.812281	2.48466e-05
106	CLEC4E	NM_014358	RefSeq	2.0965	0.00556343	RP11-90D4.2	ENST00000539348	GENCODE	intergenic	1.008	0.024888	0.633333	0.0044257
107	CNN3	NM_001839	RefSeq	2.95136	0.00552128	BC030750	uc001dqu.3	UCSC_knowngene	bidirectional	1.07	0.0316365	0.9	0
108	CNOT4	NM_001008225	RefSeq	1.27891	4.95e-05		BP305238	LincRNAs identified by Khalil et al	exon sense-overlapping	1.736	4.03e-06	0.501754	0.0302985
109	COL1A1	NM_000088	RefSeq	5.4421	1.26e-07	RP11-893F2.6	ENST00000514468	GENCODE	intergenic	1.433	0.020188	0.835088	0
110	COX19	NM_001031617	RefSeq	1.21619	1.28e-05	AC147651.4	ENST00000429872	GENCODE	intronic antisense	1.424	0.000314066	0.759983	0.000159566
111	CP	NM_000096	RefSeq	2.54423	0.00132093	CP	NR_046371	RefSeq	exon sense-overlapping	3.868	6.05e-05	0.796491	6.04628e-05
112	CSRP2BP	ENST00000435364	GENCODE	1.10022	0.048382	XLOC_013666	TCONS_00028324	LincRNAs identified by Cabili et al	intergenic	1.31	0.0247617	0.692982	0.00138008
113	CTSC	NM_148170	RefSeq	3.05735	7.76e-07	BC038205	uc001pco.3	UCSC_knowngene	intergenic	1.1	0.00246574	0.689474	0.0014891
114	CTSC	NM_001114173	RefSeq	2.7898	1.05e-05	BC038205	uc001pco.3	UCSC_knowngene	intergenic	1.1	0.00246574	0.642105	0.00378473
115	CYorf15A	ENST00000407724	GENCODE	4.40351	5.9e-05	TTTY14	ENST00000454875	GENCODE	intron sense-overlapping	3.194	0.000826917	0.822807	1.006e-05
116	DARS2	NM_018122	RefSeq	1.99993	1.57e-09	GAS5	ENST00000442067	GENCODE	intergenic	1.481	0.000186001	0.577193	0.010966
117	DARS2	NM_018122	RefSeq	1.99993	1.57e-09	GAS5	ENST00000412059	GENCODE	bidirectional	1.199	0.0198373	0.536842	0.0193634
118	DARS2	NM_018122	RefSeq	1.99993	1.57e-09	GAS5	ENST00000436656	GENCODE	bidirectional	2.564	1.07e-05	0.512281	0.0266018
119	DARS2	NM_018122	RefSeq	1.99993	1.57e-09	GAS5	ENST00000425771	GENCODE	intergenic	1.193	0.00637446	0.466667	0.0456439
120	DDX39A	NM_005804	RefSeq	1.6039	0.0368146	XLOC_012980	TCONS_00026907	LincRNAs identified by Cabili et al	intergenic	1.906	6.88e-06	0.757895	0.000259311
121	DDX5	NM_004396	RefSeq	1.21027	0.0417901	RP11-927P21.1	ENST00000577938	GENCODE	natural antisense	1.631	2.12e-05	0.585345	0.00846522
122	DLGAP5	NM_001146015	RefSeq	1.23652	0.0154272	LGALS3	NR_003225	RefSeq	exon sense-overlapping	1.157	0.00719784	0.649123	0.00332846
123	DOT1L	ENST00000398665	GENCODE	2.45348	2.24e-07	CTB-31O20.2	ENST00000565797	GENCODE	intergenic	1.14	5.53e-06	0.663449	0.00195622
124	DUSP14	NM_007026	RefSeq	1.54736	0.0301261	LOC284100	uc002hom.1	UCSC_knowngene	intergenic	1.209	0.0276369	0.57193	0.0118526
125	DYNLT1	NM_006519	RefSeq	2.5747	0.000372579	OSTCP1	ENST00000455507	pseudogene		1.432	0.0226269	0.721053	0.000718586
126	DYNLT1	NM_006519	RefSeq	2.5747	0.000372579	AX747826	uc003qrv.1	UCSC_knowngene	intron sense-overlapping	1.222	0.000494119	0.635088	0.00429089
127	EDNRB	NM_001122659	RefSeq	1.54704	1.98e-05	BC031243	uc001vkn.1	UCSC_knowngene	intronic antisense	1.25	0.00112964	0.508772	0.0277917
128	EFHC1	NM_001172420	RefSeq	2.00455	0.0239716	EFHC1	NR_033327	RefSeq	exon sense-overlapping	1.699	0.0123967	0.95614	6.75745e-06
129	EGFL6	NM_015507	RefSeq	1.97957	0.0252836	GS1-600G8.5	ENST00000443965	GENCODE	intergenic	2.447	0.000372914	0.550877	0.0159996
130	EGFL6	NM_015507	RefSeq	1.97957	0.0252836	GS1-600G8.5	ENST00000412485	GENCODE	intergenic	2.468	0.000613218	0.480702	0.0389093
131	EIF2B3	NM_001166588	RefSeq	1.06098	0.000262619	RP11-269F19.2	ENST00000440985	GENCODE	natural antisense	1.25	0.00851927	0.540351	0.0184736
132	EIF4EBP1	NM_004095	RefSeq	2.80891	1.34e-06	RP11-350N15.3	ENST00000533301	GENCODE	intronic antisense	1.479	0.0374064	0.585965	0.00960858
133	ERLIN2	NM_007175	RefSeq	1.24567	0.000236132	RP11-150O12.6	ENST00000521989	GENCODE	intergenic	1.578	0.00175831	0.770175	0.000173456
134	ERLIN2	NM_001003790	RefSeq	1.08559	0.0106529	RP11-150O12.6	ENST00000521989	GENCODE	intergenic	1.578	0.00175831	0.549123	0.0163922
135	EXOSC3	NM_016042	RefSeq	1.70694	0.00484837	BC014180	uc004aaa.3	UCSC_knowngene	intergenic	2.031	1.95e-06	0.577193	0.010966
136	EXOSC3	NM_001002269	RefSeq	1.41778	0.0276479	BC014180	uc004aaa.3	UCSC_knowngene	intergenic	2.031	1.95e-06	0.573684	0.0115508
137	FAM110B	NM_147189	RefSeq	1.17978	0.00298008	XLOC_006810	TCONS_00014720	LincRNAs identified by Cabili et al	intergenic	1.406	0.000518797	0.764912	0.000207123
138	FAM110B	NM_147189	RefSeq	1.17978	0.00298008	XLOC_006810	TCONS_00014719	LincRNAs identified by Cabili et al	intergenic	1.682	0.00658358	0.752632	0.000304546
139	FAM110B	NM_147189	RefSeq	1.17978	0.00298008	RP11-44D19.1	ENST00000522281	GENCODE	intergenic	1.102	0.0164235	0.508772	0.0277917
140	FAM115C	NM_001130025	RefSeq	1.48005	3.14e-05	RP4-545C24.1	ENST00000464929	GENCODE	intronic antisense	1.653	0.000316774	0.585965	0.00960858
141	FAM83D	ENST00000217429	GENCODE	1.8605	0.000690499	LOC388796	uc002xii.3	UCSC_knowngene	intergenic	1.105	0.000251091	0.464912	0.046546
142	FANCD2	ENST00000383807	GENCODE	3.88587	2.92e-08	AX748417	uc003bsv.1	UCSC_knowngene	intron sense-overlapping	1.642	0.000178762	0.503509	0.0296556
143	FANCD2	NM_033084	RefSeq	2.58027	1.46e-06	AX748417	uc003bsv.1	UCSC_knowngene	intron sense-overlapping	1.642	0.000178762	0.475439	0.0413366
144	FBL	NM_001436	RefSeq	1.13963	0.000238354	XLOC_013072	TCONS_00027541	LincRNAs identified by Cabili et al	intergenic	1.965	0.000607321	0.661404	0.00263834
145	FBXL13	NM_001111038	RefSeq	1.68059	0.00298135	LOC100630923	NR_038967	RefSeq	exon sense-overlapping	1.503	0.0386243	0.684211	0.00166562
146	FBXL13	NM_001111038	RefSeq	1.68059	0.00298135	RP11-163E9.2	ENST00000476426	pseudogene		1.185	2.41e-05	0.498246	0.0316174
147	FCER1G	ENST00000289902	GENCODE	2.39784	2.46e-05	FCGR2C	NR_047648	RefSeq	exon sense-overlapping	1.934	5.63e-07	0.549123	0.0163922
148	FCGR2A	NM_001136219	RefSeq	1.94578	0.00371663	FCGR2C	NR_047648	RefSeq	exon sense-overlapping	1.934	5.63e-07	0.554386	0.0152372
149	FCGR2B	NM_001190828	RefSeq	2.71606	0.000277184	FCGR2C	NR_047648	RefSeq	exon sense-overlapping	1.934	5.63e-07	0.852632	0
150	FCGR2B	NM_001002274	RefSeq	2.90586	0.000273973	FCGR2C	NR_047648	RefSeq	exon sense-overlapping	1.934	5.63e-07	0.826316	6.37252e-06
151	FCGR2C	NM_201563	RefSeq	2.33876	1.39e-06	FCGR2C	NR_047648	RefSeq	exon sense-overlapping	1.934	5.63e-07	0.922807	1.84351e-06
152	FCGR3A	NM_001127592	RefSeq	1.86634	4.6e-05	FCGR2C	NR_047648	RefSeq	exon sense-overlapping	1.934	5.63e-07	0.939886	2.35329e-09
153	FCGR3A	NM_000569	RefSeq	1.74674	3.82e-05	FCGR2C	NR_047648	RefSeq	exon sense-overlapping	1.934	5.63e-07	0.9	0
154	FFAR2	NM_005306	RefSeq	1.49692	0.0248969	AC002398.5	ENST00000564335	GENCODE	intergenic	1.887	4.08e-05	0.517544	0.0248934
155	FKBP11	NM_001143781	RefSeq	1.82931	6.22e-08	RP11-161H23.5	ENST00000550468	GENCODE	natural antisense	1.737	0.000133452	0.673684	0.00206967
156	FKBP7	NM_181342	RefSeq	1.89749	3.09e-05	AC009948.3	ENST00000450692	GENCODE	natural antisense	2.13	3.52e-07	0.515789	0.0254528
157	FOLR1	NM_000802	RefSeq	1.22653	0.00189859	RP11-807H22.5	ENST00000542477	GENCODE	intergenic	1.782	0.000539351	0.712281	0.000889312
158	FOXD3	ENST00000371116	GENCODE	3.76413	4.91e-06	RP4-792G4.2	ENST00000431294	GENCODE	natural antisense	2.934	1.12e-08	0.868421	0
159	FOXD3	ENST00000371116	GENCODE	3.76413	4.91e-06	RP4-792G4.2	ENST00000426393	GENCODE	intergenic	3.723	1.03e-07	0.807018	3.46999e-05
160	FOXD3	ENST00000371116	GENCODE	3.76413	4.91e-06	RP4-792G4.2	ENST00000449386	GENCODE	bidirectional	4.652	2.02e-12	0.735088	0.000500396
161	FOXD3	ENST00000371116	GENCODE	3.76413	4.91e-06	RP4-792G4.2	ENST00000418244	GENCODE	bidirectional	1.873	0.0012816	0.494737	0.0329814
162	FOXL1	NM_005250	RefSeq	1.89763	3.73e-05		CF129145	LincRNAs identified by Khalil et al	intergenic	1.948	0.000228283	0.884599	4.96116e-07
163	FOXL1	NM_005250	RefSeq	1.89763	3.73e-05	RP11-463O9.5	ENST00000563280	GENCODE	natural antisense	2.251	9.67e-05	0.739798	0.000293937
164	GABPB1	NM_002041	RefSeq	2.49856	2.89e-10	CTD-3110H11.2	ENST00000560359	GENCODE	natural antisense	1.639	4.93e-06	0.703509	0.00109104
165	GABPB1	NM_002041	RefSeq	2.49856	2.89e-10	CTD-3110H11.2	ENST00000499326	GENCODE	bidirectional	1.645	1.96e-06	0.675439	0.00199731
166	GABPB1	NM_002041	RefSeq	2.49856	2.89e-10	BX537481	uc001zyi.3	UCSC_knowngene	bidirectional	1.523	4.09e-06	0.673684	0.00206967
167	GABPB1	NM_002041	RefSeq	2.49856	2.89e-10	CTD-3110H11.2	ENST00000561289	GENCODE	bidirectional	1.67	2.62e-06	0.673684	0.00206967
168	GBP3	NM_018284	RefSeq	2.80162	0.000188292	GBP1P1	ENST00000513638	GENCODE	intergenic	1.565	0.00933214	0.657895	0.00282231
169	GBP3	NM_018284	RefSeq	2.80162	0.000188292	GBP1P1	ENST00000394662	pseudogene		1.427	0.00698719	0.570175	0.0121607
170	GCFC1	NM_013329	RefSeq	1.3609	0.033369	GCFC1	NR_027873	RefSeq	exon sense-overlapping	1.091	0.0486799	0.884211	0
171	GFAP	NM_002055	RefSeq	1.80976	0.000772393	AC015936.3	ENST00000441312	GENCODE	natural antisense	3.248	2.92e-07	0.6	0.0077233
172	GIT2	NM_001135214	RefSeq	1.51829	0.00970841		AI554154	LincRNAs identified by Khalil et al	intergenic	1.715	0.00527819	0.492982	0.0336806
173	GMNN	NM_015895	RefSeq	1.61792	0.00172657	RP3-369A17.4	ENST00000453179	GENCODE	intergenic	1.051	0.013344	0.466667	0.0456439
174	GNG5	NM_005274	RefSeq	2.11675	9.55e-10	SPATA1	ENST00000484939	GENCODE	natural antisense	1.323	0.019352	0.577193	0.010966
175	GOLPH3	NM_022130	RefSeq	1.32562	0.0182934	RP11-5N11.1	ENST00000504053	pseudogene		1.572	0.00011846	0.522807	0.0232737
176	GON4L	NM_032292	RefSeq	1.71639	4.21e-08	RP11-29H23.4	ENST00000456382	GENCODE	natural antisense	1.217	0.000507627	0.557895	0.0145044
177	GPR65	NM_003608	RefSeq	2.02494	0.0106305	XLOC_010898	TCONS_00022589	LincRNAs identified by Cabili et al	intergenic	1.176	0.00500658	0.694737	0.00132804
178	GSTT2B	NM_001080843	RefSeq	1.10149	0.0160009	LOC388882	uc010gtz.1	UCSC_knowngene	intergenic	1.212	0.046309	0.657895	0.00282231
179	GTF2IRD2	NM_173537	RefSeq	1.51166	2.61e-06	PMS2L14	uc003ubz.1	UCSC_knowngene	intron sense-overlapping	2.166	0.0224286	0.563158	0.0134589
180	GTF3A	NM_002097	RefSeq	1.24133	0.0257507	XLOC_010540	TCONS_00021946	LincRNAs identified by Cabili et al	intergenic	1.013	0.0408395	0.475439	0.0413366
181	HES4	NM_021170	RefSeq	1.52165	0.00512294	LOC643837	uc001abr.1	UCSC_knowngene	intergenic	1.073	0.00110141	0.687719	0.00154617
182	HES4	NM_021170	RefSeq	1.52165	0.00512294	LOC643837	NR_047522	RefSeq	intergenic	1.513	0.0339313	0.684211	0.00166562
183	HIST1H1C	ENST00000343677	GENCODE	1.32583	0.00266802	XLOC_005208	TCONS_00011742	LincRNAs identified by Cabili et al	intergenic	1.088	0.000277843	0.473684	0.0421715
184	HIST1H1C	ENST00000343677	GENCODE	1.32583	0.00266802	BC079832	uc003nhj.3	UCSC_knowngene	bidirectional	3.626	9.41e-08	0.47193	0.0430195
185	HIST1H1D	ENST00000244534	GENCODE	1.13759	0.00841606	XLOC_005208	TCONS_00011743	LincRNAs identified by Cabili et al	intergenic	1.404	0.000362205	0.464912	0.046546
186	HIST1H1E	ENST00000304218	GENCODE	1.49377	0.0011873	BC079832	uc003nhj.3	UCSC_knowngene	bidirectional	3.626	9.41e-08	0.575439	0.0112553
187	HIST1H2AB	ENST00000259791	GENCODE	1.33999	0.0109814	XLOC_005208	TCONS_00011742	LincRNAs identified by Cabili et al	intergenic	1.088	0.000277843	0.719298	0.000750442
188	HIST1H2AB	ENST00000259791	GENCODE	1.33999	0.0109814	BC079832	uc003nhj.3	UCSC_knowngene	bidirectional	3.626	9.41e-08	0.677193	0.00192701
189	HIST1H2AL	NM_003511	RefSeq	2.54968	3.86e-05	AK127889	uc003nkk.1	UCSC_knowngene	natural antisense	1.013	0.0175116	0.559649	0.0141488
190	HIST1H2BC	NM_003526	RefSeq	1.63675	0.0220317	XLOC_005208	TCONS_00011742	LincRNAs identified by Cabili et al	intergenic	1.088	0.000277843	0.861404	0
191	HIST1H2BC	NM_003526	RefSeq	1.63675	0.0220317	BC079832	uc003nhj.3	UCSC_knowngene	bidirectional	3.626	9.41e-08	0.491228	0.0343915
192	HIST1H2BH	ENST00000356350	GENCODE	6.54923	7.32e-09	XLOC_005208	TCONS_00011742	LincRNAs identified by Cabili et al	intergenic	1.088	0.000277843	0.610526	0.00651729
193	HIST1H2BL	ENST00000377401	GENCODE	1.2602	0.0101198	AK127889	uc003nkk.1	UCSC_knowngene	natural antisense	1.013	0.0175116	0.491228	0.0343915
194	HIST1H2BL	ENST00000377401	GENCODE	1.2602	0.0101198	ZNF192P1	ENST00000440790	GENCODE	intergenic	1.101	0.00568151	0.487719	0.0358489
195	HIST1H2BO	ENST00000303806	GENCODE	1.73684	0.000170509	AK127889	uc003nkk.1	UCSC_knowngene	natural antisense	1.013	0.0175116	0.654386	0.00301662
196	HIST1H3B	ENST00000244661	GENCODE	1.31091	0.00584379	XLOC_005208	TCONS_00011742	LincRNAs identified by Cabili et al	intergenic	1.088	0.000277843	0.605263	0.00709942
197	HIST1H3C	ENST00000540144	GENCODE	1.47158	0.00133216	XLOC_005208	TCONS_00011742	LincRNAs identified by Cabili et al	intergenic	1.088	0.000277843	0.561404	0.0138004
198	HIST1H3C	ENST00000540144	GENCODE	1.47158	0.00133216	BC079832	uc003nhj.3	UCSC_knowngene	bidirectional	3.626	9.41e-08	0.464912	0.046546
199	HIST1H3F	ENST00000446824	GENCODE	2.69023	0.000419983	XLOC_005208	TCONS_00011742	LincRNAs identified by Cabili et al	intergenic	1.088	0.000277843	0.622807	0.00530932
200	HIST1H3F	ENST00000446824	GENCODE	2.69023	0.000419983	BC079832	uc003nhj.3	UCSC_knowngene	bidirectional	3.626	9.41e-08	0.477193	0.0405147
201	HIST1H3G	ENST00000305910	GENCODE	2.30808	0.000263478	BC079832	uc003nhj.3	UCSC_knowngene	bidirectional	3.626	9.41e-08	0.763158	0.000219354
202	HLA-A	NM_001242758	RefSeq	1.98243	8.44e-08	HLA-J	ENST00000494367	pseudogene		1.966	0.029671	0.670175	0.00222081
203	HLA-DMA	NM_006120	RefSeq	1.80173	0.00800776	LOC100507463	NR_037176	RefSeq	intronic antisense	1.265	0.000362478	0.698246	0.00122872
204	HLA-DMB	ENST00000418107	GENCODE	1.27478	0.00126853	LOC100507463	NR_037176	RefSeq	intronic antisense	1.265	0.000362478	0.657895	0.00282231
205	HLA-DPB1	NM_002121	RefSeq	1.75214	9.43e-06	LOC100507463	NR_037176	RefSeq	intronic antisense	1.265	0.000362478	0.601754	0.00751056
206	HLA-DQB1	NM_002123	RefSeq	1.58083	0.000256673	LOC100507463	NR_037176	RefSeq	intronic antisense	1.265	0.000362478	0.65614	0.00291815
207	HLA-E	NM_005516	RefSeq	1.70393	1.89e-06	HLA-J	ENST00000494367	pseudogene		1.966	0.029671	0.671347	0.00164837
208	HOXC6	NM_153693	RefSeq	1.211	0.00524472	XLOC_009765	TCONS_00020435	LincRNAs identified by Cabili et al	intergenic	1.154	0.0162457	0.685965	0.00160499
209	HOXC6	NM_153693	RefSeq	1.211	0.00524472	HOXC-AS1	ENST00000512427	GENCODE	intronic antisense	1.565	0.0119857	0.631579	0.00456396
210	HOXC6	NM_153693	RefSeq	1.211	0.00524472	HOXC-AS1	ENST00000505700	GENCODE	intronic antisense	2.223	0.00173823	0.614035	0.00615134
211	HOXC6	NM_153693	RefSeq	1.211	0.00524472	HOXC-AS3	ENST00000514702	GENCODE	natural antisense	1.322	0.0154174	0.601754	0.00751056
212	HS3ST3B1	NM_006041	RefSeq	2.08431	0.000580553	MGC12916	NR_026880	RefSeq	intron sense-overlapping	1.992	0.000845065	0.573684	0.0115508
213	HSF2BP	ENST00000291560	GENCODE	3.04838	4.92e-09	LINC00313	ENST00000427188	GENCODE	intergenic	1.498	0.0201456	0.778947	0.000126481
214	HSFY2	NM_153716	RefSeq	2.76032	0.0145215	BC062752	uc022coe.1	UCSC_knowngene	exon sense-overlapping	2.867	0.0149947	0.977193	8.15328e-06
215	HSFY2	NM_153716	RefSeq	2.76032	0.0145215	AC007379.5	ENST00000505047	GENCODE	exon sense-overlapping	1.241	0.0381758	0.905263	0
216	HSFY2	NM_153716	RefSeq	2.76032	0.0145215	TTTY14	ENST00000454875	GENCODE	intron sense-overlapping	3.194	0.000826917	0.514035	0.0260222
217	HSPA6	NM_002155	RefSeq	3.19971	3.78e-08	FCGR2C	NR_047648	RefSeq	exon sense-overlapping	1.934	5.63e-07	0.592982	0.00862403
218	IBSP	NM_004967	RefSeq	4.80303	1.35e-05	RP11-742B18.1	ENST00000507894	GENCODE	intronic antisense	2.183	0.000793419	0.501754	0.0302985
219	IFNAR2	NM_000874	RefSeq	1.63392	0.0179778	GCFC1	NR_027873	RefSeq	exon sense-overlapping	1.091	0.0486799	0.659649	0.00272906
220	IFT43	ENST00000314067	GENCODE	1.2577	0.000609306	IFT43	NR_045664	RefSeq	exon sense-overlapping	1.111	0.000670414	0.95614	6.75745e-06
221	IFT43	NM_052873	RefSeq	1.48307	0.00109047	IFT43	NR_045664	RefSeq	exon sense-overlapping	1.111	0.000670414	0.82807	4.73137e-06
222	IGFBP7	NM_001553	RefSeq	1.24845	1.26e-07	RP11-12A1.1	ENST00000508328	GENCODE	natural antisense	1.108	0.0283272	0.576822	0.00972309
223	IGFBP7	NM_001553	RefSeq	1.24845	1.26e-07	LOC255130	NR_034081	RefSeq	natural antisense	1.918	0.000678744	0.576822	0.00972309
224	IL10RB	NM_000628	RefSeq	1.46351	0.00501605	GCFC1	NR_027873	RefSeq	exon sense-overlapping	1.091	0.0486799	0.67193	0.00214416
225	IL15	NM_000585	RefSeq	1.42276	0.0424397	RP11-362F19.1	ENST00000511213	GENCODE	intergenic	1.389	0.0174261	0.510526	0.0271916
226	IMPAD1	NM_017813	RefSeq	1.88928	0.0330014	LOC100507632	NR_038236	RefSeq	intergenic	1.149	0.030617	0.794737	6.56523e-05
227	ING1	NM_198218	RefSeq	1.76262	8.75e-10	XLOC_010723	TCONS_00022116	LincRNAs identified by Cabili et al	exon sense-overlapping	1.478	0.00501022	0.473684	0.0421715
228	ITGB3BP	NM_014288	RefSeq	2.63667	9.36e-11	RP4-792G4.2	ENST00000426393	GENCODE	intergenic	3.723	1.03e-07	0.538596	0.0189143
229	ITGB3BP	NM_014288	RefSeq	2.63667	9.36e-11	RP4-792G4.2	ENST00000449386	GENCODE	bidirectional	4.652	2.02e-12	0.517544	0.0248934
230	ITGB3BP	NM_014288	RefSeq	2.63667	9.36e-11	RP4-792G4.2	ENST00000418244	GENCODE	bidirectional	1.873	0.0012816	0.512281	0.0266018
231	KCNE3	NM_005472	RefSeq	1.41681	0.000164179	RP11-702H23.6	ENST00000530510	GENCODE	natural antisense	1.637	1.45e-06	0.829825	3.21707e-06
232	KCNJ15	NM_170736	RefSeq	3.00278	2.23e-05	AK027145	uc002ywy.3	UCSC_knowngene	intron sense-overlapping	1.086	0.0405954	0.785965	9.60713e-05
233	KIAA0907	NM_014949	RefSeq	1.25378	0.0247961	BC041646	uc001flf.3	UCSC_knowngene	intronic antisense	1.016	0.0236514	0.545614	0.0172008
234	KIAA1586	NM_020931	RefSeq	1.00391	0.0065961	RP11-472M19.2	ENST00000426453	GENCODE	intronic antisense	1.963	0.000129261	0.498246	0.0316174
235	KLHL7	NM_018846	RefSeq	1.9688	0.00565435	AC005682.5	ENST00000422542	GENCODE	intergenic	1.291	0.00774245	0.742105	0.000412963
236	KLHL7	NM_001031710	RefSeq	2.07566	0.00331359	AC005682.5	ENST00000422542	GENCODE	intergenic	1.291	0.00774245	0.698246	0.00122872
237	KLHL7	NM_018846	RefSeq	1.9688	0.00565435	AC005682.8	ENST00000421730	GENCODE	intergenic	1.523	0.000471709	0.585965	0.00960858
238	KLHL7	NM_001031710	RefSeq	2.07566	0.00331359	AC005682.8	ENST00000421730	GENCODE	intergenic	1.523	0.000471709	0.582456	0.0101341
239	LARP4	NM_001170804	RefSeq	1.50617	2.4e-05	RP3-405J10.3	ENST00000552061	GENCODE	intron sense-overlapping	2.308	0.000296407	0.540351	0.0184736
240	LDHA	NM_001165415	RefSeq	2.52053	0.0131548	SAA3P	ENST00000533267	pseudogene		1.751	0.0266373	0.535088	0.0198211
241	LETM1	ENST00000302787	GENCODE	1.29334	8.25e-05	AC078852.2	ENST00000515842	GENCODE	intron sense-overlapping	1.512	5.34e-05	0.522807	0.0232737
242	LOC391322	NM_001144931	RefSeq	1.01293	0.0125575	XLOC_014177	TCONS_00029778	LincRNAs identified by Cabili et al	intergenic	1.432	0.000201255	0.484211	0.0373544
243	LOXL2	NM_002318	RefSeq	1.55402	0.000513609	LOC389641	NR_033928	RefSeq	bidirectional	1.033	0.045215	0.670175	0.00222081
244	LRGUK	NM_144648	RefSeq	1.5176	0.000242868	XLOC_006259	TCONS_00014218	LincRNAs identified by Cabili et al	intergenic	1.179	0.000380622	0.529825	0.0212465
245	LRRC17	NM_005824	RefSeq	2.76884	1.78e-05	LOC100630923	NR_038967	RefSeq	exon sense-overlapping	1.503	0.0386243	0.673684	0.00206967
246	LRRC17	NM_001031692	RefSeq	2.05346	0.00682767	LOC100630923	NR_038967	RefSeq	exon sense-overlapping	1.503	0.0386243	0.615789	0.00597476
247	LSM5	NM_012322	RefSeq	2.18164	5.06e-06	RP9P	ENST00000450133	pseudogene		2.025	0.000785204	0.884211	0
248	LSM5	NM_001130710	RefSeq	2.13027	1.08e-05	RP9P	ENST00000450133	pseudogene		2.025	0.000785204	0.866667	0
249	LSM5	NM_012322	RefSeq	2.18164	5.06e-06	RP9P	uc003tdd.3	UCSC_knowngene	intronic antisense	1.67	4.25e-05	0.842105	0
250	LSM5	NM_001130710	RefSeq	2.13027	1.08e-05	RP9P	uc003tdd.3	UCSC_knowngene	intronic antisense	1.67	4.25e-05	0.715789	0.000817526
251	LSM5	NM_001130710	RefSeq	2.13027	1.08e-05	DPY19L1P2	uc003tda.1	UCSC_knowngene	intron sense-overlapping	2.306	0.000933163	0.545614	0.0172008
252	LSM7	NM_016199	RefSeq	2.12459	7.51e-10	CTB-31O20.2	ENST00000565797	GENCODE	intergenic	1.14	5.53e-06	0.472137	0.0412454
253	LUZP6	NM_001128619	RefSeq	2.62145	1.28e-05		BP305238	LincRNAs identified by Khalil et al	exon sense-overlapping	1.736	4.03e-06	0.768421	0.000184191
254	LUZP6	NM_001128619	RefSeq	2.62145	1.28e-05	AC015987.1	ENST00000419211	GENCODE	intronic antisense	2.375	0.000403711	0.561404	0.0138004
255	LY96	NM_015364	RefSeq	2.5067	3e-06	RP1-16A9.1	ENST00000522339	GENCODE	intergenic	1.012	0.0296211	0.647368	0.00343807
256	MALSU1	NM_138446	RefSeq	1.0588	0.00246739	AC005682.5	ENST00000422542	GENCODE	intergenic	1.291	0.00774245	0.64386	0.00366614
257	MALSU1	NM_138446	RefSeq	1.0588	0.00246739	AC005682.8	ENST00000421730	GENCODE	intergenic	1.523	0.000471709	0.57193	0.0118526
258	MAPKAPK2	NM_032960	RefSeq	1.01991	0.000162618	RP11-343H5.6	ENST00000425161	GENCODE	natural antisense	2.651	0.000696828	0.645614	0.00355061
259	METTL13	NM_001007239	RefSeq	1.09235	0.0164071	DNM3OS	ENST00000417354	GENCODE	intronic antisense	2.266	0.00363252	0.489474	0.0351142
260	MRE11A	NM_005590	RefSeq	1.47532	2.76e-05	AF086184	uc001pen.1	UCSC_knowngene	natural antisense	2.359	3.96e-05	0.617544	0.00580234
261	MRE11A	NM_005591	RefSeq	1.15852	3.95e-05	AF086184	uc001pen.1	UCSC_knowngene	natural antisense	2.359	3.96e-05	0.559649	0.0141488
262	MRPL36	NM_032479	RefSeq	1.74524	7.28e-05	RP11-43F13.1	ENST00000502273	pseudogene		1.12	0.00880666	0.601754	0.00751056
263	MRPL53	NM_053050	RefSeq	1.09272	1.28e-07		AY034104	LincRNAs identified by Khalil et al	exon sense-overlapping	1.299	0.00115586	0.615182	0.00505589
264	MRPS16	ENST00000372945	GENCODE	1.26369	0.00759457	BC033983	uc001jtu.1	UCSC_knowngene	natural antisense	1.313	0.00484465	0.580702	0.0104055
265	MRPS16	ENST00000372945	GENCODE	1.26369	0.00759457	RP11-152N13.5	ENST00000457758	GENCODE	natural antisense	1.24	0.00656435	0.519298	0.0243438
266	MRPS17	NM_015969	RefSeq	1.60867	5.92e-07	CO9	uc003tqy.3	UCSC_knowngene	intergenic	1.752	4.9e-05	0.503509	0.0296556
267	MRS2	NM_020662	RefSeq	1.35834	0.0160213	RP3-369A17.4	ENST00000423504	GENCODE	intergenic	1.508	0.00379666	0.663158	0.0025501
268	MRS2	NM_020662	RefSeq	1.35834	0.0160213	RP3-369A17.4	ENST00000453179	GENCODE	intergenic	1.051	0.013344	0.62807	0.00485109
269	MSANTD3	NM_080655	RefSeq	1.11419	0.0210997	RP11-60I3.4	ENST00000524512	GENCODE	natural antisense	1.074	0.015142	0.463158	0.0474618
270	MT1X	NM_005952	RefSeq	2.21492	8.95e-05	MTE	uc010ccl.3	UCSC_knowngene	intergenic	1.433	0.00316714	0.65204	0.00248414
271	MT2A	NM_005953	RefSeq	1.03397	0.0162239	MTE	uc010ccl.3	UCSC_knowngene	intergenic	1.433	0.00316714	0.897278	1.92869e-07
272	MTHFS	NM_006441	RefSeq	1.03279	0.0074654	MTHFS	NR_037654	RefSeq	exon sense-overlapping	1.246	0.0349073	0.833333	5.45502e-07
273	MTRF1	NM_004294	RefSeq	1.40527	2.82e-05	AK056182	uc001uxv.1	UCSC_knowngene	intronic antisense	1.296	0.00598633	0.521053	0.023804
274	MUC1	NM_001044392	RefSeq	2.70901	1.05e-05	RP11-263K19.4	ENST00000454348	GENCODE	natural antisense	1.306	6.71e-06	0.487719	0.0358489
275	MUC20	NM_001098516	RefSeq	1.05959	0.00105403	XLOC_002997	TCONS_00006382	LincRNAs identified by Cabili et al	intron sense-overlapping	1.206	9.99e-05	0.768421	0.000184191
276	MYO1B	NM_012223	RefSeq	2.11382	0.0391188	XLOC_001788	TCONS_00003974	LincRNAs identified by Cabili et al	intergenic	2.115	0.000268177	0.592982	0.00862403
277	NAA15	NM_057175	RefSeq	1.29746	0.00400529	PPP1R14BP3	ENST00000514727	pseudogene		2.16	4.52e-08	0.589474	0.00910547
278	NAA16	NM_001110798	RefSeq	1.96981	2.42e-06	BC051736	uc001uyb.3	UCSC_knowngene	intronic antisense	1.164	0.00471017	0.649123	0.00332846
279	NAA16	NM_001110798	RefSeq	1.96981	2.42e-06	AK056182	uc001uxv.1	UCSC_knowngene	intronic antisense	1.296	0.00598633	0.54386	0.0176169
280	NASP	NM_002482	RefSeq	1.88992	0.00144391	RP11-767N6.7	ENST00000430643	GENCODE	intron sense-overlapping	1.149	0.0454891	0.733333	0.000524361
281	NOL9	NM_024654	RefSeq	1.09188	0.00127891	CAMTA1	NR_038934	RefSeq	exon sense-overlapping	1.165	0.0147159	0.459649	0.0493356
282	NOVA1	NM_006491	RefSeq	1.24423	0.0461577	RP11-483C6.1	ENST00000572358	GENCODE	intron sense-overlapping	1.865	0.000170972	0.798246	5.5546e-05
283	NOVA1	NM_006491	RefSeq	1.24423	0.0461577	NOVA1-AS1	ENST00000552826	GENCODE	intergenic	1.129	0.0259242	0.731579	0.000549219
284	NOVA1	NM_006491	RefSeq	1.24423	0.0461577	NOVA1-AS1	ENST00000547786	GENCODE	bidirectional	3.04	8.91e-07	0.649123	0.00332846
285	NOVA1	NM_006491	RefSeq	1.24423	0.0461577	NOVA1-AS1	ENST00000548328	GENCODE	intergenic	1.453	0.000894428	0.531579	0.0207625
286	NRARP	ENST00000356628	GENCODE	1.66363	4.25e-06	RP13-122B23.8	ENST00000566954	GENCODE	intergenic	1.443	1.6e-05	0.747368	0.000355578
287	NT5C3	NM_001166118	RefSeq	1.65095	0.0334881	DPY19L1P2	uc003tda.1	UCSC_knowngene	intron sense-overlapping	2.306	0.000933163	0.792982	7.1125e-05
288	NT5C3	NM_001166118	RefSeq	1.65095	0.0334881	RP9P	ENST00000450133	pseudogene		2.025	0.000785204	0.740351	0.000433605
289	NT5C3	NM_001166118	RefSeq	1.65095	0.0334881	RP9P	uc003tdd.3	UCSC_knowngene	intronic antisense	1.67	4.25e-05	0.501754	0.0302985
290	NT5E	NM_002526	RefSeq	1.36491	0.00170855	SNHG5	ENST00000427501	GENCODE	intergenic	1.422	0.0279397	0.484211	0.0373544
291	OR2B6	ENST00000244623	GENCODE	3.81704	1.47e-08	ZSCAN12	NR_028077	RefSeq	exon sense-overlapping	1.206	0.000175503	0.636842	0.00415945
292	OR4N2	ENST00000315947	GENCODE	3.59412	0.00331804	CTD-2314B22.3	ENST00000549813	GENCODE	intergenic	1.826	3.99e-06	0.519298	0.0243438
293	OR4N2	ENST00000315947	GENCODE	3.59412	0.00331804	BC016035	uc001vvq.1	UCSC_knowngene	intergenic	1.148	0.0279126	0.470175	0.0438809
294	OR4N2	ENST00000315947	GENCODE	3.59412	0.00331804	CTD-2314B22.3	ENST00000548903	GENCODE	intergenic	1.631	0.000288412	0.468421	0.0447556
295	OSGIN2	NM_004337	RefSeq	1.78655	0.0176475		DB308297	LincRNAs identified by Khalil et al	intergenic	1.129	0.0287997	0.659649	0.00272906
296	OVCA2	ENST00000263084	GENCODE	1.00189	0.00118362	RP1-59D14.6	ENST00000575402	GENCODE	intron sense-overlapping	1.851	0.000853068	0.696491	0.0012776
297	PANX1	NM_015368	RefSeq	2.82697	4.27e-07	RP11-680H20.2	ENST00000515097	GENCODE	intergenic	1.167	0.00869309	0.517544	0.0248934
298	PCOLCE2	NM_013363	RefSeq	2.35528	0.0130145	RP11-80H8.4	ENST00000483262	GENCODE	exon sense-overlapping	1.933	0.00622225	0.657895	0.00282231
299	PECAM1	NM_000442	RefSeq	1.56892	0.00374928	RP11-927P21.1	ENST00000577938	GENCODE	natural antisense	1.631	2.12e-05	0.515789	0.0254528
300	PELI2	NM_021255	RefSeq	1.13444	0.00327294	RP11-930O11.2	ENST00000560296	GENCODE	intergenic	1.242	0.00328298	0.729825	0.000574995
301	PHOSPHO1	NM_178500	RefSeq	1.07088	0.000573665	RP11-463M16.4	ENST00000508743	GENCODE	intronic antisense	1.544	0.00214067	0.610526	0.00651729
302	PHOSPHO1	NM_178500	RefSeq	1.07088	0.000573665	RP11-463M16.4	ENST00000504438	pseudogene		1.561	0.00128965	0.550877	0.0159996
303	PML	NM_033246	RefSeq	1.46018	0.00280673	LOC440288	NR_038449	RefSeq	bidirectional	1.186	0.0176087	0.749123	0.000337889
304	PML	NM_033246	RefSeq	1.46018	0.00280673	RP11-10O17.2	ENST00000567286	GENCODE	bidirectional	1.437	0.0064583	0.7	0.00118136
305	PML	NM_002675	RefSeq	1.40854	3.28e-07	RP11-941F15.1	ENST00000565689	GENCODE	intergenic	1.942	0.00876152	0.522807	0.0232737
306	PML	NM_033244	RefSeq	1.45341	0.00375159	LOC440288	NR_038449	RefSeq	bidirectional	1.186	0.0176087	0.482456	0.0381257
307	PMP2	NM_002677	RefSeq	3.40411	6.77e-05	RP11-257P3.3	ENST00000518637	GENCODE	intronic antisense	1.021	0.00663947	0.464912	0.046546
308	POLD2	NM_001127218	RefSeq	1.04359	6.88e-06	POLR2J4	uc003tjh.2	UCSC_knowngene	intergenic	1.599	1.55e-07	0.789474	8.29641e-05
309	POLD2	NM_001127218	RefSeq	1.04359	6.88e-06	POLR2J4	ENST00000326391	GENCODE	intergenic	1.212	4.05e-06	0.761404	0.000232117
310	POLD4	NM_021173	RefSeq	1.49941	3.34e-05	FAM86C2P	ENST00000525180	GENCODE	intergenic	1.197	0.0119188	0.631579	0.00456396
311	POLD4	NM_021173	RefSeq	1.49941	3.34e-05	FAM86C2P	ENST00000528684	pseudogene		1.87	6.41e-05	0.540351	0.0184736
312	PPAPDC1B	NM_001102560	RefSeq	1.37185	1.76e-06	RP11-350N15.3	ENST00000533301	GENCODE	intronic antisense	1.479	0.0374064	0.536842	0.0193634
313	PPM1G	NM_177983	RefSeq	1.23005	0.018087	AC074117.10	ENST00000412749	GENCODE	natural antisense	1.459	0.00010055	0.464912	0.046546
314	PPP1R1C	NM_001080545	RefSeq	2.53944	0.000382112	PPP1R1C	NR_048567	RefSeq	exon sense-overlapping	1.816	0.00160594	0.949123	5.99822e-06
315	PRC1	NM_003981	RefSeq	2.6725	0.00562147	AK054837	uc021suk.1	UCSC_knowngene	exon sense-overlapping	1.339	0.00370978	0.638596	0.00403132
316	PRC1	ENST00000361919	GENCODE	2.33888	0.0148449	AK054837	uc021suk.1	UCSC_knowngene	exon sense-overlapping	1.339	0.00370978	0.633333	0.0044257
317	PRR14L	NM_173566	RefSeq	1.09681	0.0130887	RP11-247I13.7	ENST00000441289	GENCODE	exon sense-overlapping	1.647	0.0275429	0.505263	0.0290236
318	PRRC1	NM_130809	RefSeq	1.60786	1.92e-05	AC004507.1	ENST00000509733	pseudogene		1.92	2.79e-05	0.740351	0.000433605
319	PSMB3	NM_002795	RefSeq	1.33283	0.000215827	LRRC37A11P	ENST00000579258	pseudogene		1.205	0.0102253	0.557895	0.0145044
320	PTP4A3	ENST00000329397	GENCODE	1.13115	0.0138349	RP11-10J21.4	ENST00000517658	GENCODE	intron sense-overlapping	1.279	0.0141167	0.65614	0.00291815
321	RAB38	NM_022337	RefSeq	1.58315	0.0175738	BC038205	uc001pco.3	UCSC_knowngene	intergenic	1.1	0.00246574	0.561404	0.0138004
322	RAB42	NM_152304	RefSeq	2.20325	3.29e-05	SNHG12	ENST00000461832	GENCODE	intergenic	1.306	8.14e-05	0.666667	0.00238082
323	RAB42	NM_152304	RefSeq	2.20325	3.29e-05	SNHG12	ENST00000464612	GENCODE	natural antisense	1.285	3.78e-05	0.603509	0.00730263
324	RAB42	NM_152304	RefSeq	2.20325	3.29e-05	SNHG3	NR_002909	RefSeq	exon sense-overlapping	1.097	0.00127583	0.515789	0.0254528
325	RAD1	NM_002853	RefSeq	1.18385	0.00428256	RAD1	NR_026591	RefSeq	exon sense-overlapping	1.588	4.39e-07	0.461404	0.0483916
326	RAD17	NM_133340	RefSeq	1.15324	0.00347879	GUSBP3	uc003jxc.4	UCSC_knowngene	intergenic	1.253	0.0331293	0.689474	0.0014891
327	RBMX	NM_002139	RefSeq	1.5804	0.0339947	RP11-308D16.4	ENST00000440604	GENCODE	intergenic	1.636	0.00555391	0.470175	0.0438809
328	RCOR3	NM_001136224	RefSeq	1.17033	0.0380257	LINC00467	ENST00000448567	GENCODE	intergenic	1.31	0.00570068	0.778947	0.000126481
329	RCOR3	NM_001136223	RefSeq	1.08236	0.00168809	LINC00467	ENST00000448567	GENCODE	intergenic	1.31	0.00570068	0.577193	0.010966
330	RCOR3	NM_018254	RefSeq	1.11586	0.00596694	LINC00467	ENST00000448567	GENCODE	intergenic	1.31	0.00570068	0.54386	0.0176169
331	RDM1	NM_001163130	RefSeq	1.87597	9.51e-05	RDM1	NR_027998	RefSeq	exon sense-overlapping	1.443	0.00159428	0.950877	6.20229e-06
332	RDM1	NM_001163121	RefSeq	1.57532	0.000211302	RDM1	NR_027998	RefSeq	exon sense-overlapping	1.443	0.00159428	0.903509	0
333	RDM1	NM_145654	RefSeq	1.78243	0.00729663	RDM1	NR_027996	RefSeq	exon sense-overlapping	1.741	0.00415314	0.8	5.08914e-05
334	RDM1	NM_001163125	RefSeq	1.75944	0.00795052	RDM1	NR_027996	RefSeq	exon sense-overlapping	1.741	0.00415314	0.763158	0.000219354
335	RDM1	NM_001163130	RefSeq	1.87597	9.51e-05	RDM1	NR_027996	RefSeq	exon sense-overlapping	1.741	0.00415314	0.747368	0.000355578
336	RDM1	NM_001163120	RefSeq	1.2804	0.00221522	RDM1	NR_027996	RefSeq	exon sense-overlapping	1.741	0.00415314	0.710526	0.000927047
337	RDM1	NM_001163121	RefSeq	1.57532	0.000211302	RDM1	NR_027996	RefSeq	exon sense-overlapping	1.741	0.00415314	0.612281	0.00633216
338	RDM1	NM_001034836	RefSeq	1.75037	0.0211931	RDM1	NR_027996	RefSeq	exon sense-overlapping	1.741	0.00415314	0.612281	0.00633216
339	RDM1	NM_001163120	RefSeq	1.2804	0.00221522	RDM1	NR_027998	RefSeq	exon sense-overlapping	1.443	0.00159428	0.575439	0.0112553
340	RDM1	NM_001163130	RefSeq	1.87597	9.51e-05	BC030591	uc002hkb.3	UCSC_knowngene	exon sense-overlapping	1.501	0.0286208	0.521053	0.023804
341	RIPK2	NM_003821	RefSeq	1.60219	0.0188639		DB308297	LincRNAs identified by Khalil et al	intergenic	1.129	0.0287997	0.547368	0.0167926
342	RIT1	NM_006912	RefSeq	2.22527	0.00425181	BC041646	uc001flf.3	UCSC_knowngene	intronic antisense	1.016	0.0236514	0.736842	0.000477298
343	RNFT2	ENST00000407967	GENCODE	1.53868	5.82e-06	XLOC_009895	TCONS_00020579	LincRNAs identified by Cabili et al	intergenic	1.337	4.58e-06	0.59061	0.00775641
344	RP9	NM_203288	RefSeq	1.52224	1.41e-05	RP9P	uc003tdd.3	UCSC_knowngene	intronic antisense	1.67	4.25e-05	0.826316	6.37252e-06
345	RP9	NM_203288	RefSeq	1.52224	1.41e-05	RP9P	ENST00000450133	pseudogene		2.025	0.000785204	0.712281	0.000889312
346	RPA3	NM_002947	RefSeq	1.34777	1.56e-07	AC009473.1	ENST00000451066	GENCODE	intergenic	1.041	0.00708132	0.615789	0.00597476
347	RPP40	NM_006638	RefSeq	1.62951	0.000353327	BC042032	uc003mwo.3	UCSC_knowngene	intergenic	1.916	4.99e-07	0.663158	0.0025501
348	RPS7	NM_001011	RefSeq	1.49379	0.00110294	LOC100506054	NR_038429	RefSeq	natural antisense	1.624	0.0077626	0.570175	0.0121607
349	RPS7	NM_001011	RefSeq	1.49379	0.00110294	LOC100506054	uc002qxu.3	UCSC_knowngene	natural antisense	1.39	0.0190867	0.563158	0.0134589
350	RRAGD	NM_021244	RefSeq	1.16715	0.0420943	LYRM2	NR_028495	RefSeq	exon sense-overlapping	1.126	0.00721283	0.849123	0
351	RRAGD	NM_021244	RefSeq	1.16715	0.0420943	RP1-122O8.7	ENST00000438877	GENCODE	natural antisense	1.424	0.000988419	0.617544	0.00580234
352	RUNX1	NM_001122607	RefSeq	1.29758	0.00197287	AX746823	uc002yup.1	UCSC_knowngene	intron sense-overlapping	2.897	1.03e-06	0.682456	0.00172809
353	SAA1	NM_199161	RefSeq	8.2734	3.15e-07	SAA3P	ENST00000533267	pseudogene		1.751	0.0266373	0.792982	7.1125e-05
354	SAA1	NM_199161	RefSeq	8.2734	3.15e-07	AC084117.3	ENST00000496975	GENCODE	intron sense-overlapping	1.007	0.0142836	0.75614	0.000273778
355	SAA2	NM_030754	RefSeq	6.71834	2.26e-06	SAA3P	ENST00000533267	pseudogene		1.751	0.0266373	0.819298	1.4331e-05
356	SAA2	NM_030754	RefSeq	6.71834	2.26e-06	AC084117.3	ENST00000496975	GENCODE	intron sense-overlapping	1.007	0.0142836	0.717544	0.000783412
357	SAT1	NM_002970	RefSeq	1.8278	0.00893714	AK310094	uc022bty.1	UCSC_knowngene	exon sense-overlapping	1.725	0.0448776	0.994737	8.42567e-06
358	SCFD1	NM_182835	RefSeq	2.03644	0.014316	SCFD1	NR_047546	RefSeq	exon sense-overlapping	2.232	0.00118365	0.708772	0.000966054
359	SEH1L	NM_031216	RefSeq	2.19197	0.00198566	AX748268	uc002ksd.1	UCSC_knowngene	intron sense-overlapping	1.719	0.00393214	0.573684	0.0115508
360	SEMA3G	NM_020163	RefSeq	1.06737	0.00334943	GLYCTK-AS1	ENST00000493616	GENCODE	intronic antisense	1.702	0.000677271	0.514035	0.0260222
361	SERPINC1	NM_000488	RefSeq	1.45567	0.00340021	GAS5-AS1	NR_037605	RefSeq	intergenic	1.266	1.86e-05	0.636842	0.00415945
362	SETD4	NM_001007259	RefSeq	1.01635	0.000391946	AP000695.4	ENST00000454980	GENCODE	natural antisense	2.324	3.77e-05	0.531579	0.0207625
363	SHFM1	NM_006304	RefSeq	1.24138	6.04e-09	LOC100506136	NR_038948	RefSeq	exon sense-overlapping	1.125	0.00152887	0.510097	0.025661
364	SLBP	NM_006527	RefSeq	1.40338	0.0415495	RP11-1398P2.1	ENST00000466692	GENCODE	intergenic	1.437	0.000698267	0.515789	0.0254528
365	SLC25A37	NM_016612	RefSeq	1.12138	0.0143606	LOC389641	NR_033928	RefSeq	bidirectional	1.033	0.045215	0.577193	0.010966
366	SLC33A1	NM_004733	RefSeq	1.67276	0.00453872	AK130481	uc003fap.1	UCSC_knowngene	exon sense-overlapping	1.651	0.029772	0.489474	0.0351142
367	SLC39A6	ENST00000440549	GENCODE	1.94078	0.0132974	ELP2	NR_040110	RefSeq	exon sense-overlapping	1.409	0.00115974	0.589474	0.00910547
368	SMN2	NM_022875	RefSeq	2.37265	0.000108268	GUSBP3	uc003jxc.4	UCSC_knowngene	intergenic	1.253	0.0331293	0.504607	0.0275708
369	SMN2	NM_017411	RefSeq	2.3012	0.000120388	GUSBP3	uc003jxc.4	UCSC_knowngene	intergenic	1.253	0.0331293	0.468421	0.0447556
370	SNAPC1	ENST00000216294	GENCODE	2.61513	5.7e-06	RP11-618G20.4	ENST00000557544	GENCODE	natural antisense	1.07	0.00450096	0.568421	0.0124753
371	SNF8	NM_007241	RefSeq	1.31787	0.000267426	RP11-463M16.4	ENST00000508743	GENCODE	intronic antisense	1.544	0.00214067	0.747368	0.000355578
372	SNF8	NM_007241	RefSeq	1.31787	0.000267426	RP11-463M16.4	ENST00000504438	pseudogene		1.561	0.00128965	0.714035	0.000852816
373	SNRNP40	NM_004814	RefSeq	1.37095	0.0426592	RP1-65J11.1	ENST00000438790	GENCODE	intergenic	2.248	0.000214284	0.749123	0.000337889
374	SPSB1	NM_025106	RefSeq	1.79376	0.000160958	RP3-510D11.2	ENST00000412639	GENCODE	intergenic	1.385	0.00273689	0.57193	0.0118526
375	SQRDL	NM_021199	RefSeq	1.57259	0.000379061	HMGN2P46	uc001zvk.3	UCSC_knowngene	natural antisense	1.626	0.00103274	0.510526	0.0271916
376	SRPX2	NM_014467	RefSeq	5.08772	2.81e-07	RP11-524D16__A.3	ENST00000568809	GENCODE	intergenic	3.698	3.56e-07	0.612281	0.00633216
377	SSBP1	NM_003143	RefSeq	1.6031	3.24e-05	SSBP1	NR_046269	RefSeq	exon sense-overlapping	1.626	6.76e-05	0.861404	0
378	STK33	ENST00000315204	GENCODE	2.09919	1.76e-06	LMO1	NR_073006	RefSeq	exon sense-overlapping	1.834	0.0277251	0.536842	0.0193634
379	STX5	NM_003164	RefSeq	1.11011	2.04e-05	SNHG1	ENST00000537024	GENCODE	bidirectional	2.611	6.6e-07	0.6	0.0077233
380	SUN1	NM_001171946	RefSeq	1.24742	0.00269936	AK123998	uc021zyp.1	UCSC_knowngene	exon sense-overlapping	1.258	0.0282131	0.710526	0.000927047
381	SUN1	NM_001171946	RefSeq	1.24742	0.00269936	AK090593	uc003skf.1	UCSC_knowngene	bidirectional	1.15	0.0209611	0.557895	0.0145044
382	SUSD1	NM_022486	RefSeq	1.24198	0.0372673	RP11-4O1.2	ENST00000563434	GENCODE	intergenic	2.676	8.42e-06	0.601754	0.00751056
383	SYNCRIP	NM_006372	RefSeq	2.4527	2.72e-05	SNHG5	ENST00000427501	GENCODE	intergenic	1.422	0.0279397	0.729825	0.000574995
384	SYNCRIP	NM_006372	RefSeq	2.4527	2.72e-05	SNHG5	ENST00000431043	GENCODE	intergenic	1.391	0.000672829	0.636842	0.00415945
385	SYNCRIP	NM_001159677	RefSeq	1.56197	0.013677	SNHG5	ENST00000427501	GENCODE	intergenic	1.422	0.0279397	0.617544	0.00580234
386	SYTL3	NM_001009991	RefSeq	1.31175	0.00745997	OSTCP1	ENST00000455507	pseudogene		1.432	0.0226269	0.845614	0
387	TAF12	NM_005644	RefSeq	1.31204	0.0105308	SNHG12	ENST00000464115	GENCODE	intergenic	1.283	0.0107983	0.678947	0.00185874
388	TAF12	NM_005644	RefSeq	1.31204	0.0105308	SNHG12	ENST00000481220	GENCODE	natural antisense	2.007	1.13e-09	0.549123	0.0163922
389	TEAD4	NM_003213	RefSeq	1.51215	0.00393626	RP11-253E3.3	ENST00000513358	GENCODE	intergenic	2.357	5.02e-07	0.496491	0.0322937
390	TET2	ENST00000305737	GENCODE	1.23668	0.0112288	AK299501	uc003hxs.3	UCSC_knowngene	exon sense-overlapping	1.727	0.010777	0.682456	0.00172809
391	THOC6	NM_001142350	RefSeq	2.40121	1.2e-06	RP11-473M20.16	ENST00000570843	GENCODE	intergenic	1.422	0.0155058	0.647368	0.00343807
392	TIGD5	ENST00000504548	GENCODE	1.52279	0.000391277	RP13-582O9.5	ENST00000521207	GENCODE	intergenic	1.222	0.00100307	0.885965	0
393	TIGD7	NM_033208	RefSeq	1.40816	1.27e-07	RP11-461A8.4	ENST00000570409	GENCODE	intronic antisense	1.097	0.0494012	0.507018	0.0284023
394	TM9SF1	NM_001014842	RefSeq	1.10361	0.00010964	HP08474	uc021rro.1	UCSC_knowngene	intronic antisense	1.475	2.02e-05	0.568421	0.0124753
395	TMED4	NM_182547	RefSeq	1.25424	0.00180619	BC041623	uc022acj.1	UCSC_knowngene	intron sense-overlapping	1.824	0.0157287	0.670175	0.00222081
396	TMEM199	NM_152464	RefSeq	1.68228	7.09e-13	CTD-2350C19.2	ENST00000580714	GENCODE	natural antisense	1.147	0.00181781	0.601754	0.00751056
397	TMEM248	NM_017994	RefSeq	2.63448	1.78e-05	LOC493754	uc011keb.2	UCSC_knowngene	intergenic	1.354	0.00717962	0.62807	0.00485109
398	TMEM248	NM_017994	RefSeq	2.63448	1.78e-05	STAG3L4	ENST00000416602	GENCODE	intergenic	1.767	0.0054199	0.570175	0.0121607
399	TMEM248	NM_017994	RefSeq	2.63448	1.78e-05	STAG3L4	ENST00000352103	pseudogene		1.458	0.00433727	0.540351	0.0184736
400	TMEM99	NM_145274	RefSeq	1.24185	1.14e-05	CTD-2267D19.2	ENST00000581080	GENCODE	intronic antisense	2.019	4.31e-07	0.822807	1.006e-05
401	TMLHE	NM_001184797	RefSeq	1.20275	0.00023063	RP13-228J13.5	ENST00000453508	GENCODE	intergenic	1.573	1.62e-09	0.645614	0.00355061
402	TMLHE	NM_001184797	RefSeq	1.20275	0.00023063	RP13-228J13.5	ENST00000508429	pseudogene		1.246	4.87e-08	0.52807	0.0217395
403	TNFRSF10B	NM_147187	RefSeq	1.18974	0.0109115	LOC389641	NR_033928	RefSeq	bidirectional	1.033	0.045215	0.636842	0.00415945
404	TOMM5	NM_001001790	RefSeq	1.29526	5.36e-06	BC014180	uc004aaa.3	UCSC_knowngene	intergenic	2.031	1.95e-06	0.668421	0.00229968
405	TOP2A	NM_001067	RefSeq	5.61024	4.85e-14	CTD-2267D19.2	ENST00000581080	GENCODE	intronic antisense	2.019	4.31e-07	0.692982	0.00138008
406	TPST1	NM_003596	RefSeq	1.92416	0.0399696	LOC493754	uc011keb.2	UCSC_knowngene	intergenic	1.354	0.00717962	0.654386	0.00301662
407	TRAPPC2	NM_001128835	RefSeq	1.61042	7.48e-07	GS1-600G8.5	ENST00000443965	GENCODE	intergenic	2.447	0.000372914	0.684211	0.00166562
408	TRAPPC2	NM_001011658	RefSeq	1.71823	2.08e-07	GS1-600G8.5	ENST00000412485	GENCODE	intergenic	2.468	0.000613218	0.682456	0.00172809
409	TRAPPC2	NM_001128835	RefSeq	1.61042	7.48e-07	GS1-600G8.5	ENST00000412485	GENCODE	intergenic	2.468	0.000613218	0.65614	0.00291815
410	TRAPPC2	NM_001011658	RefSeq	1.71823	2.08e-07	GS1-600G8.5	ENST00000443965	GENCODE	intergenic	2.447	0.000372914	0.607018	0.00690084
411	TRIB2	NM_021643	RefSeq	1.64598	0.0144503	LOC100506474	NR_038434	RefSeq	intergenic	1.265	0.00508927	0.496491	0.0322937
412	TRPT1	NM_001160392	RefSeq	1.03444	9.19e-05	RP11-783K16.5	ENST00000544553	GENCODE	intronic antisense	1.692	0.000233725	0.640351	0.00390643
413	TRPT1	NM_001160392	RefSeq	1.03444	9.19e-05	RP11-783K16.13	ENST00000545800	GENCODE	exon sense-overlapping	2.262	1.42e-05	0.554386	0.0152372
414	TSPAN4	ENST00000397396	GENCODE	1.25398	3.45e-06	MIR210HG	NR_038262	RefSeq	intergenic	1.574	0.000356198	0.624561	0.00515281
415	TSPAN4	ENST00000397396	GENCODE	1.25398	3.45e-06	BC048998	uc001lrb.3	UCSC_knowngene	exon sense-overlapping	1.137	6.13e-05	0.468421	0.0447556
416	TSR1	NM_018128	RefSeq	1.6093	0.0160397	RP1-59D14.6	ENST00000575402	GENCODE	intron sense-overlapping	1.851	0.000853068	0.764912	0.000207123
417	TXNDC2	NM_032243	RefSeq	2.48009	3.39e-06	XLOC_012624	TCONS_00026598	LincRNAs identified by Cabili et al	intergenic	1.804	0.000894075	0.763158	0.000219354
418	TYW1B	NM_001145441	RefSeq	1.28006	0.00387594	NSUN5P2	ENST00000457352	pseudogene		1.548	8.31e-07	0.615789	0.00597476
419	UBD	NM_006398	RefSeq	1.00275	0.00735607	HLA-J	ENST00000494367	pseudogene		1.966	0.029671	0.503509	0.0296556
420	UBE2J1	NM_016021	RefSeq	2.12575	0.00210183	LYRM2	NR_028495	RefSeq	exon sense-overlapping	1.126	0.00721283	0.892982	0
421	UBE2J1	NM_016021	RefSeq	2.12575	0.00210183	RP1-122O8.7	ENST00000438877	GENCODE	natural antisense	1.424	0.000988419	0.629825	0.00470573
422	UBE2K	NM_005339	RefSeq	1.81879	0.0196712	RP11-472B18.1	ENST00000513652	GENCODE	intergenic	1.151	0.0267206	0.752632	0.000304546
423	UBE2K	NM_001111113	RefSeq	1.87581	0.00560271	RP11-472B18.1	ENST00000513652	GENCODE	intergenic	1.151	0.0267206	0.736842	0.000477298
424	UBE2K	NM_001111112	RefSeq	1.96387	1.07e-10	RP11-472B18.1	ENST00000513652	GENCODE	intergenic	1.151	0.0267206	0.598246	0.00794093
425	UBL4B	ENST00000334179	GENCODE	2.14939	1.25e-05	XLOC_000340	TCONS_00001093	LincRNAs identified by Cabili et al	intergenic	2.977	5.99e-09	0.701754	0.00113548
426	UEVLD	NM_001040697	RefSeq	1.54828	0.0204351	SAA3P	ENST00000533267	pseudogene		1.751	0.0266373	0.496491	0.0322937
427	UEVLD	NM_018314	RefSeq	1.59263	0.00184012	SAA3P	ENST00000533267	pseudogene		1.751	0.0266373	0.480702	0.0389093
428	UFD1L	NM_001035247	RefSeq	1.02859	6.82e-05	AC000068.5	ENST00000431090	GENCODE	natural antisense	1.41	0.00228851	0.672225	0.00161682
429	UGCG	NM_003358	RefSeq	1.76799	0.00601387	RP11-4O1.2	ENST00000563434	GENCODE	intergenic	2.676	8.42e-06	0.470175	0.0438809
430	UQCR10	NM_001003684	RefSeq	1.01607	0.000720791	RP1-102K2.6	ENST00000447565	GENCODE	natural antisense	1.57	0.0150207	0.649123	0.00332846
431	USP18	NM_017414	RefSeq	1.31395	0.0131011	XLOC_014147	TCONS_00029754	LincRNAs identified by Cabili et al	intergenic	1.43	0.0262254	0.984211	8.34909e-06
432	USP18	NM_017414	RefSeq	1.31395	0.0131011	XLOC_014147	TCONS_00029753	LincRNAs identified by Cabili et al	intergenic	1.373	0.0319479	0.984211	8.34909e-06
433	USP18	NM_017414	RefSeq	1.31395	0.0131011	DGCR11	NR_024157	RefSeq	intron sense-overlapping	1.063	0.00859758	0.629825	0.00470573
434	UTP23	NM_032334	RefSeq	1.58024	2.42e-06	XLOC_006904	TCONS_00014836	LincRNAs identified by Cabili et al	intergenic	2.137	2.57e-06	0.642105	0.00378473
435	VAMP4	NM_003762	RefSeq	1.43209	0.00299973	DNM3OS	ENST00000417354	GENCODE	intronic antisense	2.266	0.00363252	0.487719	0.0358489
436	VIPR2	ENST00000262178	GENCODE	1.25433	0.0454584	LOC154822	uc003wog.3	UCSC_knowngene	natural antisense	3.154	0.00266234	0.719298	0.000750442
437	WHSC1L1	ENST00000316985	GENCODE	1.23584	0.00876194	RP11-350N15.3	ENST00000533301	GENCODE	intronic antisense	1.479	0.0374064	0.633333	0.0044257
438	ZFAND1	NM_001170797	RefSeq	1.17472	1.55e-07	RP11-363E6.3	ENST00000518880	GENCODE	intronic antisense	1.769	0.00553318	0.520404	0.0223568
439	ZNF107	NM_001013746	RefSeq	2.00725	4.52e-05	AK125429	uc003ttc.1	UCSC_knowngene	intergenic	1.862	0.0265231	0.705263	0.00104802
440	ZNF138	NM_006524	RefSeq	1.13872	4.29e-05	AK125429	uc003ttc.1	UCSC_knowngene	intergenic	1.862	0.0265231	0.698246	0.00122872
441	ZNF20	NM_021143	RefSeq	1.76512	1.16e-08	CTD-3105H18.13	ENST00000563695	GENCODE	intergenic	1.199	0.000355165	0.547368	0.0167926
442	ZNF433	NM_001080411	RefSeq	1.47772	3.99e-09	CTD-3105H18.13	ENST00000563695	GENCODE	intergenic	1.199	0.000355165	0.501754	0.0302985
443	ZNF439	NM_152262	RefSeq	1.4768	7.71e-06	ZNF833P	ENST00000424938	pseudogene		1.124	0.0330572	0.826316	6.37252e-06
444	ZNF470	NM_001001668	RefSeq	1.16501	0.000360731	FJ997633	uc010ygp.1	UCSC_knowngene	natural antisense	1.828	0.00110279	0.536842	0.0193634
445	ZNF582	ENST00000301310	GENCODE	1.05968	0.00251795	BC036412	uc002qnp.1	UCSC_knowngene	natural antisense	2.666	5.97e-08	0.552632	0.0156147
446	ZNF582	ENST00000301310	GENCODE	1.05968	0.00251795	FJ997633	uc010ygp.1	UCSC_knowngene	natural antisense	1.828	0.00110279	0.512281	0.0266018
447	ZNF583	ENST00000291598	GENCODE	1.79685	8.13e-06	FJ997633	uc010ygp.1	UCSC_knowngene	natural antisense	1.828	0.00110279	0.65614	0.00291815
448	ZNF583	ENST00000291598	GENCODE	1.79685	8.13e-06	BC036412	uc002qnp.1	UCSC_knowngene	natural antisense	2.666	5.97e-08	0.475439	0.0413366
449	ZNF675	ENST00000359788	GENCODE	1.07095	0.00869338	AK022793	uc002nrh.1	UCSC_knowngene	intergenic	1.852	0.00381897	0.587719	0.00935427
450	ZNF682	ENST00000397165	GENCODE	1.10107	3.12e-06	CTC-260E6.2	ENST00000497576	pseudogene		1.079	2.27e-06	0.715226	0.000576885
451	ZNF689	NM_138447	RefSeq	1.24306	0.00802182	AC106782.20	ENST00000572471	GENCODE	intron sense-overlapping	1.584	4.33e-05	0.764912	0.000207123
452	ZNF69	NM_021915	RefSeq	1.21783	3.33e-05	CTD-3105H18.13	ENST00000563695	GENCODE	intergenic	1.199	0.000355165	0.608772	0.00670683
453	ZNF700	ENST00000254321	GENCODE	1.68153	9.66e-07	ZNF833P	ENST00000424938	pseudogene		1.124	0.0330572	0.512281	0.0266018
454	ZNF726	ENST00000525354	GENCODE	1.70975	0.000115043	AK022793	uc002nrh.1	UCSC_knowngene	intergenic	1.852	0.00381897	0.473684	0.0421715
455	ZNF92	NM_007139	RefSeq	1.23709	0.0487641	CCT6P3	ENST00000426828	GENCODE	intergenic	1.964	0.0294433	0.914035	7.57378e-08
Positve correlation lncRNA Down and mRNA Down regulation
1	2003-09-01	NM_019106	RefSeq	-1.42064	0.0016333	CTA-250D10.23	ENST00000566575	GENCODE	intergenic	-1.275	0.0439568	0.782456	0.000110543
2	2003-09-01	NM_019106	RefSeq	-1.42064	0.0016333	RP4-669P10.16	ENST00000428786	GENCODE	intergenic	-1.161	0.00616725	0.742105	0.000412963
3	2003-09-01	NM_019106	RefSeq	-1.42064	0.0016333	LINC00634	NR_024355	RefSeq	intergenic	-2.44	1.38e-06	0.596491	0.00816354
4	2004-03-01	NM_020814	RefSeq	-1.14692	0.00855684	AC007557.2	ENST00000421907	GENCODE	intergenic	-1.962	9.09e-08	0.731579	0.000549219
5	ABHD14A	NM_015407	RefSeq	-1.20426	0.00146508	RP11-314A5.3	ENST00000428561	pseudogene		-1.208	0.00708794	0.638596	0.00403132
6	ABLIM2	NM_001130083	RefSeq	-1.40454	0.00106391	RP11-774O3.1	ENST00000503186	GENCODE	intergenic	-1.034	0.04164	0.649123	0.00332846
7	ABR	NM_001159746	RefSeq	-1.0596	0.00118462	AC144836.1	ENST00000575911	GENCODE	intergenic	-1.571	7.2e-05	0.842105	0
8	ABR	NM_001159746	RefSeq	-1.0596	0.00118462	XLOC_012072	TCONS_00025267	LincRNAs identified by Cabili et al	intergenic	-1.89	1.08e-05	0.819298	1.4331e-05
9	ABTB1	NM_172027	RefSeq	-2.77337	2.59e-07	BX537548	uc003ejk.3	UCSC_knowngene	intergenic	-1.363	4.28e-05	0.570175	0.0121607
10	ACOXL	ENST00000439055	GENCODE	-1.17245	0.0116247	RP11-1223D19.1	ENST00000568189	GENCODE	intergenic	-1.298	0.00146744	0.65614	0.00291815
11	ACSL5	NM_016234	RefSeq	-1.22945	0.000483529	RP11-57H14.3	ENST00000428766	GENCODE	intergenic	-1.26	6.29e-08	0.6	0.0077233
12	ADAM11	NM_002390	RefSeq	-1.37538	9.48e-05	AC002117.1	ENST00000452741	GENCODE	natural antisense	-1.999	4.63e-08	0.722807	0.000687814
13	ADAM29	ENST00000445694	GENCODE	-1.80161	1.22e-05	RP11-287F9.2	ENST00000502661	GENCODE	intergenic	-1.451	0.000146278	0.777193	0.000135032
14	ADAMTS14	NM_139155	RefSeq	-1.48317	0.000390501	RP11-432J9.3	ENST00000415746	GENCODE	intergenic	-1.103	3.53e-05	0.74386	0.000393093
15	ADAMTS14	NM_139155	RefSeq	-1.48317	0.000390501	RP11-790G19.2	ENST00000447119	GENCODE	intronic antisense	-1.278	0.000640232	0.492982	0.0336806
16	ADAMTS14	NM_139155	RefSeq	-1.48317	0.000390501	LOC728978	NR_038453	RefSeq	intronic antisense	-1.077	9.04e-06	0.461404	0.0483916
17	AFF3	NM_001025108	RefSeq	-2.03678	0.0002239	AC092667.2	ENST00000434301	GENCODE	natural antisense	-1.678	0.00233047	0.470175	0.0438809
18	AGPAT2	NM_001012727	RefSeq	-1.3452	5.3e-05	RP11-229P13.19	ENST00000413913	GENCODE	bidirectional	-1.287	4.75e-07	0.6	0.0077233
19	AIF1	NM_032955	RefSeq	-1.49402	6.8e-09	C6orf47-AS1	ENST00000422049	GENCODE	natural antisense	-1.322	2.8e-05	0.529825	0.0212465
20	AK1	ENST00000373176	GENCODE	-2.12064	2.55e-10	LOC100289019	NR_033374	RefSeq	intergenic	-1.083	5.54e-06	0.752632	0.000304546
21	AK291164	uc022aaq.1	UCSC_knowngene	-1.09055	2.05e-05	EVX1-AS	ENST00000519050	GENCODE	natural antisense	-1.218	1.29e-07	0.496491	0.0322937
22	ALDH3A2	NM_000382	RefSeq	-1.51828	1.77e-07	CTB-187M2.2	ENST00000579897	GENCODE	natural antisense	-2.342	2.41e-06	0.724561	0.000658097
23	ALDH3A2	NM_000382	RefSeq	-1.51828	1.77e-07	RP11-311F12.1	ENST00000577087	GENCODE	intergenic	-1.286	0.00209641	0.505263	0.0290236
24	ALOXE3	NM_001165960	RefSeq	-1.30066	1.15e-05	XLOC_012383	TCONS_00025555	LincRNAs identified by Cabili et al	intergenic	-1.785	1.33e-06	0.824561	8.14662e-06
25	ALOXE3	NM_001165960	RefSeq	-1.30066	1.15e-05	RP11-849F2.4	ENST00000585275	GENCODE	intergenic	-1.611	6.06e-05	0.735088	0.000500396
26	AMBRA1	NM_017749	RefSeq	-1.06913	0.000554227	XLOC_009126	TCONS_00019299	LincRNAs identified by Cabili et al	intergenic	-1.032	0.00635656	0.559649	0.0141488
27	ANK1	NM_020480	RefSeq	-1.79213	6.49e-06	XLOC_007069	TCONS_00014990	LincRNAs identified by Cabili et al	intergenic	-1.6	2.41e-05	0.538596	0.0189143
28	ANK1	NM_001142445	RefSeq	-1.86541	0.00138996	XLOC_007069	TCONS_00014990	LincRNAs identified by Cabili et al	intergenic	-1.6	2.41e-05	0.47193	0.0430195
29	ANKRD18B	NM_001244752	RefSeq	-1.23115	0.00228667	XLOC_007667	TCONS_00016752	LincRNAs identified by Cabili et al	intergenic	-1.391	0.000951026	0.484211	0.0373544
30	ANXA11	NM_001157	RefSeq	-1.40375	2.36e-06	RP11-773D16.1	ENST00000477192	GENCODE	intergenic	-1.046	1.04e-06	0.852632	0
31	ANXA13	NM_001003954	RefSeq	-1.08195	0.0120506	RP11-37N22.1	ENST00000523703	GENCODE	intergenic	-1.873	0.00124961	0.719298	0.000750442
32	AQP7	ENST00000297988	GENCODE	-1.00569	5.12e-06	XLOC_007667	TCONS_00016752	LincRNAs identified by Cabili et al	intergenic	-1.391	0.000951026	0.582456	0.0101341
33	AQP7	ENST00000297988	GENCODE	-1.00569	5.12e-06	RP11-384P7.6	ENST00000444956	GENCODE	intergenic	-1.742	0.00779886	0.536842	0.0193634
34	ARF3	NM_001659	RefSeq	-1.62001	1.82e-06	RP11-386G11.5	ENST00000547866	GENCODE	natural antisense	-1.099	0.000872723	0.566667	0.0127964
35	ARMC12	ENST00000288065	GENCODE	-1.90343	3.75e-06	RP1-179N16.6	ENST00000499560	GENCODE	intronic antisense	-1.094	0.000918295	0.717544	0.000783412
36	ART1	ENST00000250693	GENCODE	-1.85991	2.64e-06	RP13-726E6.1	ENST00000534291	GENCODE	intergenic	-1.323	3.23e-06	0.587719	0.00935427
37	ASAP2	ENST00000315273	GENCODE	-1.61654	1.91e-07	XLOC_001334	TCONS_00003558	LincRNAs identified by Cabili et al	intergenic	-1.757	0.000345195	0.554386	0.0152372
38	ASB10	ENST00000422024	GENCODE	-1.21087	2.33e-05	RP11-148K1.10	ENST00000479085	GENCODE	intronic antisense	-1.095	0.00235141	0.538596	0.0189143
39	ASB13	NM_024701	RefSeq	-1.28652	0.000160584	RP11-336A10.2	ENST00000411512	GENCODE	intronic antisense	-1.413	1.15e-05	0.507018	0.0284023
40	ASB2	NM_016150	RefSeq	-1.14913	3.57e-05	XLOC_011106	TCONS_00022840	LincRNAs identified by Cabili et al	intergenic	-1.206	2.56e-06	0.805263	3.84027e-05
41	ASB2	NM_016150	RefSeq	-1.14913	3.57e-05	chr14:93405000-93415700	chr14:93405000-93415700-	LincRNAs identified by Khalil et al	intergenic	-1.275	8.01e-08	0.678947	0.00185874
42	ASIC3	NM_020321	RefSeq	-1.33587	4.23e-05	chr7:149967450-150001750	chr7:149967450-150001750-	LincRNAs identified by Khalil et al	intergenic	-1.055	0.0146321	0.490566	0.0329637
43	ASPHD1	NM_181718	RefSeq	-1.22767	4.06e-05	RP11-455F5.5	ENST00000566144	GENCODE	natural antisense	-2.128	6.15e-06	0.792982	7.1125e-05
44	ATF3	NM_001030287	RefSeq	-1.23591	0.000386845	RP11-384C4.7	ENST00000442146	GENCODE	intronic antisense	-1.166	0.00269727	0.496491	0.0322937
45	ATF7	NM_006856	RefSeq	-1.75204	5.61e-06	LOC283335	NR_033854	RefSeq	natural antisense	-1.703	3.39e-06	0.808772	3.12119e-05
46	ATF7	NM_006856	RefSeq	-1.75204	5.61e-06	uc.339	uc.339+	UCR	intronic antisense	-1.281	0.0136474	0.775439	0.000143992
47	ATF7	NM_006856	RefSeq	-1.75204	5.61e-06	RP11-1136G11.7	ENST00000548129	GENCODE	exon sense-overlapping	-1.994	4.56e-07	0.738596	0.000455042
48	ATF7	NM_006856	RefSeq	-1.75204	5.61e-06	CALCOCO1	NR_026554	RefSeq	exon sense-overlapping	-1.105	0.0130957	0.654386	0.00301662
49	ATG13	NM_014741	RefSeq	-2.69234	9.4e-10	XLOC_009126	TCONS_00019299	LincRNAs identified by Cabili et al	intergenic	-1.032	0.00635656	0.480702	0.0389093
50	ATP1B2	NM_001678	RefSeq	-1.60747	6.24e-06	SENP3-EIF4A1	NR_037926	RefSeq	exon sense-overlapping	-1.788	1.42e-07	0.636842	0.00415945
51	ATP1B2	NM_001678	RefSeq	-1.60747	6.24e-06	XLOC_012383	TCONS_00025555	LincRNAs identified by Cabili et al	intergenic	-1.785	1.33e-06	0.524561	0.022753
52	ATP5G2	NM_001002031	RefSeq	-1.21608	6.78e-07	RP11-1136G11.7	ENST00000548129	GENCODE	exon sense-overlapping	-1.994	4.56e-07	0.866667	0
53	ATP5G2	NM_001002031	RefSeq	-1.21608	6.78e-07	uc.339	uc.339+	UCR	intronic antisense	-1.281	0.0136474	0.682456	0.00172809
54	ATP6V1G2	NM_138282	RefSeq	-1.60849	0.00558624	SAPCD1-AS1	ENST00000419679	GENCODE	natural antisense	-1.826	9.35e-05	0.496491	0.0322937
55	ATP6V1G2	NM_130463	RefSeq	-2.02345	0.00845522	SAPCD1-AS1	ENST00000419679	GENCODE	natural antisense	-1.826	9.35e-05	0.482456	0.0381257
56	AUP1	NM_181575	RefSeq	-2.15814	1.59e-08	AC005041.9	ENST00000416630	GENCODE	intronic antisense	-1.937	2.84e-05	0.649123	0.00332846
57	AURKB	NM_004217	RefSeq	-1.48607	0.000447343	XLOC_012383	TCONS_00025555	LincRNAs identified by Cabili et al	intergenic	-1.785	1.33e-06	0.808772	3.12119e-05
58	AURKB	NM_004217	RefSeq	-1.48607	0.000447343	RP11-849F2.4	ENST00000585275	GENCODE	intergenic	-1.611	6.06e-05	0.768421	0.000184191
59	BAG6	NM_004639	RefSeq	-1.12914	0.0004276	C6orf47-AS1	ENST00000422049	GENCODE	natural antisense	-1.322	2.8e-05	0.694737	0.00132804
60	BCAR1	NM_001170716	RefSeq	-1.06975	0.00603765		AA054416	LincRNAs identified by Khalil et al	intergenic	-1.386	0.00391622	0.778947	0.000126481
61	BCLAF1	NM_001077441	RefSeq	-2.49793	1.95e-08	RP3-406A7.7	ENST00000564248	GENCODE	intergenic	-3.341	2.91e-08	0.64386	0.00366614
62	BCLAF1	ENST00000531224	GENCODE	-2.39863	2.12e-08	RP3-406A7.7	ENST00000564248	GENCODE	intergenic	-3.341	2.91e-08	0.598246	0.00794093
63	BGN	NM_001711	RefSeq	-2.10874	4.3e-08	U52111.14	ENST00000434284	GENCODE	intronic antisense	-1.94	2e-08	0.612281	0.00633216
64	BIRC2	NM_001166	RefSeq	-1.10082	0.00540244	RP11-725K16.4	ENST00000544704	GENCODE	natural antisense	-1.147	0.0103341	0.5	0.0309524
65	BPY2B	NM_001002760	RefSeq	-1.11161	0.0225906	TTTY17A	NR_001526	RefSeq	intergenic	-1.106	0.000260913	0.522807	0.0232737
66	C10orf116	NM_006829	RefSeq	-2.66257	1.33e-07	LOC728218	NR_046091	RefSeq	intergenic	-1.289	0.00714983	0.826316	6.37252e-06
67	C11orf35	NM_173573	RefSeq	-2.22628	9.49e-07	AX747537	uc001lsr.1	UCSC_knowngene	intron sense-overlapping	-1.119	0.000372685	0.803509	4.23294e-05
68	C11orf35	NM_173573	RefSeq	-2.22628	9.49e-07	RP11-496I9.1	ENST00000527113	GENCODE	natural antisense	-1.33	0.000271356	0.777193	0.000135032
69	C11orf35	NM_173573	RefSeq	-2.22628	9.49e-07	XLOC_009017	TCONS_00019182	LincRNAs identified by Cabili et al	intergenic	-1.201	0.00173654	0.677193	0.00192701
70	C11orf35	NM_173573	RefSeq	-2.22628	9.49e-07	BC040735	uc001loz.3	UCSC_knowngene	intronic antisense	-1.046	0.000537775	0.519298	0.0243438
71	C12orf77	NM_001101339	RefSeq	-1.01503	0.00541867	XLOC_010031	TCONS_00020732	LincRNAs identified by Cabili et al	intergenic	-2.035	2.67e-05	0.492982	0.0336806
72	C16orf59	NM_025108	RefSeq	-1.49548	3.22e-05	CTD-2270P14.3	ENST00000577055	GENCODE	intergenic	-1.184	6.78e-06	0.67193	0.00214416
73	C16orf73	ENST00000412554	GENCODE	-1.07925	0.0203657	AC005606.14	ENST00000564438	GENCODE	natural antisense	-1.903	0.000604282	0.545614	0.0172008
74	C16orf91	ENST00000310355	GENCODE	-1.13711	0.0111315	LA16c-381G6.1	ENST00000561511	GENCODE	intergenic	-1.887	2.21e-08	0.664912	0.00246427
75	C16orf91	ENST00000310355	GENCODE	-1.13711	0.0111315	LA16c-366D3.1	ENST00000569574	GENCODE	intronic antisense	-1.628	0.00163946	0.619298	0.00563401
76	C17orf89	NM_001086521	RefSeq	-1.51873	1.02e-07	AATK-AS1	ENST00000414089	GENCODE	intronic antisense	-1.223	0.000407993	0.588855	0.00798711
77	C17orf89	NM_001086521	RefSeq	-1.51873	1.02e-07	RP11-1055B8.3	ENST00000570929	GENCODE	intergenic	-1.766	1.03e-06	0.573936	0.0101818
78	C17orf96	NM_001130677	RefSeq	-1.53529	0.0020417	LOC100505576	NR_038847	RefSeq	intergenic	-1.27	0.0120433	0.52807	0.0217395
79	C20orf94	ENST00000334534	GENCODE	-1.25863	0.00056771	RP11-416N4.4	ENST00000424931	GENCODE	intergenic	-1.14	8.55e-05	0.552632	0.0156147
80	C3orf32	NM_015931	RefSeq	-1.31042	0.000387204	LOC100288428	uc003bqp.3	UCSC_knowngene	bidirectional	-1.758	2.03e-05	0.763158	0.000219354
81	C4orf48	NM_001141936	RefSeq	-1.45415	5.55e-07	XLOC_003422	TCONS_00008739	LincRNAs identified by Cabili et al	intergenic	-2.393	2.69e-05	0.640351	0.00390643
82	C4orf48	NM_001141936	RefSeq	-1.45415	5.55e-07	XLOC_003422	TCONS_00008738	LincRNAs identified by Cabili et al	intergenic	-2.343	1.31e-05	0.526316	0.0222416
83	C5orf65	ENST00000434752	GENCODE	-1.41774	0.00197282	XLOC_004573	TCONS_00010104	LincRNAs identified by Cabili et al	intergenic	-1.514	3.78e-05	0.510526	0.0271916
84	C5orf65	ENST00000434752	GENCODE	-1.41774	0.00197282	CTB-35F21.2	ENST00000515306	GENCODE	intergenic	-1.631	7.28e-09	0.473684	0.0421715
85	C6orf25	NM_025260	RefSeq	-1.00319	0.000107095	C6orf47-AS1	ENST00000422049	GENCODE	natural antisense	-1.322	2.8e-05	0.731579	0.000549219
86	C6orf25	NM_138273	RefSeq	-2.10968	1.66e-12	C6orf47-AS1	ENST00000422049	GENCODE	natural antisense	-1.322	2.8e-05	0.608772	0.00670683
87	C8orf87	NM_001242668	RefSeq	-2.08483	2.02e-07	CTD-3239E11.2	ENST00000521203	GENCODE	intronic antisense	-1.805	0.000115309	0.591228	0.00886209
88	C9orf169	NM_199001	RefSeq	-1.05722	0.00130369	RP11-229P13.20	ENST00000457302	GENCODE	intergenic	-1.119	0.006505	0.552632	0.0156147
89	C9orf173	NM_001004353	RefSeq	-1.24176	7.84e-05	RP11-229P13.19	ENST00000413913	GENCODE	bidirectional	-1.287	4.75e-07	0.617544	0.00580234
90	CACNA1A	NM_001127222	RefSeq	-1.55666	0.000162041		AV660546	LincRNAs identified by Khalil et al	intronic antisense	-1.561	0.000189302	0.919298	1.15358e-06
91	CACNA1A	NM_001127222	RefSeq	-1.55666	0.000162041	XLOC_013238	TCONS_00027198	LincRNAs identified by Cabili et al	intergenic	-1.146	0.00346342	0.644142	0.00291481
92	CACNB4	NM_000726	RefSeq	-1.28623	0.000113506	AC079790.2	ENST00000420365	GENCODE	natural antisense	-1.238	0.000356207	0.682456	0.00172809
93	CACNG3	NM_006539	RefSeq	-2.06901	0.000212819	AC012317.1	ENST00000414816	GENCODE	intergenic	-1.088	0.00208961	0.587719	0.00935427
94	CAMK2B	NM_001220	RefSeq	-1.10743	0.00196898	AC004985.13	ENST00000446874	GENCODE	intergenic	-1.857	3.94e-06	0.654386	0.00301662
95	CAMK2B	NM_172080	RefSeq	-1.55187	6.03e-07	AC004985.13	ENST00000446874	GENCODE	intergenic	-1.857	3.94e-06	0.475439	0.0413366
96	CAPN13	NM_144575	RefSeq	-1.74716	1.07e-05	XLOC_001414	TCONS_00004741	LincRNAs identified by Cabili et al	intergenic	-1.178	9.49e-05	0.561404	0.0138004
97	CARHSP1	NM_014316	RefSeq	-1.15088	0.000263003	RP11-473I1.6	ENST00000562893	GENCODE	intergenic	-1.623	0.00260788	0.719298	0.000750442
98	CBFA2T3	NM_175931	RefSeq	-2.01497	1.87e-09	RP11-46C24.5	ENST00000566427	GENCODE	intergenic	-1.043	0.00127375	0.691228	0.00143375
99	CBFA2T3	NM_175931	RefSeq	-2.01497	1.87e-09	RP5-1142A6.2	ENST00000567968	GENCODE	natural antisense	-1.313	0.0050142	0.587719	0.00935427
100	CBFA2T3	NM_175931	RefSeq	-2.01497	1.87e-09	CTD-2555A7.3	ENST00000562782	GENCODE	natural antisense	-1.201	0.00220825	0.538596	0.0189143
101	CBFA2T3	NM_175931	RefSeq	-2.01497	1.87e-09	MGC23284	NR_024402	RefSeq	bidirectional	-1.358	0.00460178	0.491228	0.0343915
102	CBX2	NM_032647	RefSeq	-1.05513	0.00402032	CTD-2529O21.2	ENST00000570952	GENCODE	intronic antisense	-1.186	0.0159666	0.515789	0.0254528
103	CCER1	NM_152638	RefSeq	-1.90501	1.35e-06	LINC00615	ENST00000359455	GENCODE	intergenic	-1.149	0.00406854	0.682456	0.00172809
104	CCK	ENST00000434608	GENCODE	-1.28071	0.00262199	CCDC13-AS1	ENST00000418161	GENCODE	natural antisense	-1.815	0.0205777	0.673684	0.00206967
105	CCK	ENST00000434608	GENCODE	-1.28071	0.00262199	VIPR1-AS1	ENST00000452639	GENCODE	natural antisense	-1.303	0.000128076	0.508772	0.0277917
106	CCL1	NM_002981	RefSeq	-1.66768	1.71e-05	CTC-304I17.3	ENST00000581727	GENCODE	intron sense-overlapping	-1.949	2.36e-06	0.831579	1.82368e-06
107	CCL1	NM_002981	RefSeq	-1.66768	1.71e-05	RP11-17M24.1	ENST00000584758	GENCODE	intron sense-overlapping	-1.618	2.33e-10	0.629825	0.00470573
108	CCL1	NM_002981	RefSeq	-1.66768	1.71e-05	CTC-304I17.5	ENST00000583224	GENCODE	intergenic	-1.398	2.51e-07	0.612281	0.00633216
109	CCL14	NM_032963	RefSeq	-1.47334	1.28e-05	AC069363.1	ENST00000441575	GENCODE	intronic antisense	-2.017	0.000172097	0.508772	0.0277917
110	CCL3	NM_002983	RefSeq	-1.22965	0.01154	D63785	uc002hlt.1	UCSC_knowngene	intron sense-overlapping	-1.853	0.0199272	0.791228	7.68918e-05
111	CCL3L1	NM_021006	RefSeq	-1.87527	0.00205106	D63785	uc002hlt.1	UCSC_knowngene	intron sense-overlapping	-1.853	0.0199272	0.712281	0.000889312
112	CCL3L3	NM_001001437	RefSeq	-1.51952	0.0270815	D63785	uc002hlt.1	UCSC_knowngene	intron sense-overlapping	-1.853	0.0199272	0.919298	1.15358e-06
113	CCL4	NM_002984	RefSeq	-1.6205	0.00620125	D63785	uc002hlt.1	UCSC_knowngene	intron sense-overlapping	-1.853	0.0199272	0.847368	0
114	CCL4L1	NM_001001435	RefSeq	-2.07799	0.00180366	D63785	uc002hlt.1	UCSC_knowngene	intron sense-overlapping	-1.853	0.0199272	0.894737	0
115	CCNB3	NM_033031	RefSeq	-1.03359	4.51e-06	XLOC_008165	TCONS_00017322	LincRNAs identified by Cabili et al	intergenic	-1.184	8.43e-06	0.547368	0.0167926
116	CCNJ	NM_001134376	RefSeq	-1.69093	0.000173885	LOC728558	NR_038444	RefSeq	intronic antisense	-2.033	5.26e-09	0.529825	0.0212465
117	CD1B	NM_001764	RefSeq	-1.0067	0.00294437	RP11-451O13.1	ENST00000452528	GENCODE	intergenic	-1.83	1.23e-08	0.882456	0
118	CD1E	NM_001185113	RefSeq	-2.00415	0.000123091	RP11-451O13.1	ENST00000452528	GENCODE	intergenic	-1.83	1.23e-08	0.864912	0
119	CD1E	ENST00000444681	GENCODE	-1.45186	0.000730275	HMlincRNA1018	HMlincRNA1018-	LincRNAs identified by Khalil et al	intergenic	-1.061	0.00370078	0.582456	0.0101341
120	CD33	ENST00000421133	GENCODE	-1.52999	1.6e-05	LINC00085	NR_024330	RefSeq	intergenic	-2.014	3.11e-07	0.764912	0.000207123
121	CD5	NM_014207	RefSeq	-1.18624	0.000446652	RP11-881M11.4	ENST00000543907	GENCODE	intronic antisense	-2.086	7.58e-05	0.550877	0.0159996
122	CD5	NM_014207	RefSeq	-1.18624	0.000446652	RP11-804A23.2	ENST00000539897	GENCODE	natural antisense	-1.413	0.00022884	0.547368	0.0167926
123	CDH15	NM_004933	RefSeq	-1.31065	0.000473922	CTD-2555A7.3	ENST00000562782	GENCODE	natural antisense	-1.201	0.00220825	0.484211	0.0373544
124	CDH15	NM_004933	RefSeq	-1.31065	0.000473922	RP5-1142A6.3	ENST00000568633	GENCODE	intergenic	-1.855	1.08e-09	0.473684	0.0421715
125	CDH23	NM_052836	RefSeq	-1.14988	0.00212887	XLOC_008510	TCONS_00018230	LincRNAs identified by Cabili et al	intergenic	-1.075	0.00187465	0.880702	0
126	CDH23	NM_052836	RefSeq	-1.14988	0.00212887	RP11-432J9.3	ENST00000415746	GENCODE	intergenic	-1.103	3.53e-05	0.819298	1.4331e-05
127	CDH23	NM_052836	RefSeq	-1.14988	0.00212887	RP11-790G19.2	ENST00000447119	GENCODE	intronic antisense	-1.278	0.000640232	0.547368	0.0167926
128	CDH23	NM_052836	RefSeq	-1.14988	0.00212887	LOC728978	NR_038453	RefSeq	intronic antisense	-1.077	9.04e-06	0.47193	0.0430195
129	CDHR5	NM_031264	RefSeq	-1.64198	1.1e-05	AX747537	uc001lsr.1	UCSC_knowngene	intron sense-overlapping	-1.119	0.000372685	0.875439	0
130	CDHR5	NM_031264	RefSeq	-1.64198	1.1e-05	RP11-496I9.1	ENST00000527113	GENCODE	natural antisense	-1.33	0.000271356	0.817544	1.67023e-05
131	CDHR5	NM_031264	RefSeq	-1.64198	1.1e-05	XLOC_009017	TCONS_00019182	LincRNAs identified by Cabili et al	intergenic	-1.201	0.00173654	0.687719	0.00154617
132	CDK5R2	NM_003936	RefSeq	-1.35103	0.000788177	LINC00608	NR_015390	RefSeq	intergenic	-1.566	0.00017114	0.638596	0.00403132
133	CDR1	ENST00000370532	GENCODE	-1.68456	0.00818686	AK054921	uc004fbf.1	UCSC_knowngene	natural antisense	-1.39	0.000942035	0.589474	0.00910547
134	CDRT15L2	ENST00000399044	GENCODE	-1.57977	1.88e-06	AC025627.9	ENST00000453795	pseudogene		-1.757	0.000202231	0.770175	0.000173456
135	CDRT15L2	ENST00000399044	GENCODE	-1.57977	1.88e-06	HP08942	uc021tsp.1	UCSC_knowngene	intergenic	-1.833	6.59e-08	0.708772	0.000966054
136	CDRT15L2	ENST00000399044	GENCODE	-1.57977	1.88e-06	KRT16P3	ENST00000584759	GENCODE	intergenic	-1.003	0.00124899	0.515789	0.0254528
137	CELF4	NM_001025089	RefSeq	-1.53145	3.01e-05	uc.432	uc.432+	UCR	intergenic	-1.997	8.19e-06	0.735088	0.000500396
138	CFC1	NM_032545	RefSeq	-2.17364	1.46e-07	AC140481.8	ENST00000436488	GENCODE	intronic antisense	-1.262	0.000295346	0.75614	0.000273778
139	CFC1	NM_032545	RefSeq	-2.17364	1.46e-07	AC140481.7	ENST00000434661	GENCODE	intergenic	-1.092	0.000229348	0.7	0.00118136
140	CHCHD10	NM_213720	RefSeq	-1.01087	7.85e-05	ZDHHC8P1	ENST00000418264	pseudogene		-1.128	0.000164753	0.501754	0.0302985
141	CHRM1	NM_000738	RefSeq	-1.53223	1.4e-07	RP11-864I4.3	ENST00000544108	GENCODE	intronic antisense	-1.926	1.27e-05	0.596491	0.00816354
142	CHRM3	NM_000740	RefSeq	-3.06354	3.19e-05	RP11-544D21.2	ENST00000561926	GENCODE	intergenic	-1.672	3.51e-06	0.498246	0.0316174
143	CHRNA7	NM_001190455	RefSeq	-1.49565	2.45e-06	RP11-632K20.7	ENST00000454486	pseudogene		-1.633	2.13e-09	0.789474	8.29641e-05
144	CLASP1	NM_015282	RefSeq	-1.37512	3.95e-05	AC018737.3	ENST00000422649	GENCODE	intergenic	-1.056	3.07e-06	0.82807	4.73137e-06
145	CLASP2	NM_001207044	RefSeq	-1.10462	0.000146265	HMlincRNA1579	HMlincRNA1579+	LincRNAs identified by Khalil et al	intergenic	-1.289	0.00674616	0.489474	0.0351142
146	CLDN3	NM_001306	RefSeq	-1.18313	0.0131084	ABHD11-AS1	NR_026690	RefSeq	intergenic	-1.347	1.44e-05	0.468421	0.0447556
147	CLDN6	NM_021195	RefSeq	-1.58909	1.75e-05	RP11-473M20.7	ENST00000570949	GENCODE	natural antisense	-2.414	4e-09	0.650877	0.00322172
148	CLDN6	NM_021195	RefSeq	-1.58909	1.75e-05	CTD-2270P14.3	ENST00000577055	GENCODE	intergenic	-1.184	6.78e-06	0.478947	0.0397056
149	CLDN9	ENST00000445369	GENCODE	-1.54491	2.31e-07	RP11-473M20.7	ENST00000570949	GENCODE	natural antisense	-2.414	4e-09	0.649123	0.00332846
150	CMKLR1	NM_004072	RefSeq	-1.5161	4.18e-06	XLOC_010194	TCONS_00020916	LincRNAs identified by Cabili et al	intergenic	-1.016	0.0297046	0.494737	0.0329814
151	CNR2	NM_001841	RefSeq	-1.25218	0.000553969	RP11-10N16.3	ENST00000446220	GENCODE	intronic antisense	-1.056	0.0237457	0.580702	0.0104055
152	COG6	ENST00000416691	GENCODE	-1.1799	0.000149782	XLOC_010354	TCONS_00021760	LincRNAs identified by Cabili et al	intergenic	-1.12	0.00507036	0.719298	0.000750442
153	COL11A2	NM_080681	RefSeq	-1.08599	0.00563162	HCG25	ENST00000422366	GENCODE	natural antisense	-1.373	0.000943747	0.577193	0.010966
154	COLQ	ENST00000383781	GENCODE	-1.69341	0.00210347	AC087590.3	ENST00000413977	GENCODE	natural antisense	-1.147	0.0199655	0.589474	0.00910547
155	COQ4	NM_016035	RefSeq	-1.36945	1.31e-05	LOC100289019	NR_033374	RefSeq	intergenic	-1.083	5.54e-06	0.738596	0.000455042
156	CPEB1	NM_001079533	RefSeq	-1.77284	8.53e-07	LOC283692	NR_046096	RefSeq	intronic antisense	-1.639	0.00860894	0.47193	0.0430195
157	CPN1	NM_001308	RefSeq	-1.03768	0.00178577	chr10:102320175-102331900	chr10:102320175-102331900+	LincRNAs identified by Khalil et al	intergenic	-1.09	0.0372173	0.64386	0.00366614
158	CPN1	NM_001308	RefSeq	-1.03768	0.00178577	LINC00263	uc001kra.4	UCSC_knowngene	intergenic	-1.305	5.51e-05	0.535088	0.0198211
159	CRIP3	NM_206922	RefSeq	-1.92337	2.35e-05	RP3-475N16.1	ENST00000450671	GENCODE	intergenic	-1.022	0.00628847	0.6	0.0077233
160	CSMD1	NM_033225	RefSeq	-1.03347	0.00443758	RP11-378A12.1	ENST00000515276	GENCODE	intergenic	-1.4	0.000226879	0.501754	0.0302985
161	CSPG4	ENST00000308508	GENCODE	-1.02777	0.000551659	RP11-24M17.5	ENST00000395215	GENCODE	intergenic	-1.1	0.000638161	0.810526	2.79303e-05
162	CSPG4	ENST00000308508	GENCODE	-1.02777	0.000551659	XLOC_011533	TCONS_00023742	LincRNAs identified by Cabili et al	intergenic	-1.53	1.84e-05	0.708772	0.000966054
163	CTF1	NM_001142544	RefSeq	-1.13628	3.13e-06	RP11-120K18.2	ENST00000567545	GENCODE	exon sense-overlapping	-1.145	5.75e-05	0.738596	0.000455042
164	CTF1	NM_001142544	RefSeq	-1.13628	3.13e-06	AC002310.12	ENST00000569752	GENCODE	intronic antisense	-1.003	5.46e-06	0.711716	0.000631719
165	CUL4B	NM_001079872	RefSeq	-1.07216	0.000660513	RP4-755D9.1	ENST00000557073	GENCODE	intergenic	-1.576	0.000799245	0.636842	0.00415945
166	CXorf49	NM_001145140	RefSeq	-1.32675	0.00597466	RP11-402P6.7	ENST00000457716	GENCODE	intergenic	-2.634	0.0003902	0.485965	0.0365955
167	CXorf49	NM_001145140	RefSeq	-1.32675	0.00597466	RP11-402P6.11	ENST00000439926	GENCODE	intergenic	-1.93	8.54e-06	0.484211	0.0373544
168	CYP19A1	NM_000103	RefSeq	-2.36779	6.48e-06	AK091906	uc001zyw.1	UCSC_knowngene	intergenic	-1.017	0.0154578	0.533333	0.0202874
169	CYP1B1	NM_000104	RefSeq	-1.21439	0.00136119	CYP1B1-AS1	NR_027252	RefSeq	intergenic	-1.224	0.00820952	0.759649	0.00024543
170	CYP1B1	NM_000104	RefSeq	-1.21439	0.00136119	CYP1B1-AS1	ENST00000431999	GENCODE	natural antisense	-2.109	7.3e-07	0.566667	0.0127964
171	CYP1B1	NM_000104	RefSeq	-1.21439	0.00136119	XLOC_001435	TCONS_00004755	LincRNAs identified by Cabili et al	intergenic	-1.19	1.3e-06	0.485965	0.0365955
172	DACH1	ENST00000305425	GENCODE	-1.31862	0.000226196	uc.353	uc.353+	UCR	intergenic	-1.927	4.14e-06	0.545614	0.0172008
173	DAXX	NM_001141969	RefSeq	-1.10462	0.00129955	HCG25	ENST00000422366	GENCODE	natural antisense	-1.373	0.000943747	0.614035	0.00615134
174	DAZL	NM_001351	RefSeq	-1.1773	6.34e-07	RP11-194G10.1	ENST00000429949	GENCODE	intergenic	-2.196	0.000583905	0.657895	0.00282231
175	DAZL	NM_001190811	RefSeq	-1.29473	3.32e-07	RP11-194G10.1	ENST00000429949	GENCODE	intergenic	-2.196	0.000583905	0.619298	0.00563401
176	DBNDD2	ENST00000372717	GENCODE	-2.29211	0.0117607	SYS1-DBNDD2	NR_003189	RefSeq	exon sense-overlapping	-1.002	1.58e-05	0.710526	0.000927047
177	DGCR8	NM_001190326	RefSeq	-1.26448	0.00155028	PI4KAP1	uc010gsk.2	UCSC_knowngene	intergenic	-1.788	1.08e-05	0.849123	0
178	DGCR8	NM_001190326	RefSeq	-1.26448	0.00155028	XLOC_014158	TCONS_00029515	LincRNAs identified by Cabili et al	intergenic	-1.122	0.00332704	0.7	0.00118136
179	DGKQ	NM_001347	RefSeq	-1.01713	0.0159406	RP11-460I19.2	ENST00000503095	GENCODE	intergenic	-1.187	0.000118564	0.912281	0
180	DIP2A	NM_206889	RefSeq	-1.38275	0.00427806	XLOC_014129	TCONS_00029187	LincRNAs identified by Cabili et al	intergenic	-1.11	0.000715268	0.580702	0.0104055
181	DMBT1	NM_017579	RefSeq	-1.44472	0.00018514	uc.314	uc.314-	UCR	intergenic	-1.117	0.0234451	0.526316	0.0222416
182	DMD	NM_004016	RefSeq	-1.5418	2.24e-05	chrX:30716225-30736150	chrX:30716225-30736150+	LincRNAs identified by Khalil et al	intergenic	-1.722	1.19e-05	0.752632	0.000304546
183	DMD	NM_004016	RefSeq	-1.5418	2.24e-05	chrX:30716225-30736150	chrX:30716225-30736150-	LincRNAs identified by Khalil et al	intergenic	-1.206	4.73e-07	0.545614	0.0172008
184	DNA2	NM_001080449	RefSeq	-2.15145	6.43e-08	RP11-119F7.4	ENST00000416028	GENCODE	natural antisense	-2.446	3.59e-06	0.573684	0.0115508
185	DOC2B	NM_003585	RefSeq	-1.58717	1.87e-06	RP11-1260E13.1	ENST00000570501	GENCODE	natural antisense	-1.806	6.01e-06	0.612281	0.00633216
186	DPP10	NM_001178036	RefSeq	-1.01581	0.0271257	AC068542.1	ENST00000417844	GENCODE	intronic antisense	-1.793	0.00177625	0.468421	0.0447556
187	DRP2	ENST00000541709	GENCODE	-1.92094	6.36e-05	XLOC_008198	TCONS_00017353	LincRNAs identified by Cabili et al	intergenic	-1.563	0.000233784	0.654386	0.00301662
188	DUT	NM_001948	RefSeq	-1.58541	2.39e-09	RP11-198M11.2	ENST00000558792	GENCODE	intergenic	-1.146	0.000316846	0.494737	0.0329814
189	EBF3	NM_001005463	RefSeq	-1.52059	2.9e-05	RP11-109A6.4	ENST00000430326	GENCODE	intergenic	-1.666	0.0061857	0.587719	0.00935427
190	EDA	NM_001005610	RefSeq	-1.23892	0.00336815	HMlincRNA1639	HMlincRNA1639+	LincRNAs identified by Khalil et al	intergenic	-1.394	4.01e-05	0.715789	0.000817526
191	EEF1G	NM_001404	RefSeq	-1.65911	3.27e-06	RP11-864I4.3	ENST00000544108	GENCODE	intronic antisense	-1.926	1.27e-05	0.74386	0.000393093
192	EFCAB12	NM_207307	RefSeq	-1.43792	0.000162651	H1FX-AS1	ENST00000433902	GENCODE	natural antisense	-1.081	0.00027013	0.577193	0.010966
193	EFNB3	NM_001406	RefSeq	-1.36962	0.00495406	XLOC_012383	TCONS_00025555	LincRNAs identified by Cabili et al	intergenic	-1.785	1.33e-06	0.468421	0.0447556
194	EIF4G1	NM_198241	RefSeq	-1.33029	0.00740151	XLOC_002953	TCONS_00006338	LincRNAs identified by Cabili et al	intergenic	-2.961	1.19e-06	0.461404	0.0483916
195	EP400	NM_015409	RefSeq	-1.13958	4.79e-05	XLOC_009959	TCONS_00021260	LincRNAs identified by Cabili et al	intergenic	-1.113	5.34e-06	0.726316	0.000629407
196	EPS8L3	NM_139053	RefSeq	-1.02228	0.0211155	RP5-1028L10.1	ENST00000430098	GENCODE	natural antisense	-1.424	0.000385753	0.859649	0
197	EPS8L3	NM_024526	RefSeq	-1.36928	1.02e-05	RP5-1028L10.1	ENST00000443008	GENCODE	natural antisense	-1.86	2.81e-06	0.624561	0.00515281
198	EPS8L3	NM_024526	RefSeq	-1.36928	1.02e-05	RP5-1028L10.1	ENST00000430098	GENCODE	natural antisense	-1.424	0.000385753	0.514035	0.0260222
199	EPS8L3	NM_024526	RefSeq	-1.36928	1.02e-05	KCNC4-AS1	ENST00000455967	GENCODE	bidirectional	-1.344	0.00155051	0.470175	0.0438809
200	ERBB3	NM_001005915	RefSeq	-1.21017	0.000217589	RP11-973D8.4	ENST00000554022	GENCODE	natural antisense	-2.058	4.65e-08	0.554386	0.0152372
201	ERBB3	NM_001005915	RefSeq	-1.21017	0.000217589	RP11-603J24.6	ENST00000550840	GENCODE	natural antisense	-1.38	0.00144268	0.477193	0.0405147
202	FAIM2	NM_012306	RefSeq	-1.05374	2.15e-05	RP11-70F11.6	ENST00000551146	GENCODE	bidirectional	-1.623	8.46e-06	0.859649	0
203	FAM101A	NM_181709	RefSeq	-1.97233	1.63e-09	XLOC_010235	TCONS_00020966	LincRNAs identified by Cabili et al	intronic antisense	-1.183	0.00219818	0.591228	0.00886209
204	FAM109B	NM_001002034	RefSeq	-1.89551	8.24e-06	Z83851.3	ENST00000446578	GENCODE	intronic antisense	-1.022	0.000316324	0.557895	0.0145044
205	FAM109B	NM_001002034	RefSeq	-1.89551	8.24e-06	CTA-250D10.19	ENST00000424613	GENCODE	natural antisense	-1.258	2.4e-07	0.512281	0.0266018
206	FAM149A	NM_001006655	RefSeq	-2.49257	0.00255004	FLJ38576	NR_046264	RefSeq	bidirectional	-1.443	0.000856015	0.517544	0.0248934
207	FAM149A	NM_001006655	RefSeq	-2.49257	0.00255004	LOC285441	NR_033900	RefSeq	natural antisense	-1.114	0.0218172	0.484211	0.0373544
208	FAM150B	NM_001002919	RefSeq	-2.43855	1.21e-05	AC092159.2	ENST00000445418	GENCODE	natural antisense	-1.912	6.43e-07	0.694737	0.00132804
209	FAM153B	ENST00000253490	GENCODE	-2.83427	4.48e-08	LOC100507387	NR_038402	RefSeq	intergenic	-3.511	1.01e-10	0.692982	0.00138008
210	FAM153B	ENST00000253490	GENCODE	-2.83427	4.48e-08	RP11-826N14.4	ENST00000510029	GENCODE	intergenic	-3.888	2.75e-12	0.685965	0.00160499
211	FAM167B	NM_032648	RefSeq	-1.22598	0.0332219	MTMR9LP	ENST00000426597	pseudogene		-1.318	0.000125991	0.47193	0.0430195
212	FAM168A	ENST00000356467	GENCODE	-1.3989	1.18e-05	RP11-456I15.2	ENST00000538624	GENCODE	intronic antisense	-1.504	0.000148562	0.814035	2.19525e-05
213	FAM168A	ENST00000356467	GENCODE	-1.3989	1.18e-05	RP11-800A3.7	ENST00000546324	GENCODE	natural antisense	-1.719	0.000128929	0.524561	0.022753
214	FAM186A	NM_001145475	RefSeq	-2.00206	2.47e-08	RP11-70F11.6	ENST00000551146	GENCODE	bidirectional	-1.623	8.46e-06	0.470175	0.0438809
215	FAM189A1	NM_015307	RefSeq	-1.19045	0.000104315	RP11-680F8.4	ENST00000560740	GENCODE	intron sense-overlapping	-2.42	8.18e-07	0.692982	0.00138008
216	FAM193B	NM_001190946	RefSeq	-1.24768	7.48e-07	RP11-423H2.3	ENST00000503263	GENCODE	intergenic	-1.249	0.0148506	0.519298	0.0243438
217	FAM53C	NM_016605	RefSeq	-1.41839	0.000147892	HMlincRNA750	HMlincRNA750-	LincRNAs identified by Khalil et al	intergenic	-1.076	0.00186769	0.585965	0.00960858
218	FBXL16	NM_153350	RefSeq	-1.46391	8.05e-07	LA16c-381G6.1	ENST00000561511	GENCODE	intergenic	-1.887	2.21e-08	0.524561	0.022753
219	FBXL18	NM_024963	RefSeq	-1.14814	0.00343399	ZNF815P	ENST00000442665	GENCODE	intergenic	-2.204	2.02e-07	0.552632	0.0156147
220	FBXW5	NM_018998	RefSeq	-1.88864	1.55e-08	RP11-229P13.20	ENST00000457302	GENCODE	intergenic	-1.119	0.006505	0.694737	0.00132804
221	FGFR2	NM_001144919	RefSeq	-1.93376	0.00594709	RP11-500G22.2	ENST00000437593	GENCODE	natural antisense	-1.79	0.0489375	0.526316	0.0222416
222	FIP1L1	NM_001134937	RefSeq	-1.9245	2.39e-09	LNX1-AS2	NR_046827	RefSeq	intron sense-overlapping	-1.258	0.000104282	0.701754	0.00113548
223	FNBP1	ENST00000446176	GENCODE	-1.38853	0.000271359	RP11-409K20.8	ENST00000447586	GENCODE	intronic antisense	-1.678	5.69e-05	0.52807	0.0217395
224	FREM3	NM_001168235	RefSeq	-1.3515	0.0185104	BC029578	uc003ijl.3	UCSC_knowngene	intergenic	-1.67	0.0209812	0.550877	0.0159996
225	FRRS1L	NM_014334	RefSeq	-1.33753	0.000193257	AL390170	uc004bdv.3	UCSC_knowngene	intergenic	-3.118	5.72e-05	0.808772	3.12119e-05
226	FSCN2	NM_012418	RefSeq	-1.90297	9.16e-07	RP11-1055B8.3	ENST00000570929	GENCODE	intergenic	-1.766	1.03e-06	0.529825	0.0212465
227	FURIN	NM_002569	RefSeq	-2.34683	3.11e-09	AC068831.3	ENST00000448987	GENCODE	natural antisense	-1.384	4.03e-05	0.507018	0.0284023
228	FZD9	ENST00000344575	GENCODE	-2.18306	3.82e-05	ABHD11-AS1	NR_026690	RefSeq	intergenic	-1.347	1.44e-05	0.621053	0.0054697
229	GABBR1	NM_001470	RefSeq	-1.62287	1.04e-05	ZNRD1-AS1	ENST00000425604	GENCODE	bidirectional	-1.064	0.0433619	0.601754	0.00751056
230	GABBR1	NM_021903	RefSeq	-1.78591	4.04e-07	LOC100507362	NR_037181	RefSeq	intergenic	-1.219	0.00276336	0.540351	0.0184736
231	GABBR1	NM_001470	RefSeq	-1.62287	1.04e-05	LOC100507362	NR_037181	RefSeq	intergenic	-1.219	0.00276336	0.522807	0.0232737
232	GABBR1	NM_001470	RefSeq	-1.62287	1.04e-05	ZNRD1-AS1	ENST00000452229	GENCODE	bidirectional	-1.153	0.000646854	0.517544	0.0248934
233	GABRA5	NM_001165037	RefSeq	-1.81508	3.86e-05	XLOC_011407	TCONS_00023595	LincRNAs identified by Cabili et al	intergenic	-1.197	0.000457986	0.924561	2.17851e-06
234	GDF11	NM_005811	RefSeq	-1.90951	4e-05	RP11-973D8.4	ENST00000554022	GENCODE	natural antisense	-2.058	4.65e-08	0.808249	2.82678e-05
235	GDF11	NM_005811	RefSeq	-1.90951	4e-05	RP11-603J24.6	ENST00000550840	GENCODE	natural antisense	-1.38	0.00144268	0.588855	0.00798711
236	GDF5	NM_000557	RefSeq	-2.08234	9.92e-05	RP3-477O4.14	ENST00000416903	GENCODE	natural antisense	-1.145	0.000777183	0.487719	0.0358489
237	GGA1	NM_001001560	RefSeq	-1.23787	0.000326739	AK097787	uc003arg.3	UCSC_knowngene	intergenic	-1.56	0.00464246	0.635088	0.00429089
238	GOLGA6B	NM_018652	RefSeq	-2.0707	1.27e-07	ADPGK-AS1	NR_040107	RefSeq	natural antisense	-1.14	0.0311256	0.505263	0.0290236
239	GOLGA6L9	NM_198181	RefSeq	-1.43192	0.000851012	LOC283692	NR_046096	RefSeq	intronic antisense	-1.639	0.00860894	0.612281	0.00633216
240	GOLT1A	ENST00000308302	GENCODE	-1.39128	0.011112	RP11-739N20.2	ENST00000443515	GENCODE	intronic antisense	-1.788	1.81e-05	0.614035	0.00615134
241	GPIHBP1	ENST00000330824	GENCODE	-1.13442	0.00106807	XLOC_006953	TCONS_00014883	LincRNAs identified by Cabili et al	natural antisense	-1.785	2.14e-05	0.608772	0.00670683
242	GPIHBP1	ENST00000330824	GENCODE	-1.13442	0.00106807	RP11-273G15.2	ENST00000518831	GENCODE	natural antisense	-1.287	0.00106614	0.477193	0.0405147
243	GPR132	NM_013345	RefSeq	-1.52816	0.000208261	RP11-44N21.1	ENST00000546968	GENCODE	intergenic	-2.555	6.02e-07	0.549123	0.0163922
244	GPR132	NM_013345	RefSeq	-1.52816	0.000208261	AL512355.4	ENST00000548964	GENCODE	natural antisense	-1.094	2.2e-06	0.531579	0.0207625
245	GPR133	NM_198827	RefSeq	-1.04622	0.000398657	BC042649	uc001uix.3	UCSC_knowngene	intergenic	-1.294	0.000113404	0.622807	0.00530932
246	GPT2	NM_133443	RefSeq	-1.24928	0.00426566	RP11-329J18.2	ENST00000564705	GENCODE	natural antisense	-1.05	0.00410109	0.538596	0.0189143
247	GRAMD1A	ENST00000317991	GENCODE	-2.07866	4.57e-08	XLOC_013308	TCONS_00027310	LincRNAs identified by Cabili et al	intergenic	-1.102	0.000136313	0.596491	0.00816354
248	GSTO2	NM_001191014	RefSeq	-2.74389	4.27e-06	RP11-127L20.6	ENST00000435434	GENCODE	bidirectional	-1.605	0.00927872	0.487719	0.0358489
249	GSTO2	NM_001191013	RefSeq	-2.54963	3.97e-06	RP11-127L20.6	ENST00000435434	GENCODE	bidirectional	-1.605	0.00927872	0.473684	0.0421715
250	HCFC1	NM_005334	RefSeq	-2.0489	5.77e-11	U52111.14	ENST00000434284	GENCODE	intronic antisense	-1.94	2e-08	0.726316	0.000629407
251	HDAC11	NM_001136041	RefSeq	-1.0537	0.000102031	XLOC_003052	TCONS_00007119	LincRNAs identified by Cabili et al	intergenic	-1.293	0.0143961	0.552632	0.0156147
252	HELT	ENST00000338875	GENCODE	-2.09874	4.62e-05	RP11-701P16.5	ENST00000510284	GENCODE	intergenic	-1.251	5.6e-07	0.531579	0.0207625
253	HELT	ENST00000338875	GENCODE	-2.09874	4.62e-05	LOC100506229	NR_039975	RefSeq	intergenic	-1.213	0.000985254	0.489474	0.0351142
254	HHLA2	NM_007072	RefSeq	-1.74725	1.59e-06	RP11-631B21.1	ENST00000497811	GENCODE	intergenic	-1.634	1.68e-08	0.72807	0.000601715
255	HHLA2	NM_007072	RefSeq	-1.74725	1.59e-06	RP11-631B21.1	ENST00000475362	GENCODE	intergenic	-1.151	0.00130976	0.463158	0.0474618
256	HIST2H2AB	ENST00000331128	GENCODE	-1.95109	6.32e-08	LOC728855	uc009wld.2	UCSC_knowngene	intergenic	-1.214	1.1e-07	0.566667	0.0127964
257	HLA-C	NM_001243042	RefSeq	-1.7841	8.18e-07	C6orf47-AS1	ENST00000422049	GENCODE	natural antisense	-1.322	2.8e-05	0.759105	0.000164057
258	HLA-G	ENST00000428701	GENCODE	-2.32924	1.14e-07	LOC100507362	NR_037181	RefSeq	intergenic	-1.219	0.00276336	0.868421	0
259	HLA-G	ENST00000428701	GENCODE	-2.32924	1.14e-07	ZNRD1-AS1	ENST00000452229	GENCODE	bidirectional	-1.153	0.000646854	0.57193	0.0118526
260	HMG20A	NM_018200	RefSeq	-1.67835	4.26e-05	XLOC_011316	TCONS_00023984	LincRNAs identified by Cabili et al	intronic antisense	-1.143	0.0182382	0.759649	0.00024543
261	HNF4A	NM_001030003	RefSeq	-1.60159	0.000156316	RP4-781B1.2	ENST00000439786	GENCODE	exon sense-overlapping	-2.227	1.21e-09	0.568421	0.0124753
262	HNRNPU	NM_004501	RefSeq	-1.15343	0.000151356	XLOC_001289	TCONS_00001900	LincRNAs identified by Cabili et al	intergenic	-1.01	0.00237406	0.610526	0.00651729
263	HOXA10	NM_018951	RefSeq	-1.04881	0.00438025	HOXA-AS3	ENST00000521231	GENCODE	natural antisense	-1.373	0.00045315	0.577446	0.0096261
264	HOXA10	NM_018951	RefSeq	-1.04881	0.00438025	RP5-1103I5.1	ENST00000489284	GENCODE	intergenic	-1.589	1.81e-05	0.524561	0.022753
265	HOXA11	NM_005523	RefSeq	-1.3074	0.00112979	HOXA-AS3	ENST00000518848	GENCODE	intronic antisense	-1.271	0.0190697	0.652632	0.0031178
266	HOXA11	NM_005523	RefSeq	-1.3074	0.00112979	RP5-1103I5.1	ENST00000489284	GENCODE	intergenic	-1.589	1.81e-05	0.575439	0.0112553
267	HOXA11	NM_005523	RefSeq	-1.3074	0.00112979	AC004009.3	ENST00000412413	GENCODE	intergenic	-1.219	0.0016463	0.52807	0.0217395
268	HOXC6	NM_004503	RefSeq	-1.18234	0.0170933	uc.339	uc.339+	UCR	intronic antisense	-1.281	0.0136474	0.480702	0.0389093
269	HRASLS5	NM_054108	RefSeq	-1.08782	0.00368455	RP11-466C23.4	ENST00000546282	GENCODE	exon sense-overlapping	-1.186	0.0394004	0.712281	0.000889312
270	HRH2	ENST00000231683	GENCODE	-1.18924	1.63e-05	RP11-826N14.4	ENST00000510029	GENCODE	intergenic	-3.888	2.75e-12	0.517544	0.0248934
271	HTR4	NM_199453	RefSeq	-1.5529	3.76e-06	CTC-529P8.1	ENST00000509139	GENCODE	bidirectional	-1.659	4.53e-06	0.612281	0.00633216
272	HTR7	NM_019859	RefSeq	-2.30733	5.88e-07	BC037970	uc001kgy.3	UCSC_knowngene	intergenic	-2.7	4.62e-08	0.496491	0.0322937
273	IDH3G	NM_174869	RefSeq	-1.20687	0.000134605	U52111.14	ENST00000434284	GENCODE	intronic antisense	-1.94	2e-08	0.652632	0.0031178
274	IFNA5	ENST00000259555	GENCODE	-1.1808	4e-05	MIR31HG	NR_027054	RefSeq	intron sense-overlapping	-1	0.00193988	0.496491	0.0322937
275	IGFL4	ENST00000377697	GENCODE	-1.18885	0.000445284	BC062328	uc002pec.3	UCSC_knowngene	intergenic	-1.276	5.6e-06	0.608772	0.00670683
276	IGIP	ENST00000333305	GENCODE	-1.55328	1.4e-06	XLOC_004573	TCONS_00010104	LincRNAs identified by Cabili et al	intergenic	-1.514	3.78e-05	0.477402	0.0387318
277	IGSF8	NM_052868	RefSeq	-2.31715	3.76e-11	RP11-536C5.7	ENST00000418602	GENCODE	natural antisense	-2.131	8.83e-06	0.742105	0.000412963
278	IGSF8	NM_052868	RefSeq	-2.31715	3.76e-11	RP11-48O20.4	ENST00000443364	GENCODE	intergenic	-2.309	5.78e-11	0.708772	0.000966054
279	IL12B	NM_002187	RefSeq	-1.93305	6.84e-07		BF515427	LincRNAs identified by Khalil et al	intergenic	-2.693	6.13e-07	0.5	0.0309524
280	IL17C	NM_013278	RefSeq	-1.04379	1.19e-05	CTD-2555A7.3	ENST00000562782	GENCODE	natural antisense	-1.201	0.00220825	0.475439	0.0413366
281	IL18BP	NM_001145057	RefSeq	-2.84592	2.91e-07	UNC93B6	ENST00000525262	GENCODE	natural antisense	-1.76	2.63e-05	0.789474	8.29641e-05
282	IL18BP	NM_001145057	RefSeq	-2.84592	2.91e-07	XLOC_009493	TCONS_00019696	LincRNAs identified by Cabili et al	intergenic	-1.505	0.000260361	0.668421	0.00229968
283	IL18BP	NM_001145057	RefSeq	-2.84592	2.91e-07	CTD-2313N18.2	ENST00000524615	GENCODE	intergenic	-1.489	2.56e-06	0.610526	0.00651729
284	IL2RB	NM_000878	RefSeq	-1.28548	0.0030095	AK097787	uc003arg.3	UCSC_knowngene	intergenic	-1.56	0.00464246	0.607018	0.00690084
285	INCENP	NM_020238	RefSeq	-1.3324	0.000260793	RP11-838H22.2	ENST00000525500	GENCODE	intron sense-overlapping	-1.076	0.0110532	0.631579	0.00456396
286	INSM2	ENST00000307169	GENCODE	-2.37056	0.0243689	RP11-317N8.3	ENST00000553046	GENCODE	intron sense-overlapping	-3.233	5.27e-07	0.591228	0.00886209
287	INSRR	NM_014215	RefSeq	-1.61387	0.000257164	RP11-85G21.2	ENST00000434098	GENCODE	intergenic	-2.175	0.00013764	0.573684	0.0115508
288	IRF2	NM_002199	RefSeq	-1.28892	0.0049527	XLOC_004205	TCONS_00008692	LincRNAs identified by Cabili et al	intergenic	-1.525	0.00397546	0.608772	0.00670683
289	IRF2	NM_002199	RefSeq	-1.28892	0.0049527	XLOC_004207	TCONS_00009192	LincRNAs identified by Cabili et al	intergenic	-1.096	0.0243333	0.461404	0.0483916
290	IRF7	ENST00000397566	GENCODE	-1.47728	1.42e-05	AX747537	uc001lsr.1	UCSC_knowngene	intron sense-overlapping	-1.119	0.000372685	0.812281	2.48466e-05
291	IRF7	ENST00000397566	GENCODE	-1.47728	1.42e-05	RP11-496I9.1	ENST00000527113	GENCODE	natural antisense	-1.33	0.000271356	0.787719	8.93533e-05
292	IRF7	ENST00000397566	GENCODE	-1.47728	1.42e-05	XLOC_009017	TCONS_00019182	LincRNAs identified by Cabili et al	intergenic	-1.201	0.00173654	0.675439	0.00199731
293	IRF7	ENST00000397566	GENCODE	-1.47728	1.42e-05	BC040735	uc001loz.3	UCSC_knowngene	intronic antisense	-1.046	0.000537775	0.591228	0.00886209
294	ISL1	NM_002202	RefSeq	-1.55751	0.00262757	CTD-2089N3.3	ENST00000508923	GENCODE	intergenic	-2.185	8.72e-07	0.657895	0.00282231
295	ITGA7	NM_002206	RefSeq	-1.18427	0.000195631	RP11-973D8.4	ENST00000554022	GENCODE	natural antisense	-2.058	4.65e-08	0.805263	3.84027e-05
296	ITGA7	NM_002206	RefSeq	-1.18427	0.000195631	RP11-977G19.5	ENST00000553176	GENCODE	exon sense-overlapping	-3.273	5.66e-07	0.501754	0.0302985
297	IYD	NM_001164694	RefSeq	-1.27234	0.00148128	BC040898	uc003qnn.3	UCSC_knowngene	intergenic	-1.017	0.00466657	0.57193	0.0118526
298	JAKMIP1	NM_144720	RefSeq	-2.67527	0.000620673	RP11-586D19.1	ENST00000508601	GENCODE	bidirectional	-3.743	3.69e-07	0.477193	0.0405147
299	KAZN	ENST00000422387	GENCODE	-1.2056	8.88e-06	C1orf126	NR_027136	RefSeq	natural antisense	-1.363	0.000271308	0.538596	0.0189143
300	KAZN	ENST00000422387	GENCODE	-1.2056	8.88e-06	RP3-467K16.4	ENST00000427824	GENCODE	bidirectional	-1.046	0.00987781	0.489474	0.0351142
301	KCNA1	NM_000217	RefSeq	-1.64557	2.81e-05	RP11-319E16.1	ENST00000540619	GENCODE	intergenic	-1.65	2.35e-06	0.535088	0.0198211
302	KCNA4	NM_002233	RefSeq	-2.23422	7.47e-08	RP11-215H22.1	ENST00000561816	GENCODE	intergenic	-5.884	8.9e-10	0.787719	8.93533e-05
303	KCNA5	NM_002234	RefSeq	-2.20715	0.000237409	RP11-429A20.4	ENST00000538202	GENCODE	intergenic	-2.553	1.22e-08	0.536842	0.0193634
304	KCNG4	NM_172347	RefSeq	-2.18383	6.28e-06	RP11-486L19.2	ENST00000569834	GENCODE	natural antisense	-1.185	9.45e-05	0.664912	0.00246427
305	KCNG4	NM_172347	RefSeq	-2.18383	6.28e-06	RP11-483P21.2	ENST00000567342	GENCODE	intergenic	-1.344	0.0281896	0.65614	0.00291815
306	KCNH2	NM_172057	RefSeq	-2.16706	4.22e-07	RP11-148K1.10	ENST00000479085	GENCODE	intronic antisense	-1.095	0.00235141	0.521053	0.023804
307	KCNJ11	NM_000525	RefSeq	-1.35212	0.000268948	RP1-239B22.5	ENST00000568280	GENCODE	intergenic	-1.589	5.77e-06	0.691228	0.00143375
308	KCNJ11	NM_000525	RefSeq	-1.35212	0.000268948	RP11-358H18.2	ENST00000529781	GENCODE	intergenic	-1.103	0.00914191	0.617544	0.00580234
309	KCNQ2	NM_172106	RefSeq	-1.20347	0.000346046	RP5-963E22.5	ENST00000567259	GENCODE	intergenic	-1.333	0.000737406	0.757895	0.000259311
310	KCNQ2	NM_172106	RefSeq	-1.20347	0.000346046	XLOC_013612	TCONS_00028265	LincRNAs identified by Cabili et al	intergenic	-1.474	0.00139695	0.666667	0.00238082
311	KCNQ2	NM_172106	RefSeq	-1.20347	0.000346046	XLOC_013612	TCONS_00028266	LincRNAs identified by Cabili et al	intergenic	-1.18	0.0119553	0.645614	0.00355061
312	KCNQ2	NM_172106	RefSeq	-1.20347	0.000346046	RP11-261N11.8	ENST00000370257	GENCODE	intronic antisense	-2.838	0.000194537	0.549123	0.0163922
313	KCNQ2	NM_172107	RefSeq	-1.17214	0.00279542	LINC00029	NR_028295	RefSeq	intergenic	-1.063	4.35e-05	0.542105	0.0180412
314	KCNQ2	NM_172106	RefSeq	-1.20347	0.000346046	RP11-261N11.8	ENST00000428531	GENCODE	intergenic	-2.791	0.000133494	0.538596	0.0189143
315	KDM2B	NM_032590	RefSeq	-1.06188	0.0109884	HNF1A-AS1	ENST00000537361	GENCODE	intronic antisense	-1.182	0.00725024	0.891228	0
316	KIAA0513	NM_014732	RefSeq	-1.82074	0.000212018	CTD-2542L18.1	ENST00000567093	GENCODE	intergenic	-1.25	0.00114934	0.549123	0.0163922
317	KIAA0513	NM_014732	RefSeq	-1.82074	0.000212018	XLOC_011805	TCONS_00024486	LincRNAs identified by Cabili et al	intergenic	-1.033	0.000972716	0.5	0.0309524
318	KIAA0895	NM_001100425	RefSeq	-1.54997	0.00035965	AOAH-IT1	ENST00000449672	GENCODE	intron sense-overlapping	-1.844	0.0045633	0.559649	0.0141488
319	KIAA1377	NM_020802	RefSeq	-2.17882	0.000108162	RP11-315O6.1	ENST00000528717	GENCODE	natural antisense	-1.063	0.0052739	0.584211	0.00986849
320	KIAA1462	NM_020848	RefSeq	-1.42735	0.000108983	RP11-253D19.1	ENST00000440932	GENCODE	intergenic	-1.825	0.000670378	0.587719	0.00935427
321	KIAA1462	NM_020848	RefSeq	-1.42735	0.000108983	RP11-305E6.1	ENST00000411802	GENCODE	intergenic	-1.223	8.17e-05	0.487719	0.0358489
322	KIF21A	NM_001173464	RefSeq	-1.30548	0.0309765	RP11-554L12.1	ENST00000553029	GENCODE	intergenic	-1.856	0.000227226	0.621053	0.0054697
323	KIF25	ENST00000354419	GENCODE	-1.83802	3.73e-06		BF448634	LincRNAs identified by Khalil et al	intergenic	-1.133	0.00244962	0.629825	0.00470573
324	KLF4	NM_004235	RefSeq	-1.10459	5.88e-05	XLOC_007511	TCONS_00016126	LincRNAs identified by Cabili et al	intergenic	-1.287	2.59e-06	0.926316	2.50634e-06
325	KLF4	NM_004235	RefSeq	-1.10459	5.88e-05	XLOC_007504	TCONS_00016116	LincRNAs identified by Cabili et al	intergenic	-1.144	0.000843331	0.852632	0
326	KLK11	NM_001136032	RefSeq	-1.24514	1.97e-05	XLOC_013120	TCONS_00027080	LincRNAs identified by Cabili et al	intergenic	-1.024	3.74e-05	0.845614	0
327	KLK11	NM_001167605	RefSeq	-1.011	0.0111189	XLOC_013120	TCONS_00027080	LincRNAs identified by Cabili et al	intergenic	-1.024	3.74e-05	0.515789	0.0254528
328	KLK12	ENST00000319590	GENCODE	-1.14863	0.0129569	XLOC_013120	TCONS_00027080	LincRNAs identified by Cabili et al	intergenic	-1.024	3.74e-05	0.5	0.0309524
329	KNCN	NM_001097611	RefSeq	-1.28458	0.00144595	CYP4Z2P	ENST00000423332	pseudogene		-2.341	2.11e-05	0.615789	0.00597476
330	KNG1	NM_001102416	RefSeq	-1.7005	0.000607333	RP11-573D15.9	ENST00000577781	GENCODE	natural antisense	-1.301	5.29e-05	0.773684	0.000153372
331	KRT2	NM_000423	RefSeq	-1.17586	6.8e-07	LINC00592	NR_027358	RefSeq	bidirectional	-3.302	1.18e-05	0.578947	0.0106827
332	KRT5	NM_000424	RefSeq	-1.4536	2.82e-06	OR7E5P	ENST00000548970	pseudogene		-1.284	0.000598002	0.875439	0
333	KRT5	NM_000424	RefSeq	-1.4536	2.82e-06	LINC00592	NR_027358	RefSeq	bidirectional	-3.302	1.18e-05	0.636842	0.00415945
334	KRT5	NM_000424	RefSeq	-1.4536	2.82e-06	RP3-416H24.4	ENST00000547174	GENCODE	intronic antisense	-1.061	0.00436368	0.536842	0.0193634
335	KRT73	ENST00000305748	GENCODE	-1.53802	6.65e-06	LINC00592	NR_027358	RefSeq	bidirectional	-3.302	1.18e-05	0.798246	5.5546e-05
336	KRT73	ENST00000305748	GENCODE	-1.53802	6.65e-06	LOC283335	NR_033854	RefSeq	natural antisense	-1.703	3.39e-06	0.735088	0.000500396
337	KRT73	ENST00000305748	GENCODE	-1.53802	6.65e-06	OR7E5P	ENST00000548970	pseudogene		-1.284	0.000598002	0.615789	0.00597476
338	KRTAP2-3	NM_001165252	RefSeq	-1.83145	4.9e-09	KRT223P	ENST00000422957	GENCODE	intergenic	-1.141	1.38e-06	0.531579	0.0207625
339	KRTAP5-11	ENST00000398530	GENCODE	-1.60682	7.01e-06	CTD-2313N18.2	ENST00000524615	GENCODE	intergenic	-1.489	2.56e-06	0.470175	0.0438809
340	KRTAP5-4	NM_001012709	RefSeq	-1.24075	0.000557465	AC068580.7	ENST00000449749	GENCODE	intergenic	-1.49	0.000249247	0.622807	0.00530932
341	KRTAP5-8	ENST00000398534	GENCODE	-1.09132	0.00170334	CTD-2313N18.2	ENST00000524615	GENCODE	intergenic	-1.489	2.56e-06	0.75614	0.000273778
342	KRTAP5-8	ENST00000398534	GENCODE	-1.09132	0.00170334	UNC93B6	ENST00000525262	GENCODE	natural antisense	-1.76	2.63e-05	0.745614	0.000373971
343	KRTAP5-8	ENST00000398534	GENCODE	-1.09132	0.00170334	XLOC_009493	TCONS_00019696	LincRNAs identified by Cabili et al	intergenic	-1.505	0.000260361	0.74386	0.000393093
344	KRTAP5-8	ENST00000398534	GENCODE	-1.09132	0.00170334	RP11-660L16.2	ENST00000529369	GENCODE	intronic antisense	-1.614	1.91e-06	0.635088	0.00429089
345	KRTAP5-8	ENST00000398534	GENCODE	-1.09132	0.00170334	BC073927	uc001oqx.1	UCSC_knowngene	intronic antisense	-1.055	0.00117421	0.564912	0.0131243
346	KRTAP5-8	ENST00000398534	GENCODE	-1.09132	0.00170334	RP11-849H4.4	ENST00000502284	GENCODE	natural antisense	-1.024	4.43e-05	0.466667	0.0456439
347	LAMC2	NM_018891	RefSeq	-1.02258	0.00380154	RP11-317P15.3	ENST00000435492	GENCODE	intergenic	-1.761	0.000195081	0.594737	0.00839121
348	LCP2	NM_005565	RefSeq	-1.57305	4.79e-07	MIR4454	ENST00000521965	GENCODE	intergenic	-1.165	0.000167696	0.838596	0
349	LENG8	NM_052925	RefSeq	-1.10523	2.92e-05	AC012314.20	ENST00000426213	GENCODE	bidirectional	-1.086	4.31e-05	0.491228	0.0343915
350	LHB	ENST00000221421	GENCODE	-1.29471	3.91e-05	AC008888.7	ENST00000483163	GENCODE	intronic antisense	-1.144	0.00425115	0.673684	0.00206967
351	LHPP	NM_001167880	RefSeq	-1.05061	0.000116259	XLOC_008978	TCONS_00018624	LincRNAs identified by Cabili et al	intergenic	-1.754	0.000377171	0.608772	0.00670683
352	LIME1	NM_017806	RefSeq	-1.74918	3.32e-05	XLOC_013612	TCONS_00028265	LincRNAs identified by Cabili et al	intergenic	-1.474	0.00139695	0.831579	1.82368e-06
353	LIME1	NM_017806	RefSeq	-1.74918	3.32e-05	XLOC_013612	TCONS_00028266	LincRNAs identified by Cabili et al	intergenic	-1.18	0.0119553	0.791228	7.68918e-05
354	LOR	NM_000427	RefSeq	-1.74975	1.84e-05	RP11-354A16.2	ENST00000413826	GENCODE	exon sense-overlapping	-1.567	0.00323806	0.675439	0.00199731
355	LPAR5	ENST00000431922	GENCODE	-1.3829	6.13e-05	RP5-940J5.8	ENST00000499202	GENCODE	intronic antisense	-1.973	0.00027786	0.735088	0.000500396
356	LRRC10B	NM_001145077	RefSeq	-2.13037	1.17e-06	XLOC_009146	TCONS_00019909	LincRNAs identified by Cabili et al	intergenic	-1.559	0.000987594	0.570175	0.0121607
357	LRRC3B	NM_052953	RefSeq	-1.45569	0.00906342	AC114877.3	ENST00000446601	GENCODE	intergenic	-1.135	0.000124713	0.759649	0.00024543
358	LRRC3B	NM_052953	RefSeq	-1.45569	0.00906342	AC099754.1	ENST00000435884	GENCODE	bidirectional	-1.205	0.0247827	0.715789	0.000817526
359	LYRM1	NM_001128302	RefSeq	-1.08095	0.00532012	CRYM-AS1	ENST00000561968	GENCODE	intronic antisense	-1.796	2.38e-05	0.47193	0.0430195
360	MAGEL2	NM_019066	RefSeq	-1.2881	0.000669047	XLOC_011166	TCONS_00023297	LincRNAs identified by Cabili et al	intergenic	-1.868	7.82e-06	0.796491	6.04628e-05
361	MAML1	ENST00000292599	GENCODE	-1.04184	1.8e-05	RP11-798K23.1	ENST00000503218	GENCODE	intergenic	-1.434	0.0018309	0.510526	0.0271916
362	MAP3K9	NM_033141	RefSeq	-1.79518	1.32e-05	RP6-91H8.1	ENST00000553621	GENCODE	intergenic	-1.837	0.00019762	0.582456	0.0101341
363	MAP3K9	NM_033141	RefSeq	-1.79518	1.32e-05	RP6-65G23.3	ENST00000554032	GENCODE	bidirectional	-1.231	0.0288715	0.57193	0.0118526
364	MAPK14	NM_001315	RefSeq	-1.08251	8.04e-05	RP1-179N16.6	ENST00000499560	GENCODE	intronic antisense	-1.094	0.000918295	0.582456	0.0101341
365	MAPK15	NM_139021	RefSeq	-2.06019	1.82e-07	RP11-429J17.7	ENST00000529743	GENCODE	intergenic	-1.376	6.15e-07	0.536842	0.0193634
366	MAPK15	NM_139021	RefSeq	-2.06019	1.82e-07	CTD-3065J16.6	ENST00000561181	GENCODE	intergenic	-1.002	0.000503051	0.536842	0.0193634
367	MAPK15	NM_139021	RefSeq	-2.06019	1.82e-07	XLOC_006953	TCONS_00014883	LincRNAs identified by Cabili et al	natural antisense	-1.785	2.14e-05	0.47193	0.0430195
368	MED15	NM_015889	RefSeq	-1.17799	8.02e-06	TMEM191A	ENST00000422715	GENCODE	intergenic	-1.876	6.65e-09	0.736842	0.000477298
369	MED15	NM_015889	RefSeq	-1.17799	8.02e-06	XLOC_014159	TCONS_00029766	LincRNAs identified by Cabili et al	intron sense-overlapping	-1.074	0.0173857	0.636842	0.00415945
370	MED15	NM_015889	RefSeq	-1.17799	8.02e-06	PI4KAP1	uc010gsk.2	UCSC_knowngene	intergenic	-1.788	1.08e-05	0.559649	0.0141488
371	MED15	NM_015889	RefSeq	-1.17799	8.02e-06	XLOC_014158	TCONS_00029515	LincRNAs identified by Cabili et al	intergenic	-1.122	0.00332704	0.524561	0.022753
372	MEI1	NM_152513	RefSeq	-1.07768	0.00689682	CTA-250D10.19	ENST00000424613	GENCODE	natural antisense	-1.258	2.4e-07	0.791228	7.68918e-05
373	MEI1	NM_152513	RefSeq	-1.07768	0.00689682	Z83851.3	ENST00000446578	GENCODE	intronic antisense	-1.022	0.000316324	0.750877	0.000320886
374	MEI1	NM_152513	RefSeq	-1.07768	0.00689682	RP4-756G23.5	ENST00000451176	GENCODE	natural antisense	-2.053	6.47e-07	0.729825	0.000574995
375	METTL15	NM_001113528	RefSeq	-1.32496	2.53e-08	BDNF-AS	ENST00000501663	GENCODE	intronic antisense	-1.597	3.26e-08	0.575439	0.0112553
376	MICAL2	NM_014632	RefSeq	-1.9021	1.75e-07	RP11-265D17.2	ENST00000527288	GENCODE	intronic antisense	-1.283	0.00109211	0.464912	0.046546
377	MICALCL	ENST00000256186	GENCODE	-1.79662	0.000262768	RP11-265D17.2	ENST00000527288	GENCODE	intronic antisense	-1.283	0.00109211	0.924561	2.17851e-06
378	MKS1	NM_017777	RefSeq	-1.07445	1.87e-05	RP5-1171I10.4	ENST00000582348	GENCODE	intronic antisense	-1.975	1.23e-07	0.542343	0.0164403
379	MMP16	NM_005941	RefSeq	-1.82509	1.55e-07	XLOC_006867	TCONS_00014791	LincRNAs identified by Cabili et al	intergenic	-1.18	0.0110501	0.489474	0.0351142
380	MOBP	NM_182935	RefSeq	-4.92174	1.31e-08	MOBP	NR_003090	RefSeq	exon sense-overlapping	-5.736	4.11e-07	0.861404	0
381	MOGAT3	NM_178176	RefSeq	-1.0348	1.83e-05	BC039094	uc003uyp.4	UCSC_knowngene	intergenic	-2.933	1.03e-06	0.560772	0.0125006
382	MOV10	NM_020963	RefSeq	-1.04745	1.6e-07	RP11-426L16.8	ENST00000449572	GENCODE	intergenic	-1.007	5.79e-05	0.782456	0.000110543
383	MPP4	NM_033066	RefSeq	-1.08817	0.000104426	AC079354.3	ENST00000409819	GENCODE	intronic antisense	-1.311	0.000221046	0.724561	0.000658097
384	MRPL39	NM_080794	RefSeq	-1.82246	0.000412589	XLOC_014038	TCONS_00028904	LincRNAs identified by Cabili et al	intergenic	-1.09	0.000526399	0.621053	0.0054697
385	MRPL39	NM_080794	RefSeq	-1.82246	0.000412589	LINC00158	ENST00000441013	GENCODE	intergenic	-1.185	2.8e-05	0.489474	0.0351142
386	MRPL43	ENST00000342071	GENCODE	-1.63539	6.61e-05	chr10:102392025-102402450	chr10:102392025-102402450+	LincRNAs identified by Khalil et al	intergenic	-1.047	0.00793464	0.580702	0.0104055
387	MRPL49	NM_004927	RefSeq	-1.37348	0.000318262	AF113016	uc001ody.3	UCSC_knowngene	intergenic	-1.49	2.16e-05	0.705573	0.000738251
388	MRPL49	NM_004927	RefSeq	-1.37348	0.000318262	MRPL49	NR_037567	RefSeq	exon sense-overlapping	-1.414	0.000778106	0.631579	0.00456396
389	MS4A5	ENST00000300190	GENCODE	-1.06232	0.00011666	RP11-804A23.2	ENST00000539897	GENCODE	natural antisense	-1.413	0.00022884	0.724561	0.000658097
390	MS4A5	ENST00000300190	GENCODE	-1.06232	0.00011666	RP11-881M11.4	ENST00000543907	GENCODE	intronic antisense	-2.086	7.58e-05	0.519298	0.0243438
391	MTRNR2L3	ENST00000543500	GENCODE	-1.86948	4.62e-08		AK055531	RNAdb	intergenic	-1.846	5.18e-05	0.763158	0.000219354
392	MTRNR2L3	ENST00000543500	GENCODE	-1.86948	4.62e-08	RP4-813D12.3	ENST00000426580	GENCODE	bidirectional	-1.514	0.0021272	0.552632	0.0156147
393	MYADM	NM_001020819	RefSeq	-1.15753	0.00301941	AC012314.6	ENST00000421718	GENCODE	intron sense-overlapping	-1.04	0.000522185	0.7	0.00118136
394	MYO3A	NM_017433	RefSeq	-1.37555	0.000165817	RP13-16H11.1	ENST00000434458	GENCODE	intergenic	-2.48	2.73e-07	0.580702	0.0104055
395	MYOT	NM_001135940	RefSeq	-2.58178	0.00748116	RP11-325L7.2	ENST00000506911	GENCODE	intronic antisense	-1.73	5.78e-07	0.575439	0.0112553
396	NANOGNB	ENST00000382119	GENCODE	-1.10188	3.06e-06	BC039122	uc001qtw.1	UCSC_knowngene	intronic antisense	-1.369	4.65e-07	0.815628	2.0801e-05
397	NANOGNB	ENST00000382119	GENCODE	-1.10188	3.06e-06	RP11-266K4.9	ENST00000399866	GENCODE	intergenic	-1.378	1.24e-07	0.494737	0.0329814
398	NAP1L5	NM_153757	RefSeq	-1.5214	0.000215691	unknown	uc003hrl.1	UCSC_knowngene	intergenic	-1.522	6.8e-05	0.685965	0.00160499
399	NAV2	NM_182964	RefSeq	-1.70089	2.69e-05	NAV2-AS2	ENST00000533767	GENCODE	natural antisense	-1.093	0.0235821	0.480702	0.0389093
400	NBEAL2	NM_015175	RefSeq	-2.07027	0.000278052	BC067356	uc003cri.3	UCSC_knowngene	natural antisense	-1.572	0.000122324	0.512281	0.0266018
401	NECAP2	NM_018090	RefSeq	-1.24352	0.000449172	RP4-798A10.2	ENST00000457898	GENCODE	intergenic	-1.737	5.55e-05	0.717544	0.000783412
402	NFASC	NM_015090	RefSeq	-1.9383	5.06e-06	AX746920	uc001hbp.1	UCSC_knowngene	natural antisense	-1.221	0.00891412	0.475439	0.0413366
403	NFIX	ENST00000360105	GENCODE	-1.43406	1.44e-08		AV660546	LincRNAs identified by Khalil et al	intronic antisense	-1.561	0.000189302	0.785965	9.60713e-05
404	NKAIN1	NM_024522	RefSeq	-1.0063	0.000838854	RP5-1166H10.2	ENST00000414532	GENCODE	natural antisense	-1.549	3.77e-06	0.477193	0.0405147
405	NKX6-2	NM_177400	RefSeq	-1.21898	5.93e-05	XLOC_008678	TCONS_00018396	LincRNAs identified by Cabili et al	intergenic	-1.128	0.000624356	0.659649	0.00272906
406	NLRC3	NM_178844	RefSeq	-1.51526	3.03e-06	RP11-473M20.7	ENST00000570949	GENCODE	natural antisense	-2.414	4e-09	0.764912	0.000207123
407	NLRC3	NM_178844	RefSeq	-1.51526	3.03e-06	RP11-473M20.7	ENST00000572930	GENCODE	intronic antisense	-1.112	0.000335981	0.475439	0.0413366
408	NOXO1	NM_172168	RefSeq	-3.1706	1.39e-10	AC005606.14	ENST00000564438	GENCODE	natural antisense	-1.903	0.000604282	0.594737	0.00839121
409	NPAP1	NM_018958	RefSeq	-1.26108	0.000833335	RP11-701H24.3	ENST00000546615	GENCODE	intergenic	-1.896	8.04e-08	0.652632	0.0031178
410	NPIPL3	NM_130464	RefSeq	-1.27714	0.00603563	CRYM-AS1	NR_026675	RefSeq	intronic antisense	-1.804	0.000352251	0.473684	0.0421715
411	NR4A3	NM_006981	RefSeq	-1.10769	0.000497033	DQ673970	uc004azt.1	UCSC_knowngene	intergenic	-1.258	0.00121403	0.798246	5.5546e-05
412	NR4A3	NM_173200	RefSeq	-1.40132	1.3e-05	DQ673970	uc004azt.1	UCSC_knowngene	intergenic	-1.258	0.00121403	0.645614	0.00355061
413	NRG4	NM_138573	RefSeq	-1.70662	4.86e-05	RP11-24M17.4	ENST00000565686	GENCODE	exon sense-overlapping	-1.051	0.000325508	0.5	0.0309524
414	NUP210L	NM_001159484	RefSeq	-1.14866	0.000488735	BX470102.3	ENST00000420695	GENCODE	intronic antisense	-1.121	0.00139349	0.470175	0.0438809
415	ODF3B	ENST00000329363	GENCODE	-1.01677	0.000180476	BC048192	uc003bmr.1	UCSC_knowngene	natural antisense	-2.206	7.64e-08	0.540351	0.0184736
416	OPALIN	NM_001040103	RefSeq	-1.08562	0.000508661	LOC728558	NR_038444	RefSeq	intronic antisense	-2.033	5.26e-09	0.624561	0.00515281
417	OPN1MW2	NM_001048181	RefSeq	-1.12442	0.000617103	U52111.14	ENST00000434284	GENCODE	intronic antisense	-1.94	2e-08	0.492982	0.0336806
418	OR10K1	NM_001004473	RefSeq	-2.13013	1.83e-09	HMlincRNA1018	HMlincRNA1018-	LincRNAs identified by Khalil et al	intergenic	-1.061	0.00370078	0.596491	0.00816354
419	OR2T33	NM_001004695	RefSeq	-1.43861	0.0133493	XX-CR54.3	ENST00000436484	GENCODE	intergenic	-1.111	0.00103841	0.578947	0.0106827
420	OR4K17	ENST00000315543	GENCODE	-1.1019	0.00451609	RP11-244H18.3	ENST00000551144	GENCODE	intergenic	-1.819	0.000179823	0.485965	0.0365955
421	OR51E1	NM_152430	RefSeq	-1.29121	0.000190278	OR52A4	ENST00000498233	GENCODE	intergenic	-1.705	1.84e-06	0.691228	0.00143375
422	OR51T1	ENST00000380378	GENCODE	-1.37853	4.52e-06	OR52A4	ENST00000498233	GENCODE	intergenic	-1.705	1.84e-06	0.508772	0.0277917
423	OR6A2	NM_003696	RefSeq	-1.0055	0.0494604	XLOC_009365	TCONS_00019568	LincRNAs identified by Cabili et al	intergenic	-1.01	0.0067888	0.512281	0.0266018
424	ORC1	NM_001190818	RefSeq	-1.72575	1.01e-06	RP11-91A18.4	ENST00000425802	GENCODE	intronic antisense	-2.405	0.000231354	0.559649	0.0141488
425	OSCAR	NM_133168	RefSeq	-1.34079	1.32e-08	AC012314.6	ENST00000421718	GENCODE	intron sense-overlapping	-1.04	0.000522185	0.698246	0.00122872
426	OSCAR	NM_133168	RefSeq	-1.34079	1.32e-08	AC012314.20	ENST00000426213	GENCODE	bidirectional	-1.086	4.31e-05	0.652632	0.0031178
427	OSGIN1	ENST00000343939	GENCODE	-1.55486	0.000167697	RP11-486L19.2	ENST00000569834	GENCODE	natural antisense	-1.185	9.45e-05	0.749123	0.000337889
428	OTX2	NM_172337	RefSeq	-1.13837	2.82e-05	RP11-1085N6.5	ENST00000554149	GENCODE	intergenic	-1.044	0.00617383	0.519298	0.0243438
429	PABPC1L2A	NM_001012977	RefSeq	-3.94726	4.8e-09	RP11-493K23.4	ENST00000454388	GENCODE	bidirectional	-5.36	6.38e-09	0.696491	0.0012776
430	PABPC1L2B	ENST00000373521	GENCODE	-2.33658	8.7e-08	RP11-493K23.4	ENST00000454388	GENCODE	bidirectional	-5.36	6.38e-09	0.603509	0.00730263
431	PACS1	NM_018026	RefSeq	-1.3912	7.44e-05	CTD-3074O7.2	ENST00000504911	GENCODE	natural antisense	-1.898	0.00123728	0.466667	0.0456439
432	PACS2	NM_015197	RefSeq	-1.56635	8.95e-05	AL512355.4	ENST00000548964	GENCODE	natural antisense	-1.094	2.2e-06	0.533333	0.0202874
433	PAQR4	NM_152341	RefSeq	-2.19223	3.01e-06	CTD-2270P14.3	ENST00000577055	GENCODE	intergenic	-1.184	6.78e-06	0.819298	1.4331e-05
434	PAQR4	NM_152341	RefSeq	-2.19223	3.01e-06	AC092117.9	ENST00000421271	pseudogene		-1.445	6.28e-06	0.6	0.0077233
435	PAQR4	NM_152341	RefSeq	-2.19223	3.01e-06	RP11-473M20.7	ENST00000570949	GENCODE	natural antisense	-2.414	4e-09	0.482456	0.0381257
436	PARP9	NM_001146102	RefSeq	-1.02136	0.0265724	SEMA5B	NR_046079	RefSeq	exon sense-overlapping	-1.799	3.61e-05	0.724561	0.000658097
437	PAX2	NM_000278	RefSeq	-1.33944	1.73e-08	RP11-108L7.7	ENST00000438367	GENCODE	exon sense-overlapping	-1.355	8.67e-05	0.473684	0.0421715
438	PAX8	NM_013953	RefSeq	-1.63966	0.000182833	AC016683.5	ENST00000438409	GENCODE	natural antisense	-1.289	9.53e-07	0.645614	0.00355061
439	PCYT1B	NM_004845	RefSeq	-1.02224	9.86e-05	uc.468	uc.468+	UCR	intergenic	-1.491	0.00071361	0.496491	0.0322937
440	PDDC1	NM_182612	RefSeq	-2.35405	1.13e-05	AX747537	uc001lsr.1	UCSC_knowngene	intron sense-overlapping	-1.119	0.000372685	0.563158	0.0134589
441	PDDC1	NM_182612	RefSeq	-2.35405	1.13e-05	XLOC_009017	TCONS_00019182	LincRNAs identified by Cabili et al	intergenic	-1.201	0.00173654	0.492982	0.0336806
442	PIEZO1	NM_001142864	RefSeq	-1.14162	0.00719592	MGC23284	NR_024402	RefSeq	bidirectional	-1.358	0.00460178	0.701754	0.00113548
443	PIEZO1	NM_001142864	RefSeq	-1.14162	0.00719592	RP5-1142A6.3	ENST00000569786	GENCODE	bidirectional	-1.054	0.0339492	0.617544	0.00580234
444	PIEZO1	NM_001142864	RefSeq	-1.14162	0.00719592	RP11-46C24.5	ENST00000566427	GENCODE	intergenic	-1.043	0.00127375	0.554386	0.0152372
445	PIEZO1	NM_001142864	RefSeq	-1.14162	0.00719592	RP5-1142A6.3	ENST00000565633	GENCODE	bidirectional	-1.241	0.000414563	0.5	0.0309524
446	PILRA	NM_178272	RefSeq	-1.51565	1.32e-06	XLOC_006188	TCONS_00014179	LincRNAs identified by Cabili et al	intergenic	-1.131	5.86e-06	0.751207	0.000209554
447	PITPNM2	ENST00000320201	GENCODE	-1.53715	1.94e-05	RP11-463O12.3	ENST00000537827	GENCODE	natural antisense	-1.337	0.0211778	0.570175	0.0121607
448	PKMYT1	NM_182687	RefSeq	-1.61134	5.64e-09	RP11-473M20.7	ENST00000570949	GENCODE	natural antisense	-2.414	4e-09	0.752632	0.000304546
449	PLA2G10	ENST00000438167	GENCODE	-2.09111	3.36e-05	MIR3180-1	ENST00000548268	GENCODE	intergenic	-1.009	0.0203165	0.664912	0.00246427
450	PLCD1	NM_006225	RefSeq	-1.00951	8.12e-05	AC093415.2	ENST00000450990	GENCODE	intronic antisense	-1.799	5.63e-07	0.710526	0.000927047
451	PLCD1	NM_006225	RefSeq	-1.00951	8.12e-05	AC093415.2	ENST00000420870	GENCODE	intronic antisense	-1.15	0.00520342	0.6	0.0077233
452	PLCD3	NM_133373	RefSeq	-1.72012	3.08e-07	AC002117.1	ENST00000452741	GENCODE	natural antisense	-1.999	4.63e-08	0.815789	1.92403e-05
453	PLCD3	NM_133373	RefSeq	-1.72012	3.08e-07	AC091132.1	ENST00000433601	GENCODE	intronic antisense	-2.047	2.01e-06	0.631579	0.00456396
454	PLCG1	NM_182811	RefSeq	-1.03391	0.0121941		AK001840	LincRNAs identified by Khalil et al	intergenic	-1.063	1.28e-05	0.766667	0.000195408
455	PLCH1	NM_001130960	RefSeq	-1.35887	0.00018655	PLCH1-AS1	ENST00000475196	GENCODE	intronic antisense	-2.337	5.25e-06	0.578947	0.0106827
456	PLEC	ENST00000322810	GENCODE	-1.13019	0.00168895	RP11-429J17.7	ENST00000529743	GENCODE	intergenic	-1.376	6.15e-07	0.550877	0.0159996
457	PLSCR2	NM_001199979	RefSeq	-1.01892	0.000242903	RP11-232M24.1	ENST00000470860	GENCODE	intergenic	-1.204	0.000339535	0.677193	0.00192701
458	PLSCR3	NM_020360	RefSeq	-1.27233	0.00028748	SENP3-EIF4A1	NR_037926	RefSeq	exon sense-overlapping	-1.788	1.42e-07	0.619298	0.00563401
459	PLXNA1	ENST00000393409	GENCODE	-1.04979	0.00311625	HMlincRNA1302	HMlincRNA1302+	LincRNAs identified by Khalil et al	intergenic	-1.481	9.63e-05	0.650877	0.00322172
460	PML	NM_033240	RefSeq	-1.35668	1.23e-05	RP11-8P11.3	ENST00000562031	GENCODE	intergenic	-1.023	0.0309278	0.694737	0.00132804
461	PNMAL1	NM_001103149	RefSeq	-2.19726	1.1e-05	BC062328	uc002pec.3	UCSC_knowngene	intergenic	-1.276	5.6e-06	0.503509	0.0296556
462	PODXL	NM_005397	RefSeq	-3.83542	7.89e-08	AC009518.4	ENST00000452219	GENCODE	intergenic	-1.142	0.000253549	0.512281	0.0266018
463	POPDC3	NM_022361	RefSeq	-1.52619	0.00127525	POPDC3	NR_024539	RefSeq	exon sense-overlapping	-1.589	0.0186283	0.508772	0.0277917
464	PPP4C	NM_002720	RefSeq	-1.11928	8.25e-07	RP11-455F5.5	ENST00000568506	GENCODE	natural antisense	-1.793	8.46e-06	0.810526	2.79303e-05
465	PPP4C	NM_002720	RefSeq	-1.11928	8.25e-07	RP11-455F5.5	ENST00000566144	GENCODE	natural antisense	-2.128	6.15e-06	0.629825	0.00470573
466	PPP4C	NM_002720	RefSeq	-1.11928	8.25e-07	NR_027081	uc010vei.1	UCSC_knowngene	natural antisense	-1.566	0.00115262	0.594737	0.00839121
467	PPP4C	NM_002720	RefSeq	-1.11928	8.25e-07	AC009133.21	ENST00000572964	GENCODE	intergenic	-1.372	9.44e-05	0.568421	0.0124753
468	PPP4C	NM_002720	RefSeq	-1.11928	8.25e-07	AC002310.12	ENST00000569752	GENCODE	intronic antisense	-1.003	5.46e-06	0.553752	0.0139004
469	PRKCG	NM_002739	RefSeq	-1.10562	0.00622921	AC012314.6	ENST00000421718	GENCODE	intron sense-overlapping	-1.04	0.000522185	0.570175	0.0121607
470	PRLHR	ENST00000239032	GENCODE	-1.04227	0.00242246	RP11-245J24.1	ENST00000431695	GENCODE	intergenic	-2.593	2.51e-08	0.529825	0.0212465
471	PROP1	ENST00000308304	GENCODE	-2.03403	0.00137893	RP11-423H2.3	ENST00000366189	GENCODE	intergenic	-1.455	4.98e-05	0.535088	0.0198211
472	PRRT1	NM_030651	RefSeq	-1.02216	0.000198289	C6orf47-AS1	ENST00000422049	GENCODE	natural antisense	-1.322	2.8e-05	0.619298	0.00563401
473	PRSS21	NM_144957	RefSeq	-1.24816	7.13e-05	CTD-2270P14.3	ENST00000577055	GENCODE	intergenic	-1.184	6.78e-06	0.459649	0.0493356
474	PRUNE2	NM_015225	RefSeq	-1.89055	3.44e-07	VPS13A-AS1	NR_026668	RefSeq	natural antisense	-1.485	3.07e-05	0.736842	0.000477298
475	PSG9	NM_002784	RefSeq	-1.30107	0.0202754	AC005392.13	ENST00000425982	GENCODE	intergenic	-2.024	7.52e-05	0.494737	0.0329814
476	PTCH1	NM_001083607	RefSeq	-1.23757	2.18e-05	RP11-180I4.2	ENST00000422343	GENCODE	intergenic	-2.195	5.41e-07	0.526316	0.0222416
477	PTK7	NM_002821	RefSeq	-2.68477	1.26e-06	RP3-475N16.1	ENST00000450671	GENCODE	intergenic	-1.022	0.00628847	0.621053	0.0054697
478	PTPRS	ENST00000357368	GENCODE	-1.12189	0.0256359	MIR7-3HG	NR_027148	RefSeq	intergenic	-2.017	0.000263223	0.461404	0.0483916
479	PYDC1	NM_152901	RefSeq	-3.21118	6.9e-12	RP11-120K18.2	ENST00000567545	GENCODE	exon sense-overlapping	-1.145	5.75e-05	0.67193	0.00214416
480	PYDC1	NM_152901	RefSeq	-3.21118	6.9e-12	RP11-388M20.9	ENST00000576745	GENCODE	intergenic	-2.318	2.25e-05	0.659649	0.00272906
481	PYDC1	NM_152901	RefSeq	-3.21118	6.9e-12	TRIM72	uc002ebp.1	UCSC_knowngene	intergenic	-2.38	1.36e-07	0.521053	0.023804
482	PYDC1	NM_152901	RefSeq	-3.21118	6.9e-12	RP11-452L6.7	ENST00000569782	GENCODE	natural antisense	-1.205	0.00983901	0.484211	0.0373544
483	QDPR	NM_000320	RefSeq	-2.62707	0.00937846	XLOC_003898	TCONS_00008445	LincRNAs identified by Cabili et al	exon sense-overlapping	-1.351	0.00150771	0.682456	0.00172809
484	RAB37	NM_175738	RefSeq	-1.47625	1.99e-08	XLOC_012304	TCONS_00025483	LincRNAs identified by Cabili et al	intergenic	-1.163	3.86e-05	0.603509	0.00730263
485	RABGAP1	NM_012197	RefSeq	-1.2717	0.00365135	MIR600HG	ENST00000545631	GENCODE	intergenic	-1.024	7.69e-08	0.573684	0.0115508
486	RAD23B	NM_002874	RefSeq	-1.12465	0.000390344	XLOC_007511	TCONS_00016126	LincRNAs identified by Cabili et al	intergenic	-1.287	2.59e-06	0.638596	0.00403132
487	RAPH1	NM_203365	RefSeq	-1.51129	6.05e-05	HMlincRNA30	HMlincRNA30-	LincRNAs identified by Khalil et al	intergenic	-1.814	4.14e-05	0.784211	0.00010313
488	RASSF1	NM_170714	RefSeq	-1.56944	0.00142651	CTD-2330K9.2	ENST00000435478	GENCODE	natural antisense	-1.26	0.0141495	0.829825	3.21707e-06
489	RASSF1	NM_007182	RefSeq	-1.20368	0.00296647	CTD-2330K9.2	ENST00000435478	GENCODE	natural antisense	-1.26	0.0141495	0.747368	0.000355578
490	RB1	NM_000321	RefSeq	-1.07664	8.62e-05	LINC00462	NR_051983	RefSeq	intergenic	-1.51	0.00121567	0.507018	0.0284023
491	RBBP6	NM_018703	RefSeq	-1.19837	0.0111155	AC004125.3	ENST00000567127	GENCODE	intergenic	-1.143	8.9e-05	0.626316	0.00500009
492	REC8	NM_005132	RefSeq	-1.2696	8.53e-06	RP11-388E23.2	ENST00000554526	GENCODE	intergenic	-2.51	9.78e-08	0.826316	6.37252e-06
493	RGS11	NM_183337	RefSeq	-1.5858	4.09e-07	WASIR2	ENST00000329244	GENCODE	intergenic	-1.34	0.00922479	0.598246	0.00794093
494	RHBDL1	NM_003961	RefSeq	-1.00774	0.000268791	LA16c-381G6.1	ENST00000561511	GENCODE	intergenic	-1.887	2.21e-08	0.596491	0.00816354
495	RHBDL1	NM_003961	RefSeq	-1.00774	0.000268791	LA16c-366D3.1	ENST00000569574	GENCODE	intronic antisense	-1.628	0.00163946	0.480702	0.0389093
496	RIC8A	NM_021932	RefSeq	-1.37424	1.85e-06	RP11-496I9.1	ENST00000527113	GENCODE	natural antisense	-1.33	0.000271356	0.826316	6.37252e-06
497	RIC8A	NM_021932	RefSeq	-1.37424	1.85e-06	BC040735	uc001loz.3	UCSC_knowngene	intronic antisense	-1.046	0.000537775	0.654386	0.00301662
498	RIC8A	NM_021932	RefSeq	-1.37424	1.85e-06	XLOC_009017	TCONS_00019182	LincRNAs identified by Cabili et al	intergenic	-1.201	0.00173654	0.592982	0.00862403
499	RIMS1	NM_001168411	RefSeq	-1.85364	0.00202491	KCNQ5-IT1	ENST00000445310	GENCODE	intron sense-overlapping	-2.295	0.00189659	0.610526	0.00651729
500	RLN3	NM_080864	RefSeq	-1.16332	0.00592292		BE043072	LincRNAs identified by Khalil et al	intron sense-overlapping	-1.042	1.13e-06	0.714035	0.000852816
501	RNH1	NM_203384	RefSeq	-1.63714	4.98e-06	AX747537	uc001lsr.1	UCSC_knowngene	intron sense-overlapping	-1.119	0.000372685	0.791228	7.68918e-05
502	RNH1	NM_203384	RefSeq	-1.63714	4.98e-06	XLOC_009017	TCONS_00019182	LincRNAs identified by Cabili et al	intergenic	-1.201	0.00173654	0.487719	0.0358489
503	RPH3AL	NM_001190411	RefSeq	-1.10124	0.000195333	RP11-1260E13.1	ENST00000570501	GENCODE	natural antisense	-1.806	6.01e-06	0.738596	0.000455042
504	RTEL1	NM_032957	RefSeq	-3.2681	5.21e-06	LINC00176	NR_027686	RefSeq	intronic antisense	-1.075	0.0047923	0.887719	0
505	RTL1	ENST00000534062	GENCODE	-1.5538	4.81e-05	AL132709.5	ENST00000554485	GENCODE	intergenic	-1.673	0.00756976	0.594737	0.00839121
506	SAPCD2	NM_178448	RefSeq	-1.16469	6.26e-07	RP11-229P13.19	ENST00000413913	GENCODE	bidirectional	-1.287	4.75e-07	0.508118	0.0263372
507	SATB2	ENST00000417098	GENCODE	-1.15229	0.000370382	AC017096.1	ENST00000442967	GENCODE	intronic antisense	-1.272	0.000111257	0.777193	0.000135032
508	SATB2	ENST00000417098	GENCODE	-1.15229	0.000370382	AC093590.1	ENST00000439734	GENCODE	intergenic	-3.637	6.9e-06	0.575439	0.0112553
509	SCGB1A1	NM_003357	RefSeq	-1.97152	8.5e-08	RP11-864I4.3	ENST00000544108	GENCODE	intronic antisense	-1.926	1.27e-05	0.668421	0.00229968
510	SCN11A	ENST00000450244	GENCODE	-1.44718	6.82e-05	XLOC_003087	TCONS_00006482	LincRNAs identified by Cabili et al	intergenic	-1.097	0.000344866	0.689474	0.0014891
511	SCN5A	NM_001160160	RefSeq	-1.73851	0.000484867	XLOC_003087	TCONS_00006482	LincRNAs identified by Cabili et al	intergenic	-1.097	0.000344866	0.501754	0.0302985
512	SCRT2	NM_033129	RefSeq	-1.42343	3.84e-06		AY927495R	LincRNAs identified by Khalil et al	intergenic	-1.509	0.000181999	0.670175	0.00222081
513	SCYL1	NM_020680	RefSeq	-1.21869	1.57e-07	XLOC_009474	TCONS_00019666	LincRNAs identified by Cabili et al	intergenic	-1.43	0.000285507	0.610526	0.00651729
514	SEC11A	NM_014300	RefSeq	-1.1645	8.92e-07	BC096759	uc002blo.2	UCSC_knowngene	intergenic	-1.295	3.86e-08	0.577193	0.010966
515	SEC11A	NM_014300	RefSeq	-1.1645	8.92e-07	LOC388152	uc002bkb.3	UCSC_knowngene	intergenic	-1.131	1.43e-07	0.554386	0.0152372
516	SEC11A	NM_014300	RefSeq	-1.1645	8.92e-07	RP11-561C5.4	ENST00000560405	GENCODE	intergenic	-1.176	0.000276803	0.480702	0.0389093
517	SEC31B	NM_015490	RefSeq	-1.77166	3.01e-06	chr10:102392025-102402450	chr10:102392025-102402450+	LincRNAs identified by Khalil et al	intergenic	-1.047	0.00793464	0.584211	0.00986849
518	SEMA3F	NM_004186	RefSeq	-1.22784	0.00013955	CTD-2330K9.2	ENST00000435478	GENCODE	natural antisense	-1.26	0.0141495	0.687719	0.00154617
519	SEMA3F	NM_004186	RefSeq	-1.22784	0.00013955	LUST	NR_045388	RefSeq	natural antisense	-2.551	5.05e-06	0.596491	0.00816354
520	SENP6	NM_001100409	RefSeq	-1.70549	1.42e-05	RP11-474L11.5	ENST00000533798	GENCODE	intronic antisense	-1.68	0.000263604	0.757895	0.000259311
521	SERPINE1	ENST00000223095	GENCODE	-1.40236	0.00206588	RP5-1059M17.1	ENST00000451953	GENCODE	intergenic	-2.093	0.000446669	0.629825	0.00470573
522	SERPINE1	NM_001165413	RefSeq	-1.02647	0.00592539	BC039094	uc003uyp.4	UCSC_knowngene	intergenic	-2.933	1.03e-06	0.549123	0.0163922
523	SERPINE1	ENST00000223095	GENCODE	-1.40236	0.00206588	BC005927	uc003uxs.3	UCSC_knowngene	exon sense-overlapping	-1.07	0.0150909	0.545614	0.0172008
524	SETD2	NM_014159	RefSeq	-1.12405	0.000119467	BC067356	uc003cri.3	UCSC_knowngene	natural antisense	-1.572	0.000122324	0.747368	0.000355578
525	SGK1	ENST00000367858	GENCODE	-1.41355	4.62e-05	LOC154092	uc003qeu.2	UCSC_knowngene	intergenic	-1.292	0.00878134	0.492982	0.0336806
526	SGSH	NM_000199	RefSeq	-1.92828	3.35e-07	CTD-2529O21.2	ENST00000570952	GENCODE	intronic antisense	-1.186	0.0159666	0.463158	0.0474618
527	SH2D4B	ENST00000339284	GENCODE	-1.17516	0.00798846	RP11-514F8.2	ENST00000436500	GENCODE	intergenic	-1.288	2.16e-06	0.492982	0.0336806
528	SHISA6	ENST00000409168	GENCODE	-1.08817	0.003466	CTC-297N7.9	ENST00000579367	GENCODE	intergenic	-3.079	2.55e-07	0.794737	6.56523e-05
529	SIGLEC10	ENST00000353836	GENCODE	-1.95831	0.00050555	XLOC_013387	TCONS_00027396	LincRNAs identified by Cabili et al	intergenic	-1.137	0.0202113	0.670175	0.00222081
530	SIGLEC10	NM_001171158	RefSeq	-1.43254	8.24e-05	XLOC_013388	TCONS_00027397	LincRNAs identified by Cabili et al	intergenic	-1.695	2.81e-05	0.614035	0.00615134
531	SIGLEC10	NM_001171158	RefSeq	-1.43254	8.24e-05	XLOC_013387	TCONS_00027396	LincRNAs identified by Cabili et al	intergenic	-1.137	0.0202113	0.549123	0.0163922
532	SIGLEC10	NM_001171158	RefSeq	-1.43254	8.24e-05	LINC00085	NR_024330	RefSeq	intergenic	-2.014	3.11e-07	0.512281	0.0266018
533	SIGLEC14	NM_001098612	RefSeq	-1.6777	3.5e-05	XLOC_013388	TCONS_00027397	LincRNAs identified by Cabili et al	intergenic	-1.695	2.81e-05	0.721053	0.000718586
534	SIGLEC14	NM_001098612	RefSeq	-1.6777	3.5e-05	XLOC_013387	TCONS_00027396	LincRNAs identified by Cabili et al	intergenic	-1.137	0.0202113	0.678947	0.00185874
535	SIGLEC14	NM_001098612	RefSeq	-1.6777	3.5e-05	LINC00085	NR_024330	RefSeq	intergenic	-2.014	3.11e-07	0.559649	0.0141488
536	SIGLEC7	ENST00000317643	GENCODE	-1.7484	0.000400753	XLOC_013387	TCONS_00027396	LincRNAs identified by Cabili et al	intergenic	-1.137	0.0202113	0.74386	0.000393093
537	SIGLEC7	ENST00000317643	GENCODE	-1.7484	0.000400753	XLOC_013120	TCONS_00027080	LincRNAs identified by Cabili et al	intergenic	-1.024	3.74e-05	0.507018	0.0284023
538	SIRPG	ENST00000381583	GENCODE	-1.91185	2.12e-05	FKBP1A-SDCBP2	NR_037661	RefSeq	exon sense-overlapping	-1.544	0.000105785	0.514035	0.0260222
539	SIRPG	ENST00000381583	GENCODE	-1.91185	2.12e-05		AW235165	LincRNAs identified by Khalil et al	intergenic	-1.53	0.00277451	0.507018	0.0284023
540	SIRPG	ENST00000381583	GENCODE	-1.91185	2.12e-05	XLOC_013623	TCONS_00028278	LincRNAs identified by Cabili et al	intergenic	-1.507	0.000167259	0.480702	0.0389093
541	SIX5	NM_175875	RefSeq	-1.73248	2.53e-07	BC062328	uc002pec.3	UCSC_knowngene	intergenic	-1.276	5.6e-06	0.491228	0.0343915
542	SKAP2	NM_003930	RefSeq	-1.06644	9.69e-06	RP5-1103I5.1	ENST00000489284	GENCODE	intergenic	-1.589	1.81e-05	0.631579	0.00456396
543	SKAP2	NM_003930	RefSeq	-1.06644	9.69e-06	HOXA-AS3	ENST00000521231	GENCODE	natural antisense	-1.373	0.00045315	0.551119	0.0144565
544	SKAP2	NM_003930	RefSeq	-1.06644	9.69e-06	EVX1-AS	ENST00000519050	GENCODE	natural antisense	-1.218	1.29e-07	0.526316	0.0222416
545	SKAP2	NM_003930	RefSeq	-1.06644	9.69e-06	AC004947.2	ENST00000457000	GENCODE	intergenic	-1.798	2.52e-05	0.459649	0.0493356
546	SLAMF6	NM_001184714	RefSeq	-1.11088	0.00115186	RP11-536C5.7	ENST00000418602	GENCODE	natural antisense	-2.131	8.83e-06	0.492982	0.0336806
547	SLC12A3	NM_001126107	RefSeq	-1.02858	0.00114561	RP11-249C24.10	ENST00000569778	GENCODE	intergenic	-1.119	0.00230766	0.726316	0.000629407
548	SLC1A4	NM_001193493	RefSeq	-1.12222	0.00435823	XLOC_001500	TCONS_00003712	LincRNAs identified by Cabili et al	intergenic	-1.877	0.000111272	0.666667	0.00238082
549	SLC22A1	NM_153187	RefSeq	-2.2831	1.03e-05	XLOC_005902	TCONS_00012819	LincRNAs identified by Cabili et al	intergenic	-1.056	0.000826476	0.482456	0.0381257
550	SLC22A13	NM_004256	RefSeq	-2.54101	1.05e-07	AC093415.2	ENST00000450990	GENCODE	intronic antisense	-1.799	5.63e-07	0.808772	3.12119e-05
551	SLC22A13	NM_004256	RefSeq	-2.54101	1.05e-07	AC093415.2	ENST00000420870	GENCODE	intronic antisense	-1.15	0.00520342	0.538596	0.0189143
552	SLC24A5	NM_205850	RefSeq	-1.54361	2.34e-06	RP11-605F22.2	ENST00000560623	GENCODE	natural antisense	-1.162	0.00908486	0.654386	0.00301662
553	SLC25A41	NM_173637	RefSeq	-1.16161	2.45e-05	HMlincRNA716	HMlincRNA716-	LincRNAs identified by Khalil et al	intergenic	-1.556	6.43e-08	0.661404	0.00263834
554	SLC35A4	NM_080670	RefSeq	-1.19052	3.74e-05	CTC-329D1.3	ENST00000520443	GENCODE	intergenic	-1.905	3.79e-05	0.563158	0.0134589
555	SLC35F2	ENST00000525815	GENCODE	-1.05862	0.000805245	RP11-144G7.2	ENST00000525548	GENCODE	natural antisense	-1.624	1.77e-05	0.682456	0.00172809
556	SLC44A4	NM_001178044	RefSeq	-1.17081	0.00519744	C6orf47-AS1	ENST00000422049	GENCODE	natural antisense	-1.322	2.8e-05	0.657895	0.00282231
557	SLC6A13	NM_016615	RefSeq	-1.51854	7.82e-06	FAM138D	ENST00000440796	GENCODE	intergenic	-1.084	2.49e-07	0.764912	0.000207123
558	SLC6A20	NM_020208	RefSeq	-1.17692	1.84e-05	LARS2-AS1	NR_048543	RefSeq	intronic antisense	-1.022	5.4e-06	0.561404	0.0138004
559	SLC6A20	NM_020208	RefSeq	-1.17692	1.84e-05	RP11-697K23.1	ENST00000427644	GENCODE	natural antisense	-1.65	3.76e-07	0.540351	0.0184736
560	SLC7A4	ENST00000382932	GENCODE	-1.46563	0.000327212	TMEM191A	ENST00000422715	GENCODE	intergenic	-1.876	6.65e-09	0.622807	0.00530932
561	SLC8A2	ENST00000236877	GENCODE	-1.46234	1.03e-06	XLOC_013103	TCONS_00027064	LincRNAs identified by Cabili et al	intergenic	-2.387	2.59e-09	0.64502	0.00286411
562	SMAD6	NM_005585	RefSeq	-1.0049	0.00150938	RP11-798K3.2	ENST00000558071	GENCODE	intergenic	-1.331	1.21e-09	0.64386	0.00366614
563	SMAD6	NM_005585	RefSeq	-1.0049	0.00150938	RP11-798K3.2	ENST00000560662	GENCODE	intergenic	-1.354	5.54e-05	0.524561	0.022753
564	SMAD6	NM_005585	RefSeq	-1.0049	0.00150938	RP11-798K3.2	ENST00000558097	GENCODE	intergenic	-1.525	1.74e-05	0.515789	0.0254528
565	SMARCC2	NM_139067	RefSeq	-1.57986	3.52e-07	RP11-973D8.4	ENST00000554022	GENCODE	natural antisense	-2.058	4.65e-08	0.794737	6.56523e-05
566	SMARCC2	NM_003075	RefSeq	-1.87717	1.09e-05	RP11-973D8.4	ENST00000554022	GENCODE	natural antisense	-2.058	4.65e-08	0.754386	0.00028885
567	SMARCC2	NM_003075	RefSeq	-1.87717	1.09e-05	RP11-603J24.6	ENST00000550840	GENCODE	natural antisense	-1.38	0.00144268	0.726316	0.000629407
568	SMARCC2	NM_139067	RefSeq	-1.57986	3.52e-07	RP11-977G19.5	ENST00000553176	GENCODE	exon sense-overlapping	-3.273	5.66e-07	0.5	0.0309524
569	SMCR8	NM_144775	RefSeq	-1.29823	5.42e-06	KRT16P1	ENST00000577750	GENCODE	intergenic	-1.462	0.000394119	0.666667	0.00238082
570	SMCR8	NM_144775	RefSeq	-1.29823	5.42e-06	USP32P2	ENST00000578409	GENCODE	intergenic	-1.946	1.16e-07	0.484211	0.0373544
571	SMPD4	NM_017951	RefSeq	-2.58163	7.53e-07	AC018865.8	ENST00000449170	GENCODE	intergenic	-1.617	0.00246777	0.570175	0.0121607
572	SMPDL3B	NM_001009568	RefSeq	-1.02509	0.000383157	XLOC_000757	TCONS_00001441	LincRNAs identified by Cabili et al	natural antisense	-2.252	2.64e-09	0.498246	0.0316174
573	SNAI1	NM_005985	RefSeq	-1.4293	4.99e-05	RP11-112L6.4	ENST00000411453	GENCODE	intergenic	-2.331	8.27e-06	0.696491	0.0012776
574	SNX17	NM_014748	RefSeq	-1.64016	1.69e-05	XLOC_001406	TCONS_00003611	LincRNAs identified by Cabili et al	intergenic	-1.564	1.21e-07	0.764912	0.000207123
575	SNX17	NM_014748	RefSeq	-1.64016	1.69e-05	XLOC_001406	TCONS_00003616	LincRNAs identified by Cabili et al	intergenic	-2.204	3.57e-07	0.592982	0.00862403
576	SNX30	NM_001012994	RefSeq	-1.94185	4.52e-07	XLOC_007830	TCONS_00016465	LincRNAs identified by Cabili et al	intergenic	-1.06	0.00405481	0.754386	0.00028885
577	SORD	NM_003104	RefSeq	-1.70585	4.97e-07	CTD-2008A1.2	ENST00000558556	pseudogene		-2.036	6.5e-05	0.550877	0.0159996
578	SOX14	NM_004189	RefSeq	-2.10027	7.16e-07	RP11-2A4.3	ENST00000465283	GENCODE	intergenic	-1.751	3.74e-05	0.657895	0.00282231
579	SOX30	NM_007017	RefSeq	-1.45425	0.000123724	CTB-4E7.1	ENST00000519375	GENCODE	intronic antisense	-1.4	4.89e-05	0.638596	0.00403132
580	SOX9	NM_000346	RefSeq	-1.24419	0.000343128	RP11-1124B17.1	ENST00000577573	GENCODE	intergenic	-2.042	1.86e-06	0.561404	0.0138004
581	SP1	NM_003109	RefSeq	-1.16219	5.08e-05	RP11-983P16.4	ENST00000552905	GENCODE	intronic antisense	-1.848	0.000602717	0.533333	0.0202874
582	SP7	NM_152860	RefSeq	-1.02777	0.00128625	uc.340	uc.340+	UCR	intergenic	-1.055	0.00872465	0.475439	0.0413366
583	SPAG8	NM_001039592	RefSeq	-1.09141	5.39e-05	FP588	NR_024006	RefSeq	intergenic	-2.315	1.55e-05	0.540351	0.0184736
584	SPAM1	NM_001174044	RefSeq	-1.0333	0.000461938	RP5-921G16.1	ENST00000497598	GENCODE	intergenic	-1.565	0.00557523	0.621053	0.0054697
585	SPECC1	NM_001033555	RefSeq	-1.37155	8.18e-07	RP11-311F12.1	ENST00000577087	GENCODE	intergenic	-1.286	0.00209641	0.787719	8.93533e-05
586	SPECC1	NM_001033555	RefSeq	-1.37155	8.18e-07	KRT16P3	ENST00000584759	GENCODE	intergenic	-1.003	0.00124899	0.568421	0.0124753
587	SPECC1	NM_001033555	RefSeq	-1.37155	8.18e-07	KRT16P3	ENST00000580113	GENCODE	intergenic	-3.912	1.43e-11	0.461404	0.0483916
588	SPTB	NM_000347	RefSeq	-1.83446	1.99e-06	XLOC_011052	TCONS_00022769	LincRNAs identified by Cabili et al	natural antisense	-1.393	0.0371279	0.522807	0.0232737
589	SRGAP1	NM_020762	RefSeq	-1.63936	2.12e-05	RP11-415I12.2	ENST00000541353	GENCODE	intergenic	-1.266	0.000156682	0.629825	0.00470573
590	SRRM4	ENST00000267260	GENCODE	-1.42996	0.000450737	RP11-364C11.3	ENST00000534886	GENCODE	intron sense-overlapping	-2.557	0.00296887	0.564912	0.0131243
591	SSH3	NM_017857	RefSeq	-1.39806	1.08e-05	TBC1D10C	NR_046266	RefSeq	exon sense-overlapping	-1.335	0.000746981	0.75614	0.000273778
592	SSTR2	NM_001050	RefSeq	-1.34023	0.00146797	RP11-143K11.1	ENST00000569655	GENCODE	intergenic	-2.507	0.00147388	0.680702	0.00179245
593	ST3GAL5	NM_003896	RefSeq	-2.70437	5.52e-06	AC105053.4	ENST00000455121	GENCODE	bidirectional	-1.419	0.000383679	0.507018	0.0284023
594	ST6GAL1	ENST00000457772	GENCODE	-1.16548	5.43e-05	ADIPOQ-AS1	NR_046662	RefSeq	natural antisense	-1.086	4.2e-05	0.542105	0.0180412
595	ST6GAL1	ENST00000457772	GENCODE	-1.16548	5.43e-05	RP11-78H24.1	ENST00000435548	GENCODE	intergenic	-1.66	1.14e-07	0.503509	0.0296556
596	ST6GAL1	ENST00000457772	GENCODE	-1.16548	5.43e-05	RP11-573D15.2	ENST00000419745	GENCODE	intergenic	-1.124	0.010201	0.47193	0.0430195
597	STH	ENST00000537309	GENCODE	-1.76805	0.00336603	C17orf69	NR_026906	RefSeq	intron sense-overlapping	-1.056	0.0456046	0.615789	0.00597476
598	STRA6	NM_022369	RefSeq	-1.14023	0.000118589	RP11-8P11.3	ENST00000562031	GENCODE	intergenic	-1.023	0.0309278	0.596753	0.00699122
599	SURF6	NM_006753	RefSeq	-1.36057	0.00050174	DBH-AS1	ENST00000425189	GENCODE	natural antisense	-1.962	0.0005955	0.494737	0.0329814
600	SUSD3	NM_145006	RefSeq	-1.02007	0.000114241	RP11-526D8.7	ENST00000411450	GENCODE	intergenic	-2.392	1.64e-06	0.627468	0.00402859
601	SUSD3	NM_145006	RefSeq	-1.02007	0.000114241	ANKRD19P	ENST00000465736	GENCODE	intergenic	-4.047	5.61e-10	0.529825	0.0212465
602	SYN2	NM_003178	RefSeq	-2.75469	1.24e-09	XLOC_002577	TCONS_00005947	LincRNAs identified by Cabili et al	intergenic	-1.546	3.27e-06	0.619298	0.00563401
603	SYNGAP1	NM_006772	RefSeq	-1.94174	1.91e-11	LINC00336	ENST00000477984	GENCODE	natural antisense	-1.206	1.36e-05	0.660816	0.00206889
604	SYT16	NM_031914	RefSeq	-1.70517	5.72e-07	RP11-355I22.7	ENST00000568344	GENCODE	intergenic	-2.672	7.21e-05	0.673684	0.00206967
605	TAGLN2	NM_003564	RefSeq	-1.5055	8.35e-09	RP11-536C5.7	ENST00000418602	GENCODE	natural antisense	-2.131	8.83e-06	0.654673	0.0023529
606	TAPBP	NM_172209	RefSeq	-1.80492	8.76e-08	LINC00336	ENST00000477984	GENCODE	natural antisense	-1.206	1.36e-05	0.554386	0.0152372
607	TAPBP	NM_172209	RefSeq	-1.80492	8.76e-08	HCG25	ENST00000422366	GENCODE	natural antisense	-1.373	0.000943747	0.552632	0.0156147
608	TAS2R40	NM_176882	RefSeq	-1.98506	7.36e-05	FAM115C	uc011ktp.2	UCSC_knowngene	intron sense-overlapping	-1.783	2.34e-05	0.801754	4.64892e-05
609	TBCC	NM_003192	RefSeq	-1.33252	0.00703781	RP3-475N16.1	ENST00000450671	GENCODE	intergenic	-1.022	0.00628847	0.657895	0.00282231
610	TBX10	ENST00000335385	GENCODE	-1.20087	0.0058217	TBC1D10C	NR_046266	RefSeq	exon sense-overlapping	-1.335	0.000746981	0.592982	0.00862403
611	TEP1	NM_007110	RefSeq	-1.19908	4.03e-09	RP11-14J7.6	ENST00000554006	GENCODE	natural antisense	-1.652	0.00019722	0.550877	0.0159996
612	TERT	NM_198253	RefSeq	-1.06821	0.00951344	XLOC_004700	TCONS_00010233	LincRNAs identified by Cabili et al	intergenic	-1.323	0.0155891	0.647368	0.00343807
613	TERT	NM_198253	RefSeq	-1.06821	0.00951344	XLOC_004700	TCONS_00010236	LincRNAs identified by Cabili et al	intergenic	-1.251	0.00356651	0.547368	0.0167926
614	TICAM1	NM_182919	RefSeq	-1.22234	0.000215867	MIR7-3HG	NR_027148	RefSeq	intergenic	-2.017	0.000263223	0.484211	0.0373544
615	TIMD4	ENST00000274532	GENCODE	-1.18419	0.00563616	CTB-109A12.1	ENST00000509655	GENCODE	intronic antisense	-2.199	3.25e-05	0.661404	0.00263834
616	TKTL1	NM_012253	RefSeq	-1.57788	3.27e-05	U52111.14	ENST00000434284	GENCODE	intronic antisense	-1.94	2e-08	0.463158	0.0474618
617	TLE3	NM_001105192	RefSeq	-1.35439	0.00114056	RP11-279F6.3	ENST00000560655	GENCODE	intergenic	-2.336	3.05e-05	0.564912	0.0131243
618	TMEM114	ENST00000568335	GENCODE	-1.09138	1.54e-07	RP11-279O17.3	ENST00000564185	GENCODE	intergenic	-1.59	5.47e-06	0.570175	0.0121607
619	TMEM125	ENST00000439858	GENCODE	-2.67099	1.1e-07	RP11-184I16.4	ENST00000437753	GENCODE	intronic antisense	-1.003	0.0497468	0.547368	0.0167926
620	TMEM229A	NM_001136002	RefSeq	-1.85196	0.00742171	RP5-921G16.1	ENST00000497598	GENCODE	intergenic	-1.565	0.00557523	0.778947	0.000126481
621	TMEM229A	NM_001136002	RefSeq	-1.85196	0.00742171	RP5-921G16.1	ENST00000484322	GENCODE	natural antisense	-1.37	0.0151637	0.707018	0.00100637
622	TMEM25	NM_001144038	RefSeq	-1.44321	5e-07	RP11-110I1.12	ENST00000582695	GENCODE	intergenic	-1.324	0.000136052	0.703818	0.000771326
623	TMEM25	NM_032780	RefSeq	-1.53644	8.62e-08	RP11-110I1.12	ENST00000582695	GENCODE	intergenic	-1.324	0.000136052	0.566667	0.0127964
624	TMEM55B	NM_001100814	RefSeq	-1.81662	3.09e-05	RP11-219E7.3	ENST00000556197	GENCODE	intergenic	-1.039	0.00387175	0.863158	0
625	TNFAIP8L3	NM_207381	RefSeq	-1.94955	9.18e-09	AK091906	uc001zyw.1	UCSC_knowngene	intergenic	-1.017	0.0154578	0.617544	0.00580234
626	TNKS1BP1	NM_033396	RefSeq	-2.23825	3.09e-08	RP11-872D17.4	ENST00000534162	GENCODE	natural antisense	-1.101	0.00296815	0.592982	0.00862403
627	TNXB	NM_032470	RefSeq	-1.07124	0.000190474	C6orf47-AS1	ENST00000422049	GENCODE	natural antisense	-1.322	2.8e-05	0.696491	0.0012776
628	TOP3A	NM_004618	RefSeq	-1.59745	3.9e-05	KRT16P1	ENST00000577750	GENCODE	intergenic	-1.462	0.000394119	0.557895	0.0145044
629	TP73	NM_001126241	RefSeq	-1.38186	0.000264207	RP13-15E13.1	ENST00000413332	GENCODE	bidirectional	-2.601	2.47e-06	0.636842	0.00415945
630	TPD52L1	NM_001003397	RefSeq	-1.07901	4.29e-05	RP11-510H23.3	ENST00000431104	GENCODE	natural antisense	-1.68	9.53e-06	0.585965	0.00960858
631	TPRG1L	NM_182752	RefSeq	-1.87482	1.25e-09	RP5-1092A11.2	ENST00000416554	GENCODE	intronic antisense	-1.167	0.00704702	0.621053	0.0054697
632	TPSAB1	NM_003294	RefSeq	-1.18309	0.000736399	LA16c-366D3.1	ENST00000569574	GENCODE	intronic antisense	-1.628	0.00163946	0.568421	0.0124753
633	TRIM31	NM_007028	RefSeq	-1.12766	0.0138824	ZNRD1-AS1	ENST00000425604	GENCODE	bidirectional	-1.064	0.0433619	0.789474	8.29641e-05
634	TRIM31	NM_007028	RefSeq	-1.12766	0.0138824	ZNRD1-AS1	ENST00000452229	GENCODE	bidirectional	-1.153	0.000646854	0.62807	0.00485109
635	TRIM69	ENST00000329464	GENCODE	-1.5542	1.15e-05	CTD-2651B20.3	ENST00000559003	GENCODE	intronic antisense	-1.156	0.0193966	0.459649	0.0493356
636	TRPM3	NM_024971	RefSeq	-1.87946	0.000371758		AW449870	LincRNAs identified by Khalil et al	intronic antisense	-1.144	0.0308765	0.778947	0.000126481
637	TSGA10IP	NM_152762	RefSeq	-1.06587	0.00548859	AF113016	uc001ody.3	UCSC_knowngene	intergenic	-1.49	2.16e-05	0.489689	0.0333261
638	TTC7A	NM_020458	RefSeq	-1.31785	0.000254943	AC073283.4	ENST00000441997	GENCODE	bidirectional	-1.75	0.00137164	0.608772	0.00670683
639	TTC7A	NM_020458	RefSeq	-1.31785	0.000254943	XLOC_002085	TCONS_00005144	LincRNAs identified by Cabili et al	intergenic	-1.454	0.000135186	0.464912	0.046546
640	TTLL10	ENST00000379289	GENCODE	-1.27369	0.000137205	RP5-902P8.10	ENST00000434139	GENCODE	exon sense-overlapping	-1.257	0.000330971	0.857895	0
641	TTLL10	ENST00000379289	GENCODE	-1.27369	0.000137205	RP5-902P8.10	ENST00000453732	GENCODE	exon sense-overlapping	-1.481	3.88e-05	0.773684	0.000153372
642	TTLL10	ENST00000379289	GENCODE	-1.27369	0.000137205	XLOC_000017	TCONS_00000801	LincRNAs identified by Cabili et al	intergenic	-1.661	0.000234013	0.65614	0.00291815
643	TUB	NM_177972	RefSeq	-1.38135	4.37e-08	RP11-236J17.6	ENST00000528151	GENCODE	natural antisense	-1.273	0.0135807	0.573684	0.0115508
644	TUB	NM_177972	RefSeq	-1.38135	4.37e-08	RP11-236J17.5	ENST00000530466	GENCODE	intron sense-overlapping	-1.175	0.00112621	0.536842	0.0193634
645	TUBA1B	NM_006082	RefSeq	-1.00852	9.62e-06	RP11-386G11.5	ENST00000547866	GENCODE	natural antisense	-1.099	0.000872723	0.608772	0.00670683
646	TUBA8	NM_001193414	RefSeq	-3.22161	2.08e-10	DGCR10	NR_026651	RefSeq	intergenic	-3.917	0.000316124	0.570175	0.0121607
647	TUBA8	NM_001193414	RefSeq	-3.22161	2.08e-10	DGCR5	ENST00000438934	GENCODE	intergenic	-1.73	1.27e-06	0.559649	0.0141488
648	TUBA8	NM_001193414	RefSeq	-3.22161	2.08e-10	DGCR5	uc002zon.2	UCSC_knowngene	intergenic	-1.972	0.00398884	0.54386	0.0176169
649	UNG	NM_080911	RefSeq	-1.31331	0.000515889	XLOC_010194	TCONS_00020916	LincRNAs identified by Cabili et al	intergenic	-1.016	0.0297046	0.714035	0.000852816
650	USP22	NM_015276	RefSeq	-1.61543	0.0014553	KRT16P3	ENST00000580113	GENCODE	intergenic	-3.912	1.43e-11	0.712281	0.000889312
651	USP22	NM_015276	RefSeq	-1.61543	0.0014553	XLOC_012145	TCONS_00025333	LincRNAs identified by Cabili et al	intergenic	-1.632	1.75e-07	0.622807	0.00530932
652	USP22	NM_015276	RefSeq	-1.61543	0.0014553	chr17:21173800-21193125	chr17:21173800-21193125-	LincRNAs identified by Khalil et al	intergenic	-1.23	9.77e-05	0.517544	0.0248934
653	USP8	NM_001128610	RefSeq	-1.95027	6.25e-10	AK091906	uc001zyw.1	UCSC_knowngene	intergenic	-1.017	0.0154578	0.489474	0.0351142
654	UTS2R	NM_018949	RefSeq	-1.11537	0.00290629	RP11-388C12.5	ENST00000570919	GENCODE	intergenic	-1.092	0.00152898	0.503509	0.0296556
655	VEGFB	NM_003377	RefSeq	-1.371	3.97e-06	RP11-466C23.4	ENST00000546282	GENCODE	exon sense-overlapping	-1.186	0.0394004	0.484211	0.0373544
656	VPS28	ENST00000377348	GENCODE	-1.2851	5.86e-08	AC084125.4	ENST00000544423	GENCODE	natural antisense	-1.472	4.3e-05	0.691228	0.00143375
657	VPS28	ENST00000377348	GENCODE	-1.2851	5.86e-08	CTD-3232M19.2	ENST00000528668	pseudogene		-1.032	0.00336847	0.52807	0.0217395
658	VPS28	ENST00000377348	GENCODE	-1.2851	5.86e-08	AF186192.5	ENST00000578723	GENCODE	intergenic	-1.913	0.000431609	0.522807	0.0232737
659	VSTM2L	NM_080607	RefSeq	-1.52857	0.00108653	SNORA71B	ENST00000439232	GENCODE	intergenic	-1.67	0.000124327	0.789474	8.29641e-05
660	VSTM2L	NM_080607	RefSeq	-1.52857	0.00108653	SNORA71A	ENST00000439912	GENCODE	intergenic	-1.243	0.00199812	0.691228	0.00143375
661	VSTM2L	NM_080607	RefSeq	-1.52857	0.00108653	XLOC_013734	TCONS_00028377	LincRNAs identified by Cabili et al	intergenic	-1.235	5e-05	0.64386	0.00366614
662	VWA7	NM_025258	RefSeq	-1.47736	0.000126678	C6orf47-AS1	ENST00000422049	GENCODE	natural antisense	-1.322	2.8e-05	0.591228	0.00886209
663	WNK2	ENST00000395477	GENCODE	-1.0129	0.000145696	ANKRD19P	ENST00000460854	GENCODE	intergenic	-2.086	2.7e-10	0.650877	0.00322172
664	WNK2	ENST00000395477	GENCODE	-1.0129	0.000145696	ANKRD19P	ENST00000465736	GENCODE	intergenic	-4.047	5.61e-10	0.508772	0.0277917
665	WNK2	ENST00000395477	GENCODE	-1.0129	0.000145696	RP11-526D8.7	ENST00000411450	GENCODE	intergenic	-2.392	1.64e-06	0.475647	0.0395561
666	WNT4	NM_030761	RefSeq	-1.55582	9.76e-06	XLOC_000090	TCONS_00001956	LincRNAs identified by Cabili et al	intergenic	-1.34	0.000986796	0.542105	0.0180412
667	WNT5A	NM_003392	RefSeq	-1.42932	8.08e-06	ERC2-IT1	NR_024615	RefSeq	intron sense-overlapping	-2.693	4.72e-05	0.636842	0.00415945
668	WWTR1	NM_001168280	RefSeq	-1.00038	0.000140165	WWTR1-AS1	ENST00000495094	GENCODE	natural antisense	-1.917	4.63e-06	0.715789	0.000817526
669	WWTR1	NM_001168280	RefSeq	-1.00038	0.000140165	WWTR1-AS1	NR_040250	RefSeq	intronic antisense	-1.046	0.000850889	0.635088	0.00429089
670	XPO4	NM_022459	RefSeq	-1.84952	2.96e-08	LINC00422	ENST00000423575	GENCODE	intergenic	-1.425	7.31e-07	0.480702	0.0389093
671	YPEL3	ENST00000398841	GENCODE	-1.60127	5.34e-09	RP11-455F5.5	ENST00000568506	GENCODE	natural antisense	-1.793	8.46e-06	0.831579	1.82368e-06
672	YPEL3	ENST00000398841	GENCODE	-1.60127	5.34e-09	NR_027081	uc010vei.1	UCSC_knowngene	natural antisense	-1.566	0.00115262	0.668421	0.00229968
673	YPEL3	ENST00000398841	GENCODE	-1.60127	5.34e-09	AC002310.12	ENST00000569752	GENCODE	intronic antisense	-1.003	5.46e-06	0.661694	0.00203075
674	YPEL3	ENST00000398841	GENCODE	-1.60127	5.34e-09	RP11-455F5.5	ENST00000566144	GENCODE	natural antisense	-2.128	6.15e-06	0.584211	0.00986849
675	YPEL3	ENST00000398841	GENCODE	-1.60127	5.34e-09	AC009133.21	ENST00000572964	GENCODE	intergenic	-1.372	9.44e-05	0.570175	0.0121607
676	ZDHHC18	NM_032283	RefSeq	-1.05612	0.000411647		BF950033	LincRNAs identified by Khalil et al	intergenic	-1.104	0.0219617	0.578947	0.0106827
677	ZFPM1	NM_153813	RefSeq	-1.11769	0.00143116	MGC23284	NR_024402	RefSeq	bidirectional	-1.358	0.00460178	0.840351	0
678	ZFPM1	NM_153813	RefSeq	-1.11769	0.00143116	RP11-863P13.4	ENST00000566351	GENCODE	intronic antisense	-2.434	0.000427592	0.759649	0.00024543
679	ZFPM1	NM_153813	RefSeq	-1.11769	0.00143116	RP5-1142A6.3	ENST00000569786	GENCODE	bidirectional	-1.054	0.0339492	0.585965	0.00960858
680	ZFPM1	NM_153813	RefSeq	-1.11769	0.00143116	RP11-863P13.2	ENST00000568587	GENCODE	intergenic	-2.779	1.33e-10	0.554386	0.0152372
681	ZG16B	NM_145252	RefSeq	-1.1261	2.05e-07	RP11-473M20.7	ENST00000570949	GENCODE	natural antisense	-2.414	4e-09	0.733333	0.000524361
682	ZG16B	NM_145252	RefSeq	-1.1261	2.05e-07	CTD-2270P14.3	ENST00000577055	GENCODE	intergenic	-1.184	6.78e-06	0.724561	0.000658097
683	ZG16B	NM_145252	RefSeq	-1.1261	2.05e-07	RP11-473M20.7	ENST00000572930	GENCODE	intronic antisense	-1.112	0.000335981	0.521053	0.023804
684	ZNF205	NM_001042428	RefSeq	-1.63221	7.12e-07	RP11-473M20.7	ENST00000572930	GENCODE	intronic antisense	-1.112	0.000335981	0.468421	0.0447556
685	ZNF324B	ENST00000336614	GENCODE	-1.04962	8.8e-05	A1BG-AS1	NR_015380	RefSeq	natural antisense	-1.278	0.000530768	0.724561	0.000658097
686	ZNF367	NM_153695	RefSeq	-1.98972	1.76e-06	LINC00092	NR_024129	RefSeq	intergenic	-1.2	0.000239544	0.754386	0.00028885
687	ZNF474	NM_207317	RefSeq	-1.41551	2.36e-05	CTC-441N14.1	ENST00000505209	GENCODE	intergenic	-1	0.00715339	0.898246	0
688	ZNF474	NM_207317	RefSeq	-1.41551	2.36e-05	CTC-210G5.1	ENST00000505546	GENCODE	natural antisense	-1	0.000879548	0.859649	0
689	ZNF750	NM_024702	RefSeq	-1.6673	7.45e-05	RP11-388C12.5	ENST00000570919	GENCODE	intergenic	-1.092	0.00152898	0.696491	0.0012776
690	ZNF774	NM_001004309	RefSeq	-1.3039	0.00118017	AK055981	uc002bow.3	UCSC_knowngene	intronic antisense	-1.489	0.0160819	0.582456	0.0101341
691	ZNF775	NM_173680	RefSeq	-1.17878	5.99e-05	RP4-584D14.6	ENST00000497366	GENCODE	intronic antisense	-1.069	0.00839855	0.598246	0.00794093
692	ZNF775	NM_173680	RefSeq	-1.17878	5.99e-05	chr7:149967450-150001750	chr7:149967450-150001750-	LincRNAs identified by Khalil et al	intergenic	-1.055	0.0146321	0.522807	0.0232737
693	ZNRF4	ENST00000222033	GENCODE	-2.18038	0.000238751	PLAC2	NR_027064	RefSeq	intergenic	-2.502	1.82e-05	0.759649	0.00024543
Negative correlation lncRNA Up and mRNA Down regulation
1	ACTN1	NM_001130004	RefSeq	-1.82335	0.00267826	XLOC_011059	TCONS_00022775	LincRNAs identified by Cabili et al	intergenic	1.083	0.00349474	-0.52807	0.0217395
2	AMBRA1	NM_017749	RefSeq	-1.06913	0.000554227	MDK	NR_073039	RefSeq	exon sense-overlapping	1.348	0.0334084	-0.473684	0.0421715
3	ANXA3	NM_005139	RefSeq	-2.19888	0.00657076	RP11-109G23.3	ENST00000564925	GENCODE	bidirectional	1.23	2.41e-06	-0.468421	0.0447556
4	ANXA3	NM_005139	RefSeq	-2.19888	0.00657076	RP11-792D21.2	ENST00000503259	GENCODE	intergenic	1.64	0.000465309	-0.74386	0.000393093
5	APCDD1	ENST00000355285	GENCODE	-1.02085	0.0142484	XLOC_012624	TCONS_00026598	LincRNAs identified by Cabili et al	intergenic	1.804	0.000894075	-0.635088	0.00429089
6	ATG13	NM_014741	RefSeq	-2.69234	9.4e-10	MDK	NR_073039	RefSeq	exon sense-overlapping	1.348	0.0334084	-0.733333	0.000524361
7	C11orf35	NM_173573	RefSeq	-2.22628	9.49e-07	MIR210HG	NR_038262	RefSeq	intergenic	1.574	0.000356198	-0.57193	0.0118526
8	C11orf35	NM_173573	RefSeq	-2.22628	9.49e-07	MIR210HG	uc009yby.2	UCSC_knowngene	intergenic	1.368	0.000231277	-0.642105	0.00378473
9	C11orf35	NM_173573	RefSeq	-2.22628	9.49e-07	MIR210HG	ENST00000534540	GENCODE	intergenic	1.202	0.0170042	-0.726316	0.000629407
10	C12orf26	NM_032230	RefSeq	-1.33022	0.0013717	CCDC59	NR_033192	RefSeq	exon sense-overlapping	1.17	0.00982194	-0.592365	0.00753116
11	CA11	ENST00000084798	GENCODE	-1.48531	0.000404599	LOC100505812	NR_040599	RefSeq	natural antisense	1.641	1.24e-05	-0.582712	0.00883882
12	CACNB1	NM_199248	RefSeq	-1.01129	9.9e-05	LRRC37A11P	ENST00000579258	pseudogene		1.205	0.0102253	-0.645614	0.00355061
13	CACNB1	ENST00000344140	GENCODE	-1.85136	1.85e-05	LRRC37A11P	ENST00000579258	pseudogene		1.205	0.0102253	-0.731579	0.000549219
14	CAMK2G	NM_172169	RefSeq	-2.15831	0.00463491	BMS1P4	ENST00000441263	pseudogene		1.056	0.000136643	-0.515789	0.0254528
15	CAMK2G	NM_001222	RefSeq	-1.89394	0.0219279	BMS1P4	ENST00000441263	pseudogene		1.056	0.000136643	-0.531579	0.0207625
16	CAP2	NM_006366	RefSeq	-4.57196	1.6e-07		BC046172	RNAdb	intergenic	1.541	6.62e-05	-0.531579	0.0207625
17	CCL14	NM_032963	RefSeq	-1.47334	1.28e-05	BC030591	uc002hkb.3	UCSC_knowngene	exon sense-overlapping	1.501	0.0286208	-0.538596	0.0189143
18	CDHR5	NM_031264	RefSeq	-1.64198	1.1e-05	MIR210HG	uc009yby.2	UCSC_knowngene	intergenic	1.368	0.000231277	-0.487719	0.0358489
19	CDHR5	NM_031264	RefSeq	-1.64198	1.1e-05	MIR210HG	ENST00000534540	GENCODE	intergenic	1.202	0.0170042	-0.584211	0.00986849
20	CDHR5	NM_031264	RefSeq	-1.64198	1.1e-05	MIR210HG	NR_038262	RefSeq	intergenic	1.574	0.000356198	-0.629825	0.00470573
21	CDK12	NM_016507	RefSeq	-1.24106	5.03e-06	LRRC37A11P	ENST00000579258	pseudogene		1.205	0.0102253	-0.57193	0.0118526
22	CDK12	NM_015083	RefSeq	-1.35503	1.42e-05	LRRC37A11P	ENST00000579258	pseudogene		1.205	0.0102253	-0.601754	0.00751056
23	CECR6	NM_031890	RefSeq	-1.46193	0.00310472	ANKRD62P1	ENST00000456726	GENCODE	intergenic	1.133	0.0445671	-0.636842	0.00415945
24	CLDN9	ENST00000445369	GENCODE	-1.54491	2.31e-07	RP11-473M20.16	ENST00000570843	GENCODE	intergenic	1.422	0.0155058	-0.570175	0.0121607
25	CLK3	ENST00000345005	GENCODE	-1.39722	5.96e-07	LOC440288	NR_038449	RefSeq	bidirectional	1.186	0.0176087	-0.67193	0.00214416
26	CLK3	ENST00000345005	GENCODE	-1.39722	5.96e-07	RP11-10O17.2	ENST00000567286	GENCODE	bidirectional	1.437	0.0064583	-0.714035	0.000852816
27	CNOT4	NM_001190847	RefSeq	-1.45934	2.53e-05		BP305238	LincRNAs identified by Khalil et al	exon sense-overlapping	1.736	4.03e-06	-0.568421	0.0124753
28	COL11A2	NM_080681	RefSeq	-1.08599	0.00563162	LOC100294145	NR_037178	RefSeq	intergenic	1.388	0.000467927	-0.568421	0.0124753
29	COL11A2	NM_080681	RefSeq	-1.08599	0.00563162	LOC100507463	NR_037176	RefSeq	intronic antisense	1.265	0.000362478	-0.577193	0.010966
30	CRLF3	NM_015986	RefSeq	-1.13686	0.0019281	LRRC37BP1	uc010csi.2	UCSC_knowngene	intergenic	1.371	0.0260403	-0.484211	0.0373544
31	CRLF3	NM_015986	RefSeq	-1.13686	0.0019281	LRRC37BP1	ENST00000431308	GENCODE	intergenic	1.452	0.0104239	-0.614035	0.00615134
32	CRYZL1	NM_145858	RefSeq	-1.15749	0.0127165	LOC100288432	NR_038974	RefSeq	intronic antisense	2.71	5.4e-07	-0.533333	0.0202874
33	CYP11A1	NM_000781	RefSeq	-2.52749	0.0001574	RP11-10O17.2	ENST00000567286	GENCODE	bidirectional	1.437	0.0064583	-0.635088	0.00429089
34	CYP11A1	NM_000781	RefSeq	-2.52749	0.0001574	LOC440288	NR_038449	RefSeq	bidirectional	1.186	0.0176087	-0.640351	0.00390643
35	DAXX	NM_001141969	RefSeq	-1.10462	0.00129955	LOC100294145	NR_037178	RefSeq	intergenic	1.388	0.000467927	-0.484211	0.0373544
36	DAXX	NM_001141969	RefSeq	-1.10462	0.00129955	LOC100507463	NR_037176	RefSeq	intronic antisense	1.265	0.000362478	-0.7	0.00118136
37	DCAF10	NM_024345	RefSeq	-1.13662	2.56e-08	BC014180	uc004aaa.3	UCSC_knowngene	intergenic	2.031	1.95e-06	-0.685965	0.00160499
38	DOC2A	NM_003586	RefSeq	-1.11014	0.00394952	BC029255	uc002duh.1	UCSC_knowngene	intronic antisense	1.731	0.00287803	-0.540351	0.0184736
39	EMR2	ENST00000315576	GENCODE	-1.50963	1.33e-05	XLOC_012980	TCONS_00026907	LincRNAs identified by Cabili et al	intergenic	1.906	6.88e-06	-0.559649	0.0141488
40	ENAH	NM_001008493	RefSeq	-1.63123	0.000148806	RP11-496N12.6	ENST00000428642	GENCODE	intergenic	1.256	7.19e-05	-0.564912	0.0131243
41	F2	NM_000506	RefSeq	-1.48426	0.000185515	MDK	NR_073039	RefSeq	exon sense-overlapping	1.348	0.0334084	-0.510526	0.0271916
42	FAM221A	NM_199136	RefSeq	-1.60246	0.00497166	XLOC_006376	TCONS_00013728	LincRNAs identified by Cabili et al	intergenic	1.304	0.0117777	-0.607018	0.00690084
43	FBXO10	ENST00000432825	GENCODE	-1.04071	0.00348957	BC014180	uc004aaa.3	UCSC_knowngene	intergenic	2.031	1.95e-06	-0.466667	0.0456439
44	FZD9	ENST00000344575	GENCODE	-2.18306	3.82e-05	NCF1B	ENST00000423083	GENCODE	intergenic	1.042	0.00047889	-0.587719	0.00935427
45	GABBR1	NM_001470	RefSeq	-1.62287	1.04e-05	HLA-J	ENST00000494367	pseudogene		1.966	0.029671	-0.587719	0.00935427
46	GH1	NM_000515	RefSeq	-1.79853	0.00468036	RP11-329L6.1	ENST00000582965	GENCODE	intergenic	1.517	0.00208732	-0.463158	0.0474618
47	GH1	NM_000515	RefSeq	-1.79853	0.00468036	LOC729683	NR_046273	RefSeq	natural antisense	1.157	0.00757853	-0.535088	0.0198211
48	GLI2	NM_005270	RefSeq	-1.13375	0.00108443	XLOC_001643	TCONS_00003837	LincRNAs identified by Cabili et al	intergenic	1.076	0.0161854	-0.473684	0.0421715
49	GLI2	NM_005270	RefSeq	-1.13375	0.00108443	AC073257.2	ENST00000413991	GENCODE	intergenic	1.782	1.53e-05	-0.503509	0.0296556
50	GPIHBP1	ENST00000330824	GENCODE	-1.13442	0.00106807	RP13-582O9.5	ENST00000524335	GENCODE	intergenic	1.226	0.00410701	-0.724561	0.000658097
51	GPM6B	NM_001001994	RefSeq	-1.15916	1.48e-06	GS1-600G8.5	ENST00000412485	GENCODE	intergenic	2.468	0.000613218	-0.573684	0.0115508
52	GPM6B	NM_001001994	RefSeq	-1.15916	1.48e-06	GS1-600G8.5	ENST00000443965	GENCODE	intergenic	2.447	0.000372914	-0.675439	0.00199731
53	GPR88	NM_022049	RefSeq	-1.34881	5e-05	RP11-421L21.3	ENST00000453011	GENCODE	bidirectional	1.209	0.0106801	-0.831579	1.82368e-06
54	GSTA1	NM_145740	RefSeq	-1.0102	0.0170497	EFHC1	NR_033327	RefSeq	exon sense-overlapping	1.699	0.0123967	-0.580702	0.0104055
55	HFM1	ENST00000370425	GENCODE	-1.72168	0.000351943	RP4-665J23.1	ENST00000455680	GENCODE	intergenic	1.558	0.00104786	-0.468421	0.0447556
56	HFM1	ENST00000370425	GENCODE	-1.72168	0.000351943	AK022898	uc001dnu.1	UCSC_knowngene	intergenic	1.451	0.00194463	-0.521053	0.023804
57	HIST1H2BF	NM_003522	RefSeq	-1.58785	0.00274366	BTN2A3P	uc011dkm.2	UCSC_knowngene	intergenic	2.524	3.41e-06	-0.718736	0.000526119
58	HLA-G	ENST00000428701	GENCODE	-2.32924	1.14e-07	HLA-J	ENST00000494367	pseudogene		1.966	0.029671	-0.577193	0.010966
59	HMG20A	NM_018200	RefSeq	-1.67835	4.26e-05	RP11-114H24.4	ENST00000568184	GENCODE	intergenic	1.482	0.0225012	-0.736842	0.000477298
60	HNF1B	NM_000458	RefSeq	-1.00756	0.00176707	LOC284100	uc002hom.1	UCSC_knowngene	intergenic	1.209	0.0276369	-0.47193	0.0430195
61	HOXB1	NM_002144	RefSeq	-1.97823	0.000115339	HOXB-AS1	ENST00000504972	GENCODE	natural antisense	1.891	0.00273384	-0.605263	0.00709942
62	HOXB1	NM_002144	RefSeq	-1.97823	0.000115339	RP11-463M16.4	ENST00000504438	pseudogene		1.561	0.00128965	-0.67193	0.00214416
63	HOXB1	NM_002144	RefSeq	-1.97823	0.000115339	RP11-463M16.4	ENST00000508743	GENCODE	intronic antisense	1.544	0.00214067	-0.722807	0.000687814
64	HOXB9	NM_024017	RefSeq	-1.79034	3.99e-05	HOXB-AS1	ENST00000504972	GENCODE	natural antisense	1.891	0.00273384	-0.6	0.0077233
65	HOXB9	NM_024017	RefSeq	-1.79034	3.99e-05	RP11-463M16.4	ENST00000504438	pseudogene		1.561	0.00128965	-0.712281	0.000889312
66	HOXB9	NM_024017	RefSeq	-1.79034	3.99e-05	RP11-463M16.4	ENST00000508743	GENCODE	intronic antisense	1.544	0.00214067	-0.778947	0.000126481
67	HPDL	NM_032756	RefSeq	-1.11872	0.000109108	RP11-767N6.7	ENST00000430643	GENCODE	intron sense-overlapping	1.149	0.0454891	-0.477193	0.0405147
68	IRF7	ENST00000397566	GENCODE	-1.47728	1.42e-05	RP11-326C3.7	ENST00000526612	GENCODE	intronic antisense	1.16	9.72e-05	-0.475439	0.0413366
69	IRF7	ENST00000397566	GENCODE	-1.47728	1.42e-05	MIR210HG	NR_038262	RefSeq	intergenic	1.574	0.000356198	-0.503509	0.0296556
70	IRF7	ENST00000397566	GENCODE	-1.47728	1.42e-05	MIR210HG	uc009yby.2	UCSC_knowngene	intergenic	1.368	0.000231277	-0.529825	0.0212465
71	IRF7	ENST00000397566	GENCODE	-1.47728	1.42e-05	MIR210HG	ENST00000534540	GENCODE	intergenic	1.202	0.0170042	-0.666667	0.00238082
72	KCNAB1	NM_172160	RefSeq	-1.96561	0.00232591	AK130481	uc003fap.1	UCSC_knowngene	exon sense-overlapping	1.651	0.029772	-0.877193	0
73	KNDC1	NM_152643	RefSeq	-1.44058	0.0194003	XLOC_009007	TCONS_00018653	LincRNAs identified by Cabili et al	intergenic	1.803	0.0156158	-0.657895	0.00282231
74	KNDC1	NM_152643	RefSeq	-1.44058	0.0194003	XLOC_009007	TCONS_00019067	LincRNAs identified by Cabili et al	intergenic	1.703	0.0151536	-0.680702	0.00179245
75	KNDC1	NM_152643	RefSeq	-1.44058	0.0194003	XLOC_009007	TCONS_00018656	LincRNAs identified by Cabili et al	intergenic	1.876	0.0139304	-0.687719	0.00154617
76	LOC643037	NM_001190462	RefSeq	-1.10127	0.000490445	RP11-680H20.2	ENST00000515097	GENCODE	intergenic	1.167	0.00869309	-0.47193	0.0430195
77	LY6H	ENST00000430474	GENCODE	-2.92553	0.000772335	RP13-582O9.5	ENST00000521207	GENCODE	intergenic	1.222	0.00100307	-0.614035	0.00615134
78	LYRM1	NM_001128302	RefSeq	-1.08095	0.00532012	LOC23117	uc010bwt.2	UCSC_knowngene	natural antisense	1.018	0.00429759	-0.578947	0.0106827
79	MAPK15	NM_139021	RefSeq	-2.06019	1.82e-07	RP13-582O9.5	ENST00000524335	GENCODE	intergenic	1.226	0.00410701	-0.682456	0.00172809
80	MED8	NM_052877	RefSeq	-1.40823	1.04e-06	LOC100132774	uc001cjy.3	UCSC_knowngene	natural antisense	1.14	0.000989066	-0.513383	0.0245684
81	MED8	NM_052877	RefSeq	-1.40823	1.04e-06	KDM4A-AS1	NR_033827	RefSeq	natural antisense	1.24	0.00139579	-0.595875	0.0070966
82	MGAT4B	NM_014275	RefSeq	-1.13977	0.000177083	HMGB3P22	ENST00000442010	GENCODE	natural antisense	1.539	0.000291292	-0.666667	0.00238082
83	MOBP	NM_182935	RefSeq	-4.92174	1.31e-08	XLOC_002618	TCONS_00005993	LincRNAs identified by Cabili et al	intergenic	1.177	0.000212348	-0.464912	0.046546
84	MOG	NM_001008229	RefSeq	-2.16054	2.05e-06	HLA-J	ENST00000494367	pseudogene		1.966	0.029671	-0.682456	0.00172809
85	MPLKIP	NM_138701	RefSeq	-1.07164	0.000705543	AC004988.1	ENST00000415237	GENCODE	intronic antisense	2.167	0.000226775	-0.536842	0.0193634
86	NT5DC1	NM_152729	RefSeq	-1.67494	0.0259028	AK093256	uc003pwo.1	UCSC_knowngene	exon sense-overlapping	1.255	0.0132542	-0.508772	0.0277917
87	ODF3B	ENST00000329363	GENCODE	-1.01677	0.000180476	AC002055.4	ENST00000463325	GENCODE	bidirectional	1.361	0.00245327	-0.64386	0.00366614
88	ODF3B	ENST00000329363	GENCODE	-1.01677	0.000180476	RPL23AP82	uc003bnq.1	UCSC_knowngene	bidirectional	1.259	0.000985153	-0.65614	0.00291815
89	ODF3B	ENST00000329363	GENCODE	-1.01677	0.000180476	RPL23AP82	uc010hbj.3	UCSC_knowngene	bidirectional	1.152	0.0483809	-0.722807	0.000687814
90	ODF3B	ENST00000329363	GENCODE	-1.01677	0.000180476	AC002055.4	ENST00000467796	GENCODE	intronic antisense	1.179	0.0439461	-0.722807	0.000687814
91	OLFM1	NM_014279	RefSeq	-1.6294	0.0131397	XLOC_007604	TCONS_00016212	LincRNAs identified by Cabili et al	intergenic	1.377	0.000307589	-0.721053	0.000718586
92	OR7C2	ENST00000248072	GENCODE	-1.43418	0.00103522	XLOC_012980	TCONS_00026907	LincRNAs identified by Cabili et al	intergenic	1.906	6.88e-06	-0.698246	0.00122872
93	PAOX	NM_207128	RefSeq	-1.22875	1.93e-05	XLOC_009007	TCONS_00018656	LincRNAs identified by Cabili et al	intergenic	1.876	0.0139304	-0.470175	0.0438809
94	PAOX	NM_207128	RefSeq	-1.22875	1.93e-05	XLOC_009007	TCONS_00018653	LincRNAs identified by Cabili et al	intergenic	1.803	0.0156158	-0.473684	0.0421715
95	PAOX	NM_207128	RefSeq	-1.22875	1.93e-05	XLOC_009007	TCONS_00019067	LincRNAs identified by Cabili et al	intergenic	1.703	0.0151536	-0.482456	0.0381257
96	PARK2	NM_013987	RefSeq	-1.09087	0.00079496		AK094629R	LincRNAs identified by Khalil et al	exon sense-overlapping	1.401	0.010408	-0.594737	0.00839121
97	PDDC1	NM_182612	RefSeq	-2.35405	1.13e-05	MIR210HG	ENST00000534540	GENCODE	intergenic	1.202	0.0170042	-0.524561	0.022753
98	PDE1B	NM_000924	RefSeq	-1.21782	1.59e-05	RP11-968A15.2	ENST00000547177	GENCODE	intronic antisense	1.589	0.000804099	-0.592982	0.00862403
99	PGBD1	NM_032507	RefSeq	-1.11925	0.00225505	ZNF192P1	ENST00000440790	GENCODE	intergenic	1.101	0.00568151	-0.596491	0.00816354
100	PLA2G4C	NM_003706	RefSeq	-1.75085	0.0155269	LOC100505812	NR_040599	RefSeq	natural antisense	1.641	1.24e-05	-0.708772	0.000966054
101	PLAG1	NM_001114635	RefSeq	-1.28391	3.93e-06	LOC100507632	NR_038236	RefSeq	intergenic	1.149	0.030617	-0.631579	0.00456396
102	PML	NM_033240	RefSeq	-1.35668	1.23e-05	LOC440288	NR_038449	RefSeq	bidirectional	1.186	0.0176087	-0.564912	0.0131243
103	PML	NM_033240	RefSeq	-1.35668	1.23e-05	RP11-10O17.2	ENST00000567286	GENCODE	bidirectional	1.437	0.0064583	-0.566667	0.0127964
104	POLM	NM_013284	RefSeq	-1.93094	5e-05	POLR2J4	uc003tjh.2	UCSC_knowngene	intergenic	1.599	1.55e-07	-0.475439	0.0413366
105	POLM	NM_013284	RefSeq	-1.93094	5e-05	POLR2J4	ENST00000326391	GENCODE	intergenic	1.212	4.05e-06	-0.540351	0.0184736
106	POLR2J2	NM_032959	RefSeq	-1.08072	7.76e-05	RP11-163E9.2	ENST00000476426	pseudogene		1.185	2.41e-05	-0.657895	0.00282231
107	POLR2J2	NM_032959	RefSeq	-1.08072	7.76e-05	LOC100630923	NR_038967	RefSeq	exon sense-overlapping	1.503	0.0386243	-0.724561	0.000658097
108	POMGNT1	NM_017739	RefSeq	-1.338	2.56e-05	RP11-767N6.7	ENST00000430643	GENCODE	intron sense-overlapping	1.149	0.0454891	-0.566667	0.0127964
109	PRKAR1B	NM_002735	RefSeq	-1.52473	0.000120065	AK090593	uc003skf.1	UCSC_knowngene	bidirectional	1.15	0.0209611	-0.663158	0.0025501
110	PRKAR1B	NM_002735	RefSeq	-1.52473	0.000120065	AK123998	uc021zyp.1	UCSC_knowngene	exon sense-overlapping	1.258	0.0282131	-0.668421	0.00229968
111	PRKCB	NM_212535	RefSeq	-4.55237	1.77e-06	CTD-2270L9.4	ENST00000562842	GENCODE	natural antisense	1.929	7.47e-07	-0.480702	0.0389093
112	PRKCB	NM_002738	RefSeq	-2.77663	0.0060781	CTD-2313J23.1	ENST00000566929	GENCODE	intergenic	1.267	1.54e-05	-0.670175	0.00222081
113	PSTPIP1	NM_003978	RefSeq	-1.78428	1.44e-07	RP11-797A18.4	ENST00000569742	GENCODE	intergenic	1.799	0.00341951	-0.568421	0.0124753
114	RAB33B	NM_031296	RefSeq	-1.209	5.86e-06	PPP1R14BP3	ENST00000514727	pseudogene		2.16	4.52e-08	-0.814035	2.19525e-05
115	RAI14	NM_001145525	RefSeq	-1.69775	0.00193657	RP11-1023L17.1	ENST00000507274	pseudogene		1.04	0.0258301	-0.494076	0.0315445
116	RASGRF1	NM_153815	RefSeq	-3.68737	1.27e-06	RP11-358L4.1	ENST00000561560	GENCODE	intergenic	2.827	3.99e-06	-0.626316	0.00500009
117	RIC8A	NM_021932	RefSeq	-1.37424	1.85e-06	MIR210HG	uc009yby.2	UCSC_knowngene	intergenic	1.368	0.000231277	-0.505263	0.0290236
118	RIC8A	NM_021932	RefSeq	-1.37424	1.85e-06	MIR210HG	ENST00000534540	GENCODE	intergenic	1.202	0.0170042	-0.538596	0.0189143
119	RNH1	NM_203384	RefSeq	-1.63714	4.98e-06	MIR210HG	uc009yby.2	UCSC_knowngene	intergenic	1.368	0.000231277	-0.522807	0.0232737
120	RNH1	NM_203384	RefSeq	-1.63714	4.98e-06	MIR210HG	ENST00000534540	GENCODE	intergenic	1.202	0.0170042	-0.657895	0.00282231
121	RUSC1-AS1	NM_001039517	RefSeq	-1.01088	0.00160356	BC041646	uc001flf.3	UCSC_knowngene	intronic antisense	1.016	0.0236514	-0.631579	0.00456396
122	SBF1	NM_002972	RefSeq	-1.99415	0.00203686	RPL23AP82	uc003bnq.1	UCSC_knowngene	bidirectional	1.259	0.000985153	-0.485965	0.0365955
123	SBF1	NM_002972	RefSeq	-1.99415	0.00203686	AC002055.4	ENST00000463325	GENCODE	bidirectional	1.361	0.00245327	-0.563158	0.0134589
124	SBF1	NM_002972	RefSeq	-1.99415	0.00203686	RPL23AP82	uc010hbj.3	UCSC_knowngene	bidirectional	1.152	0.0483809	-0.566667	0.0127964
125	SBF1	NM_002972	RefSeq	-1.99415	0.00203686	AC002055.4	ENST00000467796	GENCODE	intronic antisense	1.179	0.0439461	-0.589474	0.00910547
126	SCAMP3	NM_052837	RefSeq	-1.37128	2.29e-06	BC041646	uc001flf.3	UCSC_knowngene	intronic antisense	1.016	0.0236514	-0.605263	0.00709942
127	SCGB1A1	NM_003357	RefSeq	-1.97152	8.5e-08	SNHG1	ENST00000541578	GENCODE	bidirectional	1.444	0.00309522	-0.522807	0.0232737
128	SDR16C5	NM_138969	RefSeq	-1.64295	5.44e-06	LOC100507632	NR_038236	RefSeq	intergenic	1.149	0.030617	-0.542105	0.0180412
129	SEMA3F	NM_004186	RefSeq	-1.22784	0.00013955	XLOC_002650	TCONS_00006023	LincRNAs identified by Cabili et al	intergenic	1.297	0.00338539	-0.57193	0.0118526
130	SLC1A6	ENST00000221742	GENCODE	-1.08342	6.8e-08	XLOC_012980	TCONS_00026907	LincRNAs identified by Cabili et al	intergenic	1.906	6.88e-06	-0.636842	0.00415945
131	SLC2A5	NM_001135585	RefSeq	-1.64523	1.1e-05	RP3-510D11.2	ENST00000412639	GENCODE	intergenic	1.385	0.00273689	-0.510526	0.0271916
132	SLCO2B1	NM_001145211	RefSeq	-2.12242	1.19e-05	RP11-939C17.2	ENST00000534545	GENCODE	natural antisense	1.336	0.000480045	-0.536842	0.0193634
133	SMCR8	NM_144775	RefSeq	-1.29823	5.42e-06	RP11-815I9.4	ENST00000578214	GENCODE	intron sense-overlapping	1.44	0.035905	-0.498246	0.0316174
134	SNAP25	NM_003081	RefSeq	-2.19017	0.0194708	RP1-278O22.1	ENST00000417299	GENCODE	intergenic	1.151	0.0172125	-0.705263	0.00104802
135	SPECC1	NM_001033555	RefSeq	-1.37155	8.18e-07	UPF3AP2	ENST00000578315	GENCODE	intergenic	1.124	0.016046	-0.715789	0.000817526
136	SSBP4	NM_032627	RefSeq	-1.06881	5.71e-05	XLOC_012991	TCONS_00026930	LincRNAs identified by Cabili et al	intergenic	1.016	0.00696184	-0.545614	0.0172008
137	SSH3	NM_017857	RefSeq	-1.39806	1.08e-05	FAM86C2P	ENST00000528684	pseudogene		1.87	6.41e-05	-0.554386	0.0152372
138	STRA6	NM_022369	RefSeq	-1.14023	0.000118589	LOC440288	NR_038449	RefSeq	bidirectional	1.186	0.0176087	-0.647653	0.00271635
139	STRA6	NM_022369	RefSeq	-1.14023	0.000118589	RP11-10O17.2	ENST00000567286	GENCODE	bidirectional	1.437	0.0064583	-0.702062	0.000805638
140	TAP1	NM_000593	RefSeq	-1.38458	1.75e-06	LOC100294145	NR_037178	RefSeq	intergenic	1.388	0.000467927	-0.5	0.0309524
141	TAPBP	NM_172209	RefSeq	-1.80492	8.76e-08	LOC100294145	NR_037178	RefSeq	intergenic	1.388	0.000467927	-0.715789	0.000817526
142	TCHP	NM_032300	RefSeq	-1.06706	0.00486722		AI554154	LincRNAs identified by Khalil et al	intergenic	1.715	0.00527819	-0.750877	0.000320886
143	TMC8	ENST00000318430	GENCODE	-1.33939	0.00562486	EPR-1	uc021uec.1	UCSC_knowngene	natural antisense	1.524	0.000104049	-0.463158	0.0474618
144	TMEM125	ENST00000439858	GENCODE	-2.67099	1.1e-07	LOC100132774	uc001cjy.3	UCSC_knowngene	natural antisense	1.14	0.000989066	-0.514035	0.0260222
145	TMEM125	ENST00000439858	GENCODE	-2.67099	1.1e-07	KDM4A-AS1	NR_033827	RefSeq	natural antisense	1.24	0.00139579	-0.701754	0.00113548
146	TMEM217	NM_145316	RefSeq	-1.36767	0.00256958	RP1-153P14.3	ENST00000434901	pseudogene		1.686	0.00210092	-0.608772	0.00670683
147	TMEM229A	NM_001136002	RefSeq	-1.85196	0.00742171	XLOC_006223	TCONS_00013572	LincRNAs identified by Cabili et al	intergenic	1.075	0.00386565	-0.536842	0.0193634
148	TMEM30B	NM_001017970	RefSeq	-1.00093	3.31e-06	RP11-618G20.4	ENST00000557544	GENCODE	natural antisense	1.07	0.00450096	-0.480702	0.0389093
149	TMEM55B	NM_144568	RefSeq	-2.28959	2.79e-08	RP11-219E7.4	ENST00000553534	GENCODE	intergenic	1.006	0.0110331	-0.496491	0.0322937
150	TOP3A	NM_004618	RefSeq	-1.59745	3.9e-05	RP11-815I9.4	ENST00000578214	GENCODE	intron sense-overlapping	1.44	0.035905	-0.494737	0.0329814
151	TTLL10	ENST00000379289	GENCODE	-1.27369	0.000137205	FAM41C	ENST00000427857	GENCODE	intergenic	1.636	0.00592899	-0.596491	0.00816354
152	TTLL10	ENST00000379289	GENCODE	-1.27369	0.000137205	FAM41C	NR_027055	RefSeq	intergenic	1.274	0.00958143	-0.626316	0.00500009
153	TTLL10	ENST00000379289	GENCODE	-1.27369	0.000137205	FAM41C	ENST00000432963	GENCODE	intergenic	1.242	0.00712271	-0.661404	0.00263834
154	TTLL10	ENST00000379289	GENCODE	-1.27369	0.000137205	LOC643837	uc001abr.1	UCSC_knowngene	intergenic	1.073	0.00110141	-0.735088	0.000500396
155	TTLL10	ENST00000379289	GENCODE	-1.27369	0.000137205	LOC643837	NR_047522	RefSeq	intergenic	1.513	0.0339313	-0.794737	6.56523e-05
156	TTLL6	NM_173623	RefSeq	-1.16839	5.22e-07	RP11-463M16.4	ENST00000508743	GENCODE	intronic antisense	1.544	0.00214067	-0.497587	0.0301734
157	TTLL6	NM_173623	RefSeq	-1.16839	5.22e-07	RP11-463M16.4	ENST00000504438	pseudogene		1.561	0.00128965	-0.504607	0.0275708
158	UBAP2	ENST00000360802	GENCODE	-1.86457	0.00539582	XLOC_007326	TCONS_00016565	LincRNAs identified by Cabili et al	intergenic	1.821	0.0101494	-0.52807	0.0217395
159	UNC45A	NM_018671	RefSeq	-1.06635	9.11e-05	AK054837	uc021suk.1	UCSC_knowngene	exon sense-overlapping	1.339	0.00370978	-0.505263	0.0290236
160	VSTM2L	NM_080607	RefSeq	-1.52857	0.00108653	RP4-564F22.2	ENST00000413755	GENCODE	intergenic	1.055	0.0445235	-0.515789	0.0254528
161	VSTM2L	NM_080607	RefSeq	-1.52857	0.00108653	RP4-564F22.2	ENST00000456953	GENCODE	intergenic	1.073	2.69e-05	-0.533333	0.0202874
162	VSTM2L	NM_080607	RefSeq	-1.52857	0.00108653	LOC388796	uc002xii.3	UCSC_knowngene	intergenic	1.105	0.000251091	-0.605263	0.00709942
163	WWTR1	NM_001168280	RefSeq	-1.00038	0.000140165	XLOC_002865	TCONS_00007003	LincRNAs identified by Cabili et al	intergenic	1.421	0.000282624	-0.689474	0.0014891
164	WWTR1	NM_001168280	RefSeq	-1.00038	0.000140165	CP	NR_046371	RefSeq	exon sense-overlapping	3.868	6.05e-05	-0.703509	0.00109104
165	ZNF324B	ENST00000336614	GENCODE	-1.04962	8.8e-05	AC016629.2	ENST00000492393	GENCODE	intergenic	1.328	0.00277399	-0.470175	0.0438809
Negative correlation lncRNA Down and mRNA Up regulation
1	ABHD5	NM_016006	RefSeq	1.39681	0.0167168	RP4-672N11.1	ENST00000432423	GENCODE	intergenic	-1.476	0.0246078	-0.675439	0.00199731
2	ABI1	NM_001012752	RefSeq	1.47496	0.0266967	RP13-16H11.1	ENST00000434458	GENCODE	intergenic	-2.48	2.73e-07	-0.731579	0.000549219
3	ACAN	ENST00000439576	GENCODE	1.01921	0.0406136	RP11-326A19.3	ENST00000565547	GENCODE	intronic antisense	-1.324	0.00619668	-0.470175	0.0438809
4	ACAN	ENST00000439576	GENCODE	1.01921	0.0406136	RP11-97O12.2	ENST00000560368	GENCODE	intergenic	-1.274	0.00160056	-0.545614	0.0172008
5	ACOX2	NM_003500	RefSeq	1.28067	0.0427959	XLOC_002674	TCONS_00006033	LincRNAs identified by Cabili et al	intergenic	-1.102	0.0300911	-0.580702	0.0104055
6	ACP1	NM_004300	RefSeq	1.55407	0.0107751	AC092159.2	ENST00000445418	GENCODE	natural antisense	-1.912	6.43e-07	-0.47193	0.0430195
7	ACP1	NM_004300	RefSeq	1.55407	0.0107751	AC079779.4	ENST00000427831	GENCODE	intronic antisense	-1.085	0.000331738	-0.529825	0.0212465
8	ACP1	NM_004300	RefSeq	1.55407	0.0107751	XLOC_001309	TCONS_00003535	LincRNAs identified by Cabili et al	intergenic	-1.199	0.000309629	-0.538596	0.0189143
9	ACP1	NM_004300	RefSeq	1.55407	0.0107751	XLOC_001926	TCONS_00005051	LincRNAs identified by Cabili et al	intergenic	-1.255	0.0012265	-0.561404	0.0138004
10	ACP1	NM_004300	RefSeq	1.55407	0.0107751	AC116609.1	ENST00000456255	GENCODE	intergenic	-1.1	0.0145853	-0.619298	0.00563401
11	ACTA2	NM_001141945	RefSeq	1.55854	0.048984	RP11-149I23.3	ENST00000437032	GENCODE	intronic antisense	-1.077	0.00447436	-0.782456	0.000110543
12	ACTC1	NM_005159	RefSeq	1.45845	0.00272234	HMlincRNA892	HMlincRNA892+	LincRNAs identified by Khalil et al	intergenic	-1.146	0.0019326	-0.542105	0.0180412
13	ACTG1	NM_001614	RefSeq	2.16069	0.0437561	AATK-AS1	ENST00000414089	GENCODE	intronic antisense	-1.223	0.000407993	-0.666667	0.00238082
14	ACTG1	NM_001614	RefSeq	2.16069	0.0437561	RP11-1055B8.3	ENST00000570929	GENCODE	intergenic	-1.766	1.03e-06	-0.67193	0.00214416
15	ADK	NM_001123	RefSeq	1.04728	0.0346514		AW270668	LincRNAs identified by Khalil et al	intergenic	-1.004	0.00257644	-0.664912	0.00246427
16	AKAP13	NM_007200	RefSeq	1.00387	0.0195829	RP11-561C5.4	ENST00000560405	GENCODE	intergenic	-1.176	0.000276803	-0.535088	0.0198211
17	AKAP13	NM_007200	RefSeq	1.00387	0.0195829	RP11-561C5.3	ENST00000558282	pseudogene		-1.104	0.00499634	-0.614035	0.00615134
18	AKIRIN1	NM_001136275	RefSeq	1.12766	0.0186197	chr1:38888750-38900850	chr1:38888750-38900850+	LincRNAs identified by Khalil et al	intergenic	-2.447	7.37e-05	-0.594737	0.00839121
19	AKIRIN1	NM_024595	RefSeq	1.78598	0.00275703	chr1:38888750-38900850	chr1:38888750-38900850+	LincRNAs identified by Khalil et al	intergenic	-2.447	7.37e-05	-0.622807	0.00530932
20	ALOX5AP	NM_001629	RefSeq	1.68039	0.0268696	XLOC_010561	TCONS_00021963	LincRNAs identified by Cabili et al	intergenic	-1.996	5.16e-06	-0.766667	0.000195408
21	AMDHD2	NM_015944	RefSeq	1.1616	1.95e-06	AC141586.5	ENST00000567242	pseudogene		-1.075	0.0121	-0.536842	0.0193634
22	ANAPC11	NM_001002244	RefSeq	1.17838	0.0149597	RP11-1055B8.3	ENST00000570929	GENCODE	intergenic	-1.766	1.03e-06	-0.614035	0.00615134
23	ANKHD1	NM_017978	RefSeq	1.19078	0.0066255	CTC-329D1.3	ENST00000520443	GENCODE	intergenic	-1.905	3.79e-05	-0.614035	0.00615134
24	ANKRD22	NM_144590	RefSeq	2.20465	0.0249204	RP11-149I23.3	ENST00000437032	GENCODE	intronic antisense	-1.077	0.00447436	-0.607018	0.00690084
25	ANKRD46	NM_198401	RefSeq	2.03162	0.000776114	KB-1083B1.1	ENST00000521625	GENCODE	intronic antisense	-1.955	3.34e-05	-0.550877	0.0159996
26	ANXA2	NM_001002858	RefSeq	3.93435	0.00102671	RP11-219B17.1	ENST00000558235	GENCODE	intronic antisense	-1.284	0.0290346	-0.731579	0.000549219
27	AOAH	NM_001637	RefSeq	1.14793	0.0269811	AOAH-IT1	ENST00000449672	GENCODE	intron sense-overlapping	-1.844	0.0045633	-0.505263	0.0290236
28	APH1B	NM_031301	RefSeq	1.22281	0.00674023	RP11-1069G10.2	ENST00000557900	GENCODE	intergenic	-1.79	3.46e-08	-0.807018	3.46999e-05
29	APH1B	NM_001145646	RefSeq	1.21834	0.00390706	RP11-1069G10.2	ENST00000557900	GENCODE	intergenic	-1.79	3.46e-08	-0.822807	1.006e-05
30	APRT	NM_000485	RefSeq	1.01269	1.45e-05	MGC23284	NR_024399	RefSeq	intronic antisense	-2.811	5.3e-10	-0.470175	0.0438809
31	APRT	NM_001030018	RefSeq	1.06305	0.000100812	MGC23284	NR_024399	RefSeq	intronic antisense	-2.811	5.3e-10	-0.526316	0.0222416
32	ARG2	NM_001172	RefSeq	1.03471	0.0109929	CTD-2566J3.1	ENST00000554679	GENCODE	intronic antisense	-1.098	0.000651346	-0.480702	0.0389093
33	ARHGAP11A	NM_014783	RefSeq	1.48662	0.0167474	RP11-758N13.1	ENST00000558441	GENCODE	natural antisense	-1.624	0.000470422	-0.680702	0.00179245
34	ARHGAP24	NM_001025616	RefSeq	1.00806	0.0237301	RP13-514E23.1	ENST00000564854	GENCODE	intergenic	-2.475	2.23e-06	-0.570175	0.0121607
35	ARPC3	NM_005719	RefSeq	1.13418	0.000142414	RP1-46F2.2	ENST00000553177	GENCODE	intergenic	-1.265	5.7e-05	-0.864912	0
36	ASPN	NM_017680	RefSeq	1.54669	0.0201928	ANKRD19P	ENST00000465736	GENCODE	intergenic	-4.047	5.61e-10	-0.536842	0.0193634
37	ATP6V0E1	NM_003945	RefSeq	2.00942	0.00250321	XLOC_005083	TCONS_00010556	LincRNAs identified by Cabili et al	intergenic	-2.028	0.000196183	-0.850877	0
38	ATP6V1G1	NM_004888	RefSeq	1.54111	0.00115484	RP11-402G3.5	ENST00000415101	GENCODE	intergenic	-1.701	5.8e-05	-0.533333	0.0202874
39	ATRAID	NM_016085	RefSeq	1.81251	5.14e-05	XLOC_001406	TCONS_00003616	LincRNAs identified by Cabili et al	intergenic	-2.204	3.57e-07	-0.504607	0.0275708
40	ATRAID	NM_016085	RefSeq	1.81251	5.14e-05	XLOC_001406	TCONS_00003614	LincRNAs identified by Cabili et al	intergenic	-1.261	0.00820123	-0.515138	0.024
41	ATRAID	NM_016085	RefSeq	1.81251	5.14e-05	XLOC_001406	TCONS_00003611	LincRNAs identified by Cabili et al	intergenic	-1.564	1.21e-07	-0.795963	4.58212e-05
42	B4GALT5	NM_004776	RefSeq	1.19298	0.0042176	RP11-112L6.4	ENST00000411453	GENCODE	intergenic	-2.331	8.27e-06	-0.468421	0.0447556
43	BAALC	NM_001024372	RefSeq	1.68568	4.35e-05	KB-1507C5.3	ENST00000523791	GENCODE	intergenic	-1.438	3.45e-05	-0.712593	0.000617615
44	BAALC	NM_024812	RefSeq	1.19617	0.000329611	KB-1507C5.3	ENST00000523791	GENCODE	intergenic	-1.438	3.45e-05	-0.72807	0.000601715
45	BACE2	ENST00000347667	GENCODE	1.78081	0.00847785	LINC00479	ENST00000457881	GENCODE	intergenic	-1.116	0.000414086	-0.617544	0.00580234
46	BACE2	ENST00000328735	GENCODE	2.31655	0.000445649	LINC00479	ENST00000457881	GENCODE	intergenic	-1.116	0.000414086	-0.647368	0.00343807
47	BACE2	ENST00000330333	GENCODE	2.1402	0.000477926	LINC00479	ENST00000457881	GENCODE	intergenic	-1.116	0.000414086	-0.714035	0.000852816
48	BANP	ENST00000393207	GENCODE	1.21707	0.036092	RP11-863P13.4	ENST00000566351	GENCODE	intronic antisense	-2.434	0.000427592	-0.731579	0.000549219
49	BAX	NM_138764	RefSeq	1.78445	1.79e-05	AC008888.7	ENST00000483163	GENCODE	intronic antisense	-1.144	0.00425115	-0.65614	0.00291815
50	BAX	NM_138761	RefSeq	1.56858	3.17e-05	AC008888.7	ENST00000483163	GENCODE	intronic antisense	-1.144	0.00425115	-0.752632	0.000304546
51	BAX	NM_138763	RefSeq	1.64367	0.0409233	AC008888.7	ENST00000483163	GENCODE	intronic antisense	-1.144	0.00425115	-0.829825	3.21707e-06
52	BCAP29	ENST00000379119	GENCODE	1.61108	0.00790174	AC078937.4	ENST00000449741	GENCODE	natural antisense	-1.453	0.000457606	-0.621053	0.0054697
53	BCL2A1	NM_001114735	RefSeq	1.81672	7.29e-06	RP11-210M15.3	ENST00000561432	GENCODE	intergenic	-1.315	0.000263692	-0.531579	0.0207625
54	BCL2A1	NM_004049	RefSeq	2.11799	2.7e-06	RP11-210M15.3	ENST00000561432	GENCODE	intergenic	-1.315	0.000263692	-0.577193	0.010966
55	BTBD1	NM_001011885	RefSeq	1.4541	0.0109447	LOC283692	NR_046096	RefSeq	intronic antisense	-1.639	0.00860894	-0.510526	0.0271916
56	BUB1	NM_004336	RefSeq	4.78061	3.23e-11	RP13-1039J1.3	ENST00000456683	GENCODE	intergenic	-3.091	7.62e-06	-0.492982	0.0336806
57	BZW1	NM_014670	RefSeq	1.96549	1.17e-05	AC007163.4	ENST00000484406	GENCODE	intergenic	-1.103	0.000137966	-0.531579	0.0207625
58	BZW1	NM_014670	RefSeq	1.96549	1.17e-05	XLOC_002461	TCONS_00005314	LincRNAs identified by Cabili et al	intergenic	-1.135	0.049672	-0.689474	0.0014891
59	C11orf96	NM_001145033	RefSeq	1.49987	0.00198397	RP11-613D13.7	ENST00000534287	GENCODE	intronic antisense	-1.287	2.68e-07	-0.489474	0.0351142
60	C15orf41	NM_032499	RefSeq	1.49188	0.00120507	RP11-29M5.1	ENST00000560169	GENCODE	intronic antisense	-1.17	2.16e-06	-0.696491	0.0012776
61	C15orf48	NM_032413	RefSeq	2.49315	0.000335166	CTD-2651B20.3	ENST00000559003	GENCODE	intronic antisense	-1.156	0.0193966	-0.570175	0.0121607
62	C15orf48	NM_032413	RefSeq	2.49315	0.000335166	RP11-718O11.1	ENST00000560705	GENCODE	intergenic	-1.801	5.85e-07	-0.684211	0.00166562
63	C16orf53	NM_024516	RefSeq	1.21636	0.0102607	NR_027081	uc010vei.1	UCSC_knowngene	natural antisense	-1.566	0.00115262	-0.47193	0.0430195
64	C17orf58	NM_181656	RefSeq	1.15953	0.00775984	RP11-855A2.3	ENST00000577385	GENCODE	intronic antisense	-1.389	2.86e-06	-0.501754	0.0302985
65	C17orf85	NM_001114118	RefSeq	1.03385	0.0215965	XLOC_012083	TCONS_00025805	LincRNAs identified by Cabili et al	intron sense-overlapping	-1.709	0.000128901	-0.459649	0.0493356
66	C19orf24	NM_017914	RefSeq	1.13165	0.000671228	AC005329.6	ENST00000382445	GENCODE	natural antisense	-5.611	2.36e-09	-0.554386	0.0152372
67	C20orf20	ENST00000370487	GENCODE	1.38052	0.000516595	HAR1B	NR_003245	RefSeq	intergenic	-2.315	0.000145548	-0.591228	0.00886209
68	C20orf20	ENST00000370487	GENCODE	1.38052	0.000516595	RP11-93B14.5	ENST00000451648	GENCODE	natural antisense	-1.504	0.000179086	-0.678947	0.00185874
69	C20orf20	ENST00000370487	GENCODE	1.38052	0.000516595	RP5-963E22.5	ENST00000567259	GENCODE	intergenic	-1.333	0.000737406	-0.778947	0.000126481
70	C21orf62	NM_001162495	RefSeq	2.05458	0.0453959	GCFC1-AS1	NR_038880	RefSeq	bidirectional	-1.03	0.031221	-0.55614	0.0148671
71	C2orf47	NM_024520	RefSeq	1.071	0.0218879	AC017096.1	ENST00000442967	GENCODE	intronic antisense	-1.272	0.000111257	-0.77193	0.000163189
72	C2orf49	NM_024093	RefSeq	1.1344	6.9e-05	AC104655.3	ENST00000438148	GENCODE	intergenic	-1.276	0.000146943	-0.508118	0.0263372
73	C4orf6	NM_005750	RefSeq	1.24676	0.00597825	chr4:6046775-6060425	chr4:6046775-6060425-	LincRNAs identified by Khalil et al	intergenic	-1.092	0.00204547	-0.522807	0.0232737
74	C6orf25	NM_138277	RefSeq	1.05115	0.0357756	SAPCD1-AS1	ENST00000419679	GENCODE	natural antisense	-1.826	9.35e-05	-0.550877	0.0159996
75	C9orf78	NM_016520	RefSeq	1.02682	0.000913904	RP11-409K20.8	ENST00000447586	GENCODE	intronic antisense	-1.678	5.69e-05	-0.691228	0.00143375
76	C9orf78	NM_016520	RefSeq	1.02682	0.000913904	XLOC_007865	TCONS_00016487	LincRNAs identified by Cabili et al	intergenic	-1.542	6.58e-06	-0.705263	0.00104802
77	CALR	ENST00000316448	GENCODE	1.3291	0.0053277		AV660546	LincRNAs identified by Khalil et al	intronic antisense	-1.561	0.000189302	-0.647368	0.00343807
78	CAPZB	ENST00000401084	GENCODE	1.28208	1.26e-05	AX747516	uc001bbe.1	UCSC_knowngene	exon sense-overlapping	-1.269	0.0233381	-0.580702	0.0104055
79	CAV2	NM_001206747	RefSeq	1.50307	0.0167272	AC002066.1	ENST00000446355	GENCODE	intronic antisense	-1.352	0.00132869	-0.47193	0.0430195
80	CCDC103	NM_213607	RefSeq	1.40299	0.0138421	AC002117.1	ENST00000452741	GENCODE	natural antisense	-1.999	4.63e-08	-0.526316	0.0222416
81	CCDC111	NM_152683	RefSeq	1.08255	0.031759	RP11-386B13.4	ENST00000505053	GENCODE	intergenic	-1.494	0.00312443	-0.554386	0.0152372
82	CCDC111	NM_152683	RefSeq	1.08255	0.031759	LOC100506229	NR_039977	RefSeq	intergenic	-1.451	1.6e-07	-0.594737	0.00839121
83	CCDC111	NM_152683	RefSeq	1.08255	0.031759	LOC100506229	NR_039976	RefSeq	intergenic	-1.563	4.9e-06	-0.610526	0.00651729
84	CCDC111	NM_152683	RefSeq	1.08255	0.031759	RP11-701P16.5	ENST00000510284	GENCODE	intergenic	-1.251	5.6e-07	-0.64386	0.00366614
85	CCDC111	NM_152683	RefSeq	1.08255	0.031759	LOC100506229	NR_039975	RefSeq	intergenic	-1.213	0.000985254	-0.682456	0.00172809
86	CCDC138	NM_144978	RefSeq	1.07418	0.00157444	AC010095.5	ENST00000411710	GENCODE	intronic antisense	-2.461	1.85e-05	-0.740351	0.000433605
87	CCL7	NM_006273	RefSeq	1.00593	0.0165986	CTC-304I17.5	ENST00000583224	GENCODE	intergenic	-1.398	2.51e-07	-0.596491	0.00816354
88	CCL7	NM_006273	RefSeq	1.00593	0.0165986	CTC-304I17.3	ENST00000581727	GENCODE	intron sense-overlapping	-1.949	2.36e-06	-0.642105	0.00378473
89	CCT6A	ENST00000335503	GENCODE	2.18175	0.0111907	RP13-492C18.2	ENST00000422212	pseudogene		-2.154	1.18e-06	-0.75614	0.000273778
90	CCT6A	NM_001762	RefSeq	1.32996	0.0245582	RP13-492C18.2	ENST00000422212	pseudogene		-2.154	1.18e-06	-0.773684	0.000153372
91	CD14	ENST00000401743	GENCODE	2.2325	0.00840387	CTC-329D1.3	ENST00000520443	GENCODE	intergenic	-1.905	3.79e-05	-0.777193	0.000135032
92	CD163	NM_004244	RefSeq	4.50785	7.77e-08	RP11-273B20.1	ENST00000544657	GENCODE	natural antisense	-1.579	0.000463149	-0.459649	0.0493356
93	CD163	NM_004244	RefSeq	4.50785	7.77e-08	RP11-273B20.3	ENST00000545794	GENCODE	natural antisense	-1.509	5.42e-08	-0.584211	0.00986849
94	CD1E	NM_001185108	RefSeq	1.53301	0.00797429	RP11-451O13.1	ENST00000452528	GENCODE	intergenic	-1.83	1.23e-08	-0.722807	0.000687814
95	CD47	NM_198793	RefSeq	1.07142	2.22e-06	RP11-631B21.1	ENST00000475362	GENCODE	intergenic	-1.151	0.00130976	-0.535088	0.0198211
96	CD63	NM_001780	RefSeq	2.0846	0.0147891	RP11-603J24.6	ENST00000550840	GENCODE	natural antisense	-1.38	0.00144268	-0.692982	0.00138008
97	CD63	NM_001780	RefSeq	2.0846	0.0147891	RP11-973D8.4	ENST00000554022	GENCODE	natural antisense	-2.058	4.65e-08	-0.836842	0
98	CD72	ENST00000259633	GENCODE	1.45361	0.0121284	FP588	NR_024006	RefSeq	intergenic	-2.315	1.55e-05	-0.470175	0.0438809
99	CD72	ENST00000259633	GENCODE	1.45361	0.0121284	HV041854	uc003zxn.1	UCSC_knowngene	exon sense-overlapping	-1.275	0.0052754	-0.77193	0.000163189
100	CD93	NM_012072	RefSeq	1.322	0.00106616	RP4-753D10.3	ENST00000419734	GENCODE	intergenic	-3.998	2.45e-11	-0.598246	0.00794093
101	CDC25C	ENST00000348983	GENCODE	1.52143	0.00428849	RP11-325L7.1	ENST00000500267	GENCODE	natural antisense	-1.524	2.2e-05	-0.703509	0.00109104
102	CDC25C	ENST00000348983	GENCODE	1.52143	0.00428849	HMlincRNA750	HMlincRNA750-	LincRNAs identified by Khalil et al	intergenic	-1.076	0.00186769	-0.708772	0.000966054
103	CDCA3	NM_031299	RefSeq	3.60473	1.42e-08	RP11-273B20.3	ENST00000545794	GENCODE	natural antisense	-1.509	5.42e-08	-0.522807	0.0232737
104	CDCA7L	NM_001127370	RefSeq	1.40251	0.00822038	XLOC_006008	TCONS_00013372	LincRNAs identified by Cabili et al	intergenic	-1.203	0.00187176	-0.636842	0.00415945
105	CDKN2C	NM_078626	RefSeq	1.8308	0.0333792	XLOC_000833	TCONS_00001494	LincRNAs identified by Cabili et al	intergenic	-1.011	0.0001044	-0.72807	0.000601715
106	CDKN3	NM_005192	RefSeq	3.53043	4.59e-06	HMlincRNA472	HMlincRNA472-	LincRNAs identified by Khalil et al	intergenic	-1.008	0.00498775	-0.503509	0.0296556
107	CENPF	NM_016343	RefSeq	1.34326	0.003684	BC171896	uc010ptz.1	UCSC_knowngene	intron sense-overlapping	-1.123	9.88e-07	-0.563405	0.0120058
108	CENPI	NM_006733	RefSeq	2.52839	6.47e-10	XLOC_008198	TCONS_00017353	LincRNAs identified by Cabili et al	intergenic	-1.563	0.000233784	-0.626316	0.00500009
109	CEP170	NM_014812	RefSeq	1.60801	5.9e-05	RP11-261C10.5	ENST00000439562	GENCODE	natural antisense	-1.449	3.54e-06	-0.484211	0.0373544
110	CEP170	NM_001042405	RefSeq	1.17428	0.0070088	RP11-261C10.5	ENST00000439562	GENCODE	natural antisense	-1.449	3.54e-06	-0.819298	1.4331e-05
111	CERS5	NM_147190	RefSeq	2.44092	3.61e-05	RP11-70F11.6	ENST00000551146	GENCODE	bidirectional	-1.623	8.46e-06	-0.801754	4.64892e-05
112	CERS6	NM_203463	RefSeq	1.55656	0.0477268	XLOC_002383	TCONS_00004488	LincRNAs identified by Cabili et al	intergenic	-1.672	0.000941888	-0.761404	0.000232117
113	CHEK2	NM_007194	RefSeq	2.57954	0.00302732	XLOC_014334	TCONS_00029886	LincRNAs identified by Cabili et al	intergenic	-1.722	9.43e-05	-0.619298	0.00563401
114	CHEK2	NM_001005735	RefSeq	1.81758	0.000213864	XLOC_014334	TCONS_00029886	LincRNAs identified by Cabili et al	intergenic	-1.722	9.43e-05	-0.738596	0.000455042
115	CHIC2	NM_012110	RefSeq	3.66099	5.97e-06	LNX1-AS2	NR_046827	RefSeq	intron sense-overlapping	-1.258	0.000104282	-0.540351	0.0184736
116	CHTOP	NM_015607	RefSeq	1.26231	5.52e-05	RP11-354A16.2	ENST00000413826	GENCODE	exon sense-overlapping	-1.567	0.00323806	-0.582456	0.0101341
117	CIAO1	NM_004804	RefSeq	1.17346	4.77e-05	AC012307.2	ENST00000449242	GENCODE	intergenic	-1.568	1.97e-05	-0.663158	0.0025501
118	CLEC4E	NM_014358	RefSeq	2.0965	0.00556343	RP11-266K4.9	ENST00000536034	GENCODE	intergenic	-1.101	0.010755	-0.547368	0.0167926
119	CLIC1	NM_001288	RefSeq	1.57756	0.00800832	C6orf47-AS1	ENST00000422049	GENCODE	natural antisense	-1.322	2.8e-05	-0.478947	0.0397056
120	CLIC4	NM_013943	RefSeq	2.32432	6.95e-05	RP4-594I10.3	ENST00000577528	GENCODE	bidirectional	-1.572	0.000489588	-0.501754	0.0302985
121	CLIC4	NM_013943	RefSeq	2.32432	6.95e-05	RCAN3AS	NR_045408	RefSeq	natural antisense	-1.826	1.28e-05	-0.549123	0.0163922
122	CLP1	NM_001142597	RefSeq	1.53399	0.0340834	RP11-872D17.4	ENST00000534162	GENCODE	natural antisense	-1.101	0.00296815	-0.768421	0.000184191
123	COL6A2	NM_001849	RefSeq	2.19152	0.00274953	XLOC_014129	TCONS_00029187	LincRNAs identified by Cabili et al	intergenic	-1.11	0.000715268	-0.47193	0.0430195
124	COQ7	NM_001190983	RefSeq	1.57159	0.00780269	RP11-626G11.1	ENST00000565802	GENCODE	intergenic	-1.155	4.76e-07	-0.684211	0.00166562
125	CP	NM_000096	RefSeq	2.54423	0.00132093	WWTR1-AS1	ENST00000495094	GENCODE	natural antisense	-1.917	4.63e-06	-0.570175	0.0121607
126	CP	NM_000096	RefSeq	2.54423	0.00132093	WWTR1-AS1	NR_040250	RefSeq	intronic antisense	-1.046	0.000850889	-0.636842	0.00415945
127	CPNE3	ENST00000521271	GENCODE	1.8626	0.000185143	RP11-386D6.1	ENST00000519041	GENCODE	intronic antisense	-1.083	0.00036346	-0.553752	0.0139004
128	CREB1	NM_004379	RefSeq	1.42572	0.0326721	AC083900.1	ENST00000421964	GENCODE	intron sense-overlapping	-1.168	7.42e-05	-0.668421	0.00229968
129	CSNK1D	NM_001893	RefSeq	1.60257	3.3e-05	RP11-388C12.5	ENST00000570919	GENCODE	intergenic	-1.092	0.00152898	-0.470175	0.0438809
130	CSNK1D	NM_139062	RefSeq	1.31154	0.000211066	RP11-388C12.5	ENST00000570919	GENCODE	intergenic	-1.092	0.00152898	-0.554386	0.0152372
131	CSRP2	NM_001321	RefSeq	3.09221	0.000135175	XLOC_010134	TCONS_00020849	LincRNAs identified by Cabili et al	intergenic	-1.079	2.99e-05	-0.47193	0.0430195
132	CTH	NM_153742	RefSeq	1.29296	0.0130438	XLOC_000868	TCONS_00001523	LincRNAs identified by Cabili et al	intergenic	-1.15	0.00140931	-0.533333	0.0202874
133	CTH	ENST00000411986	GENCODE	1.58998	0.0179881	XLOC_000868	TCONS_00001523	LincRNAs identified by Cabili et al	intergenic	-1.15	0.00140931	-0.573684	0.0115508
134	CTHRC1	NM_138455	RefSeq	2.54254	0.000454466	KB-1507C5.3	ENST00000523791	GENCODE	intergenic	-1.438	3.45e-05	-0.65614	0.00291815
135	CTU2	NM_001012762	RefSeq	1.11124	0.00248465	MGC23284	NR_024399	RefSeq	intronic antisense	-2.811	5.3e-10	-0.533333	0.0202874
136	CUX1	ENST00000292535	GENCODE	1.23312	1.46e-05	RP5-1059M17.1	ENST00000451953	GENCODE	intergenic	-2.093	0.000446669	-0.568421	0.0124753
137	CXCL16	NM_022059	RefSeq	1.77047	0.000643922	RP13-580F15.2	ENST00000577064	GENCODE	intronic antisense	-1.467	1.59e-07	-0.810526	2.79303e-05
138	CYCS	NM_018947	RefSeq	1.06894	0.0438419	AC091705.1	ENST00000412197	GENCODE	intergenic	-1.433	0.00152861	-0.822807	1.006e-05
139	DCK	NM_000788	RefSeq	1.61366	0.0424401	chr4:72215925-72232750	chr4:72215925-72232750+	LincRNAs identified by Khalil et al	intergenic	-1.379	0.00179988	-0.629825	0.00470573
140	DCLK1	NM_004734	RefSeq	1.32909	0.0241445	LINC00445	ENST00000456848	GENCODE	intergenic	-1.332	0.0424177	-0.564912	0.0131243
141	DCN	NM_133506	RefSeq	1.63644	0.00688074	RP11-20L19.1	ENST00000549669	GENCODE	intergenic	-1.321	1.89e-06	-0.575439	0.0112553
142	DDX19B	NM_007242	RefSeq	1.42228	0.0207239	LOC100506083	NR_039997	RefSeq	natural antisense	-1.671	9.94e-07	-0.65614	0.00291815
143	DDX19B	NM_001014451	RefSeq	1.0914	0.0128481	LOC100506083	NR_039997	RefSeq	natural antisense	-1.671	9.94e-07	-0.659649	0.00272906
144	DDX39B	NM_080598	RefSeq	1.57398	0.0479731	C6orf47-AS1	ENST00000422049	GENCODE	natural antisense	-1.322	2.8e-05	-0.712281	0.000889312
145	DDX5	NM_004396	RefSeq	1.21027	0.0417901	RP11-214C8.2	ENST00000580942	GENCODE	natural antisense	-3.211	3.31e-10	-0.580079	0.00922566
146	DENR	NM_003677	RefSeq	1.91512	5.29e-06	RP11-463O12.3	ENST00000537827	GENCODE	natural antisense	-1.337	0.0211778	-0.522807	0.0232737
147	DNAJB11	NM_016306	RefSeq	1.73751	0.00345487	RP11-573D15.2	ENST00000419745	GENCODE	intergenic	-1.124	0.010201	-0.580702	0.0104055
148	DNAJB11	NM_016306	RefSeq	1.73751	0.00345487	RP11-78H24.1	ENST00000414102	GENCODE	intergenic	-1.311	0.000131256	-0.585965	0.00960858
149	DNAJB11	NM_016306	RefSeq	1.73751	0.00345487	RP11-78H24.1	ENST00000435548	GENCODE	intergenic	-1.66	1.14e-07	-0.701754	0.00113548
150	DNAJB11	NM_016306	RefSeq	1.73751	0.00345487	RP11-573D15.9	ENST00000577781	GENCODE	natural antisense	-1.301	5.29e-05	-0.842105	0
151	DPEP1	NM_001128141	RefSeq	1.52803	0.0235406	CTD-2555A7.3	ENST00000562782	GENCODE	natural antisense	-1.201	0.00220825	-0.478947	0.0397056
152	DPEP1	NM_001128141	RefSeq	1.52803	0.0235406	RP11-46C24.5	ENST00000566427	GENCODE	intergenic	-1.043	0.00127375	-0.52807	0.0217395
153	DTYMK	NM_012145	RefSeq	2.11028	0.00255674	AC093642.5	ENST00000416103	pseudogene		-1.503	0.000311387	-0.489474	0.0351142
154	DTYMK	NM_012145	RefSeq	2.11028	0.00255674	XLOC_002554	TCONS_00004641	LincRNAs identified by Cabili et al	intergenic	-1.363	2.4e-05	-0.792982	7.1125e-05
155	DUS4L	NM_181581	RefSeq	1.87919	0.00615391	AC078937.4	ENST00000449741	GENCODE	natural antisense	-1.453	0.000457606	-0.831579	1.82368e-06
156	DUSP18	NM_152511	RefSeq	1.2124	0.0318066	RP1-56J10.8	ENST00000432130	GENCODE	intronic antisense	-1.49	4.16e-05	-0.814035	2.19525e-05
157	DUT	NM_001025249	RefSeq	1.16127	0.0251806	CTD-2007H18.1	ENST00000558370	GENCODE	intergenic	-1.525	0.00120568	-0.619298	0.00563401
158	DUT	NM_001025249	RefSeq	1.16127	0.0251806	RP11-605F22.2	ENST00000560623	GENCODE	natural antisense	-1.162	0.00908486	-0.621053	0.0054697
159	DYNLL2	NM_080677	RefSeq	1.20804	0.00022728	BZRAP1-AS1	NR_038417	RefSeq	natural antisense	-1.815	7.46e-07	-0.587719	0.00935427
160	DYNLL2	NM_080677	RefSeq	1.20804	0.00022728	RP5-1171I10.4	ENST00000582348	GENCODE	intronic antisense	-1.975	1.23e-07	-0.609917	0.00555739
161	EDNRA	NM_001957	RefSeq	1.47741	3.7e-05	RP11-292D4.3	ENST00000565538	GENCODE	intergenic	-1.082	6.08e-05	-0.5	0.0309524
162	EEF1A1	NM_001402	RefSeq	1.37805	0.00156797	RP11-505P4.7	ENST00000431108	GENCODE	natural antisense	-1.079	0.00018067	-0.584211	0.00986849
163	EFCAB2	NM_001143943	RefSeq	1.55668	0.0204305	XLOC_001289	TCONS_00001900	LincRNAs identified by Cabili et al	intergenic	-1.01	0.00237406	-0.563158	0.0134589
164	EFEMP2	NM_016938	RefSeq	1.51346	0.00463117	AF113016	uc001ody.3	UCSC_knowngene	intergenic	-1.49	2.16e-05	-0.582712	0.00883882
165	EIF4A3	ENST00000269349	GENCODE	1.65044	0.0174133	CTD-2529O21.2	ENST00000570952	GENCODE	intronic antisense	-1.186	0.0159666	-0.540351	0.0184736
166	EIF4EBP1	NM_004095	RefSeq	2.80891	1.34e-06	RP11-346L1.2	ENST00000519978	GENCODE	intergenic	-1.531	3.85e-05	-0.778947	0.000126481
167	ELAC1	NM_018696	RefSeq	1.50354	0.0103449	LOC100287225	NR_040074	RefSeq	intergenic	-1.985	9.05e-05	-0.503509	0.0296556
168	ELAC1	NM_018696	RefSeq	1.50354	0.0103449	RP11-267C16.1	ENST00000582689	GENCODE	intergenic	-1.483	8.47e-08	-0.566667	0.0127964
169	EMC8	NM_006067	RefSeq	1.19652	1.3e-05	XLOC_012040	TCONS_00024756	LincRNAs identified by Cabili et al	intergenic	-2.994	3.13e-07	-0.551119	0.0144565
170	EPSTI1	NM_001002264	RefSeq	1.04473	0.0369312	XLOC_010582	TCONS_00022265	LincRNAs identified by Cabili et al	intergenic	-1.667	4.72e-07	-0.464912	0.046546
171	EPSTI1	NM_001002264	RefSeq	1.04473	0.0369312	XLOC_010584	TCONS_00021981	LincRNAs identified by Cabili et al	intergenic	-1.904	1.09e-06	-0.478947	0.0397056
172	ERLIN2	NM_001003790	RefSeq	1.08559	0.0106529	RP11-346L1.2	ENST00000519978	GENCODE	intergenic	-1.531	3.85e-05	-0.477193	0.0405147
173	EXOC1	NM_178237	RefSeq	1.07528	0.0393586	XLOC_003544	TCONS_00008077	LincRNAs identified by Cabili et al	intergenic	-1.399	7.85e-07	-0.5	0.0309524
174	FAM103A1	NM_031452	RefSeq	1.88265	3.39e-05	LOC283692	NR_046096	RefSeq	intronic antisense	-1.639	0.00860894	-0.584211	0.00986849
175	FAM105B	NM_138348	RefSeq	1.15751	0.00683241	RP1-137K24.1	ENST00000511443	GENCODE	intergenic	-1.27	0.00821322	-0.807018	3.46999e-05
176	FAM115C	ENST00000409703	GENCODE	1.51903	0.000455104	FAM115C	uc011ktp.2	UCSC_knowngene	intron sense-overlapping	-1.783	2.34e-05	-0.464912	0.046546
177	FAM122B	NM_001170756	RefSeq	1.76857	0.00612982	RP11-85L21.6	ENST00000416873	GENCODE	intergenic	-1.272	0.0475938	-0.485965	0.0365955
178	FAM122B	NM_001166599	RefSeq	2.71039	1.59e-09	AC004383.5	ENST00000434384	GENCODE	intergenic	-1.142	0.000374916	-0.638596	0.00403132
179	FAM122B	NM_001170756	RefSeq	1.76857	0.00612982	AC004383.5	ENST00000434384	GENCODE	intergenic	-1.142	0.000374916	-0.775439	0.000143992
180	FAM122C	NM_138819	RefSeq	1.43456	0.0129719	AC004383.5	ENST00000434384	GENCODE	intergenic	-1.142	0.000374916	-0.540351	0.0184736
181	FAM127A	NM_001078171	RefSeq	1.30157	0.00559189	RP11-85L21.6	ENST00000416873	GENCODE	intergenic	-1.272	0.0475938	-0.494737	0.0329814
182	FAM127A	NM_001078171	RefSeq	1.30157	0.00559189	AC004383.5	ENST00000434384	GENCODE	intergenic	-1.142	0.000374916	-0.791228	7.68918e-05
183	FAM162A	NM_014367	RefSeq	1.19243	0.00010233	SEMA5B	NR_046079	RefSeq	exon sense-overlapping	-1.799	3.61e-05	-0.636842	0.00415945
184	FAM207A	NM_058190	RefSeq	1.41813	0.000874126	ITGB2-AS1	NR_038316	RefSeq	natural antisense	-1.254	2.66e-05	-0.477193	0.0405147
185	FAM207A	NM_058190	RefSeq	1.41813	0.000874126	LINC00163	ENST00000434081	GENCODE	intergenic	-1.197	0.00205095	-0.52807	0.0217395
186	FAM207A	NM_058190	RefSeq	1.41813	0.000874126	XLOC_013980	TCONS_00029245	LincRNAs identified by Cabili et al	intergenic	-1.413	0.000392858	-0.624561	0.00515281
187	FAM207A	NM_058190	RefSeq	1.41813	0.000874126	XLOC_014119	TCONS_00029180	LincRNAs identified by Cabili et al	intergenic	-2.151	1.29e-09	-0.649123	0.00332846
188	FAM32A	NM_014077	RefSeq	1.73268	6.65e-05	UCA1	uc002nbr.3	UCSC_knowngene	intergenic	-1.798	0.00363801	-0.554386	0.0152372
189	FAM32A	NM_014077	RefSeq	1.73268	6.65e-05	XLOC_012984	TCONS_00027491	LincRNAs identified by Cabili et al	intergenic	-1.549	2.83e-06	-0.610526	0.00651729
190	FAM32A	NM_014077	RefSeq	1.73268	6.65e-05	AC004790.2	ENST00000552685	GENCODE	intron sense-overlapping	-1.323	0.00168561	-0.707018	0.00100637
191	FAM57A	NM_024792	RefSeq	1.20207	0.00233966	AC144836.1	ENST00000575911	GENCODE	intergenic	-1.571	7.2e-05	-0.594737	0.00839121
192	FAM57A	NM_024792	RefSeq	1.20207	0.00233966	RP11-1260E13.1	ENST00000570501	GENCODE	natural antisense	-1.806	6.01e-06	-0.661404	0.00263834
193	FAM57A	NM_024792	RefSeq	1.20207	0.00233966	XLOC_012072	TCONS_00025267	LincRNAs identified by Cabili et al	intergenic	-1.89	1.08e-05	-0.803509	4.23294e-05
194	FAM83D	ENST00000217429	GENCODE	1.8605	0.000690499	SNORA71A	ENST00000439912	GENCODE	intergenic	-1.243	0.00199812	-0.647368	0.00343807
195	FAM86C1	NM_018172	RefSeq	1.16811	0.023114	CTD-2313N18.2	ENST00000524615	GENCODE	intergenic	-1.489	2.56e-06	-0.489474	0.0351142
196	FAM86C1	NM_152563	RefSeq	1.93152	4.47e-05	XLOC_009493	TCONS_00019696	LincRNAs identified by Cabili et al	intergenic	-1.505	0.000260361	-0.622807	0.00530932
197	FAM86C1	NM_152563	RefSeq	1.93152	4.47e-05	CTD-2313N18.2	ENST00000524615	GENCODE	intergenic	-1.489	2.56e-06	-0.692982	0.00138008
198	FAM86C1	NM_152563	RefSeq	1.93152	4.47e-05	RP11-660L16.2	ENST00000529369	GENCODE	intronic antisense	-1.614	1.91e-06	-0.698246	0.00122872
199	FANCI	NM_018193	RefSeq	2.12081	0.00266577	RP11-326A19.3	ENST00000565547	GENCODE	intronic antisense	-1.324	0.00619668	-0.582456	0.0101341
200	FAS	NM_152871	RefSeq	1.15547	0.0480575	RP11-149I23.3	ENST00000437032	GENCODE	intronic antisense	-1.077	0.00447436	-0.584211	0.00986849
201	FAS	NM_000043	RefSeq	1.63099	0.0339477	RP11-149I23.3	ENST00000437032	GENCODE	intronic antisense	-1.077	0.00447436	-0.787719	8.93533e-05
202	FAS	NM_152872	RefSeq	1.88609	0.0326938	RP11-149I23.3	ENST00000437032	GENCODE	intronic antisense	-1.077	0.00447436	-0.892982	0
203	FBLIM1	NM_001024215	RefSeq	1.25758	0.00735673	ARHGEF19-AS1	ENST00000457809	GENCODE	natural antisense	-1.424	0.000361052	-0.566667	0.0127964
204	FBLIM1	NM_001024215	RefSeq	1.25758	0.00735673	RP3-467K16.4	ENST00000427824	GENCODE	bidirectional	-1.046	0.00987781	-0.654386	0.00301662
205	FBXO4	NM_033484	RefSeq	1.6306	0.0438567	OXCT1-AS1	ENST00000508458	GENCODE	natural antisense	-1.191	0.0250517	-0.707018	0.00100637
206	FBXO4	NM_033484	RefSeq	1.6306	0.0438567	AK000840	uc003jms.1	UCSC_knowngene	intergenic	-2.004	0.000462974	-0.763158	0.000219354
207	FERMT2	NM_001134999	RefSeq	1.27717	0.0388749	AL163953.3	ENST00000435322	GENCODE	intergenic	-1.497	0.000608096	-0.485965	0.0365955
208	FKBP11	NM_001143781	RefSeq	1.82931	6.22e-08	RP11-386G11.5	ENST00000547395	GENCODE	intronic antisense	-1.162	0.000179809	-0.473684	0.0421715
209	FKBP7	NM_001135212	RefSeq	1.77376	1.3e-05	RP11-88L24.4	ENST00000582038	GENCODE	natural antisense	-2.931	0.000379643	-0.498246	0.0316174
210	FKBP7	NM_181342	RefSeq	1.89749	3.09e-05	RP11-65L3.1	ENST00000565104	GENCODE	intergenic	-1.254	0.00171016	-0.547368	0.0167926
211	FKBP7	NM_001135212	RefSeq	1.77376	1.3e-05	RP11-65L3.1	ENST00000565104	GENCODE	intergenic	-1.254	0.00171016	-0.591228	0.00886209
212	FKTN	ENST00000223528	GENCODE	1.52841	0.00204049	RP11-6F6.1	ENST00000445897	GENCODE	intergenic	-1.265	0.00347369	-0.680702	0.00179245
213	FN1	NM_212474	RefSeq	2.89746	0.0162383	AC012668.2	ENST00000428487	GENCODE	intergenic	-1.696	1.2e-06	-0.631579	0.00456396
214	FN1	NM_212478	RefSeq	2.49922	0.0296096	AC012668.2	ENST00000428487	GENCODE	intergenic	-1.696	1.2e-06	-0.673684	0.00206967
215	FN1	NM_002026	RefSeq	2.66798	0.0105152	AC012668.2	ENST00000428487	GENCODE	intergenic	-1.696	1.2e-06	-0.729825	0.000574995
216	FN1	NM_212476	RefSeq	2.49041	0.0136746	AC012668.2	ENST00000428487	GENCODE	intergenic	-1.696	1.2e-06	-0.780702	0.000118322
217	FOXD1	NM_004472	RefSeq	3.35042	4.43e-06	CTC-575I10.1	ENST00000506717	GENCODE	intronic antisense	-1.84	7.04e-06	-0.608772	0.00670683
218	GABPB1	NM_005254	RefSeq	2.48216	2.82e-05	AK091906	uc001zyw.1	UCSC_knowngene	intergenic	-1.017	0.0154578	-0.587719	0.00935427
219	GADD45A	NM_001924	RefSeq	2.68706	0.000939375		DB025955	LincRNAs identified by Khalil et al	exon sense-overlapping	-1.825	9.46e-07	-0.687719	0.00154617
220	GALK2	NM_001001556	RefSeq	1.25812	0.0220318	XLOC_011474	TCONS_00023676	LincRNAs identified by Cabili et al	intergenic	-1.661	2.06e-08	-0.515789	0.0254528
221	GALK2	NM_001001556	RefSeq	1.25812	0.0220318	RP11-353B9.1	ENST00000569135	GENCODE	intergenic	-1.189	0.000537276	-0.585965	0.00960858
222	GAPDH	NM_002046	RefSeq	2.02621	0.0362643	RP5-940J5.8	ENST00000499202	GENCODE	intronic antisense	-1.973	0.00027786	-0.521053	0.023804
223	GCFC1	NM_013329	RefSeq	1.3609	0.033369	GCFC1-AS1	NR_038880	RefSeq	bidirectional	-1.03	0.031221	-0.631579	0.00456396
224	GEMIN2	NM_001009183	RefSeq	1.56294	0.000455251	RP11-111A21.1	ENST00000556620	GENCODE	intergenic	-1.405	3.03e-07	-0.657895	0.00282231
225	GEMIN6	NM_024775	RefSeq	1.98183	4.68e-09	XLOC_001435	TCONS_00004755	LincRNAs identified by Cabili et al	intergenic	-1.19	1.3e-06	-0.687719	0.00154617
226	GFAP	NM_001131019	RefSeq	4.07528	3.2e-06	AC002117.1	ENST00000452741	GENCODE	natural antisense	-1.999	4.63e-08	-0.770513	0.000113315
227	GFPT2	NM_005110	RefSeq	2.2822	0.0229614	XLOC_005110	TCONS_00011106	LincRNAs identified by Cabili et al	intergenic	-1.649	2.48e-07	-0.714035	0.000852816
228	GGCX	NM_000821	RefSeq	1.53116	0.000340828	AC105053.4	ENST00000455121	GENCODE	bidirectional	-1.419	0.000383679	-0.466667	0.0456439
229	GGCX	NM_001142269	RefSeq	1.34537	0.00013749	XLOC_001558	TCONS_00004838	LincRNAs identified by Cabili et al	intergenic	-1.458	6.89e-06	-0.647368	0.00343807
230	GGCX	NM_000821	RefSeq	1.53116	0.000340828	XLOC_001558	TCONS_00004838	LincRNAs identified by Cabili et al	intergenic	-1.458	6.89e-06	-0.675439	0.00199731
231	GIMAP4	NM_018326	RefSeq	1.21189	0.0354475	chr7:149967450-150001750	chr7:149967450-150001750-	LincRNAs identified by Khalil et al	intergenic	-1.055	0.0146321	-0.7	0.00118136
232	GIMAP4	NM_018326	RefSeq	1.21189	0.0354475	RP4-584D14.6	ENST00000497366	GENCODE	intronic antisense	-1.069	0.00839855	-0.735088	0.000500396
233	GINM1	NM_138785	RefSeq	1.1869	0.0267486	RP11-350J20.5	ENST00000455607	GENCODE	intronic antisense	-1.133	5e-06	-0.770175	0.000173456
234	GLE1	NM_001003722	RefSeq	1.21151	0.000958361	LOC100289019	NR_033374	RefSeq	intergenic	-1.083	5.54e-06	-0.617544	0.00580234
235	GMFB	NM_004124	RefSeq	1.9609	0.00167402	HMlincRNA472	HMlincRNA472-	LincRNAs identified by Khalil et al	intergenic	-1.008	0.00498775	-0.682456	0.00172809
236	GNB1	NM_002074	RefSeq	1.68672	5.29e-08	RP11-547D24.3	ENST00000445600	GENCODE	bidirectional	-1.126	2.92e-05	-0.64386	0.00366614
237	GNB1	NM_002074	RefSeq	1.68672	5.29e-08	RP11-181G12.2	ENST00000536678	GENCODE	intronic antisense	-1.488	0.000257272	-0.812281	2.48466e-05
238	GNG12	NM_018841	RefSeq	1.29447	0.0029545		DB025955	LincRNAs identified by Khalil et al	exon sense-overlapping	-1.825	9.46e-07	-0.749123	0.000337889
239	GNG2	NM_053064	RefSeq	1.61723	0.00287859		AI127801	LincRNAs identified by Khalil et al	intergenic	-1.737	8.68e-06	-0.517544	0.0248934
240	GPN1	NM_001145048	RefSeq	1.82929	0.0178329	XLOC_001406	TCONS_00003614	LincRNAs identified by Cabili et al	intergenic	-1.261	0.00820123	-0.496491	0.0322937
241	GPN1	NM_001145048	RefSeq	1.82929	0.0178329	XLOC_001406	TCONS_00003611	LincRNAs identified by Cabili et al	intergenic	-1.564	1.21e-07	-0.749123	0.000337889
242	GPR65	NM_003608	RefSeq	2.02494	0.0106305	RP11-1152H15.1	ENST00000556168	GENCODE	intergenic	-2.346	4.43e-05	-0.5	0.0309524
243	GPR65	NM_003608	RefSeq	2.02494	0.0106305	RP11-300J18.3	ENST00000553929	GENCODE	intergenic	-1.448	0.000154051	-0.570175	0.0121607
244	GPT2	NM_001142466	RefSeq	1.07177	0.044774	RP11-329J18.2	ENST00000564705	GENCODE	natural antisense	-1.05	0.00410109	-0.570175	0.0121607
245	GSC	NM_173849	RefSeq	1.69829	0.000794093	CTD-2240H23.2	ENST00000556796	GENCODE	exon sense-overlapping	-1.438	3.36e-05	-0.498246	0.0316174
246	GSTK1	NM_001143680	RefSeq	1.67277	0.000392363	FAM115C	uc011ktp.2	UCSC_knowngene	intron sense-overlapping	-1.783	2.34e-05	-0.482456	0.0381257
247	GSTK1	NM_015917	RefSeq	1.46336	0.00556118	FAM115C	uc011ktp.2	UCSC_knowngene	intron sense-overlapping	-1.783	2.34e-05	-0.531579	0.0207625
248	GTF2I	NM_001518	RefSeq	1.5953	6.5e-09	XLOC_006495	TCONS_00013864	LincRNAs identified by Cabili et al	intergenic	-1.015	0.0105483	-0.512281	0.0266018
249	H2AFV	NM_201517	RefSeq	2.60192	1.23e-10	AC004854.4	ENST00000450016	GENCODE	bidirectional	-1.982	1.35e-10	-0.477193	0.0405147
250	H2AFV	NM_201516	RefSeq	2.56865	8.3e-14	RP4-647J21.1	ENST00000568457	GENCODE	intergenic	-1.184	0.000449957	-0.489474	0.0351142
251	H2AFV	NM_201436	RefSeq	2.45001	9.69e-09	AC004854.4	ENST00000450016	GENCODE	bidirectional	-1.982	1.35e-10	-0.52807	0.0217395
252	H2AFV	NM_012412	RefSeq	2.14809	8.78e-11	AC004854.4	ENST00000450016	GENCODE	bidirectional	-1.982	1.35e-10	-0.621053	0.0054697
253	HCK	NM_001172130	RefSeq	1.38658	0.0255982	RP1-310O13.12	ENST00000562532	GENCODE	intergenic	-2.054	0.0123066	-0.473684	0.0421715
254	HEATR7A	NM_001099280	RefSeq	1.67765	0.0012656	CTD-3232M19.2	ENST00000528668	pseudogene		-1.032	0.00336847	-0.587719	0.00935427
255	HEATR7A	NM_001099280	RefSeq	1.67765	0.0012656	AC084125.4	ENST00000544423	GENCODE	natural antisense	-1.472	4.3e-05	-0.624561	0.00515281
256	HERPUD1	NM_014685	RefSeq	1.11198	0.0388936	RP11-249C24.10	ENST00000569778	GENCODE	intergenic	-1.119	0.00230766	-0.731579	0.000549219
257	HERPUD1	NM_001010989	RefSeq	1.19078	0.0330907	RP11-249C24.10	ENST00000569778	GENCODE	intergenic	-1.119	0.00230766	-0.740351	0.000433605
258	HES4	NM_021170	RefSeq	1.52165	0.00512294	RP5-902P8.10	ENST00000453732	GENCODE	exon sense-overlapping	-1.481	3.88e-05	-0.501754	0.0302985
259	HES4	NM_021170	RefSeq	1.52165	0.00512294	RP5-902P8.10	ENST00000434139	GENCODE	exon sense-overlapping	-1.257	0.000330971	-0.55614	0.0148671
260	HIST1H1E	ENST00000304218	GENCODE	1.49377	0.0011873	CTA-14H9.5	ENST00000567732	GENCODE	intergenic	-1.177	0.00013771	-0.570175	0.0121607
261	HIST1H2AB	ENST00000259791	GENCODE	1.33999	0.0109814	CTA-14H9.5	ENST00000567732	GENCODE	intergenic	-1.177	0.00013771	-0.587719	0.00935427
262	HIST1H2AH	NM_080596	RefSeq	2.01734	0.0049229	LOC100270746	NR_026776	RefSeq	intergenic	-1.415	0.0169748	-0.522807	0.0232737
263	HIST1H2BG	ENST00000244601	GENCODE	2.56587	6.05e-06	CTA-14H9.5	ENST00000567732	GENCODE	intergenic	-1.177	0.00013771	-0.724561	0.000658097
264	HIST1H2BH	ENST00000356350	GENCODE	6.54923	7.32e-09	CTA-14H9.5	ENST00000567732	GENCODE	intergenic	-1.177	0.00013771	-0.582456	0.0101341
265	HIST1H3C	ENST00000540144	GENCODE	1.47158	0.00133216	CTA-14H9.5	ENST00000567732	GENCODE	intergenic	-1.177	0.00013771	-0.607018	0.00690084
266	HIST1H3D	NM_003530	RefSeq	2.81547	9.64e-08	CTA-14H9.5	ENST00000567732	GENCODE	intergenic	-1.177	0.00013771	-0.677193	0.00192701
267	HIST1H3F	ENST00000446824	GENCODE	2.69023	0.000419983	CTA-14H9.5	ENST00000567732	GENCODE	intergenic	-1.177	0.00013771	-0.722807	0.000687814
268	HIST1H3G	ENST00000305910	GENCODE	2.30808	0.000263478	CTA-14H9.5	ENST00000567732	GENCODE	intergenic	-1.177	0.00013771	-0.584211	0.00986849
269	HLA-A	NM_001242758	RefSeq	1.98243	8.44e-08	LOC100507362	NR_037181	RefSeq	intergenic	-1.219	0.00276336	-0.687719	0.00154617
270	HLA-B	NM_005514	RefSeq	1.68835	0.000139233	C6orf47-AS1	ENST00000422049	GENCODE	natural antisense	-1.322	2.8e-05	-0.519298	0.0243438
271	HLA-DMA	NM_006120	RefSeq	1.80173	0.00800776	HCG25	ENST00000422366	GENCODE	natural antisense	-1.373	0.000943747	-0.635088	0.00429089
272	HLA-DMB	ENST00000418107	GENCODE	1.27478	0.00126853	HCG25	ENST00000422366	GENCODE	natural antisense	-1.373	0.000943747	-0.582456	0.0101341
273	HLA-DOB	ENST00000438763	GENCODE	1.3797	0.0213499	HCG25	ENST00000422366	GENCODE	natural antisense	-1.373	0.000943747	-0.568421	0.0124753
274	HLA-E	NM_005516	RefSeq	1.70393	1.89e-06	ZNRD1-AS1	ENST00000452229	GENCODE	bidirectional	-1.153	0.000646854	-0.583589	0.00871283
275	HMGB2	NM_001130689	RefSeq	3.07021	0.00582506	RP11-489G11.3	ENST00000563631	GENCODE	intergenic	-1.225	0.000619429	-0.684211	0.00166562
276	HNRNPAB	NM_031266	RefSeq	2.25349	4.05e-06	RP11-423H2.3	ENST00000507072	GENCODE	intergenic	-1.26	0.000174695	-0.621053	0.0054697
277	HNRNPAB	NM_031266	RefSeq	2.25349	4.05e-06	RP11-423H2.3	ENST00000503263	GENCODE	intergenic	-1.249	0.0148506	-0.626316	0.00500009
278	HNRNPF	NM_001098205	RefSeq	1.37564	0.00626385	RP11-402L1.4	ENST00000431956	GENCODE	intergenic	-1.296	0.00470433	-0.522807	0.0232737
279	HNRNPH3	NM_012207	RefSeq	1.9473	0.0359266	RP11-153K11.3	ENST00000429634	GENCODE	intergenic	-1.079	0.0113042	-0.470175	0.0438809
280	HSBP1	NM_001537	RefSeq	1.11734	0.00268828	RP11-486L19.2	ENST00000569834	GENCODE	natural antisense	-1.185	9.45e-05	-0.761404	0.000232117
281	HSBP1	NM_001537	RefSeq	1.11734	0.00268828	RP11-543N12.1	ENST00000562565	GENCODE	intronic antisense	-1.494	5.15e-06	-0.787719	8.93533e-05
282	IBSP	NM_004967	RefSeq	4.80303	1.35e-05	unknown	uc003hrl.1	UCSC_knowngene	intergenic	-1.522	6.8e-05	-0.54386	0.0176169
283	ID4	NM_001546	RefSeq	1.45274	0.0314453	XLOC_005635	TCONS_00012106	LincRNAs identified by Cabili et al	intergenic	-1.051	0.0225483	-0.477193	0.0405147
284	IFIT5	NM_012420	RefSeq	1.41512	0.00799452	RP11-149I23.3	ENST00000437032	GENCODE	intronic antisense	-1.077	0.00447436	-0.67193	0.00214416
285	IFNAR2	NM_000874	RefSeq	1.63392	0.0179778	GCFC1-AS1	NR_038880	RefSeq	bidirectional	-1.03	0.031221	-0.692982	0.00138008
286	IGFBP2	NM_000597	RefSeq	4.30853	0.000569396	RP11-574O16.1	ENST00000564299	GENCODE	intergenic	-1.159	4.69e-08	-0.531579	0.0207625
287	IGFBP2	NM_000597	RefSeq	4.30853	0.000569396	AC007557.2	ENST00000421907	GENCODE	intergenic	-1.962	9.09e-08	-0.784211	0.00010313
288	IGSF6	NM_005849	RefSeq	1.86808	5.66e-05	RP11-645C24.2	ENST00000523028	pseudogene		-1.01	0.00200757	-0.507018	0.0284023
289	IL32	NM_004221	RefSeq	2.10963	0.0124969	RP11-473M20.7	ENST00000572930	GENCODE	intronic antisense	-1.112	0.000335981	-0.521053	0.023804
290	IL32	ENST00000382213	GENCODE	2.24992	0.00754043	RP11-473M20.7	ENST00000572930	GENCODE	intronic antisense	-1.112	0.000335981	-0.568421	0.0124753
291	IL32	ENST00000382213	GENCODE	2.24992	0.00754043	CTD-2270P14.3	ENST00000577055	GENCODE	intergenic	-1.184	6.78e-06	-0.684211	0.00166562
292	IL32	NM_004221	RefSeq	2.10963	0.0124969	CTD-2270P14.3	ENST00000577055	GENCODE	intergenic	-1.184	6.78e-06	-0.724561	0.000658097
293	IMPAD1	NM_017813	RefSeq	1.88928	0.0330014	XLOC_007089	TCONS_00015015	LincRNAs identified by Cabili et al	intergenic	-1.246	0.000272067	-0.503509	0.0296556
294	IMPAD1	NM_017813	RefSeq	1.88928	0.0330014	RP11-16M8.2	ENST00000523786	GENCODE	intergenic	-1.074	0.017574	-0.585965	0.00960858
295	INTS7	NM_015434	RefSeq	1.10528	0.0118846	XLOC_001190	TCONS_00001801	LincRNAs identified by Cabili et al	intergenic	-1.613	0.000167397	-0.503509	0.0296556
296	INTS7	NM_015434	RefSeq	1.10528	0.0118846		BE675158	LincRNAs identified by Khalil et al	intergenic	-1.27	0.000105904	-0.503509	0.0296556
297	INTS7	NM_015434	RefSeq	1.10528	0.0118846		BC034527R	LincRNAs identified by Khalil et al	intergenic	-2.608	1.02e-07	-0.633333	0.0044257
298	IRF9	NM_006084	RefSeq	1.12163	0.0424627	RP11-388E23.2	ENST00000554526	GENCODE	intergenic	-2.51	9.78e-08	-0.550877	0.0159996
299	JMJD6	NM_015167	RefSeq	1.62621	1.73e-08	LINC00338	NR_027058	RefSeq	exon sense-overlapping	-1.129	0.0233554	-0.659649	0.00272906
300	KCTD5	NM_018992	RefSeq	1.14822	0.00352459	CTD-2270P14.3	ENST00000577055	GENCODE	intergenic	-1.184	6.78e-06	-0.552632	0.0156147
301	KDELR1	ENST00000330720	GENCODE	1.43276	0.0338234	XLOC_013108	TCONS_00027589	LincRNAs identified by Cabili et al	intergenic	-1.11	0.000261863	-0.519298	0.0243438
302	KDELR1	ENST00000330720	GENCODE	1.43276	0.0338234	AC008888.7	ENST00000483163	GENCODE	intronic antisense	-1.144	0.00425115	-0.701754	0.00113548
303	KHDRBS1	NM_006559	RefSeq	1.72437	0.0345715	RP11-84A19.2	ENST00000453837	GENCODE	intergenic	-1.114	4.62e-05	-0.584211	0.00986849
304	KHDRBS1	NM_006559	RefSeq	1.72437	0.0345715	RP4-534N18.2	ENST00000447478	GENCODE	intronic antisense	-2.422	2.44e-08	-0.733333	0.000524361
305	KIAA0226L	NM_025113	RefSeq	1.05676	0.0453282	XLOC_010383	TCONS_00021785	LincRNAs identified by Cabili et al	intergenic	-1.914	1.49e-09	-0.476525	0.0391423
306	KIAA1430	NM_020827	RefSeq	1.42259	1.66e-05	LOC100506229	NR_039977	RefSeq	intergenic	-1.451	1.6e-07	-0.552632	0.0156147
307	KIAA1430	NM_020827	RefSeq	1.42259	1.66e-05	RP11-701P16.5	ENST00000510284	GENCODE	intergenic	-1.251	5.6e-07	-0.552632	0.0156147
308	KIAA1430	NM_020827	RefSeq	1.42259	1.66e-05	LOC100506229	NR_039976	RefSeq	intergenic	-1.563	4.9e-06	-0.554386	0.0152372
309	KIF20A	NM_005733	RefSeq	2.86551	0.000759377	RP11-325L7.1	ENST00000500267	GENCODE	natural antisense	-1.524	2.2e-05	-0.722807	0.000687814
310	KIF20A	NM_005733	RefSeq	2.86551	0.000759377	HMlincRNA750	HMlincRNA750-	LincRNAs identified by Khalil et al	intergenic	-1.076	0.00186769	-0.87193	0
311	KIF23	NM_138555	RefSeq	2.72781	0.000222131	LINC00277	ENST00000559914	GENCODE	intergenic	-1.211	8.8e-05	-0.512281	0.0266018
312	KIF23	NM_138555	RefSeq	2.72781	0.000222131	RP11-352D13.6	ENST00000565312	GENCODE	intergenic	-1.679	2.2e-07	-0.55614	0.0148671
313	KIF23	NM_138555	RefSeq	2.72781	0.000222131	XLOC_011518	TCONS_00023722	LincRNAs identified by Cabili et al	intergenic	-1.528	1.41e-05	-0.877193	0
314	KLF3	NM_016531	RefSeq	1.76222	0.00139854	XLOC_003514	TCONS_00008049	LincRNAs identified by Cabili et al	intergenic	-1.739	6.35e-06	-0.7	0.00118136
315	LAIR1	NM_021706	RefSeq	1.38072	0.00770922	AC012314.6	ENST00000421718	GENCODE	intron sense-overlapping	-1.04	0.000522185	-0.740351	0.000433605
316	LAMB4	ENST00000388781	GENCODE	1.38227	0.00149194	SLC26A4-AS1	NR_028137	RefSeq	natural antisense	-4.935	4.1e-15	-0.521053	0.023804
317	LDHA	NM_001165415	RefSeq	2.52053	0.0131548	XLOC_009389	TCONS_00019588	LincRNAs identified by Cabili et al	intergenic	-1.702	0.00467547	-0.566667	0.0127964
318	LETM1	ENST00000302787	GENCODE	1.29334	8.25e-05	XLOC_003422	TCONS_00008740	LincRNAs identified by Cabili et al	intergenic	-1.156	0.000336852	-0.598246	0.00794093
319	LILRB3	NM_001081450	RefSeq	1.50488	0.00432341	AC012314.6	ENST00000421718	GENCODE	intron sense-overlapping	-1.04	0.000522185	-0.691228	0.00143375
320	LILRB3	ENST00000424807	GENCODE	1.67313	0.00509811	AC012314.6	ENST00000421718	GENCODE	intron sense-overlapping	-1.04	0.000522185	-0.770175	0.000173456
321	LIN52	NM_001024674	RefSeq	1.0009	0.0487478	CTD-2207P18.1	ENST00000554552	GENCODE	natural antisense	-1.791	9.59e-05	-0.507018	0.0284023
322	LOXL2	NM_002318	RefSeq	1.55402	0.000513609	RP11-87E22.2	ENST00000511897	GENCODE	intronic antisense	-4.066	8.34e-10	-0.496491	0.0322937
323	LPAR6	NM_001162498	RefSeq	1.67217	0.00261684	LINC00462	NR_051983	RefSeq	intergenic	-1.51	0.00121567	-0.485965	0.0365955
324	LPHN3	NM_015236	RefSeq	1.16988	0.012183	RP11-16N2.1	ENST00000398777	GENCODE	intergenic	-1.182	0.000427136	-0.482456	0.0381257
325	LSP1	ENST00000405957	GENCODE	2.52651	0.00441845	AC068580.7	ENST00000449749	GENCODE	intergenic	-1.49	0.000249247	-0.461404	0.0483916
326	LSP1	ENST00000405957	GENCODE	2.52651	0.00441845	AK126380	uc001luy.1	UCSC_knowngene	intron sense-overlapping	-1.611	0.00360568	-0.736842	0.000477298
327	M6PR	NM_002355	RefSeq	1.46962	0.000502549	A2MP1	ENST00000544183	GENCODE	intergenic	-1.614	0.00235465	-0.824561	8.14662e-06
328	MAGOH	ENST00000371470	GENCODE	1.16374	2.33e-08	AK097571	uc001cvn.1	UCSC_knowngene	bidirectional	-1.254	0.000842148	-0.635366	0.00346395
329	MAGOH	ENST00000371470	GENCODE	1.16374	2.33e-08	RP11-117D22.1	ENST00000429099	GENCODE	intergenic	-2.234	1.43e-05	-0.637999	0.00329093
330	MAPK13	NM_002754	RefSeq	1.86397	0.00150954	RP1-179N16.6	ENST00000499560	GENCODE	intronic antisense	-1.094	0.000918295	-0.821053	1.21192e-05
331	MAPK14	NM_139014	RefSeq	1.05097	0.0171568	RP1-179N16.6	ENST00000499560	GENCODE	intronic antisense	-1.094	0.000918295	-0.62807	0.00485109
332	MCRS1	NM_006337	RefSeq	1.21542	0.0382867	RP11-70F11.6	ENST00000551146	GENCODE	bidirectional	-1.623	8.46e-06	-0.577193	0.010966
333	MDFIC	NM_001166345	RefSeq	1.44345	1e-05	uc.229	uc.229-	UCR	intergenic	-1.17	0.000309453	-0.570175	0.0121607
334	MDM2	NM_002392	RefSeq	1.49268	0.00178506	RP11-637A17.2	ENST00000500695	GENCODE	natural antisense	-1.261	0.000133647	-0.664912	0.00246427
335	MED11	NM_001001683	RefSeq	1.04702	0.000143372	RP13-580F15.2	ENST00000577064	GENCODE	intronic antisense	-1.467	1.59e-07	-0.473684	0.0421715
336	MESDC2	NM_015154	RefSeq	1.26803	0.00123442	RP11-761I4.3	ENST00000560973	GENCODE	intronic antisense	-1.666	2.67e-07	-0.694737	0.00132804
337	METTL3	NM_019852	RefSeq	1.00149	0.00237549	RP11-998D10.7	ENST00000554733	GENCODE	natural antisense	-1.642	6.24e-05	-0.505263	0.0290236
338	METTL7B	NM_152637	RefSeq	3.5914	3.93e-05	RP11-603J24.6	ENST00000550840	GENCODE	natural antisense	-1.38	0.00144268	-0.524561	0.022753
339	METTL7B	NM_152637	RefSeq	3.5914	3.93e-05	RP11-973D8.4	ENST00000554022	GENCODE	natural antisense	-2.058	4.65e-08	-0.542105	0.0180412
340	MKRN3	NM_005664	RefSeq	1.43177	0.024996	XLOC_011166	TCONS_00023297	LincRNAs identified by Cabili et al	intergenic	-1.868	7.82e-06	-0.559649	0.0141488
341	MLEC	NM_014730	RefSeq	1.99523	4.64e-07	RP11-173P15.3	ENST00000535720	GENCODE	natural antisense	-1.269	0.00916482	-0.505263	0.0290236
342	MLF1IP	NM_024629	RefSeq	5.62464	9.18e-09	LOC100506229	NR_039975	RefSeq	intergenic	-1.213	0.000985254	-0.507018	0.0284023
343	MLF1IP	NM_024629	RefSeq	5.62464	9.18e-09	LOC100506229	NR_039976	RefSeq	intergenic	-1.563	4.9e-06	-0.645614	0.00355061
344	MLF1IP	NM_024629	RefSeq	5.62464	9.18e-09	LOC100506229	NR_039977	RefSeq	intergenic	-1.451	1.6e-07	-0.661404	0.00263834
345	MMP13	NM_002427	RefSeq	2.39644	0.00308497	RP11-315O6.1	ENST00000528717	GENCODE	natural antisense	-1.063	0.0052739	-0.510526	0.0271916
346	MREG	NM_018000	RefSeq	2.13895	0.0123534	AX747067	uc002vga.1	UCSC_knowngene	intergenic	-1.187	0.00337662	-0.573684	0.0115508
347	MREG	NM_018000	RefSeq	2.13895	0.0123534	AC012668.2	ENST00000428487	GENCODE	intergenic	-1.696	1.2e-06	-0.663158	0.0025501
348	MRPL13	NM_014078	RefSeq	1.81926	0.00382209	RP11-760H22.2	ENST00000574086	GENCODE	intergenic	-2.393	1.16e-05	-0.47193	0.0430195
349	MRPL13	NM_014078	RefSeq	1.81926	0.00382209	RP11-760H22.2	ENST00000520544	GENCODE	intergenic	-1.412	5.76e-06	-0.473684	0.0421715
350	MRPL17	NM_022061	RefSeq	2.1618	7.07e-07		AK310900R	LincRNAs identified by Khalil et al	intronic antisense	-1.319	0.00315567	-0.485965	0.0365955
351	MRPL36	NM_032479	RefSeq	1.74524	7.28e-05	CTD-2194D22.1	ENST00000503386	GENCODE	intergenic	-1.333	0.0010263	-0.494737	0.0329814
352	MRPL42	NM_172177	RefSeq	1.95772	1.4e-05	RP11-887P2.1	ENST00000549723	GENCODE	intronic antisense	-1.456	3.28e-06	-0.819298	1.4331e-05
353	MRPS16	ENST00000372945	GENCODE	1.26369	0.00759457	XLOC_008852	TCONS_00017996	LincRNAs identified by Cabili et al	intergenic	-1.775	3.44e-05	-0.542105	0.0180412
354	MRRF	NM_001173512	RefSeq	1.40158	0.0198335	RP11-244O19.1	ENST00000567068	GENCODE	intergenic	-1.7	0.000156418	-0.8	5.08914e-05
355	MS4A7	NM_206939	RefSeq	1.87617	0.000208103	RP11-804A23.2	ENST00000539897	GENCODE	natural antisense	-1.413	0.00022884	-0.62807	0.00485109
356	MS4A7	NM_206940	RefSeq	1.74877	0.000702728	RP11-804A23.2	ENST00000539897	GENCODE	natural antisense	-1.413	0.00022884	-0.633333	0.0044257
357	MSRB1	NM_016332	RefSeq	1.19899	0.00501435	AC005606.14	ENST00000564438	GENCODE	natural antisense	-1.903	0.000604282	-0.661404	0.00263834
358	MSRB3	NM_001193460	RefSeq	1.21672	0.000380771	FLJ41278	NR_033988	RefSeq	intergenic	-3.1	3.89e-10	-0.478947	0.0397056
359	MTHFS	NM_006441	RefSeq	1.03279	0.0074654	RP11-210M15.3	ENST00000561432	GENCODE	intergenic	-1.315	0.000263692	-0.749123	0.000337889
360	MTPAP	NM_018109	RefSeq	1.1256	0.00665879	RP11-253D19.1	ENST00000440932	GENCODE	intergenic	-1.825	0.000670378	-0.466667	0.0456439
361	MYEF2	NM_016132	RefSeq	1.93751	0.00477276	XLOC_011474	TCONS_00023676	LincRNAs identified by Cabili et al	intergenic	-1.661	2.06e-08	-0.489474	0.0351142
362	MYEF2	NM_016132	RefSeq	1.93751	0.00477276	CTD-2007H18.1	ENST00000558370	GENCODE	intergenic	-1.525	0.00120568	-0.554386	0.0152372
363	MYEF2	NM_016132	RefSeq	1.93751	0.00477276	RP11-605F22.2	ENST00000560623	GENCODE	natural antisense	-1.162	0.00908486	-0.726316	0.000629407
364	MYH10	NM_005964	RefSeq	1.63628	9.67e-06	HMlincRNA250	HMlincRNA250-	LincRNAs identified by Khalil et al	intergenic	-1.276	0.00161328	-0.47193	0.0430195
365	MYL6	NM_021019	RefSeq	1.09846	4.71e-05	RP11-973D8.4	ENST00000554022	GENCODE	natural antisense	-2.058	4.65e-08	-0.489474	0.0351142
366	MYO1B	NM_012223	RefSeq	2.11382	0.0391188	AC067945.4	ENST00000456176	GENCODE	natural antisense	-1.043	2.61e-05	-0.519298	0.0243438
367	MYO1B	NM_001130158	RefSeq	2.15635	0.00993944	AC067945.4	ENST00000456176	GENCODE	natural antisense	-1.043	2.61e-05	-0.589474	0.00910547
368	MYO1B	NM_012223	RefSeq	2.11382	0.0391188	chr2:192023525-192035025	chr2:192023525-192035025-	LincRNAs identified by Khalil et al	intergenic	-1.455	0.000356651	-0.663158	0.0025501
369	MYO1B	NM_001130158	RefSeq	2.15635	0.00993944	chr2:192023525-192035025	chr2:192023525-192035025-	LincRNAs identified by Khalil et al	intergenic	-1.455	0.000356651	-0.694737	0.00132804
370	NAA38	NM_016200	RefSeq	2.65943	7.81e-11	HMlincRNA1256	HMlincRNA1256+	LincRNAs identified by Khalil et al	intergenic	-1.643	0.000419311	-0.596753	0.00699122
371	NCBP2	NM_001042540	RefSeq	1.50209	0.000753147	XLOC_003007	TCONS_00007086	LincRNAs identified by Cabili et al	intron sense-overlapping	-1.72	3.47e-05	-0.461404	0.0483916
372	NCBP2	NM_007362	RefSeq	1.80235	0.000143331	XLOC_003007	TCONS_00007086	LincRNAs identified by Cabili et al	intron sense-overlapping	-1.72	3.47e-05	-0.750877	0.000320886
373	NCF4	NM_013416	RefSeq	1.5488	0.00104807	AK097787	uc003arg.3	UCSC_knowngene	intergenic	-1.56	0.00464246	-0.684211	0.00166562
374	NDUFS6	NM_004553	RefSeq	1.38775	0.00060188	XLOC_004709	TCONS_00010247	LincRNAs identified by Cabili et al	intergenic	-2.163	4.6e-06	-0.633333	0.0044257
375	NECAP2	NM_001145277	RefSeq	2.20161	0.000517458	RP4-798A10.2	ENST00000457898	GENCODE	intergenic	-1.737	5.55e-05	-0.566667	0.0127964
376	NEU1	NM_000434	RefSeq	1.02774	0.00661054	C6orf47-AS1	ENST00000422049	GENCODE	natural antisense	-1.322	2.8e-05	-0.53971	0.0170759
377	NF2	NM_181833	RefSeq	1.16854	2.56e-06	RFPL1-AS1	NR_002727	RefSeq	natural antisense	-4.405	4.65e-12	-0.494737	0.0329814
378	NFX1	NM_002504	RefSeq	1.08124	0.000178818	XLOC_007667	TCONS_00016752	LincRNAs identified by Cabili et al	intergenic	-1.391	0.000951026	-0.524561	0.022753
379	NIPA2	NM_001008894	RefSeq	1.49454	0.0279663	RP11-566K19.5	ENST00000558417	pseudogene		-2.275	6.89e-08	-0.696491	0.0012776
380	NIPA2	NM_001008894	RefSeq	1.49454	0.0279663	HERC2P2	ENST00000558398	GENCODE	intergenic	-1.1	0.000841984	-0.735088	0.000500396
381	NIPA2	NM_001008894	RefSeq	1.49454	0.0279663	RP11-566K19.5	ENST00000559740	GENCODE	natural antisense	-1.306	4.02e-05	-0.757895	0.000259311
382	NMT1	NM_021079	RefSeq	1.34069	0.000593524	AC091132.1	ENST00000433601	GENCODE	intronic antisense	-2.047	2.01e-06	-0.526316	0.0222416
383	NMT1	NM_021079	RefSeq	1.34069	0.000593524	AX747150	uc021tyo.1	UCSC_knowngene	intronic antisense	-1.048	0.0389997	-0.617544	0.00580234
384	NMT1	NM_021079	RefSeq	1.34069	0.000593524	AC002117.1	ENST00000452741	GENCODE	natural antisense	-1.999	4.63e-08	-0.682456	0.00172809
385	NOL7	NM_016167	RefSeq	1.49927	0.000493555	GFOD1-AS1	ENST00000446001	GENCODE	natural antisense	-1.164	5.12e-07	-0.601754	0.00751056
386	NONO	NM_001145410	RefSeq	2.59073	6.35e-07	RP11-402P6.7	ENST00000457716	GENCODE	intergenic	-2.634	0.0003902	-0.505263	0.0290236
387	NONO	NM_001145410	RefSeq	2.59073	6.35e-07	RP11-402P6.11	ENST00000439926	GENCODE	intergenic	-1.93	8.54e-06	-0.626316	0.00500009
388	NOP10	NM_018648	RefSeq	1.32986	6.93e-07	HMlincRNA892	HMlincRNA892+	LincRNAs identified by Khalil et al	intergenic	-1.146	0.0019326	-0.596491	0.00816354
389	NOP16	NM_016391	RefSeq	1.3561	0.000172916	LOC100507387	NR_038402	RefSeq	intergenic	-3.511	1.01e-10	-0.554386	0.0152372
390	NOP58	NM_015934	RefSeq	1.31364	0.0160351	AC079354.3	ENST00000409819	GENCODE	intronic antisense	-1.311	0.000221046	-0.494737	0.0329814
391	NPHP1	NM_000272	RefSeq	1.24303	0.00359248	LOC151009	uc010fjy.3	UCSC_knowngene	intergenic	-2.364	1.44e-06	-0.538596	0.0189143
392	NPRL3	NM_001243248	RefSeq	1.23723	0.00134242	WASIR2	ENST00000329244	GENCODE	intergenic	-1.34	0.00922479	-0.522807	0.0232737
393	NRAS	NM_002524	RefSeq	1.26824	0.0050675	XLOC_000358	TCONS_00001113	LincRNAs identified by Cabili et al	intergenic	-1.204	0.0416091	-0.582456	0.0101341
394	NRCAM	NM_001193583	RefSeq	1.00218	0.0483952	SLC26A4-AS1	NR_028137	RefSeq	natural antisense	-4.935	4.1e-15	-0.463158	0.0474618
395	NTMT1	NM_014064	RefSeq	1.0332	0.0200456	RP11-409K20.8	ENST00000447586	GENCODE	intronic antisense	-1.678	5.69e-05	-0.7	0.00118136
396	NTMT1	NM_014064	RefSeq	1.0332	0.0200456	XLOC_007865	TCONS_00016487	LincRNAs identified by Cabili et al	intergenic	-1.542	6.58e-06	-0.714035	0.000852816
397	NUFIP1	NM_012345	RefSeq	1.6112	0.0319697	TPT1-AS1	ENST00000523506	GENCODE	bidirectional	-1.179	0.000158767	-0.729825	0.000574995
398	NUSAP1	NM_018454	RefSeq	1.45635	0.0108115	RP11-380D11.2	ENST00000565259	GENCODE	intergenic	-1.074	6.03e-05	-0.522807	0.0232737
399	NUSAP1	NM_016359	RefSeq	2.34585	0.000243896	RP11-540O11.4	ENST00000558967	GENCODE	intronic antisense	-1.031	9.24e-06	-0.542105	0.0180412
400	NUSAP1	NM_016359	RefSeq	2.34585	0.000243896	RP11-380D11.2	ENST00000565259	GENCODE	intergenic	-1.074	6.03e-05	-0.608772	0.00670683
401	NXT1	NM_013248	RefSeq	2.43473	0.000312758	RP4-753D10.3	ENST00000440921	GENCODE	intron sense-overlapping	-3.304	2.39e-12	-0.461404	0.0483916
402	ORM1	NM_000607	RefSeq	2.2143	0.000791646	RP11-402G3.5	ENST00000415101	GENCODE	intergenic	-1.701	5.8e-05	-0.591228	0.00886209
403	ORMDL2	NM_014182	RefSeq	2.24928	0.00480558	RP11-973D8.4	ENST00000554022	GENCODE	natural antisense	-2.058	4.65e-08	-0.75614	0.000273778
404	OVCA2	ENST00000263084	GENCODE	1.00189	0.00118362	AC090617.1	ENST00000433167	GENCODE	intronic antisense	-2.66	0.000144071	-0.598246	0.00794093
405	P4HA1	NM_001017962	RefSeq	1.11252	0.00978695	XLOC_008852	TCONS_00017996	LincRNAs identified by Cabili et al	intergenic	-1.775	3.44e-05	-0.547368	0.0167926
406	P4HA1	NM_001142596	RefSeq	1.89593	0.00775745	XLOC_008852	TCONS_00017996	LincRNAs identified by Cabili et al	intergenic	-1.775	3.44e-05	-0.582456	0.0101341
407	PAG1	NM_018440	RefSeq	1.6772	6.9e-06	RP11-48B3.3	ENST00000523871	GENCODE	intergenic	-1.146	1.83e-09	-0.524561	0.022753
408	PAIP2	NM_001033112	RefSeq	1.14169	0.0320751	CTB-35F21.2	ENST00000515306	GENCODE	intergenic	-1.631	7.28e-09	-0.529825	0.0212465
409	PAIP2	NM_001033112	RefSeq	1.14169	0.0320751	XLOC_004573	TCONS_00010104	LincRNAs identified by Cabili et al	intergenic	-1.514	3.78e-05	-0.549123	0.0163922
410	PALLD	NM_001166109	RefSeq	2.70466	6.96e-08	RP11-635L1.3	ENST00000508985	GENCODE	intronic antisense	-1.481	1.97e-05	-0.47193	0.0430195
411	PARD3	ENST00000545693	GENCODE	1.25835	0.0376516	RP11-297A16.2	ENST00000423819	GENCODE	intergenic	-2.039	7.21e-07	-0.592982	0.00862403
412	PARVA	NM_018222	RefSeq	1.23073	0.00628209	RP11-265D17.2	ENST00000527288	GENCODE	intronic antisense	-1.283	0.00109211	-0.561404	0.0138004
413	PARVA	NM_018222	RefSeq	1.23073	0.00628209	CTC-497E21.4	ENST00000527945	GENCODE	intergenic	-1.146	0.00180341	-0.62807	0.00485109
414	PCBP2	NM_001098620	RefSeq	1.32287	0.00281988	RP11-1136G11.7	ENST00000548129	GENCODE	exon sense-overlapping	-1.994	4.56e-07	-0.538596	0.0189143
415	PCBP2	NM_001128913	RefSeq	1.25289	0.000751637	uc.339	uc.339+	UCR	intronic antisense	-1.281	0.0136474	-0.642105	0.00378473
416	PCBP2	NM_001128913	RefSeq	1.25289	0.000751637	LOC283335	NR_033854	RefSeq	natural antisense	-1.703	3.39e-06	-0.64386	0.00366614
417	PCBP2	NM_031989	RefSeq	1.54844	0.00248331	LOC283335	NR_033854	RefSeq	natural antisense	-1.703	3.39e-06	-0.652632	0.0031178
418	PCBP2	NM_031989	RefSeq	1.54844	0.00248331	uc.339	uc.339+	UCR	intronic antisense	-1.281	0.0136474	-0.680702	0.00179245
419	PCBP2	NM_001098620	RefSeq	1.32287	0.00281988	LOC283335	NR_033854	RefSeq	natural antisense	-1.703	3.39e-06	-0.691228	0.00143375
420	PCBP2	NM_005016	RefSeq	1.13284	0.0308599	LOC283335	NR_033854	RefSeq	natural antisense	-1.703	3.39e-06	-0.710526	0.000927047
421	PCBP2	NM_005016	RefSeq	1.13284	0.0308599	uc.339	uc.339+	UCR	intronic antisense	-1.281	0.0136474	-0.735088	0.000500396
422	PCBP2	NM_001098620	RefSeq	1.32287	0.00281988	uc.339	uc.339+	UCR	intronic antisense	-1.281	0.0136474	-0.757895	0.000259311
423	PCBP2	NM_001098620	RefSeq	1.32287	0.00281988	CALCOCO1	NR_026554	RefSeq	exon sense-overlapping	-1.105	0.0130957	-0.757895	0.000259311
424	PCBP2	NM_031989	RefSeq	1.54844	0.00248331	CALCOCO1	NR_026554	RefSeq	exon sense-overlapping	-1.105	0.0130957	-0.792982	7.1125e-05
425	PCBP2	NM_005016	RefSeq	1.13284	0.0308599	CALCOCO1	NR_026554	RefSeq	exon sense-overlapping	-1.105	0.0130957	-0.822807	1.006e-05
426	PCBP2	NM_001128913	RefSeq	1.25289	0.000751637	CALCOCO1	NR_026554	RefSeq	exon sense-overlapping	-1.105	0.0130957	-0.842105	0
427	PCYT1A	NM_005017	RefSeq	1.21239	0.0292546	XLOC_003007	TCONS_00007086	LincRNAs identified by Cabili et al	intron sense-overlapping	-1.72	3.47e-05	-0.75614	0.000273778
428	PDHB	ENST00000302746	GENCODE	1.53387	8.68e-05	RP11-147N17.1	ENST00000492031	GENCODE	intronic antisense	-4.335	6.25e-12	-0.524561	0.022753
429	PDLIM1	NM_020992	RefSeq	2.40682	4.75e-06	LOC728558	NR_038444	RefSeq	intronic antisense	-2.033	5.26e-09	-0.775439	0.000143992
430	PDPN	NM_001006625	RefSeq	3.92251	1.07e-07	RP4-597A16.2	ENST00000563570	GENCODE	natural antisense	-3.425	4.52e-07	-0.610526	0.00651729
431	PDPN	NM_001006624	RefSeq	4.25768	4.5e-07	RP4-597A16.2	ENST00000563570	GENCODE	natural antisense	-3.425	4.52e-07	-0.62807	0.00485109
432	PFN1	NM_005022	RefSeq	1.94209	0.003792	RP13-580F15.2	ENST00000577064	GENCODE	intronic antisense	-1.467	1.59e-07	-0.824561	8.14662e-06
433	PGRMC1	NM_006667	RefSeq	1.59382	0.000638685	XLOC_008054	TCONS_00017234	LincRNAs identified by Cabili et al	intergenic	-1.35	0.000731461	-0.692982	0.00138008
434	PHOSPHO1	NM_178500	RefSeq	1.07088	0.000573665	RP11-1079K10.3	ENST00000507337	GENCODE	natural antisense	-1.021	6.9e-09	-0.570175	0.0121607
435	PHTF2	NM_001127359	RefSeq	1.88143	4.7e-05	RP5-1185I7.1	ENST00000431722	GENCODE	intergenic	-2.816	2.4e-11	-0.598246	0.00794093
436	PHTF2	NM_001127357	RefSeq	1.37456	0.0150744	RP5-1185I7.1	ENST00000431722	GENCODE	intergenic	-2.816	2.4e-11	-0.657895	0.00282231
437	PIGX	NM_017861	RefSeq	1.90734	4.8e-10	XLOC_003007	TCONS_00007086	LincRNAs identified by Cabili et al	intron sense-overlapping	-1.72	3.47e-05	-0.487719	0.0358489
438	PIPOX	NM_016518	RefSeq	1.50518	0.0454055	RP11-20B24.4	ENST00000579187	GENCODE	natural antisense	-2.848	0.000160767	-0.636842	0.00415945
439	PITRM1	NM_014889	RefSeq	1.10694	0.00379591	RP11-298E9.6	ENST00000417149	GENCODE	intergenic	-2.687	1.38e-09	-0.466667	0.0456439
440	PLAUR	NM_002659	RefSeq	3.21499	2.98e-06	AC005392.13	ENST00000425982	GENCODE	intergenic	-2.024	7.52e-05	-0.507018	0.0284023
441	PLAUR	NM_001005377	RefSeq	2.8437	6.16e-06	AC005392.13	ENST00000425982	GENCODE	intergenic	-2.024	7.52e-05	-0.538596	0.0189143
442	PLEKHB2	NM_017958	RefSeq	2.65431	5.77e-07	AC093838.4	ENST00000415574	pseudogene		-1.552	2.23e-09	-0.459649	0.0493356
443	PLEKHB2	NM_017958	RefSeq	2.65431	5.77e-07	AC140481.8	ENST00000436488	GENCODE	intronic antisense	-1.262	0.000295346	-0.470175	0.0438809
444	PLEKHB2	NM_001100623	RefSeq	1.67883	0.00249156	LOC389043	NR_036499	RefSeq	intergenic	-2.016	5.05e-08	-0.554386	0.0152372
445	PLEKHB2	NM_001100623	RefSeq	1.67883	0.00249156	AC140481.7	ENST00000434661	GENCODE	intergenic	-1.092	0.000229348	-0.668421	0.00229968
446	PLEKHB2	NM_001100623	RefSeq	1.67883	0.00249156	AC140481.8	ENST00000436488	GENCODE	intronic antisense	-1.262	0.000295346	-0.792982	7.1125e-05
447	PLOD3	NM_001084	RefSeq	1.2739	0.0213188	BC039094	uc003uyp.4	UCSC_knowngene	intergenic	-2.933	1.03e-06	-0.849123	0
448	PML	NM_033246	RefSeq	1.46018	0.00280673	RP11-8P11.3	ENST00000562031	GENCODE	intergenic	-1.023	0.0309278	-0.592982	0.00862403
449	PNN	NM_002687	RefSeq	1.55611	0.00242355	RP11-111A21.1	ENST00000556620	GENCODE	intergenic	-1.405	3.03e-07	-0.549123	0.0163922
450	PNN	NM_002687	RefSeq	1.55611	0.00242355	RP11-566K8.2	ENST00000556116	GENCODE	intergenic	-1.528	0.000181795	-0.601754	0.00751056
451	PNP	NM_000270	RefSeq	1.86254	0.017433	RP11-219E7.3	ENST00000556197	GENCODE	intergenic	-1.039	0.00387175	-0.624561	0.00515281
452	PODXL	NM_001018111	RefSeq	1.52511	0.00211356	AC058791.2	ENST00000416999	GENCODE	intergenic	-1.316	0.00389468	-0.536842	0.0193634
453	PODXL	NM_001018111	RefSeq	1.52511	0.00211356	AC009518.4	ENST00000452219	GENCODE	intergenic	-1.142	0.000253549	-0.791228	7.68918e-05
454	POLDIP3	NM_178136	RefSeq	1.02201	0.00711667	Z83851.3	ENST00000446578	GENCODE	intronic antisense	-1.022	0.000316324	-0.629825	0.00470573
455	POLR2H	ENST00000296223	GENCODE	1.85339	0.00192104	XLOC_002953	TCONS_00006338	LincRNAs identified by Cabili et al	intergenic	-2.961	1.19e-06	-0.692982	0.00138008
456	POP5	NM_198202	RefSeq	1.285	7.05e-05	RP11-173P15.3	ENST00000535720	GENCODE	natural antisense	-1.269	0.00916482	-0.485965	0.0365955
457	POP5	NM_015918	RefSeq	1.51575	0.00107805	RP11-173P15.3	ENST00000535720	GENCODE	natural antisense	-1.269	0.00916482	-0.635088	0.00429089
458	PPIL3	NM_032472	RefSeq	1.42	0.00191067	LOC100507140	NR_037886	RefSeq	intergenic	-2.623	4.71e-05	-0.51075	0.0254407
459	PPIL3	NM_032472	RefSeq	1.42	0.00191067	XLOC_002461	TCONS_00005314	LincRNAs identified by Cabili et al	intergenic	-1.135	0.049672	-0.847368	0
460	PPM1G	NM_177983	RefSeq	1.23005	0.018087	XLOC_001406	TCONS_00003611	LincRNAs identified by Cabili et al	intergenic	-1.564	1.21e-07	-0.519298	0.0243438
461	PPP1CB	NM_002709	RefSeq	2.40883	5.4e-05	AC105398.3	ENST00000446073	GENCODE	bidirectional	-3.122	0.000258306	-0.570175	0.0121607
462	PRG2	NM_002728	RefSeq	1.59344	4.28e-05	RP11-872D17.4	ENST00000534162	GENCODE	natural antisense	-1.101	0.00296815	-0.678947	0.00185874
463	PRKRA	NM_001139518	RefSeq	1.21579	0.0193126	RP11-65L3.1	ENST00000565104	GENCODE	intergenic	-1.254	0.00171016	-0.463158	0.0474618
464	PSMA4	NM_001102667	RefSeq	1.11309	0.0354828	RP11-160C18.2	ENST00000564933	pseudogene		-2.737	7.47e-10	-0.685965	0.00160499
465	PSMB2	NM_002794	RefSeq	1.38647	0.00732438	RP11-435D7.3	ENST00000373226	GENCODE	natural antisense	-1.152	5.21e-06	-0.550877	0.0159996
466	PSMB3	NM_002795	RefSeq	1.33283	0.000215827	LOC100505576	NR_038847	RefSeq	intergenic	-1.27	0.0120433	-0.463158	0.0474618
467	PSMC5	NM_002805	RefSeq	1.21997	0.00471521	RP11-214C8.2	ENST00000580942	GENCODE	natural antisense	-3.211	3.31e-10	-0.557895	0.0145044
468	PTCD3	ENST00000254630	GENCODE	1.53461	0.00847801	AC105053.4	ENST00000455121	GENCODE	bidirectional	-1.419	0.000383679	-0.684211	0.00166562
469	PTMS	NM_002824	RefSeq	1.23278	0.0211131	RP11-273B20.1	ENST00000544657	GENCODE	natural antisense	-1.579	0.000463149	-0.563158	0.0134589
470	PTMS	NM_002824	RefSeq	1.23278	0.0211131	RP5-940J5.8	ENST00000499202	GENCODE	intronic antisense	-1.973	0.00027786	-0.615789	0.00597476
471	PTMS	NM_002824	RefSeq	1.23278	0.0211131	RP11-273B20.3	ENST00000545794	GENCODE	natural antisense	-1.509	5.42e-08	-0.777193	0.000135032
472	PTPN12	NM_001131008	RefSeq	1.11088	0.0248334	RP5-1185I7.1	ENST00000431722	GENCODE	intergenic	-2.816	2.4e-11	-0.557895	0.0145044
473	PTTG1IP	NM_004339	RefSeq	1.89658	0.000197261	XLOC_014119	TCONS_00029180	LincRNAs identified by Cabili et al	intergenic	-2.151	1.29e-09	-0.487719	0.0358489
474	PXMP4	NM_183397	RefSeq	1.2493	1.69e-05	RP4-553F4.6	ENST00000443171	GENCODE	intronic antisense	-1.112	0.00428146	-0.540351	0.0184736
475	PYCARD	NM_145182	RefSeq	1.13314	0.000361129	RP11-452L6.7	ENST00000569782	GENCODE	natural antisense	-1.205	0.00983901	-0.475439	0.0413366
476	RAB21	NM_014999	RefSeq	1.64693	5.28e-09	RP11-89M22.3	ENST00000548885	GENCODE	intergenic	-1.196	0.00497588	-0.461404	0.0483916
477	RAB8A	NM_005370	RefSeq	1.42783	0.00680875	UCA1	uc002nbr.3	UCSC_knowngene	intergenic	-1.798	0.00363801	-0.52807	0.0217395
478	RAB8A	NM_005370	RefSeq	1.42783	0.00680875	AC004790.2	ENST00000552685	GENCODE	intron sense-overlapping	-1.323	0.00168561	-0.580702	0.0104055
479	RAB8B	NM_016530	RefSeq	2.25485	0.000301661	RP11-1069G10.2	ENST00000557900	GENCODE	intergenic	-1.79	3.46e-08	-0.801754	4.64892e-05
480	RABL5	NM_001130822	RefSeq	1.1974	0.000813133	BC039094	uc003uyp.4	UCSC_knowngene	intergenic	-2.933	1.03e-06	-0.564912	0.0131243
481	RABL5	NM_001130820	RefSeq	1.25985	0.000108183	BC039094	uc003uyp.4	UCSC_knowngene	intergenic	-2.933	1.03e-06	-0.822807	1.006e-05
482	RABL5	NM_022777	RefSeq	1.3029	0.00329226	BC039094	uc003uyp.4	UCSC_knowngene	intergenic	-2.933	1.03e-06	-0.87193	0
483	RAD18	NM_020165	RefSeq	1.17423	0.00236274	LOC100288428	uc003bqp.3	UCSC_knowngene	bidirectional	-1.758	2.03e-05	-0.652632	0.0031178
484	RAD23A	NM_005053	RefSeq	1.32244	4.29e-05		AV660546	LincRNAs identified by Khalil et al	intronic antisense	-1.561	0.000189302	-0.547368	0.0167926
485	RALBP1	NM_006788	RefSeq	1.39163	0.00294956	RP11-881L2.1	ENST00000584109	GENCODE	intronic antisense	-1.351	2.59e-05	-0.638596	0.00403132
486	RAP2A	NM_021033	RefSeq	1.01678	0.0462606	RP11-120E13.1	ENST00000437334	GENCODE	intergenic	-1.475	0.00337376	-0.47193	0.0430195
487	RBBP8	NM_002894	RefSeq	2.09765	0.0345884	CABLES1	NR_023359	RefSeq	exon sense-overlapping	-1.024	0.00373336	-0.621053	0.0054697
488	RBM12	NM_152838	RefSeq	1.72599	0.0193891	RP3-477O4.14	ENST00000416903	GENCODE	natural antisense	-1.145	0.000777183	-0.615789	0.00597476
489	RBM15	NM_022768	RefSeq	1.38263	0.028676	RP5-1028L10.1	ENST00000430098	GENCODE	natural antisense	-1.424	0.000385753	-0.654386	0.00301662
490	RBM15	NM_022768	RefSeq	1.38263	0.028676	RP5-1028L10.1	ENST00000443008	GENCODE	natural antisense	-1.86	2.81e-06	-0.7	0.00118136
491	RCOR3	NM_001136224	RefSeq	1.17033	0.0380257		BC034527R	LincRNAs identified by Khalil et al	intergenic	-2.608	1.02e-07	-0.592982	0.00862403
492	RECK	NM_021111	RefSeq	2.58215	2.2e-05	FP588	NR_024006	RefSeq	intergenic	-2.315	1.55e-05	-0.477193	0.0405147
493	RECK	NM_021111	RefSeq	2.58215	2.2e-05	HV041854	uc003zxn.1	UCSC_knowngene	exon sense-overlapping	-1.275	0.0052754	-0.570175	0.0121607
494	REEP3	ENST00000373758	GENCODE	2.17808	1.72e-09	RP11-444I9.3	ENST00000428581	GENCODE	intronic antisense	-2.03	5.96e-06	-0.721053	0.000718586
495	RER1	NM_007033	RefSeq	1.45051	0.0374413	RP11-547D24.3	ENST00000445600	GENCODE	bidirectional	-1.126	2.92e-05	-0.585345	0.00846522
496	RER1	NM_007033	RefSeq	1.45051	0.0374413	RP11-181G12.2	ENST00000536678	GENCODE	intronic antisense	-1.488	0.000257272	-0.719614	0.000514034
497	RFC4	NM_181573	RefSeq	1.9718	0.00956812	RP11-573D15.2	ENST00000419745	GENCODE	intergenic	-1.124	0.010201	-0.477193	0.0405147
498	RFC4	NM_181573	RefSeq	1.9718	0.00956812	RP11-573D15.9	ENST00000577781	GENCODE	natural antisense	-1.301	5.29e-05	-0.705263	0.00104802
499	RFC4	NM_181573	RefSeq	1.9718	0.00956812	RP11-78H24.1	ENST00000414102	GENCODE	intergenic	-1.311	0.000131256	-0.714035	0.000852816
500	RFC4	NM_181573	RefSeq	1.9718	0.00956812	RP11-78H24.1	ENST00000435548	GENCODE	intergenic	-1.66	1.14e-07	-0.826316	6.37252e-06
501	RFX3	NM_134428	RefSeq	1.77243	0.00184881	BC069756	uc003zhu.3	UCSC_knowngene	intronic antisense	-1.997	6.7e-07	-0.733333	0.000524361
502	RHOC	NM_001042678	RefSeq	1.49821	0.0232104	RP11-426L16.8	ENST00000449572	GENCODE	intergenic	-1.007	5.79e-05	-0.817544	1.67023e-05
503	RNASE2	NM_002934	RefSeq	3.23058	7.06e-05	RP11-219E7.3	ENST00000556197	GENCODE	intergenic	-1.039	0.00387175	-0.494737	0.0329814
504	RNASE3	NM_002935	RefSeq	1.5518	0.0257775	RP11-219E7.3	ENST00000556197	GENCODE	intergenic	-1.039	0.00387175	-0.552632	0.0156147
505	RNF114	NM_018683	RefSeq	1.54889	1.9e-06	RP11-112L6.4	ENST00000411453	GENCODE	intergenic	-2.331	8.27e-06	-0.582456	0.0101341
506	RNF166	NM_001171816	RefSeq	1.47401	0.000633017	MGC23284	NR_024399	RefSeq	intronic antisense	-2.811	5.3e-10	-0.540351	0.0184736
507	RPIA	NM_144563	RefSeq	1.83569	0.00698253	AC104134.2	ENST00000413234	GENCODE	natural antisense	-1.156	0.000341385	-0.615789	0.00597476
508	RPIA	NM_144563	RefSeq	1.83569	0.00698253	ANKRD36BP2	ENST00000421951	GENCODE	intergenic	-2.4	1.86e-06	-0.707018	0.00100637
509	RPL13	NM_033251	RefSeq	1.09237	0.0120172	RP11-46C24.5	ENST00000566427	GENCODE	intergenic	-1.043	0.00127375	-0.521053	0.023804
510	RPL39	ENST00000361575	GENCODE	1.16814	3.61e-07	XLOC_008054	TCONS_00017234	LincRNAs identified by Cabili et al	intergenic	-1.35	0.000731461	-0.475439	0.0413366
511	RPL8	NM_033301	RefSeq	1.17753	0.0494357	AF186192.5	ENST00000529026	GENCODE	intergenic	-1.756	0.00232579	-0.598246	0.00794093
512	RPL8	NM_033301	RefSeq	1.17753	0.0494357	AC084125.4	ENST00000544423	GENCODE	natural antisense	-1.472	4.3e-05	-0.854386	0
513	RPLP0	NM_053275	RefSeq	1.91374	0.0203923	RP11-173P15.3	ENST00000541383	GENCODE	natural antisense	-1.172	0.00489447	-0.598246	0.00794093
514	RPLP0	NM_053275	RefSeq	1.91374	0.0203923	RP11-173P15.3	ENST00000535720	GENCODE	natural antisense	-1.269	0.00916482	-0.82807	4.73137e-06
515	RPS15A	NM_001019	RefSeq	1.38571	7.66e-07	RP11-626G11.1	ENST00000565802	GENCODE	intergenic	-1.155	4.76e-07	-0.708772	0.000966054
516	RRN3	NM_018427	RefSeq	1.21516	0.0279581	MIR3180-1	ENST00000548268	GENCODE	intergenic	-1.009	0.0203165	-0.742105	0.000412963
517	RRP36	NM_033112	RefSeq	1.35899	0.0332839	RP3-475N16.1	ENST00000450671	GENCODE	intergenic	-1.022	0.00628847	-0.685965	0.00160499
518	RUVBL2	ENST00000221413	GENCODE	1.27051	0.0235287	AC008888.7	ENST00000483163	GENCODE	intronic antisense	-1.144	0.00425115	-0.592982	0.00862403
519	S100A12	NM_005621	RefSeq	1.59375	0.0481203	RP11-354A16.2	ENST00000413826	GENCODE	exon sense-overlapping	-1.567	0.00323806	-0.468421	0.0447556
520	S100A8	ENST00000368733	GENCODE	2.69947	0.000156423	RP11-354A16.2	ENST00000413826	GENCODE	exon sense-overlapping	-1.567	0.00323806	-0.466667	0.0456439
521	S100A9	ENST00000368738	GENCODE	2.99775	0.000428465	RP11-354A16.2	ENST00000413826	GENCODE	exon sense-overlapping	-1.567	0.00323806	-0.491228	0.0343915
522	SAP30	NM_003864	RefSeq	2.49768	6.58e-07	RP11-489G11.3	ENST00000563631	GENCODE	intergenic	-1.225	0.000619429	-0.75856	0.000166897
523	SCN1A	NM_006920	RefSeq	1.70437	0.012329	AC009495.3	ENST00000457108	GENCODE	intergenic	-1.355	3.45e-05	-0.563158	0.0134589
524	SEC22B	NM_004892	RefSeq	1.65138	4.27e-08	RP11-458D21.2	ENST00000421937	GENCODE	intergenic	-1.49	0.000134416	-0.552632	0.0156147
525	SEC22C	NM_032970	RefSeq	1.06836	0.0186287	VIPR1-AS1	ENST00000452639	GENCODE	natural antisense	-1.303	0.000128076	-0.507018	0.0284023
526	SEC22C	NM_032970	RefSeq	1.06836	0.0186287	CCDC13-AS1	ENST00000418161	GENCODE	natural antisense	-1.815	0.0205777	-0.594737	0.00839121
527	SEC22C	NM_032970	RefSeq	1.06836	0.0186287	RP4-613B23.1	ENST00000434363	GENCODE	intronic antisense	-1.976	8.06e-05	-0.640351	0.00390643
528	SEC61G	NM_001012456	RefSeq	2.24389	1.37e-05	LOC285878	NR_038994	RefSeq	intron sense-overlapping	-1.842	1.87e-06	-0.629825	0.00470573
529	SERBP1	NM_015640	RefSeq	1.15862	0.0263327		DB025955	LincRNAs identified by Khalil et al	exon sense-overlapping	-1.825	9.46e-07	-0.697674	0.000897072
530	SETD3	NM_032233	RefSeq	1.00096	0.00199402	XLOC_011119	TCONS_00022869	LincRNAs identified by Cabili et al	intergenic	-1.293	0.00256745	-0.663158	0.0025501
531	SF3B14	NM_016047	RefSeq	1.36632	0.00049282	AC009228.1	ENST00000413254	GENCODE	natural antisense	-1.262	0.00874821	-0.556384	0.0133614
532	SGOL2	NM_152524	RefSeq	3.43259	8.27e-07	AC007163.4	ENST00000484406	GENCODE	intergenic	-1.103	0.000137966	-0.540351	0.0184736
533	SGPL1	NM_003901	RefSeq	1.2169	0.0266374	RP11-790G19.2	ENST00000447119	GENCODE	intronic antisense	-1.278	0.000640232	-0.754386	0.00028885
534	SGPL1	NM_003901	RefSeq	1.2169	0.0266374	XLOC_008510	TCONS_00018230	LincRNAs identified by Cabili et al	intergenic	-1.075	0.00187465	-0.870175	0
535	SGPL1	NM_003901	RefSeq	1.2169	0.0266374	RP11-432J9.3	ENST00000415746	GENCODE	intergenic	-1.103	3.53e-05	-0.884211	0
536	SIAH2	NM_005067	RefSeq	1.07966	0.00523901	RP11-103G8.2	ENST00000475393	GENCODE	bidirectional	-1.795	0.00183703	-0.578947	0.0106827
537	SKA2	NM_182620	RefSeq	2.63958	1.6e-09	RP11-567L7.6	ENST00000577478	GENCODE	intergenic	-1.039	0.0119454	-0.577193	0.010966
538	SLAMF9	NM_001146172	RefSeq	1.44081	0.00606915	RP11-536C5.7	ENST00000418602	GENCODE	natural antisense	-2.131	8.83e-06	-0.601754	0.00751056
539	SLBP	NM_006527	RefSeq	1.40338	0.0415495	XLOC_003422	TCONS_00008739	LincRNAs identified by Cabili et al	intergenic	-2.393	2.69e-05	-0.459649	0.0493356
540	SLBP	NM_006527	RefSeq	1.40338	0.0415495	XLOC_003422	TCONS_00008738	LincRNAs identified by Cabili et al	intergenic	-2.343	1.31e-05	-0.501754	0.0302985
541	SLBP	NM_006527	RefSeq	1.40338	0.0415495	XLOC_003422	TCONS_00007953	LincRNAs identified by Cabili et al	intergenic	-2.911	1.01e-10	-0.608162	0.00573333
542	SLBP	NM_006527	RefSeq	1.40338	0.0415495	XLOC_003422	TCONS_00008740	LincRNAs identified by Cabili et al	intergenic	-1.156	0.000336852	-0.803509	4.23294e-05
543	SLC2A3	NM_006931	RefSeq	1.01651	0.026893	BC039122	uc001qtw.1	UCSC_knowngene	intronic antisense	-1.369	4.65e-07	-0.641791	0.00305431
544	SLC39A11	NM_139177	RefSeq	1.05878	0.0277164	RP11-1124B17.1	ENST00000577573	GENCODE	intergenic	-2.042	1.86e-06	-0.617544	0.00580234
545	SLC43A3	NM_017611	RefSeq	1.28348	0.00657294	RP11-872D17.4	ENST00000534162	GENCODE	natural antisense	-1.101	0.00296815	-0.554386	0.0152372
546	SLPI	NM_003064	RefSeq	1.35146	0.00309862	RP4-781B1.2	ENST00000439786	GENCODE	exon sense-overlapping	-2.227	1.21e-09	-0.578947	0.0106827
547	SMC3	NM_005445	RefSeq	1.88409	6.01e-05		BE174175R	LincRNAs identified by Khalil et al	intergenic	-1.323	0.00717928	-0.561404	0.0138004
548	SMC3	NM_005445	RefSeq	1.88409	6.01e-05		BE174175	LincRNAs identified by Khalil et al	intergenic	-1.3	0.00280501	-0.692982	0.00138008
549	SMTN	NM_134270	RefSeq	1.24264	0.00257637	RP1-56J10.8	ENST00000432130	GENCODE	intronic antisense	-1.49	4.16e-05	-0.677193	0.00192701
550	SNAI2	NM_003068	RefSeq	1.5315	0.0115718	chr8:50050850-50118750	chr8:50050850-50118750-	LincRNAs identified by Khalil et al	intergenic	-1.13	8.49e-06	-0.782456	0.000110543
551	SNAPC1	ENST00000216294	GENCODE	2.61513	5.7e-06	RP11-355I22.4	ENST00000555156	GENCODE	intergenic	-2.074	5.41e-08	-0.614035	0.00615134
552	SNAPIN	NM_012437	RefSeq	1.42061	0.00650284	RP11-354A16.2	ENST00000413826	GENCODE	exon sense-overlapping	-1.567	0.00323806	-0.507018	0.0284023
553	SNF8	NM_007241	RefSeq	1.31787	0.000267426	RP11-1079K10.3	ENST00000507337	GENCODE	natural antisense	-1.021	6.9e-09	-0.745614	0.000373971
554	SNRPD1	NM_006938	RefSeq	1.38563	1.6e-06	RP11-296E23.2	ENST00000584331	GENCODE	intron sense-overlapping	-1.491	0.0211048	-0.516243	0.0236478
555	SNUPN	NM_005701	RefSeq	1.17181	0.0075136	XLOC_011533	TCONS_00023742	LincRNAs identified by Cabili et al	intergenic	-1.53	1.84e-05	-0.7	0.00118136
556	SNUPN	NM_005701	RefSeq	1.17181	0.0075136	RP11-24M17.5	ENST00000395215	GENCODE	intergenic	-1.1	0.000638161	-0.761404	0.000232117
557	SNX24	NM_014035	RefSeq	1.4275	0.0421091	CTC-210G5.1	ENST00000505546	GENCODE	natural antisense	-1	0.000879548	-0.545614	0.0172008
558	SOCS2	NM_003877	RefSeq	1.52425	0.0467561	RP11-887P2.1	ENST00000549723	GENCODE	intronic antisense	-1.456	3.28e-06	-0.649123	0.00332846
559	SPARC	NM_003118	RefSeq	3.25992	5.1e-05	BC034636	uc003luf.3	UCSC_knowngene	intergenic	-2.199	2.63e-06	-0.647368	0.00343807
560	SPARC	NM_003118	RefSeq	3.25992	5.1e-05	CTB-12O2.1	ENST00000524295	GENCODE	intergenic	-1.538	8.26e-07	-0.72807	0.000601715
561	SRSF1	NM_006924	RefSeq	1.86525	0.0153285	BZRAP1-AS1	NR_038417	RefSeq	natural antisense	-1.815	7.46e-07	-0.573684	0.0115508
562	SRSF1	NM_006924	RefSeq	1.86525	0.0153285	RP5-1171I10.4	ENST00000582348	GENCODE	intronic antisense	-1.975	1.23e-07	-0.81176	2.447e-05
563	SRSF10	NM_054016	RefSeq	1.79577	4.06e-06	XLOC_000736	TCONS_00001417	LincRNAs identified by Cabili et al	intergenic	-2.089	4.39e-06	-0.533333	0.0202874
564	SRSF10	NM_001191009	RefSeq	2.04268	7.62e-10	XLOC_000736	TCONS_00001417	LincRNAs identified by Cabili et al	intergenic	-2.089	4.39e-06	-0.673684	0.00206967
565	SRSF11	NM_001190987	RefSeq	1.47657	0.0262486	XLOC_000868	TCONS_00001523	LincRNAs identified by Cabili et al	intergenic	-1.15	0.00140931	-0.75614	0.000273778
566	SRSF3	NM_003017	RefSeq	1.25152	0.00548341	RP1-179N16.6	ENST00000526611	GENCODE	intronic antisense	-1.033	0.040423	-0.514035	0.0260222
567	SRSF3	NM_003017	RefSeq	1.25152	0.00548341	RP1-179N16.6	ENST00000499560	GENCODE	intronic antisense	-1.094	0.000918295	-0.815789	1.92403e-05
568	SRSF7	ENST00000313117	GENCODE	1.32557	6.52e-07	XLOC_001435	TCONS_00004755	LincRNAs identified by Cabili et al	intergenic	-1.19	1.3e-06	-0.540351	0.0184736
569	SRSF9	NM_003769	RefSeq	2.66872	0.0116152	RP11-173P15.3	ENST00000535720	GENCODE	natural antisense	-1.269	0.00916482	-0.580702	0.0104055
570	SRSF9	NM_003769	RefSeq	2.66872	0.0116152	HNF1A-AS1	ENST00000537361	GENCODE	intronic antisense	-1.182	0.00725024	-0.638596	0.00403132
571	ST7L	NM_138727	RefSeq	1.18805	0.00706692	RP11-426L16.8	ENST00000449572	GENCODE	intergenic	-1.007	5.79e-05	-0.694737	0.00132804
572	STK33	ENST00000315204	GENCODE	2.09919	1.76e-06	chr11:8260275-8275625	chr11:8260275-8275625+	LincRNAs identified by Khalil et al	intergenic	-1.442	0.00485149	-0.626316	0.00500009
573	STK33	ENST00000315204	GENCODE	2.09919	1.76e-06	RP11-236J17.5	ENST00000530466	GENCODE	intron sense-overlapping	-1.175	0.00112621	-0.661404	0.00263834
574	STK33	ENST00000315204	GENCODE	2.09919	1.76e-06	RP11-236J17.6	ENST00000528151	GENCODE	natural antisense	-1.273	0.0135807	-0.715789	0.000817526
575	SULF2	NM_018837	RefSeq	1.8696	0.0215781	XLOC_013771	TCONS_00028418	LincRNAs identified by Cabili et al	intergenic	-1.172	0.000278915	-0.633333	0.0044257
576	SULF2	NM_018837	RefSeq	1.8696	0.0215781	XLOC_013774	TCONS_00028423	LincRNAs identified by Cabili et al	intergenic	-1.032	0.0311546	-0.689474	0.0014891
577	SUMO3	ENST00000332859	GENCODE	1.6543	5.79e-07	AP001065.2	ENST00000456880	GENCODE	intronic antisense	-1.01	0.0125047	-0.55614	0.0148671
578	SUN1	NM_001171946	RefSeq	1.24742	0.00269936	chr7:1314975-1333125	chr7:1314975-1333125+	LincRNAs identified by Khalil et al	intergenic	-1.269	9.05e-05	-0.740351	0.000433605
579	TARSL2	NM_152334	RefSeq	1.01901	0.00285452	RP11-299G20.2	ENST00000558838	GENCODE	natural antisense	-2.187	1.28e-08	-0.480702	0.0389093
580	TATDN3	NM_001146171	RefSeq	1.02925	0.0146289	RP11-61J19.4	ENST00000564287	GENCODE	intergenic	-1.018	0.000466017	-0.607018	0.00690084
581	TBC1D7	NM_001143966	RefSeq	1.2879	0.0138938	XLOC_005176	TCONS_00011697	LincRNAs identified by Cabili et al	intergenic	-1.151	6.38e-05	-0.67193	0.00214416
582	TBC1D7	NM_001143966	RefSeq	1.2879	0.0138938	GFOD1-AS1	ENST00000446001	GENCODE	natural antisense	-1.164	5.12e-07	-0.707018	0.00100637
583	TBC1D9B	NM_015043	RefSeq	1.26224	2.87e-06	RP11-798K23.1	ENST00000503218	GENCODE	intergenic	-1.434	0.0018309	-0.514035	0.0260222
584	TET2	ENST00000305737	GENCODE	1.23668	0.0112288	AC004053.1	ENST00000500179	GENCODE	natural antisense	-2.752	9.23e-09	-0.549123	0.0163922
585	TET2	ENST00000305737	GENCODE	1.23668	0.0112288	RP11-311D14.2	ENST00000510406	GENCODE	natural antisense	-1.102	0.0002793	-0.647368	0.00343807
586	TET2	ENST00000305737	GENCODE	1.23668	0.0112288	RP11-311D14.2	ENST00000508961	GENCODE	intronic antisense	-1.033	0.000803656	-0.733333	0.000524361
587	TEX26	NM_152325	RefSeq	1.53397	0.0195352	XLOC_010561	TCONS_00021963	LincRNAs identified by Cabili et al	intergenic	-1.996	5.16e-06	-0.552632	0.0156147
588	TGDS	ENST00000261296	GENCODE	1.79617	0.0324269	uc.355	uc.355+	UCR	intergenic	-1.291	4.75e-06	-0.840351	0
589	THOC6	NM_001142350	RefSeq	2.40121	1.2e-06	AC141586.5	ENST00000567242	pseudogene		-1.075	0.0121	-0.514035	0.0260222
590	TIGD7	NM_033208	RefSeq	1.40816	1.27e-07	AC092117.9	ENST00000421271	pseudogene		-1.445	6.28e-06	-0.515789	0.0254528
591	TM4SF19	NM_138461	RefSeq	1.70332	0.00239073	XLOC_003007	TCONS_00007086	LincRNAs identified by Cabili et al	intron sense-overlapping	-1.72	3.47e-05	-0.603509	0.00730263
592	TM9SF1	NM_006405	RefSeq	1.57744	0.0199799	RP11-388E23.2	ENST00000554526	GENCODE	intergenic	-2.51	9.78e-08	-0.575439	0.0112553
593	TMEM14B	NM_030969	RefSeq	1.07505	0.0483607	RP11-637O19.2	ENST00000436249	GENCODE	natural antisense	-1.089	6.18e-05	-0.522807	0.0232737
594	TMEM189-UBE2V1	NM_199203	RefSeq	1.39255	1.17e-06	RP11-112L6.4	ENST00000411453	GENCODE	intergenic	-2.331	8.27e-06	-0.629825	0.00470573
595	TMEM200C	ENST00000383490	GENCODE	1.87738	0.0030063	XLOC_012617	TCONS_00026269	LincRNAs identified by Cabili et al	intergenic	-1.985	6.79e-05	-0.592982	0.00862403
596	TMEM38B	NM_018112	RefSeq	1.54539	0.000109197	RP11-6F6.1	ENST00000445897	GENCODE	intergenic	-1.265	0.00347369	-0.466667	0.0456439
597	TMEM51	NM_001136217	RefSeq	1.19646	0.0102536	C1orf126	NR_027136	RefSeq	natural antisense	-1.363	0.000271308	-0.666667	0.00238082
598	TMEM60	NM_032936	RefSeq	1.5169	0.0081149	RP5-1185I7.1	ENST00000431722	GENCODE	intergenic	-2.816	2.4e-11	-0.659061	0.00214696
599	TMEM9	NM_016456	RefSeq	1.21929	0.0297906		AA164863	LincRNAs identified by Khalil et al	intergenic	-2.16	1.01e-06	-0.675439	0.00199731
600	TMF1	NM_007114	RefSeq	1.35614	0.0165365	CTD-2013N24.2	ENST00000482368	GENCODE	natural antisense	-1.496	0.000266695	-0.522807	0.0232737
601	TMX1	NM_030755	RefSeq	2.43625	0.00197028	FRMD6-AS2	ENST00000557625	GENCODE	intronic antisense	-1.162	0.0042703	-0.614035	0.00615134
602	TNFRSF10B	NM_147187	RefSeq	1.18974	0.0109115	RP11-87E22.2	ENST00000511897	GENCODE	intronic antisense	-4.066	8.34e-10	-0.710526	0.000927047
603	TNFRSF11B	NM_002546	RefSeq	2.70046	0.00592026	XLOC_007192	TCONS_00015149	LincRNAs identified by Cabili et al	intergenic	-1.587	2.12e-06	-0.619298	0.00563401
604	TNFRSF11B	NM_002546	RefSeq	2.70046	0.00592026	XLOC_007192	TCONS_00015492	LincRNAs identified by Cabili et al	intergenic	-1.707	1.79e-05	-0.735088	0.000500396
605	TNFRSF14	NM_003820	RefSeq	1.53984	0.0272462	RP11-181G12.2	ENST00000536678	GENCODE	intronic antisense	-1.488	0.000257272	-0.587719	0.00935427
606	TNFRSF14	NM_003820	RefSeq	1.53984	0.0272462	FLJ42875	NR_024371	RefSeq	intergenic	-1.796	0.000110593	-0.614035	0.00615134
607	TP53RK	NM_033550	RefSeq	1.58121	0.00865985	BC100777	uc021weo.1	UCSC_knowngene	intergenic	-2.024	2.22e-07	-0.663158	0.0025501
608	TPD52L2	NM_199359	RefSeq	1.66771	0.00706785	XLOC_013612	TCONS_00028266	LincRNAs identified by Cabili et al	intergenic	-1.18	0.0119553	-0.473684	0.0421715
609	TPD52L2	NM_199361	RefSeq	1.20386	0.000350323	RP11-261N11.8	ENST00000370257	GENCODE	intronic antisense	-2.838	0.000194537	-0.478947	0.0397056
610	TPD52L2	NM_199362	RefSeq	1.98175	0.000948641	XLOC_013612	TCONS_00028266	LincRNAs identified by Cabili et al	intergenic	-1.18	0.0119553	-0.492982	0.0336806
611	TPD52L2	NM_199361	RefSeq	1.20386	0.000350323	LINC00176	NR_027686	RefSeq	intronic antisense	-1.075	0.0047923	-0.494737	0.0329814
612	TPD52L2	NM_199362	RefSeq	1.98175	0.000948641	LINC00176	NR_027686	RefSeq	intronic antisense	-1.075	0.0047923	-0.498246	0.0316174
613	TPD52L2	NM_199359	RefSeq	1.66771	0.00706785	LINC00176	NR_027686	RefSeq	intronic antisense	-1.075	0.0047923	-0.515789	0.0254528
614	TPD52L2	NM_199359	RefSeq	1.66771	0.00706785	XLOC_013612	TCONS_00028265	LincRNAs identified by Cabili et al	intergenic	-1.474	0.00139695	-0.550877	0.0159996
615	TPD52L2	NM_199359	RefSeq	1.66771	0.00706785	RP11-261N11.8	ENST00000370257	GENCODE	intronic antisense	-2.838	0.000194537	-0.566667	0.0127964
616	TPD52L2	NM_199362	RefSeq	1.98175	0.000948641	XLOC_013612	TCONS_00028265	LincRNAs identified by Cabili et al	intergenic	-1.474	0.00139695	-0.573684	0.0115508
617	TPD52L2	NM_199362	RefSeq	1.98175	0.000948641	RP11-261N11.8	ENST00000370257	GENCODE	intronic antisense	-2.838	0.000194537	-0.578947	0.0106827
618	TPD52L2	NM_199361	RefSeq	1.20386	0.000350323	RP11-261N11.8	ENST00000428531	GENCODE	intergenic	-2.791	0.000133494	-0.592982	0.00862403
619	TPD52L2	NM_199359	RefSeq	1.66771	0.00706785	RP11-261N11.8	ENST00000428531	GENCODE	intergenic	-2.791	0.000133494	-0.6	0.0077233
620	TPD52L2	NM_199362	RefSeq	1.98175	0.000948641	RP11-261N11.8	ENST00000428531	GENCODE	intergenic	-2.791	0.000133494	-0.624561	0.00515281
621	TPD52L2	NM_003288	RefSeq	1.28319	0.00760123	RP11-261N11.8	ENST00000370257	GENCODE	intronic antisense	-2.838	0.000194537	-0.633333	0.0044257
622	TPD52L2	NM_003288	RefSeq	1.28319	0.00760123	RP11-261N11.8	ENST00000428531	GENCODE	intergenic	-2.791	0.000133494	-0.685965	0.00160499
623	TRAPPC3	NM_014408	RefSeq	1.06505	0.00360159	RP11-435D7.3	ENST00000373226	GENCODE	natural antisense	-1.152	5.21e-06	-0.563158	0.0134589
624	TSC22D2	NM_014779	RefSeq	1.81492	3.15e-07	RP11-167H9.3	ENST00000464673	GENCODE	intergenic	-1.278	0.0196275	-0.482456	0.0381257
625	TSR1	NM_018128	RefSeq	1.6093	0.0160397	AC090617.1	ENST00000433167	GENCODE	intronic antisense	-2.66	0.000144071	-0.635088	0.00429089
626	UBA3	NM_198195	RefSeq	1.19046	0.000752041	CTD-2013N24.2	ENST00000482368	GENCODE	natural antisense	-1.496	0.000266695	-0.721053	0.000718586
627	UBD	NM_006398	RefSeq	1.00275	0.00735607	ZNRD1-AS1	ENST00000452229	GENCODE	bidirectional	-1.153	0.000646854	-0.498246	0.0316174
628	UBE2A	NM_181777	RefSeq	1.83343	8.57e-08	XLOC_008054	TCONS_00017234	LincRNAs identified by Cabili et al	intergenic	-1.35	0.000731461	-0.67193	0.00214416
629	UBE2A	NM_181762	RefSeq	2.17018	1.58e-10	XLOC_008054	TCONS_00017234	LincRNAs identified by Cabili et al	intergenic	-1.35	0.000731461	-0.678947	0.00185874
630	UBE2A	NM_003336	RefSeq	1.4806	1.39e-06	XLOC_008054	TCONS_00017234	LincRNAs identified by Cabili et al	intergenic	-1.35	0.000731461	-0.763158	0.000219354
631	UBE2G2	NM_182688	RefSeq	1.56037	0.000648419	ITGB2-AS1	NR_038316	RefSeq	natural antisense	-1.254	2.66e-05	-0.47193	0.0430195
632	UBE2G2	NM_003343	RefSeq	1.54972	0.00344216	LINC00163	ENST00000434081	GENCODE	intergenic	-1.197	0.00205095	-0.517544	0.0248934
633	UBE2G2	NM_182688	RefSeq	1.56037	0.000648419	LINC00163	ENST00000434081	GENCODE	intergenic	-1.197	0.00205095	-0.54386	0.0176169
634	UBE2G2	NM_182688	RefSeq	1.56037	0.000648419	XLOC_013980	TCONS_00029245	LincRNAs identified by Cabili et al	intergenic	-1.413	0.000392858	-0.566667	0.0127964
635	UBE2G2	NM_003343	RefSeq	1.54972	0.00344216	XLOC_013980	TCONS_00029245	LincRNAs identified by Cabili et al	intergenic	-1.413	0.000392858	-0.65614	0.00291815
636	UBE2G2	NM_182688	RefSeq	1.56037	0.000648419	XLOC_014119	TCONS_00029180	LincRNAs identified by Cabili et al	intergenic	-2.151	1.29e-09	-0.708772	0.000966054
637	UBE2G2	NM_003343	RefSeq	1.54972	0.00344216	XLOC_014119	TCONS_00029180	LincRNAs identified by Cabili et al	intergenic	-2.151	1.29e-09	-0.759649	0.00024543
638	UBE2N	NM_003348	RefSeq	1.27879	0.00559304	RP11-887P2.1	ENST00000549723	GENCODE	intronic antisense	-1.456	3.28e-06	-0.845614	0
639	UBE2V1	NM_021988	RefSeq	1.69305	1.1e-06	RP11-112L6.4	ENST00000411453	GENCODE	intergenic	-2.331	8.27e-06	-0.573058	0.0103246
640	UEVLD	NM_001040697	RefSeq	1.54828	0.0204351	XLOC_009389	TCONS_00019588	LincRNAs identified by Cabili et al	intergenic	-1.702	0.00467547	-0.633333	0.0044257
641	UFD1L	NM_001035247	RefSeq	1.02859	6.82e-05	DGCR5	ENST00000424407	GENCODE	intergenic	-1.968	0.00102072	-0.688899	0.00110623
642	UQCR10	NM_001003684	RefSeq	1.01607	0.000720791	RFPL1-AS1	NR_002727	RefSeq	natural antisense	-4.405	4.65e-12	-0.601754	0.00751056
643	URI1	NM_003796	RefSeq	1.32528	0.0336621	XLOC_013032	TCONS_00027511	LincRNAs identified by Cabili et al	intergenic	-1.311	0.00177411	-0.501754	0.0302985
644	URI1	NM_003796	RefSeq	1.32528	0.0336621		DB503534	UCR	exon sense-overlapping	-2.32	1.15e-05	-0.575439	0.0112553
645	USP18	NM_017414	RefSeq	1.31395	0.0131011	DGCR10	NR_026651	RefSeq	intergenic	-3.917	0.000316124	-0.578947	0.0106827
646	USP18	NM_017414	RefSeq	1.31395	0.0131011	DGCR5	uc002zon.2	UCSC_knowngene	intergenic	-1.972	0.00398884	-0.596491	0.00816354
647	UTP6	NM_018428	RefSeq	1.97139	0.00158361	CTC-542B22.1	ENST00000585025	GENCODE	intergenic	-1.464	0.00131244	-0.566667	0.0127964
648	VIMP	NM_018445	RefSeq	1.70239	0.000310602	RP11-66B24.2	ENST00000431060	GENCODE	intergenic	-2.216	9.9e-05	-0.515789	0.0254528
649	VKORC1	NM_024006	RefSeq	1.23286	0.00659633	RP11-196G11.4	ENST00000576336	GENCODE	intron sense-overlapping	-1.362	2.24e-05	-0.477193	0.0405147
650	VKORC1	NM_024006	RefSeq	1.23286	0.00659633	RP11-388M20.9	ENST00000576745	GENCODE	intergenic	-2.318	2.25e-05	-0.505263	0.0290236
651	VKORC1	NM_024006	RefSeq	1.23286	0.00659633	RP11-120K18.2	ENST00000567545	GENCODE	exon sense-overlapping	-1.145	5.75e-05	-0.784211	0.00010313
652	WDR5	NM_052821	RefSeq	1.45038	0.0050801	DBH-AS1	ENST00000425189	GENCODE	natural antisense	-1.962	0.0005955	-0.522807	0.0232737
653	WDR5	NM_052821	RefSeq	1.45038	0.0050801	XLOC_007597	TCONS_00016207	LincRNAs identified by Cabili et al	intergenic	-1.394	9.95e-05	-0.717544	0.000783412
654	WDR53	NM_182627	RefSeq	1.09699	0.0224686	XLOC_003007	TCONS_00007086	LincRNAs identified by Cabili et al	intron sense-overlapping	-1.72	3.47e-05	-0.708772	0.000966054
655	WDR82	NM_025222	RefSeq	1.15077	0.0484939	RP11-314A5.3	ENST00000428561	pseudogene		-1.208	0.00708794	-0.580702	0.0104055
656	WDR83OS	ENST00000222190	GENCODE	1.0663	0.00361377		AV660546	LincRNAs identified by Khalil et al	intronic antisense	-1.561	0.000189302	-0.780702	0.000118322
657	WHSC1	ENST00000398261	GENCODE	1.72439	3.42e-06	XLOC_003422	TCONS_00008739	LincRNAs identified by Cabili et al	intergenic	-2.393	2.69e-05	-0.459649	0.0493356
658	WHSC1L1	ENST00000316985	GENCODE	1.23584	0.00876194	RP11-675F6.3	ENST00000521623	GENCODE	intergenic	-1.568	2.92e-05	-0.514035	0.0260222
659	WTAP	NM_152858	RefSeq	1.10928	0.0082641	XLOC_005900	TCONS_00012347	LincRNAs identified by Cabili et al	intergenic	-1.27	0.00420489	-0.624561	0.00515281
660	XRCC5	NM_021141	RefSeq	1.79048	0.000153546	AC012668.2	ENST00000428487	GENCODE	intergenic	-1.696	1.2e-06	-0.689474	0.0014891
661	XRCC5	NM_021141	RefSeq	1.79048	0.000153546	AX747067	uc002vga.1	UCSC_knowngene	intergenic	-1.187	0.00337662	-0.705263	0.00104802
662	ZBTB12	NM_181842	RefSeq	1.36976	1.03e-06	SAPCD1-AS1	ENST00000419679	GENCODE	natural antisense	-1.826	9.35e-05	-0.650877	0.00322172
663	ZIC1	NM_003412	RefSeq	1.28407	0.0170373	ZIC4	NR_040762	RefSeq	exon sense-overlapping	-1.864	5.14e-07	-0.566667	0.0127964
664	ZNF121	ENST00000320451	GENCODE	1.22102	0.0287181	C3P1	ENST00000497718	pseudogene		-1.818	3.32e-07	-0.617544	0.00580234
665	ZNF195	NM_001130519	RefSeq	1.04747	0.000249499	TSSC2	ENST00000450217	pseudogene		-2.043	8.54e-07	-0.468421	0.0447556
666	ZNF195	NM_007152	RefSeq	1.12146	3.86e-06	KCNQ1DN	NR_024627	RefSeq	intergenic	-2.966	0.00221359	-0.668421	0.00229968
667	ZNF256	NM_005773	RefSeq	1.51239	1.47e-07	A1BG-AS1	NR_015380	RefSeq	natural antisense	-1.278	0.000530768	-0.554386	0.0152372
668	ZNF287	NM_020653	RefSeq	1.13771	0.0479152	RP11-138I1.2	ENST00000580996	GENCODE	natural antisense	-1.506	0.000345304	-0.535088	0.0198211
669	ZNF3	NM_017715	RefSeq	1.4268	0.000206451	XLOC_006188	TCONS_00014179	LincRNAs identified by Cabili et al	intergenic	-1.131	5.86e-06	-0.614035	0.00615134
670	ZNF345	NM_003419	RefSeq	1.24943	0.00891602	LOC284412	NR_029390	RefSeq	intergenic	-1.325	1.23e-06	-0.578947	0.0106827
671	ZNF350	NM_021632	RefSeq	1.19411	0.000126599	XLOC_013388	TCONS_00027397	LincRNAs identified by Cabili et al	intergenic	-1.695	2.81e-05	-0.482456	0.0381257
672	ZNF44	NM_001164276	RefSeq	1.4425	4.14e-09		AV660546	LincRNAs identified by Khalil et al	intronic antisense	-1.561	0.000189302	-0.805263	3.84027e-05
673	ZNF561	NM_152289	RefSeq	2.14065	0.00417262	C3P1	ENST00000497718	pseudogene		-1.818	3.32e-07	-0.622807	0.00530932
674	ZNF568	NM_198539	RefSeq	1.948	1.06e-06	LOC284412	NR_029390	RefSeq	intergenic	-1.325	1.23e-06	-0.591228	0.00886209
675	ZNF608	NM_020747	RefSeq	1.43692	0.0205693	CTC-369A16.3	ENST00000510853	GENCODE	intergenic	-1.339	2.6e-08	-0.461404	0.0483916
676	ZNF608	NM_020747	RefSeq	1.43692	0.0205693	RP11-93O7.5	ENST00000520192	GENCODE	intergenic	-1.073	0.017924	-0.463158	0.0474618
677	ZNF608	NM_020747	RefSeq	1.43692	0.0205693	RP11-284A20.1	ENST00000509456	GENCODE	intergenic	-1.05	0.0015328	-0.663158	0.0025501
678	ZNF732	NM_001137608	RefSeq	1.12871	1.57e-06	XLOC_003411	TCONS_00007945	LincRNAs identified by Cabili et al	intergenic	-2.137	0.000144812	-0.480702	0.0389093
679	ZNF732	NM_001137608	RefSeq	1.12871	1.57e-06	XLOC_003411	TCONS_00008728	LincRNAs identified by Cabili et al	intergenic	-1.287	0.0026981	-0.549123	0.0163922
680	ZNF814	ENST00000435989	GENCODE	1.65396	1.81e-06	A1BG-AS1	NR_015380	RefSeq	natural antisense	-1.278	0.000530768	-0.468421	0.0447556
[truncated: 3 more rows]
