# Supplementary material for: Genetic landscape of long noncoding RNA (lncRNAs) in glioblastoma: identification of complex lncRNA regulatory networks and clinically relevant lncRNAs in glioblastoma
Source: Oncotarget. 2018 Jul 3;9(51):29548–64. doi: 10.18632/oncotarget.25434 (PMC6049862; doi:10.18632/oncotarget.25434)
Supplement: Supplementary file 5 [file oncotarget-09-29548-s005.xlsx]

## Sheet: Sheet1
Supplementary Table 5: Correlation between lncRNAs and mRNAs in trans
	mRNA					lncRNA						Correlation
Sr. No.	Gene Symbol	seq name	source	Log2 fold change	p value	Gene Symbol	seq name	source	relationship	Log2 fold change	p value	R	p value
Positve correlation lncRNA Up and mRNA Up regulation
1	ABHD5	NM_016006	RefSeq	1.39681	0.0167168	XLOC_012980	TCONS_00026907	LincRNAs identified by Cabili et al	intergenic	1.906	6.88e-06	0.945614	5.56152e-06
2	ABHD5	NM_016006	RefSeq	1.39681	0.0167168	CR933660	uc003bny.3	UCSC_knowngene	intergenic	1.073	0.0488409	0.915789	4.40065e-07
3	ABHD5	NM_016006	RefSeq	1.39681	0.0167168	RP11-201P10.3	ENST00000569828	GENCODE	intergenic	1.769	0.0165196	0.914035	7.57378e-08
4	ABHD5	NM_016006	RefSeq	1.39681	0.0167168	AK310094	uc022bty.1	UCSC_knowngene	exon sense-overlapping	1.725	0.0448776	0.905263	0
5	ABHD5	NM_016006	RefSeq	1.39681	0.0167168	LOC100505702	NR_038304	RefSeq	intergenic	1.61	0.0351079	0.901754	0
6	ABHD5	NM_016006	RefSeq	1.39681	0.0167168	CSNK1A1P1	ENST00000563423	pseudogene		1.869	0.0459701	0.901754	0
7	ABRACL	NM_021243	RefSeq	1.43492	0.00978633	AK310094	uc022bty.1	UCSC_knowngene	exon sense-overlapping	1.725	0.0448776	0.901754	0
8	ACN9	NM_020186	RefSeq	2.0554	0.0139088	CSNK1A1P1	ENST00000563423	pseudogene		1.869	0.0459701	0.949123	5.99822e-06
9	ACN9	NM_020186	RefSeq	2.0554	0.0139088	RP11-201P10.3	ENST00000569828	GENCODE	intergenic	1.769	0.0165196	0.929825	3.13914e-06
10	ACN9	NM_020186	RefSeq	2.0554	0.0139088	RP11-33B1.1	ENST00000513147	GENCODE	intergenic	1.143	0.0335751	0.915789	4.40065e-07
11	ACN9	NM_020186	RefSeq	2.0554	0.0139088	LRRC37BP1	ENST00000431308	GENCODE	intergenic	1.452	0.0104239	0.908772	0
12	ACN9	NM_020186	RefSeq	2.0554	0.0139088	AK130481	uc003fap.1	UCSC_knowngene	exon sense-overlapping	1.651	0.029772	0.907018	0
13	ACN9	NM_020186	RefSeq	2.0554	0.0139088	GAS5	ENST00000442067	GENCODE	intergenic	1.481	0.000186001	0.905263	0
14	ACN9	NM_020186	RefSeq	2.0554	0.0139088	CR933660	uc003bny.3	UCSC_knowngene	intergenic	1.073	0.0488409	0.901754	0
15	ACN9	NM_020186	RefSeq	2.0554	0.0139088	CCT6P3	ENST00000426828	GENCODE	intergenic	1.964	0.0294433	0.901754	0
16	ACOT9	NM_001033583	RefSeq	2.12496	0.00285408	CR933660	uc003bny.3	UCSC_knowngene	intergenic	1.073	0.0488409	0.912281	0
17	ACOT9	NM_001037171	RefSeq	2.29713	0.00241227	CSNK1A1P1	ENST00000563423	pseudogene		1.869	0.0459701	0.901754	0
18	ACP1	NM_004300	RefSeq	1.55407	0.0107751	RP11-201P10.3	ENST00000569828	GENCODE	intergenic	1.769	0.0165196	0.963158	7.36602e-06
19	ACP1	NM_004300	RefSeq	1.55407	0.0107751	CSNK1A1P1	ENST00000563423	pseudogene		1.869	0.0459701	0.936842	4.30551e-06
20	ACP1	NM_004300	RefSeq	1.55407	0.0107751	MTHFS	NR_037654	RefSeq	exon sense-overlapping	1.246	0.0349073	0.933333	3.73951e-06
21	ACP1	NM_004300	RefSeq	1.55407	0.0107751	OSTCP1	ENST00000455507	pseudogene		1.432	0.0226269	0.931579	3.44351e-06
22	ACP1	NM_004300	RefSeq	1.55407	0.0107751	AK310094	uc022bty.1	UCSC_knowngene	exon sense-overlapping	1.725	0.0448776	0.922807	1.84351e-06
23	ACP1	NM_004300	RefSeq	1.55407	0.0107751	PMS2P5	uc010lbw.2	UCSC_knowngene	intergenic	1.665	0.000884452	0.922807	1.84351e-06
24	ACP1	NM_004300	RefSeq	1.55407	0.0107751	PMS2P3	ENST00000430602	GENCODE	intergenic	1.655	0.000877269	0.922807	1.84351e-06
25	ACP1	NM_004300	RefSeq	1.55407	0.0107751	RP11-33B1.1	ENST00000513147	GENCODE	intergenic	1.143	0.0335751	0.921053	1.50172e-06
26	ACP1	NM_004300	RefSeq	1.55407	0.0107751	XLOC_012980	TCONS_00026907	LincRNAs identified by Cabili et al	intergenic	1.906	6.88e-06	0.910526	0
27	ACP1	NM_004300	RefSeq	1.55407	0.0107751	LOC100505702	NR_038304	RefSeq	intergenic	1.61	0.0351079	0.907018	0
28	ACTA1	NM_001100	RefSeq	1.7428	0.044539	RP11-201P10.3	ENST00000569828	GENCODE	intergenic	1.769	0.0165196	0.938596	4.57515e-06
29	ACTA1	NM_001100	RefSeq	1.7428	0.044539	CSNK1A1P1	ENST00000563423	pseudogene		1.869	0.0459701	0.933333	3.73951e-06
30	ACTA1	NM_001100	RefSeq	1.7428	0.044539	OSTCP1	ENST00000455507	pseudogene		1.432	0.0226269	0.922807	1.84351e-06
31	ACTA1	NM_001100	RefSeq	1.7428	0.044539	CR933660	uc003bny.3	UCSC_knowngene	intergenic	1.073	0.0488409	0.917544	7.99524e-07
32	ACTA1	NM_001100	RefSeq	1.7428	0.044539	AK299501	uc003hxs.3	UCSC_knowngene	exon sense-overlapping	1.727	0.010777	0.908772	0
33	ACTA1	NM_001100	RefSeq	1.7428	0.044539	AK310094	uc022bty.1	UCSC_knowngene	exon sense-overlapping	1.725	0.0448776	0.908772	0
34	ACTA2	NM_001141945	RefSeq	1.55854	0.048984	RP11-201P10.3	ENST00000569828	GENCODE	intergenic	1.769	0.0165196	0.966667	7.61521e-06
35	ACTA2	NM_001141945	RefSeq	1.55854	0.048984	CSNK1A1P1	ENST00000563423	pseudogene		1.869	0.0459701	0.92807	2.82666e-06
36	ACTA2	NM_001141945	RefSeq	1.55854	0.048984	OSTCP1	ENST00000455507	pseudogene		1.432	0.0226269	0.926316	2.50634e-06
37	ACTA2	NM_001141945	RefSeq	1.55854	0.048984	CCT6P3	ENST00000426828	GENCODE	intergenic	1.964	0.0294433	0.903509	0
38	ACTG1	NM_001614	RefSeq	2.16069	0.0437561	P704P	uc002zlf.2	UCSC_knowngene	intergenic	1.65	0.0181437	0.936842	4.30551e-06
39	ACTG1	NM_001614	RefSeq	2.16069	0.0437561	CTD-2119F7.2	ENST00000565308	pseudogene		2.239	0.0223563	0.935088	4.02691e-06
40	ACTG1	NM_001614	RefSeq	2.16069	0.0437561	SNHG12	ENST00000464115	GENCODE	intergenic	1.283	0.0107983	0.919298	1.15358e-06
41	ACTG1	NM_001614	RefSeq	2.16069	0.0437561	CSNK1A1P1	ENST00000563423	pseudogene		1.869	0.0459701	0.915789	4.40065e-07
42	ACTG1	NM_001614	RefSeq	2.16069	0.0437561	OSTCP1	ENST00000455507	pseudogene		1.432	0.0226269	0.914035	7.57378e-08
43	ACTG1	NM_001614	RefSeq	2.16069	0.0437561	AK130481	uc003fap.1	UCSC_knowngene	exon sense-overlapping	1.651	0.029772	0.910526	0
44	ACTG1	NM_001614	RefSeq	2.16069	0.0437561	SPIN3	NR_027139	RefSeq	exon sense-overlapping	1.381	0.00546782	0.907018	0
45	ACTG2	NM_001615	RefSeq	2.99472	0.00142148	RP11-201P10.3	ENST00000569828	GENCODE	intergenic	1.769	0.0165196	0.968421	7.72638e-06
46	ACTG2	NM_001615	RefSeq	2.99472	0.00142148	OSTCP1	ENST00000455507	pseudogene		1.432	0.0226269	0.921053	1.50172e-06
47	ACTG2	NM_001615	RefSeq	2.99472	0.00142148	CSNK1A1P1	ENST00000563423	pseudogene		1.869	0.0459701	0.919298	1.15358e-06
48	ACTG2	NM_001615	RefSeq	2.99472	0.00142148	CTD-2119F7.2	ENST00000565308	pseudogene		2.239	0.0223563	0.915789	4.40065e-07
49	ACTG2	NM_001615	RefSeq	2.99472	0.00142148	RP11-21I10.2	ENST00000514608	GENCODE	intergenic	1.674	0.00364617	0.907018	0
50	ACTG2	NM_001615	RefSeq	2.99472	0.00142148	AK130481	uc003fap.1	UCSC_knowngene	exon sense-overlapping	1.651	0.029772	0.905263	0
51	ACTG2	NM_001615	RefSeq	2.99472	0.00142148	CCT6P3	ENST00000426828	GENCODE	intergenic	1.964	0.0294433	0.903509	0
52	ACTG2	NM_001615	RefSeq	2.99472	0.00142148	AK299501	uc003hxs.3	UCSC_knowngene	exon sense-overlapping	1.727	0.010777	0.903509	0
53	ACTL6A	NM_178042	RefSeq	2.04758	0.0392803	CSNK1A1P1	ENST00000563423	pseudogene		1.869	0.0459701	0.929825	3.13914e-06
54	ACTL6A	NM_178042	RefSeq	2.04758	0.0392803	CTD-2119F7.2	ENST00000565308	pseudogene		2.239	0.0223563	0.92807	2.82666e-06
55	ACTL6A	NM_178042	RefSeq	2.04758	0.0392803	CR933660	uc003bny.3	UCSC_knowngene	intergenic	1.073	0.0488409	0.92807	2.82666e-06
56	ACTL6A	NM_178042	RefSeq	2.04758	0.0392803	AK130481	uc003fap.1	UCSC_knowngene	exon sense-overlapping	1.651	0.029772	0.924561	2.17851e-06
57	ACTL6A	NM_178042	RefSeq	2.04758	0.0392803	AK056135	uc001vvv.1	UCSC_knowngene	intergenic	1.687	0.00187056	0.917544	7.99524e-07
58	ACTL6A	NM_004301	RefSeq	1.79477	0.0218823	SNHG12	ENST00000464115	GENCODE	intergenic	1.283	0.0107983	0.915789	4.40065e-07
59	ACTL6A	NM_178042	RefSeq	2.04758	0.0392803	CCT6P3	ENST00000426828	GENCODE	intergenic	1.964	0.0294433	0.910526	0
60	ACTL6A	NM_178042	RefSeq	2.04758	0.0392803	RP11-201P10.3	ENST00000569828	GENCODE	intergenic	1.769	0.0165196	0.905263	0
61	ACTL6A	NM_178042	RefSeq	2.04758	0.0392803	GAS5	ENST00000442067	GENCODE	intergenic	1.481	0.000186001	0.905263	0
62	ACTL6A	NM_178042	RefSeq	2.04758	0.0392803	SPIN3	NR_027139	RefSeq	exon sense-overlapping	1.381	0.00546782	0.905263	0
63	ACTL6A	NM_178042	RefSeq	2.04758	0.0392803	AK299501	uc003hxs.3	UCSC_knowngene	exon sense-overlapping	1.727	0.010777	0.903509	0
64	ACTN1	NM_001102	RefSeq	1.90264	0.013974	AK310094	uc022bty.1	UCSC_knowngene	exon sense-overlapping	1.725	0.0448776	0.926316	2.50634e-06
65	ACTN1	NM_001102	RefSeq	1.90264	0.013974	OSTCP1	ENST00000455507	pseudogene		1.432	0.0226269	0.912281	0
66	ACTN1	NM_001102	RefSeq	1.90264	0.013974	DPY19L1P2	uc003tda.1	UCSC_knowngene	intron sense-overlapping	2.306	0.000933163	0.912281	0
67	ADAMTS9	NM_182920	RefSeq	1.47661	0.0320605	RP11-43F13.1	ENST00000502273	pseudogene		1.12	0.00880666	0.915789	4.40065e-07
68	ADAMTS9	NM_182920	RefSeq	1.47661	0.0320605	AK299501	uc003hxs.3	UCSC_knowngene	exon sense-overlapping	1.727	0.010777	0.907018	0
69	ADAMTSL4	NM_025008	RefSeq	1.22156	0.001756	LOC100505812	NR_040599	RefSeq	natural antisense	1.641	1.24e-05	0.917544	7.99524e-07
70	ADSL	NM_001123378	RefSeq	1.37646	9.44e-06	PCA3	uc010mpn.1	UCSC_knowngene	intronic antisense	1.072	0.0484655	0.926316	2.50634e-06
71	ADSL	NM_001123378	RefSeq	1.37646	9.44e-06	RP11-507B12.1	ENST00000559590	GENCODE	intergenic	1.215	0.0351348	0.924561	2.17851e-06
72	ADSL	NM_001123378	RefSeq	1.37646	9.44e-06	AC027601.1	ENST00000575922	GENCODE	natural antisense	1.883	0.00499262	0.914035	7.57378e-08
73	ADSL	NM_001123378	RefSeq	1.37646	9.44e-06	AC009784.3	ENST00000454735	GENCODE	intergenic	1.291	0.00965611	0.910526	0
74	ADSL	NM_001123378	RefSeq	1.37646	9.44e-06	XLOC_007326	TCONS_00016565	LincRNAs identified by Cabili et al	intergenic	1.821	0.0101494	0.905263	0
75	ADSL	NM_001123378	RefSeq	1.37646	9.44e-06	XLOC_003784	TCONS_00008936	LincRNAs identified by Cabili et al	intergenic	1.589	0.00835303	0.901754	0
76	AGA	NM_000027	RefSeq	1.74624	0.00926268	AK310094	uc022bty.1	UCSC_knowngene	exon sense-overlapping	1.725	0.0448776	0.938596	4.57515e-06
77	AGA	NM_000027	RefSeq	1.74624	0.00926268	XLOC_007486	TCONS_00016095	LincRNAs identified by Cabili et al	intergenic	1.153	0.0238849	0.910526	0
78	AGA	NM_000027	RefSeq	1.74624	0.00926268	OSTCP1	ENST00000455507	pseudogene		1.432	0.0226269	0.907018	0
79	AGA	NM_000027	RefSeq	1.74624	0.00926268	RP1-59D14.6	ENST00000575402	GENCODE	intron sense-overlapping	1.851	0.000853068	0.905263	0
80	AGA	NM_000027	RefSeq	1.74624	0.00926268	NCF1B	ENST00000423083	GENCODE	intergenic	1.042	0.00047889	0.903509	0
81	AGFG1	NM_001135189	RefSeq	1.49727	0.0446526	CSNK1A1P1	ENST00000563423	pseudogene		1.869	0.0459701	0.938596	4.57515e-06
82	AGFG1	NM_001135189	RefSeq	1.49727	0.0446526	SPIN3	NR_027139	RefSeq	exon sense-overlapping	1.381	0.00546782	0.935088	4.02691e-06
83	AGFG1	NM_001135189	RefSeq	1.49727	0.0446526	CCT6P3	ENST00000426828	GENCODE	intergenic	1.964	0.0294433	0.926316	2.50634e-06
84	AGFG1	NM_001135189	RefSeq	1.49727	0.0446526	EFHC1	NR_033327	RefSeq	exon sense-overlapping	1.699	0.0123967	0.924561	2.17851e-06
85	AGFG1	NM_001135189	RefSeq	1.49727	0.0446526	AK130481	uc003fap.1	UCSC_knowngene	exon sense-overlapping	1.651	0.029772	0.921053	1.50172e-06
86	AGFG1	NM_001135189	RefSeq	1.49727	0.0446526	RP11-201P10.3	ENST00000569828	GENCODE	intergenic	1.769	0.0165196	0.919298	1.15358e-06
87	AGFG1	NM_001135189	RefSeq	1.49727	0.0446526	LRRC37BP1	ENST00000431308	GENCODE	intergenic	1.452	0.0104239	0.917544	7.99524e-07
88	AGFG1	NM_001135189	RefSeq	1.49727	0.0446526	CTD-2119F7.2	ENST00000565308	pseudogene		2.239	0.0223563	0.912281	0
89	AGFG1	NM_001135189	RefSeq	1.49727	0.0446526	OSTCP1	ENST00000455507	pseudogene		1.432	0.0226269	0.901754	0
90	AGL	NM_000644	RefSeq	1.23149	0.00831845	MDK	NR_073039	RefSeq	exon sense-overlapping	1.348	0.0334084	0.914035	7.57378e-08
91	AIMP2	NM_006303	RefSeq	1.18936	0.033238	RP11-201P10.3	ENST00000569828	GENCODE	intergenic	1.769	0.0165196	0.970175	7.82878e-06
92	AIMP2	NM_006303	RefSeq	1.18936	0.033238	CSNK1A1P1	ENST00000563423	pseudogene		1.869	0.0459701	0.959649	7.08034e-06
93	AIMP2	NM_006303	RefSeq	1.18936	0.033238	LRRC37BP1	ENST00000431308	GENCODE	intergenic	1.452	0.0104239	0.940351	4.83569e-06
94	AIMP2	NM_006303	RefSeq	1.18936	0.033238	CCT6P3	ENST00000426828	GENCODE	intergenic	1.964	0.0294433	0.936842	4.30551e-06
95	AIMP2	NM_006303	RefSeq	1.18936	0.033238	AK130481	uc003fap.1	UCSC_knowngene	exon sense-overlapping	1.651	0.029772	0.935088	4.02691e-06
96	AIMP2	NM_006303	RefSeq	1.18936	0.033238	OSTCP1	ENST00000455507	pseudogene		1.432	0.0226269	0.931579	3.44351e-06
97	AIMP2	NM_006303	RefSeq	1.18936	0.033238	RP11-33B1.1	ENST00000513147	GENCODE	intergenic	1.143	0.0335751	0.926316	2.50634e-06
98	AIMP2	NM_006303	RefSeq	1.18936	0.033238	CR933660	uc003bny.3	UCSC_knowngene	intergenic	1.073	0.0488409	0.921053	1.50172e-06
99	AIMP2	NM_006303	RefSeq	1.18936	0.033238	XLOC_012980	TCONS_00026907	LincRNAs identified by Cabili et al	intergenic	1.906	6.88e-06	0.915789	4.40065e-07
100	AIMP2	NM_006303	RefSeq	1.18936	0.033238	SPIN3	NR_027139	RefSeq	exon sense-overlapping	1.381	0.00546782	0.912281	0
101	AIMP2	NM_006303	RefSeq	1.18936	0.033238	LOC643837	NR_047522	RefSeq	intergenic	1.513	0.0339313	0.908772	0
102	AIMP2	NM_006303	RefSeq	1.18936	0.033238	CTD-2119F7.2	ENST00000565308	pseudogene		2.239	0.0223563	0.905263	0
103	AKIP1	NM_020642	RefSeq	1.81778	2.5e-05	MTHFS	NR_037654	RefSeq	exon sense-overlapping	1.246	0.0349073	0.949123	5.99822e-06
104	AKIP1	NM_020642	RefSeq	1.81778	2.5e-05	RP1-59D14.6	ENST00000575402	GENCODE	intron sense-overlapping	1.851	0.000853068	0.921053	1.50172e-06
105	AKIP1	NM_020642	RefSeq	1.81778	2.5e-05	PMS2P5	uc010lbw.2	UCSC_knowngene	intergenic	1.665	0.000884452	0.907018	0
106	AKIP1	NM_020642	RefSeq	1.81778	2.5e-05	AK310094	uc022bty.1	UCSC_knowngene	exon sense-overlapping	1.725	0.0448776	0.907018	0
107	AKR1A1	NM_006066	RefSeq	1.13639	0.00551245	CSNK1A1P1	ENST00000563423	pseudogene		1.869	0.0459701	0.933333	3.73951e-06
108	AKR1A1	NM_006066	RefSeq	1.13639	0.00551245	LRRC37BP1	ENST00000431308	GENCODE	intergenic	1.452	0.0104239	0.929825	3.13914e-06
109	AKR1A1	NM_006066	RefSeq	1.13639	0.00551245	CCT6P3	ENST00000426828	GENCODE	intergenic	1.964	0.0294433	0.926316	2.50634e-06
110	AKR1A1	NM_006066	RefSeq	1.13639	0.00551245	AK130481	uc003fap.1	UCSC_knowngene	exon sense-overlapping	1.651	0.029772	0.921053	1.50172e-06
111	AKR1A1	NM_006066	RefSeq	1.13639	0.00551245	OSTCP1	ENST00000455507	pseudogene		1.432	0.0226269	0.921053	1.50172e-06
112	AKR1A1	NM_006066	RefSeq	1.13639	0.00551245	RP11-33B1.1	ENST00000513147	GENCODE	intergenic	1.143	0.0335751	0.919298	1.15358e-06
113	AKR1A1	NM_006066	RefSeq	1.13639	0.00551245	SPIN3	NR_027139	RefSeq	exon sense-overlapping	1.381	0.00546782	0.914035	7.57378e-08
114	AKR1A1	NM_006066	RefSeq	1.13639	0.00551245	RP11-201P10.3	ENST00000569828	GENCODE	intergenic	1.769	0.0165196	0.912281	0
115	AKR1A1	NM_006066	RefSeq	1.13639	0.00551245	LOC100505702	NR_038304	RefSeq	intergenic	1.61	0.0351079	0.901754	0
116	ALG13	NM_018466	RefSeq	1.57036	0.000981022	OSTCP1	ENST00000455507	pseudogene		1.432	0.0226269	0.938596	4.57515e-06
117	ALG13	NM_018466	RefSeq	1.57036	0.000981022	MTHFS	NR_037654	RefSeq	exon sense-overlapping	1.246	0.0349073	0.938596	4.57515e-06
118	ALG13	NM_018466	RefSeq	1.57036	0.000981022	AK310094	uc022bty.1	UCSC_knowngene	exon sense-overlapping	1.725	0.0448776	0.936842	4.30551e-06
119	ALG13	NM_018466	RefSeq	1.57036	0.000981022	RP11-201P10.3	ENST00000569828	GENCODE	intergenic	1.769	0.0165196	0.921053	1.50172e-06
120	ALG13	NM_018466	RefSeq	1.57036	0.000981022	AC002055.4	ENST00000467796	GENCODE	intronic antisense	1.179	0.0439461	0.912281	0
121	ALG13	NM_018466	RefSeq	1.57036	0.000981022	RP1-59D14.6	ENST00000575402	GENCODE	intron sense-overlapping	1.851	0.000853068	0.907018	0
122	ALG13	NM_018466	RefSeq	1.57036	0.000981022	CSNK1A1P1	ENST00000563423	pseudogene		1.869	0.0459701	0.907018	0
123	ALG13	NM_018466	RefSeq	1.57036	0.000981022	RP11-33B1.1	ENST00000513147	GENCODE	intergenic	1.143	0.0335751	0.903509	0
124	ALKBH2	NM_001145375	RefSeq	1.62613	0.00332083	PPP1R14BP3	ENST00000514727	pseudogene		2.16	4.52e-08	0.914035	7.57378e-08
125	ALKBH2	NM_001145375	RefSeq	1.62613	0.00332083	CTC-462L7.1	ENST00000565472	GENCODE	intergenic	1.107	0.0237114	0.907018	0
126	ALOX5AP	NM_001629	RefSeq	1.68039	0.0268696	AK310094	uc022bty.1	UCSC_knowngene	exon sense-overlapping	1.725	0.0448776	0.949123	5.99822e-06
127	ALOX5AP	NM_001629	RefSeq	1.68039	0.0268696	OSTCP1	ENST00000455507	pseudogene		1.432	0.0226269	0.933333	3.73951e-06
128	ALOX5AP	NM_001629	RefSeq	1.68039	0.0268696	AB231723	uc001piq.1	UCSC_knowngene	intron sense-overlapping	1.583	0.0151876	0.903509	0
129	AMIGO3	NM_198722	RefSeq	1.82176	0.00542095	RP11-448P19.1	ENST00000526254	GENCODE	intergenic	1.382	0.0131736	0.917544	7.99524e-07
130	AMIGO3	NM_198722	RefSeq	1.82176	0.00542095	RP4-784A16.3	ENST00000450469	GENCODE	intron sense-overlapping	1.344	0.0257218	0.915789	4.40065e-07
131	ANAPC13	NM_015391	RefSeq	1.29684	0.00999242	RP11-201P10.3	ENST00000569828	GENCODE	intergenic	1.769	0.0165196	0.947368	5.78462e-06
132	ANAPC13	NM_015391	RefSeq	1.29684	0.00999242	CSNK1A1P1	ENST00000563423	pseudogene		1.869	0.0459701	0.940351	4.83569e-06
133	ANAPC13	NM_015391	RefSeq	1.29684	0.00999242	CR933660	uc003bny.3	UCSC_knowngene	intergenic	1.073	0.0488409	0.933333	3.73951e-06
134	ANAPC13	NM_015391	RefSeq	1.29684	0.00999242	CCT6P3	ENST00000426828	GENCODE	intergenic	1.964	0.0294433	0.917544	7.99524e-07
135	ANAPC13	NM_015391	RefSeq	1.29684	0.00999242	AK130481	uc003fap.1	UCSC_knowngene	exon sense-overlapping	1.651	0.029772	0.910526	0
136	ANAPC13	NM_015391	RefSeq	1.29684	0.00999242	GAS5	ENST00000442067	GENCODE	intergenic	1.481	0.000186001	0.907018	0
137	ANAPC13	NM_015391	RefSeq	1.29684	0.00999242	SPIN3	NR_027139	RefSeq	exon sense-overlapping	1.381	0.00546782	0.907018	0
138	ANKHD1	NM_017978	RefSeq	1.19078	0.0066255	EFHC1	NR_033327	RefSeq	exon sense-overlapping	1.699	0.0123967	0.924561	2.17851e-06
139	ANKRD22	NM_144590	RefSeq	2.20465	0.0249204	HLA-J	ENST00000494367	pseudogene		1.966	0.029671	0.921053	1.50172e-06
140	ANXA2	NM_001002858	RefSeq	3.93435	0.00102671	AK310094	uc022bty.1	UCSC_knowngene	exon sense-overlapping	1.725	0.0448776	0.945614	5.56152e-06
141	ANXA2	NM_001002858	RefSeq	3.93435	0.00102671	RP11-201P10.3	ENST00000569828	GENCODE	intergenic	1.769	0.0165196	0.935088	4.02691e-06
142	ANXA2	NM_001002858	RefSeq	3.93435	0.00102671	OSTCP1	ENST00000455507	pseudogene		1.432	0.0226269	0.931579	3.44351e-06
143	APH1B	NM_031301	RefSeq	1.22281	0.00674023	MTHFS	NR_037654	RefSeq	exon sense-overlapping	1.246	0.0349073	0.968421	7.72638e-06
144	APH1B	NM_001145646	RefSeq	1.21834	0.00390706	MTHFS	NR_037654	RefSeq	exon sense-overlapping	1.246	0.0349073	0.950877	6.20229e-06
145	APH1B	NM_031301	RefSeq	1.22281	0.00674023	AK310094	uc022bty.1	UCSC_knowngene	exon sense-overlapping	1.725	0.0448776	0.938596	4.57515e-06
146	APH1B	NM_031301	RefSeq	1.22281	0.00674023	PMS2P5	uc010lbw.2	UCSC_knowngene	intergenic	1.665	0.000884452	0.929825	3.13914e-06
147	APH1B	NM_001145646	RefSeq	1.21834	0.00390706	AK310094	uc022bty.1	UCSC_knowngene	exon sense-overlapping	1.725	0.0448776	0.929825	3.13914e-06
148	APH1B	NM_001145646	RefSeq	1.21834	0.00390706	RP11-877E17.2	ENST00000502069	GENCODE	intronic antisense	1.26	0.022967	0.921053	1.50172e-06
149	APH1B	NM_031301	RefSeq	1.22281	0.00674023	RP11-877E17.2	ENST00000502069	GENCODE	intronic antisense	1.26	0.022967	0.919298	1.15358e-06
150	APH1B	NM_031301	RefSeq	1.22281	0.00674023	OSTCP1	ENST00000455507	pseudogene		1.432	0.0226269	0.917544	7.99524e-07
151	APH1B	NM_001145646	RefSeq	1.21834	0.00390706	AB231723	uc001piq.1	UCSC_knowngene	intron sense-overlapping	1.583	0.0151876	0.917544	7.99524e-07
152	APH1B	NM_031301	RefSeq	1.22281	0.00674023	RP1-59D14.6	ENST00000575402	GENCODE	intron sense-overlapping	1.851	0.000853068	0.917544	7.99524e-07
153	APH1B	NM_001145646	RefSeq	1.21834	0.00390706	LOC100630923	NR_038967	RefSeq	exon sense-overlapping	1.503	0.0386243	0.915789	4.40065e-07
154	APH1B	NM_031301	RefSeq	1.22281	0.00674023	PMS2P3	ENST00000430602	GENCODE	intergenic	1.655	0.000877269	0.914035	7.57378e-08
155	APH1B	NM_031301	RefSeq	1.22281	0.00674023	LOC100630923	NR_038967	RefSeq	exon sense-overlapping	1.503	0.0386243	0.910526	0
156	APH1B	NM_001145646	RefSeq	1.21834	0.00390706	PMS2P5	uc010lbw.2	UCSC_knowngene	intergenic	1.665	0.000884452	0.907018	0
157	APH1B	NM_031301	RefSeq	1.22281	0.00674023	AB231723	uc001piq.1	UCSC_knowngene	intron sense-overlapping	1.583	0.0151876	0.903509	0
158	APITD1-CORT	NM_198544	RefSeq	1.33568	0.000731209	AC002055.4	ENST00000467796	GENCODE	intronic antisense	1.179	0.0439461	0.933333	3.73951e-06
159	APITD1-CORT	NM_198544	RefSeq	1.33568	0.000731209	RPL23AP82	uc010hbj.3	UCSC_knowngene	bidirectional	1.152	0.0483809	0.92807	2.82666e-06
160	ARF4	NM_001660	RefSeq	1.73934	0.01277	RP11-201P10.3	ENST00000569828	GENCODE	intergenic	1.769	0.0165196	0.954386	6.58189e-06
161	ARF4	NM_001660	RefSeq	1.73934	0.01277	OSTCP1	ENST00000455507	pseudogene		1.432	0.0226269	0.92807	2.82666e-06
162	ARF4	NM_001660	RefSeq	1.73934	0.01277	CSNK1A1P1	ENST00000563423	pseudogene		1.869	0.0459701	0.922807	1.84351e-06
163	ARF4	NM_001660	RefSeq	1.73934	0.01277	AK310094	uc022bty.1	UCSC_knowngene	exon sense-overlapping	1.725	0.0448776	0.919298	1.15358e-06
164	ARF4	NM_001660	RefSeq	1.73934	0.01277	CTD-2119F7.2	ENST00000565308	pseudogene		2.239	0.0223563	0.917544	7.99524e-07
165	ARF4	NM_001660	RefSeq	1.73934	0.01277	LOC100505702	NR_038304	RefSeq	intergenic	1.61	0.0351079	0.915789	4.40065e-07
166	ARF4	NM_001660	RefSeq	1.73934	0.01277	CCT6P3	ENST00000426828	GENCODE	intergenic	1.964	0.0294433	0.908772	0
167	ARF4	NM_001660	RefSeq	1.73934	0.01277	AK130481	uc003fap.1	UCSC_knowngene	exon sense-overlapping	1.651	0.029772	0.907018	0
168	ARHGAP15	NM_018460	RefSeq	1.40228	0.00242907	AB231723	uc001piq.1	UCSC_knowngene	intron sense-overlapping	1.583	0.0151876	0.929825	3.13914e-06
169	ARHGAP15	NM_018460	RefSeq	1.40228	0.00242907	NCF1B	ENST00000423083	GENCODE	intergenic	1.042	0.00047889	0.926316	2.50634e-06
170	ARHGAP18	NM_033515	RefSeq	2.69682	5.6e-07	RP11-213H15.3	ENST00000511918	GENCODE	intergenic	2.156	0.0021755	0.910526	0
171	ARL5A	NM_012097	RefSeq	1.28635	0.0180806	AK130481	uc003fap.1	UCSC_knowngene	exon sense-overlapping	1.651	0.029772	0.931579	3.44351e-06
172	ARL5A	NM_012097	RefSeq	1.28635	0.0180806	RP11-201P10.3	ENST00000569828	GENCODE	intergenic	1.769	0.0165196	0.92807	2.82666e-06
173	ARL5A	NM_012097	RefSeq	1.28635	0.0180806	CTD-2119F7.2	ENST00000565308	pseudogene		2.239	0.0223563	0.922807	1.84351e-06
174	ARL5A	NM_012097	RefSeq	1.28635	0.0180806	CCT6P3	ENST00000426828	GENCODE	intergenic	1.964	0.0294433	0.919298	1.15358e-06
175	ARL5A	NM_012097	RefSeq	1.28635	0.0180806	CSNK1A1P1	ENST00000563423	pseudogene		1.869	0.0459701	0.907018	0
176	ARL5A	NM_012097	RefSeq	1.28635	0.0180806	OSTCP1	ENST00000455507	pseudogene		1.432	0.0226269	0.905263	0
177	ARL8B	NM_018184	RefSeq	1.11256	0.0415529	CCT6P3	ENST00000426828	GENCODE	intergenic	1.964	0.0294433	0.963158	7.36602e-06
178	ARL8B	NM_018184	RefSeq	1.11256	0.0415529	CSNK1A1P1	ENST00000563423	pseudogene		1.869	0.0459701	0.949123	5.99822e-06
179	ARL8B	NM_018184	RefSeq	1.11256	0.0415529	RP11-43F13.1	ENST00000502273	pseudogene		1.12	0.00880666	0.942105	5.08699e-06
180	ARL8B	NM_018184	RefSeq	1.11256	0.0415529	RP11-201P10.3	ENST00000569828	GENCODE	intergenic	1.769	0.0165196	0.919298	1.15358e-06
181	ARL8B	NM_018184	RefSeq	1.11256	0.0415529	EFHC1	NR_033327	RefSeq	exon sense-overlapping	1.699	0.0123967	0.917544	7.99524e-07
182	ARL8B	NM_018184	RefSeq	1.11256	0.0415529	AK130481	uc003fap.1	UCSC_knowngene	exon sense-overlapping	1.651	0.029772	0.908772	0
183	ARPC1B	NM_005720	RefSeq	1.54818	0.0141789	AB231723	uc001piq.1	UCSC_knowngene	intron sense-overlapping	1.583	0.0151876	0.919298	1.15358e-06
184	ARPC1B	NM_005720	RefSeq	1.54818	0.0141789	NCF1B	ENST00000423083	GENCODE	intergenic	1.042	0.00047889	0.908772	0
185	ARPC1B	NM_005720	RefSeq	1.54818	0.0141789	RP1-59D14.6	ENST00000575402	GENCODE	intron sense-overlapping	1.851	0.000853068	0.903509	0
186	ARPC3	NM_005719	RefSeq	1.13418	0.000142414	AK310094	uc022bty.1	UCSC_knowngene	exon sense-overlapping	1.725	0.0448776	0.92807	2.82666e-06
187	ARPC3	NM_005719	RefSeq	1.13418	0.000142414	AC002055.4	ENST00000467796	GENCODE	intronic antisense	1.179	0.0439461	0.921053	1.50172e-06
188	ARPC3	NM_005719	RefSeq	1.13418	0.000142414	MTHFS	NR_037654	RefSeq	exon sense-overlapping	1.246	0.0349073	0.919298	1.15358e-06
189	ARPC3	NM_005719	RefSeq	1.13418	0.000142414	OSTCP1	ENST00000455507	pseudogene		1.432	0.0226269	0.917544	7.99524e-07
190	ARPC3	NM_005719	RefSeq	1.13418	0.000142414	RP11-201P10.3	ENST00000569828	GENCODE	intergenic	1.769	0.0165196	0.915789	4.40065e-07
191	ARPC3	NM_005719	RefSeq	1.13418	0.000142414	LOC100630923	NR_038967	RefSeq	exon sense-overlapping	1.503	0.0386243	0.915789	4.40065e-07
192	ARPC3	NM_005719	RefSeq	1.13418	0.000142414	RPL23AP82	uc010hbj.3	UCSC_knowngene	bidirectional	1.152	0.0483809	0.908772	0
193	ARPC4	NM_001024959	RefSeq	1.26353	0.00556757	LOC100286793	uc001ejr.4	UCSC_knowngene	intergenic	1.43	0.020758	0.910526	0
194	ARPC4	NM_001024959	RefSeq	1.26353	0.00556757	FAM86C2P	ENST00000528684	pseudogene		1.87	6.41e-05	0.901754	0
195	ASB1	NM_001040445	RefSeq	1.16224	0.0115341	LGALS3	NR_003225	RefSeq	exon sense-overlapping	1.157	0.00719784	0.907018	0
196	ASNS	NM_183356	RefSeq	1.71525	0.0178681	GCFC1	NR_027873	RefSeq	exon sense-overlapping	1.091	0.0486799	0.940351	4.83569e-06
197	ASNS	NM_001178075	RefSeq	1.48563	0.0307252	GCFC1	NR_027873	RefSeq	exon sense-overlapping	1.091	0.0486799	0.917544	7.99524e-07
198	ASNS	NM_183356	RefSeq	1.71525	0.0178681	AK130481	uc003fap.1	UCSC_knowngene	exon sense-overlapping	1.651	0.029772	0.914035	7.57378e-08
199	ASNS	NM_001178075	RefSeq	1.48563	0.0307252	SPIN3	NR_027139	RefSeq	exon sense-overlapping	1.381	0.00546782	0.910526	0
200	ASNS	NM_183356	RefSeq	1.71525	0.0178681	CTD-2119F7.2	ENST00000565308	pseudogene		2.239	0.0223563	0.901754	0
201	ASNS	NM_001178075	RefSeq	1.48563	0.0307252	AK130481	uc003fap.1	UCSC_knowngene	exon sense-overlapping	1.651	0.029772	0.901754	0
202	ATG4A	NM_052936	RefSeq	1.80829	0.0318233	CCT6P3	ENST00000426828	GENCODE	intergenic	1.964	0.0294433	0.963158	7.36602e-06
203	ATG4A	NM_052936	RefSeq	1.80829	0.0318233	AK130481	uc003fap.1	UCSC_knowngene	exon sense-overlapping	1.651	0.029772	0.92807	2.82666e-06
204	ATG4A	NM_052936	RefSeq	1.80829	0.0318233	RP11-201P10.3	ENST00000569828	GENCODE	intergenic	1.769	0.0165196	0.924561	2.17851e-06
205	ATG4A	NM_052936	RefSeq	1.80829	0.0318233	CSNK1A1P1	ENST00000563423	pseudogene		1.869	0.0459701	0.924561	2.17851e-06
206	ATG4A	NM_052936	RefSeq	1.80829	0.0318233	RP11-43F13.1	ENST00000502273	pseudogene		1.12	0.00880666	0.907018	0
207	ATP6V0E1	NM_003945	RefSeq	2.00942	0.00250321	RP11-201P10.3	ENST00000569828	GENCODE	intergenic	1.769	0.0165196	0.95614	6.75745e-06
208	ATP6V0E1	NM_003945	RefSeq	2.00942	0.00250321	OSTCP1	ENST00000455507	pseudogene		1.432	0.0226269	0.94386	5.32896e-06
209	ATP6V0E1	NM_003945	RefSeq	2.00942	0.00250321	AK310094	uc022bty.1	UCSC_knowngene	exon sense-overlapping	1.725	0.0448776	0.933333	3.73951e-06
210	ATP6V0E1	NM_003945	RefSeq	2.00942	0.00250321	CSNK1A1P1	ENST00000563423	pseudogene		1.869	0.0459701	0.919298	1.15358e-06
211	ATP6V0E1	NM_003945	RefSeq	2.00942	0.00250321	MTHFS	NR_037654	RefSeq	exon sense-overlapping	1.246	0.0349073	0.903509	0
212	ATP6V0E1	NM_003945	RefSeq	2.00942	0.00250321	LOC100505702	NR_038304	RefSeq	intergenic	1.61	0.0351079	0.901754	0
213	ATP6V0E1	NM_003945	RefSeq	2.00942	0.00250321	AK130481	uc003fap.1	UCSC_knowngene	exon sense-overlapping	1.651	0.029772	0.901754	0
214	ATP6V1G1	NM_004888	RefSeq	1.54111	0.00115484	SPIN3	NR_027139	RefSeq	exon sense-overlapping	1.381	0.00546782	0.954386	6.58189e-06
215	ATPBD4	NM_080650	RefSeq	2.00417	3.78e-07	AC004878.8	ENST00000448088	GENCODE	intronic antisense	1.475	0.0124306	0.917544	7.99524e-07
216	ATRAID	NM_016085	RefSeq	1.81251	5.14e-05	MTHFS	NR_037654	RefSeq	exon sense-overlapping	1.246	0.0349073	0.950417	4.74698e-10
217	ATRAID	NM_016085	RefSeq	1.81251	5.14e-05	AK310094	uc022bty.1	UCSC_knowngene	exon sense-overlapping	1.725	0.0448776	0.919702	2.57096e-08
218	ATRAID	NM_016085	RefSeq	1.81251	5.14e-05	OSTCP1	ENST00000455507	pseudogene		1.432	0.0226269	0.913559	4.70927e-08
219	ATRAID	NM_016085	RefSeq	1.81251	5.14e-05	PMS2P3	ENST00000430602	GENCODE	intergenic	1.655	0.000877269	0.903905	1.11982e-07
220	AZI2	NM_001134433	RefSeq	1.24572	0.0324119	AK130481	uc003fap.1	UCSC_knowngene	exon sense-overlapping	1.651	0.029772	0.945614	5.56152e-06
221	AZI2	NM_001134433	RefSeq	1.24572	0.0324119	GCFC1	NR_027873	RefSeq	exon sense-overlapping	1.091	0.0486799	0.945614	5.56152e-06
222	AZI2	NM_001134433	RefSeq	1.24572	0.0324119	LRRC37BP1	ENST00000431308	GENCODE	intergenic	1.452	0.0104239	0.935088	4.02691e-06
223	AZI2	NM_001134433	RefSeq	1.24572	0.0324119	CTD-2119F7.2	ENST00000565308	pseudogene		2.239	0.0223563	0.935088	4.02691e-06
224	AZI2	NM_001134433	RefSeq	1.24572	0.0324119	SPIN3	NR_027139	RefSeq	exon sense-overlapping	1.381	0.00546782	0.922807	1.84351e-06
225	AZI2	NM_001134433	RefSeq	1.24572	0.0324119	CSNK1A1P1	ENST00000563423	pseudogene		1.869	0.0459701	0.917544	7.99524e-07
226	AZI2	NM_001134433	RefSeq	1.24572	0.0324119	RP11-21I10.2	ENST00000514608	GENCODE	intergenic	1.674	0.00364617	0.903509	0
227	BACE2	ENST00000328735	GENCODE	2.31655	0.000445649	AK310094	uc022bty.1	UCSC_knowngene	exon sense-overlapping	1.725	0.0448776	0.926316	2.50634e-06
228	BACE2	ENST00000347667	GENCODE	1.78081	0.00847785	AK310094	uc022bty.1	UCSC_knowngene	exon sense-overlapping	1.725	0.0448776	0.903509	0
229	BATF	NM_006399	RefSeq	2.32386	0.000603616	SMA	uc010ixj.1	UCSC_knowngene	intergenic	1.494	0.00208473	0.933333	3.73951e-06
230	BAX	NM_138763	RefSeq	1.64367	0.0409233	OSTCP1	ENST00000455507	pseudogene		1.432	0.0226269	0.942105	5.08699e-06
231	BAX	NM_138761	RefSeq	1.56858	3.17e-05	AC002055.4	ENST00000467796	GENCODE	intronic antisense	1.179	0.0439461	0.938596	4.57515e-06
232	BAX	NM_138764	RefSeq	1.78445	1.79e-05	AB231723	uc001piq.1	UCSC_knowngene	intron sense-overlapping	1.583	0.0151876	0.936842	4.30551e-06
233	BAX	NM_138761	RefSeq	1.56858	3.17e-05	RPL23AP82	uc010hbj.3	UCSC_knowngene	bidirectional	1.152	0.0483809	0.931579	3.44351e-06
234	BAX	NM_138763	RefSeq	1.64367	0.0409233	RP11-201P10.3	ENST00000569828	GENCODE	intergenic	1.769	0.0165196	0.929825	3.13914e-06
235	BAX	NM_138763	RefSeq	1.64367	0.0409233	LOC100505702	NR_038304	RefSeq	intergenic	1.61	0.0351079	0.92807	2.82666e-06
236	BAX	NM_138764	RefSeq	1.78445	1.79e-05	RP11-877E17.2	ENST00000502069	GENCODE	intronic antisense	1.26	0.022967	0.92807	2.82666e-06
237	BAX	NM_138763	RefSeq	1.64367	0.0409233	CSNK1A1P1	ENST00000563423	pseudogene		1.869	0.0459701	0.924561	2.17851e-06
238	BAX	NM_138764	RefSeq	1.78445	1.79e-05	LOC100630923	NR_038967	RefSeq	exon sense-overlapping	1.503	0.0386243	0.924561	2.17851e-06
239	BAX	NM_138761	RefSeq	1.56858	3.17e-05	AB231723	uc001piq.1	UCSC_knowngene	intron sense-overlapping	1.583	0.0151876	0.922807	1.84351e-06
240	BAX	NM_138763	RefSeq	1.64367	0.0409233	AK130481	uc003fap.1	UCSC_knowngene	exon sense-overlapping	1.651	0.029772	0.917544	7.99524e-07
241	BAX	NM_138763	RefSeq	1.64367	0.0409233	CCT6P3	ENST00000426828	GENCODE	intergenic	1.964	0.0294433	0.914035	7.57378e-08
242	BAX	NM_138761	RefSeq	1.56858	3.17e-05	OSTCP1	ENST00000455507	pseudogene		1.432	0.0226269	0.908772	0
243	BAX	NM_138761	RefSeq	1.56858	3.17e-05	LOC100630923	NR_038967	RefSeq	exon sense-overlapping	1.503	0.0386243	0.908772	0
244	BAX	NM_138761	RefSeq	1.56858	3.17e-05	RP11-877E17.2	ENST00000502069	GENCODE	intronic antisense	1.26	0.022967	0.907018	0
245	BAX	NM_138761	RefSeq	1.56858	3.17e-05	AK310094	uc022bty.1	UCSC_knowngene	exon sense-overlapping	1.725	0.0448776	0.905263	0
246	BCAP29	ENST00000379119	GENCODE	1.61108	0.00790174	CD58	NR_026665	RefSeq	exon sense-overlapping	2.3	0.000349004	0.92807	2.82666e-06
247	BCCIP	NM_078468	RefSeq	1.63597	0.0180875	CHEK2P2	ENST00000555186	GENCODE	intergenic	2.191	0.00617784	0.922807	1.84351e-06
248	BCCIP	NM_078468	RefSeq	1.63597	0.0180875	CHEK2P2	ENST00000566448	GENCODE	intergenic	1.955	0.0112902	0.903509	0
249	BCL2A1	NM_004049	RefSeq	2.11799	2.7e-06	RP11-213H15.3	ENST00000511918	GENCODE	intergenic	2.156	0.0021755	0.935088	4.02691e-06
250	BID	NM_001196	RefSeq	1.07392	0.0257556	CHEK2P2	ENST00000566448	GENCODE	intergenic	1.955	0.0112902	0.926316	2.50634e-06
251	BID	NM_001196	RefSeq	1.07392	0.0257556	CHEK2P2	ENST00000555186	GENCODE	intergenic	2.191	0.00617784	0.922807	1.84351e-06
252	BLVRA	NM_000712	RefSeq	1.47757	0.0286824	CR933660	uc003bny.3	UCSC_knowngene	intergenic	1.073	0.0488409	0.915789	4.40065e-07
253	BLVRA	NM_000712	RefSeq	1.47757	0.0286824	AK056135	uc001vvv.1	UCSC_knowngene	intergenic	1.687	0.00187056	0.901754	0
254	BPGM	NM_001724	RefSeq	1.71979	0.0257234	AK130481	uc003fap.1	UCSC_knowngene	exon sense-overlapping	1.651	0.029772	0.954386	6.58189e-06
255	BPGM	NM_001724	RefSeq	1.71979	0.0257234	RP11-201P10.3	ENST00000569828	GENCODE	intergenic	1.769	0.0165196	0.950877	6.20229e-06
256	BPGM	NM_001724	RefSeq	1.71979	0.0257234	CCT6P3	ENST00000426828	GENCODE	intergenic	1.964	0.0294433	0.949123	5.99822e-06
257	BPGM	NM_001724	RefSeq	1.71979	0.0257234	CSNK1A1P1	ENST00000563423	pseudogene		1.869	0.0459701	0.947368	5.78462e-06
258	BPGM	NM_001724	RefSeq	1.71979	0.0257234	CTD-2119F7.2	ENST00000565308	pseudogene		2.239	0.0223563	0.931579	3.44351e-06
259	BPGM	NM_001724	RefSeq	1.71979	0.0257234	LRRC37BP1	ENST00000431308	GENCODE	intergenic	1.452	0.0104239	0.917544	7.99524e-07
260	BPGM	NM_001724	RefSeq	1.71979	0.0257234	SPIN3	NR_027139	RefSeq	exon sense-overlapping	1.381	0.00546782	0.915789	4.40065e-07
261	BPGM	NM_001724	RefSeq	1.71979	0.0257234	CR933660	uc003bny.3	UCSC_knowngene	intergenic	1.073	0.0488409	0.912281	0
262	BPGM	NM_001724	RefSeq	1.71979	0.0257234	OSTCP1	ENST00000455507	pseudogene		1.432	0.0226269	0.907018	0
263	BPGM	NM_001724	RefSeq	1.71979	0.0257234	AK056135	uc001vvv.1	UCSC_knowngene	intergenic	1.687	0.00187056	0.905263	0
264	BRD4	ENST00000263377	GENCODE	1.19795	0.0164633		AY927632	RNAdb	intergenic	1.014	0.0198626	0.95614	6.75745e-06
265	BRD4	ENST00000263377	GENCODE	1.19795	0.0164633	XLOC_002730	TCONS_00006915	LincRNAs identified by Cabili et al	intergenic	2.22	0.0066966	0.950877	6.20229e-06
266	BRD4	ENST00000263377	GENCODE	1.19795	0.0164633	XLOC_011313	TCONS_00023466	LincRNAs identified by Cabili et al	intergenic	1.064	0.00589057	0.949123	5.99822e-06
267	BRD4	ENST00000263377	GENCODE	1.19795	0.0164633	RP11-148G20.1	ENST00000421275	GENCODE	intronic antisense	1.483	0.00106673	0.936842	4.30551e-06
268	BRD4	ENST00000263377	GENCODE	1.19795	0.0164633	RP11-448P19.1	ENST00000526254	GENCODE	intergenic	1.382	0.0131736	0.917544	7.99524e-07
269	BRD4	ENST00000263377	GENCODE	1.19795	0.0164633	XLOC_002730	TCONS_00006919	LincRNAs identified by Cabili et al	intergenic	2.571	0.00168086	0.915789	4.40065e-07
270	BRD4	ENST00000263377	GENCODE	1.19795	0.0164633	RP4-784A16.3	ENST00000450469	GENCODE	intron sense-overlapping	1.344	0.0257218	0.915789	4.40065e-07
271	BRD4	ENST00000263377	GENCODE	1.19795	0.0164633	XLOC_007326	TCONS_00016565	LincRNAs identified by Cabili et al	intergenic	1.821	0.0101494	0.912281	0
272	BRD4	ENST00000263377	GENCODE	1.19795	0.0164633	AC092214.10	ENST00000421648	GENCODE	intronic antisense	1.888	5.33e-05	0.912281	0
273	BRD4	ENST00000263377	GENCODE	1.19795	0.0164633	RP11-613D13.8	ENST00000501541	GENCODE	natural antisense	1.024	0.00289395	0.910526	0
274	BRD4	ENST00000371835	GENCODE	1.06298	0.00280082	RP11-358L4.1	ENST00000561560	GENCODE	intergenic	2.827	3.99e-06	0.907018	0
275	BRMS1	NM_015399	RefSeq	1.22497	0.0029673	RPL23AP82	uc003bnq.1	UCSC_knowngene	bidirectional	1.259	0.000985153	0.907018	0
276	BRMS1	NM_015399	RefSeq	1.22497	0.0029673	XLOC_014147	TCONS_00029754	LincRNAs identified by Cabili et al	intergenic	1.43	0.0262254	0.907018	0
277	BTF3L4	NM_152265	RefSeq	1.94239	0.000203298	RP11-33B1.1	ENST00000513147	GENCODE	intergenic	1.143	0.0335751	0.917544	7.99524e-07
278	BTF3L4	NM_152265	RefSeq	1.94239	0.000203298	XLOC_012980	TCONS_00026907	LincRNAs identified by Cabili et al	intergenic	1.906	6.88e-06	0.910526	0
279	BTF3L4	NM_152265	RefSeq	1.94239	0.000203298	CR933660	uc003bny.3	UCSC_knowngene	intergenic	1.073	0.0488409	0.910526	0
280	BTF3L4	NM_152265	RefSeq	1.94239	0.000203298	RP11-201P10.3	ENST00000569828	GENCODE	intergenic	1.769	0.0165196	0.905263	0
281	BTF3L4	NM_152265	RefSeq	1.94239	0.000203298	CSNK1A1P1	ENST00000563423	pseudogene		1.869	0.0459701	0.903509	0
282	BTF3L4	NM_152265	RefSeq	1.94239	0.000203298	AK310094	uc022bty.1	UCSC_knowngene	exon sense-overlapping	1.725	0.0448776	0.903509	0
283	BTN3A3	ENST00000244519	GENCODE	1.49836	0.00113816	HLA-J	ENST00000494367	pseudogene		1.966	0.029671	0.917544	7.99524e-07
284	BZW1	NM_014670	RefSeq	1.96549	1.17e-05	XLOC_012980	TCONS_00026907	LincRNAs identified by Cabili et al	intergenic	1.906	6.88e-06	0.921053	1.50172e-06
285	C11orf73	NM_016401	RefSeq	1.08808	0.0267526	AC002055.4	ENST00000467796	GENCODE	intronic antisense	1.179	0.0439461	0.907018	0
286	C14orf142	NM_032490	RefSeq	1.26302	0.0196767	CR933660	uc003bny.3	UCSC_knowngene	intergenic	1.073	0.0488409	0.924561	2.17851e-06
287	C14orf142	NM_032490	RefSeq	1.26302	0.0196767	CHEK2P2	ENST00000555186	GENCODE	intergenic	2.191	0.00617784	0.912281	0
288	C14orf142	NM_032490	RefSeq	1.26302	0.0196767	CSNK1A1P1	ENST00000563423	pseudogene		1.869	0.0459701	0.903509	0
289	C14orf142	NM_032490	RefSeq	1.26302	0.0196767	AK056135	uc001vvv.1	UCSC_knowngene	intergenic	1.687	0.00187056	0.901754	0
290	C14orf166	NM_016039	RefSeq	1.41719	0.0383367	AK056135	uc001vvv.1	UCSC_knowngene	intergenic	1.687	0.00187056	0.938596	4.57515e-06
291	C14orf166	NM_016039	RefSeq	1.41719	0.0383367	CHEK2P2	ENST00000555186	GENCODE	intergenic	2.191	0.00617784	0.919298	1.15358e-06
292	C14orf166	NM_016039	RefSeq	1.41719	0.0383367	CHEK2P2	ENST00000566448	GENCODE	intergenic	1.955	0.0112902	0.908772	0
293	C17orf101	NM_024648	RefSeq	1.49692	2.39e-06	MDK	NR_073039	RefSeq	exon sense-overlapping	1.348	0.0334084	0.901754	0
294	C19orf10	NM_019107	RefSeq	1.27272	0.0101129	OSTCP1	ENST00000455507	pseudogene		1.432	0.0226269	0.931579	3.44351e-06
295	C19orf10	NM_019107	RefSeq	1.27272	0.0101129	AK310094	uc022bty.1	UCSC_knowngene	exon sense-overlapping	1.725	0.0448776	0.915789	4.40065e-07
296	C19orf10	NM_019107	RefSeq	1.27272	0.0101129	MTHFS	NR_037654	RefSeq	exon sense-overlapping	1.246	0.0349073	0.915789	4.40065e-07
297	C19orf10	NM_019107	RefSeq	1.27272	0.0101129	RP11-201P10.3	ENST00000569828	GENCODE	intergenic	1.769	0.0165196	0.915789	4.40065e-07
298	C19orf10	NM_019107	RefSeq	1.27272	0.0101129	RP1-59D14.6	ENST00000575402	GENCODE	intron sense-overlapping	1.851	0.000853068	0.915789	4.40065e-07
299	C19orf10	NM_019107	RefSeq	1.27272	0.0101129	AC002055.4	ENST00000467796	GENCODE	intronic antisense	1.179	0.0439461	0.910526	0
300	C19orf10	NM_019107	RefSeq	1.27272	0.0101129	AB231723	uc001piq.1	UCSC_knowngene	intron sense-overlapping	1.583	0.0151876	0.908772	0
301	C19orf10	NM_019107	RefSeq	1.27272	0.0101129	RPL23AP82	uc010hbj.3	UCSC_knowngene	bidirectional	1.152	0.0483809	0.907018	0
302	C20orf24	ENST00000344795	GENCODE	1.5291	0.0309847	RP11-201P10.3	ENST00000569828	GENCODE	intergenic	1.769	0.0165196	0.95656	1.57498e-10
303	C20orf24	ENST00000344795	GENCODE	1.5291	0.0309847	CSNK1A1P1	ENST00000563423	pseudogene		1.869	0.0459701	0.951295	4.09074e-10
304	C20orf24	ENST00000344795	GENCODE	1.5291	0.0309847	RP11-33B1.1	ENST00000513147	GENCODE	intergenic	1.143	0.0335751	0.939886	2.35329e-09
305	C20orf24	NM_199483	RefSeq	1.12149	0.0394242	RP11-33B1.1	ENST00000513147	GENCODE	intergenic	1.143	0.0335751	0.933333	3.73951e-06
306	C20orf24	ENST00000344795	GENCODE	1.5291	0.0309847	AK130481	uc003fap.1	UCSC_knowngene	exon sense-overlapping	1.651	0.029772	0.932865	5.87384e-09
307	C20orf24	ENST00000344795	GENCODE	1.5291	0.0309847	OSTCP1	ENST00000455507	pseudogene		1.432	0.0226269	0.925845	1.33519e-08
308	C20orf24	NM_199483	RefSeq	1.12149	0.0394242	RP11-201P10.3	ENST00000569828	GENCODE	intergenic	1.769	0.0165196	0.922807	1.84351e-06
309	C20orf24	ENST00000344795	GENCODE	1.5291	0.0309847	CCT6P3	ENST00000426828	GENCODE	intergenic	1.964	0.0294433	0.921457	2.14366e-08
310	C20orf24	NM_199483	RefSeq	1.12149	0.0394242	OSTCP1	ENST00000455507	pseudogene		1.432	0.0226269	0.915789	4.40065e-07
311	C20orf24	NM_199483	RefSeq	1.12149	0.0394242	CSNK1A1P1	ENST00000563423	pseudogene		1.869	0.0459701	0.915789	4.40065e-07
312	C20orf24	ENST00000344795	GENCODE	1.5291	0.0309847	LRRC37BP1	ENST00000431308	GENCODE	intergenic	1.452	0.0104239	0.915314	3.97997e-08
313	C20orf24	NM_199483	RefSeq	1.12149	0.0394242	CCT6P3	ENST00000426828	GENCODE	intergenic	1.964	0.0294433	0.910526	0
314	C20orf24	NM_199483	RefSeq	1.12149	0.0394242	AK056135	uc001vvv.1	UCSC_knowngene	intergenic	1.687	0.00187056	0.907018	0
315	C20orf24	NM_199483	RefSeq	1.12149	0.0394242	AK130481	uc003fap.1	UCSC_knowngene	exon sense-overlapping	1.651	0.029772	0.905263	0
316	C20orf24	NM_199483	RefSeq	1.12149	0.0394242	AK056135	uc002zkv.3	UCSC_knowngene	intergenic	1.52	0.00264007	0.901754	0
317	C20orf24	ENST00000344795	GENCODE	1.5291	0.0309847	CTD-2119F7.2	ENST00000565308	pseudogene		2.239	0.0223563	0.900395	1.5006e-07
318	C20orf72	NM_052865	RefSeq	1.59451	0.0318049	LGALS3	NR_003225	RefSeq	exon sense-overlapping	1.157	0.00719784	0.908772	0
319	C2orf47	NM_024520	RefSeq	1.071	0.0218879	AC002055.4	ENST00000467796	GENCODE	intronic antisense	1.179	0.0439461	0.922807	1.84351e-06
320	C2orf47	NM_024520	RefSeq	1.071	0.0218879	BC005905	uc003lqz.3	UCSC_knowngene	intron sense-overlapping	1.615	0.00802317	0.919298	1.15358e-06
321	C2orf47	NM_024520	RefSeq	1.071	0.0218879	RPL23AP82	uc010hbj.3	UCSC_knowngene	bidirectional	1.152	0.0483809	0.910526	0
322	C3orf23	ENST00000383746	GENCODE	1.61299	0.00142559	CSNK1A1P1	ENST00000563423	pseudogene		1.869	0.0459701	0.929825	3.13914e-06
323	C3orf23	ENST00000383746	GENCODE	1.61299	0.00142559	AK310094	uc022bty.1	UCSC_knowngene	exon sense-overlapping	1.725	0.0448776	0.917544	7.99524e-07
324	C3orf23	ENST00000383746	GENCODE	1.61299	0.00142559	RP11-201P10.3	ENST00000569828	GENCODE	intergenic	1.769	0.0165196	0.914035	7.57378e-08
325	C3orf78	NM_001124767	RefSeq	1.0989	0.00145463	LOC100505812	NR_040599	RefSeq	natural antisense	1.641	1.24e-05	0.922807	1.84351e-06
326	C3orf78	NM_001124767	RefSeq	1.0989	0.00145463	RP11-161H23.5	ENST00000550468	GENCODE	natural antisense	1.737	0.000133452	0.903509	0
327	C4orf3	NM_001001701	RefSeq	1.38685	0.000119631	AC093818.1	ENST00000450443	GENCODE	natural antisense	1.297	0.0012994	0.929825	3.13914e-06
328	C4orf3	NM_001001701	RefSeq	1.38685	0.000119631	RP11-213H15.3	ENST00000511918	GENCODE	intergenic	2.156	0.0021755	0.908772	0
329	C4orf47	NM_001114357	RefSeq	2.56653	0.000498504	FAM86C2P	ENST00000528684	pseudogene		1.87	6.41e-05	0.901754	0
330	C4orf52	NM_001145432	RefSeq	1.06065	0.0376199	LOC100286793	uc001ejr.4	UCSC_knowngene	intergenic	1.43	0.020758	0.936842	4.30551e-06
331	C6orf25	NM_138277	RefSeq	1.05115	0.0357756	XLOC_004693	TCONS_00010227	LincRNAs identified by Cabili et al	intergenic	1.018	0.00948543	0.957895	6.92358e-06
332	C6orf25	NM_138277	RefSeq	1.05115	0.0357756	RP3-436N22.3	ENST00000431459	GENCODE	intronic antisense	1.435	0.00236956	0.945614	5.56152e-06
333	C6orf25	NM_138277	RefSeq	1.05115	0.0357756	XLOC_003784	TCONS_00008936	LincRNAs identified by Cabili et al	intergenic	1.589	0.00835303	0.915789	4.40065e-07
334	C6orf25	NM_138277	RefSeq	1.05115	0.0357756	XLOC_004244	TCONS_00010597	LincRNAs identified by Cabili et al	intergenic	1.725	0.00466813	0.901754	0
335	C7orf73	NM_001130929	RefSeq	2.15483	1.7e-06	AK310094	uc022bty.1	UCSC_knowngene	exon sense-overlapping	1.725	0.0448776	0.917544	7.99524e-07
336	C9orf78	NM_016520	RefSeq	1.02682	0.000913904	RP11-463M16.4	ENST00000508743	GENCODE	intronic antisense	1.544	0.00214067	0.912281	0
337	C9orf78	NM_016520	RefSeq	1.02682	0.000913904	RP11-463M16.4	ENST00000504438	pseudogene		1.561	0.00128965	0.908772	0
338	CACNA1G	NM_198384	RefSeq	1.01422	0.00523653	LOC100499227	uc001pwp.2	UCSC_knowngene	intronic antisense	1.611	0.0260996	0.915789	4.40065e-07
339	CACNA1G	NM_198384	RefSeq	1.01422	0.00523653	PMS2L14	uc003ubz.1	UCSC_knowngene	intron sense-overlapping	2.166	0.0224286	0.910526	0
340	CALU	NM_001219	RefSeq	2.40556	0.00599792	OSTCP1	ENST00000455507	pseudogene		1.432	0.0226269	0.95614	6.75745e-06
341	CALU	NM_001219	RefSeq	2.40556	0.00599792	AK310094	uc022bty.1	UCSC_knowngene	exon sense-overlapping	1.725	0.0448776	0.952632	6.39684e-06
342	CALU	NM_001219	RefSeq	2.40556	0.00599792	CSNK1A1P1	ENST00000563423	pseudogene		1.869	0.0459701	0.942105	5.08699e-06
343	CALU	NM_001219	RefSeq	2.40556	0.00599792	RP11-201P10.3	ENST00000569828	GENCODE	intergenic	1.769	0.0165196	0.933333	3.73951e-06
344	CAPZB	ENST00000401084	GENCODE	1.28208	1.26e-05	AK310094	uc022bty.1	UCSC_knowngene	exon sense-overlapping	1.725	0.0448776	0.935088	4.02691e-06
345	CAPZB	ENST00000401084	GENCODE	1.28208	1.26e-05	RP1-59D14.6	ENST00000575402	GENCODE	intron sense-overlapping	1.851	0.000853068	0.933333	3.73951e-06
346	CAPZB	ENST00000401084	GENCODE	1.28208	1.26e-05	OSTCP1	ENST00000455507	pseudogene		1.432	0.0226269	0.921053	1.50172e-06
347	CARD8	NM_001184904	RefSeq	1.94133	8.58e-09	LOC100288432	NR_038974	RefSeq	intronic antisense	2.71	5.4e-07	0.907018	0
348	CASP4	NM_033306	RefSeq	1.78782	0.00687333	RP11-201P10.3	ENST00000569828	GENCODE	intergenic	1.769	0.0165196	0.917544	7.99524e-07
349	CASP4	NM_033306	RefSeq	1.78782	0.00687333	RP1-59D14.6	ENST00000575402	GENCODE	intron sense-overlapping	1.851	0.000853068	0.908772	0
350	CASP5	NM_001136109	RefSeq	1.33418	0.0176835	AK310094	uc022bty.1	UCSC_knowngene	exon sense-overlapping	1.725	0.0448776	0.945614	5.56152e-06
351	CASP5	NM_001136109	RefSeq	1.33418	0.0176835	OSTCP1	ENST00000455507	pseudogene		1.432	0.0226269	0.940351	4.83569e-06
352	CASP5	NM_001136109	RefSeq	1.33418	0.0176835	MTHFS	NR_037654	RefSeq	exon sense-overlapping	1.246	0.0349073	0.903509	0
353	CAV2	NM_198212	RefSeq	1.86572	0.000266479	RP11-755B10.3	ENST00000465933	GENCODE	bidirectional	1.546	0.000714546	0.912281	0
354	CBR3	NM_001236	RefSeq	1.57491	0.000525905	PMS2P9	ENST00000441237	pseudogene		1.268	0.00303586	0.92807	2.82666e-06
355	CBR3	NM_001236	RefSeq	1.57491	0.000525905	PMS2P5	uc010lbw.2	UCSC_knowngene	intergenic	1.665	0.000884452	0.905263	0
356	CBY1	NM_001002880	RefSeq	1.47057	0.010683	RP11-43F13.1	ENST00000502273	pseudogene		1.12	0.00880666	0.912281	0
357	CC2D2A	NM_001080522	RefSeq	1.20916	0.0416805	SNHG12	ENST00000464115	GENCODE	intergenic	1.283	0.0107983	0.922807	1.84351e-06
358	CC2D2A	NM_001080522	RefSeq	1.20916	0.0416805	CTD-2119F7.2	ENST00000565308	pseudogene		2.239	0.0223563	0.915789	4.40065e-07
359	CC2D2A	NM_001080522	RefSeq	1.20916	0.0416805	P704P	uc002zlf.2	UCSC_knowngene	intergenic	1.65	0.0181437	0.912281	0
360	CC2D2A	NM_001080522	RefSeq	1.20916	0.0416805	RP11-421L21.3	ENST00000453011	GENCODE	bidirectional	1.209	0.0106801	0.901754	0
361	CCDC111	NM_152683	RefSeq	1.08255	0.031759	AK299501	uc003hxs.3	UCSC_knowngene	exon sense-overlapping	1.727	0.010777	0.942105	5.08699e-06
362	CCDC111	NM_152683	RefSeq	1.08255	0.031759	CSNK1A1P1	ENST00000563423	pseudogene		1.869	0.0459701	0.926316	2.50634e-06
363	CCNB1	NM_031966	RefSeq	3.84368	7.27e-13	BC011243	uc021vcr.1	UCSC_knowngene	intergenic	2.926	1.93e-09	0.970175	7.82878e-06
364	CCT6A	ENST00000335503	GENCODE	2.18175	0.0111907	CCT6P3	ENST00000426828	GENCODE	intergenic	1.964	0.0294433	0.977193	8.15328e-06
365	CCT6A	ENST00000335503	GENCODE	2.18175	0.0111907	AK130481	uc003fap.1	UCSC_knowngene	exon sense-overlapping	1.651	0.029772	0.949123	5.99822e-06
366	CCT6A	ENST00000335503	GENCODE	2.18175	0.0111907	RP11-201P10.3	ENST00000569828	GENCODE	intergenic	1.769	0.0165196	0.940351	4.83569e-06
367	CCT6A	ENST00000335503	GENCODE	2.18175	0.0111907	CSNK1A1P1	ENST00000563423	pseudogene		1.869	0.0459701	0.936842	4.30551e-06
368	CCT6A	ENST00000335503	GENCODE	2.18175	0.0111907	CTD-2119F7.2	ENST00000565308	pseudogene		2.239	0.0223563	0.924561	2.17851e-06
369	CCT6A	ENST00000335503	GENCODE	2.18175	0.0111907	AK056135	uc002zkv.3	UCSC_knowngene	intergenic	1.52	0.00264007	0.905263	0
370	CD14	ENST00000401743	GENCODE	2.2325	0.00840387	OSTCP1	ENST00000455507	pseudogene		1.432	0.0226269	0.966667	7.61521e-06
371	CD14	ENST00000401743	GENCODE	2.2325	0.00840387	HLA-J	ENST00000494367	pseudogene		1.966	0.029671	0.922807	1.84351e-06
372	CD14	ENST00000401743	GENCODE	2.2325	0.00840387	AK310094	uc022bty.1	UCSC_knowngene	exon sense-overlapping	1.725	0.0448776	0.922807	1.84351e-06
373	CD14	ENST00000401743	GENCODE	2.2325	0.00840387	CSNK1A1P1	ENST00000563423	pseudogene		1.869	0.0459701	0.915789	4.40065e-07
374	CD14	ENST00000401743	GENCODE	2.2325	0.00840387	RP11-201P10.3	ENST00000569828	GENCODE	intergenic	1.769	0.0165196	0.910526	0
375	CD14	ENST00000401743	GENCODE	2.2325	0.00840387	CTD-2119F7.2	ENST00000565308	pseudogene		2.239	0.0223563	0.903509	0
376	CD164	NM_001142403	RefSeq	2.06739	0.0310505	AK130481	uc003fap.1	UCSC_knowngene	exon sense-overlapping	1.651	0.029772	0.94386	5.32896e-06
377	CD164	NM_001142403	RefSeq	2.06739	0.0310505	CSNK1A1P1	ENST00000563423	pseudogene		1.869	0.0459701	0.933333	3.73951e-06
378	CD164	NM_001142404	RefSeq	1.99206	0.0368465	LGALS3	NR_003225	RefSeq	exon sense-overlapping	1.157	0.00719784	0.92807	2.82666e-06
379	CD164	NM_001142403	RefSeq	2.06739	0.0310505	CTD-2119F7.2	ENST00000565308	pseudogene		2.239	0.0223563	0.919298	1.15358e-06
380	CD164	NM_001142403	RefSeq	2.06739	0.0310505	CCT6P3	ENST00000426828	GENCODE	intergenic	1.964	0.0294433	0.915789	4.40065e-07
381	CD164	NM_001142403	RefSeq	2.06739	0.0310505	EFHC1	NR_033327	RefSeq	exon sense-overlapping	1.699	0.0123967	0.908772	0
382	CD164	NM_001142403	RefSeq	2.06739	0.0310505	RP11-201P10.3	ENST00000569828	GENCODE	intergenic	1.769	0.0165196	0.907018	0
383	CD164	NM_001142403	RefSeq	2.06739	0.0310505	AK299501	uc003hxs.3	UCSC_knowngene	exon sense-overlapping	1.727	0.010777	0.903509	0
384	CD320	ENST00000301458	GENCODE	1.14402	0.0376202	AK056135	uc001vvv.1	UCSC_knowngene	intergenic	1.687	0.00187056	0.945614	5.56152e-06
385	CD320	ENST00000301458	GENCODE	1.14402	0.0376202	CHEK2P2	ENST00000566448	GENCODE	intergenic	1.955	0.0112902	0.92807	2.82666e-06
386	CD320	ENST00000301458	GENCODE	1.14402	0.0376202	AK056135	uc002zkv.3	UCSC_knowngene	intergenic	1.52	0.00264007	0.921053	1.50172e-06
387	CD320	ENST00000301458	GENCODE	1.14402	0.0376202	LYRM2	NR_028495	RefSeq	exon sense-overlapping	1.126	0.00721283	0.903509	0
388	CD320	ENST00000301458	GENCODE	1.14402	0.0376202	CHEK2P2	ENST00000555186	GENCODE	intergenic	2.191	0.00617784	0.901754	0
389	CD44	NM_001001389	RefSeq	3.5336	0.000213324	LOC100505702	NR_038304	RefSeq	intergenic	1.61	0.0351079	0.917544	7.99524e-07
390	CD44	NM_001001389	RefSeq	3.5336	0.000213324	OSTCP1	ENST00000455507	pseudogene		1.432	0.0226269	0.914035	7.57378e-08
391	CD44	NM_001001389	RefSeq	3.5336	0.000213324	CSNK1A1P1	ENST00000563423	pseudogene		1.869	0.0459701	0.910526	0
392	CD44	NM_001001389	RefSeq	3.5336	0.000213324	RP11-201P10.3	ENST00000569828	GENCODE	intergenic	1.769	0.0165196	0.908772	0
393	CD48	ENST00000368046	GENCODE	2.0739	2.77e-07	RP11-1143G9.4	ENST00000548900	GENCODE	natural antisense	3.025	3.81e-05	0.912281	0
394	CD63	NM_001780	RefSeq	2.0846	0.0147891	OSTCP1	ENST00000455507	pseudogene		1.432	0.0226269	0.975439	8.08462e-06
395	CD63	NM_001780	RefSeq	2.0846	0.0147891	AK310094	uc022bty.1	UCSC_knowngene	exon sense-overlapping	1.725	0.0448776	0.950877	6.20229e-06
396	CD63	NM_001780	RefSeq	2.0846	0.0147891	RP11-201P10.3	ENST00000569828	GENCODE	intergenic	1.769	0.0165196	0.94386	5.32896e-06
397	CD63	NM_001780	RefSeq	2.0846	0.0147891	CSNK1A1P1	ENST00000563423	pseudogene		1.869	0.0459701	0.94386	5.32896e-06
398	CD63	NM_001780	RefSeq	2.0846	0.0147891	AK130481	uc003fap.1	UCSC_knowngene	exon sense-overlapping	1.651	0.029772	0.922807	1.84351e-06
399	CD63	NM_001780	RefSeq	2.0846	0.0147891	CCT6P3	ENST00000426828	GENCODE	intergenic	1.964	0.0294433	0.921053	1.50172e-06
400	CD63	NM_001780	RefSeq	2.0846	0.0147891	EFHC1	NR_033327	RefSeq	exon sense-overlapping	1.699	0.0123967	0.914035	7.57378e-08
401	CD63	NM_001780	RefSeq	2.0846	0.0147891	RP1-59D14.6	ENST00000575402	GENCODE	intron sense-overlapping	1.851	0.000853068	0.905263	0
402	CD63	NM_001780	RefSeq	2.0846	0.0147891	CTD-2119F7.2	ENST00000565308	pseudogene		2.239	0.0223563	0.903509	0
403	CD72	ENST00000259633	GENCODE	1.45361	0.0121284	AK310094	uc022bty.1	UCSC_knowngene	exon sense-overlapping	1.725	0.0448776	0.92807	2.82666e-06
404	CD72	ENST00000259633	GENCODE	1.45361	0.0121284	DPY19L1P2	uc003tda.1	UCSC_knowngene	intron sense-overlapping	2.306	0.000933163	0.907018	0
405	CD99	NM_001122898	RefSeq	2.87257	0.00083207	HLA-J	ENST00000494367	pseudogene		1.966	0.029671	0.921053	1.50172e-06
406	CDC25C	ENST00000348983	GENCODE	1.52143	0.00428849	LYRM2	NR_028495	RefSeq	exon sense-overlapping	1.126	0.00721283	0.942105	5.08699e-06
407	CDC45	NM_003504	RefSeq	3.24275	1.35e-05	PPP1R14BP3	ENST00000514727	pseudogene		2.16	4.52e-08	0.905263	0
408	CDCA3	NM_031299	RefSeq	3.60473	1.42e-08	RP4-564F22.2	ENST00000456953	GENCODE	intergenic	1.073	2.69e-05	0.935088	4.02691e-06
409	CDCA3	NM_031299	RefSeq	3.60473	1.42e-08	SNHG10	NR_001459	RefSeq	natural antisense	1.831	9.14e-05	0.921053	1.50172e-06
410	CDH6	NM_004932	RefSeq	1.39219	0.00273156	OSTCP1	ENST00000455507	pseudogene		1.432	0.0226269	0.910526	0
411	CDKN3	NM_005192	RefSeq	3.53043	4.59e-06	SNHG10	NR_001459	RefSeq	natural antisense	1.831	9.14e-05	0.935088	4.02691e-06
412	CENPM	NM_001002876	RefSeq	2.61807	1.86e-08	SNHG10	NR_001459	RefSeq	natural antisense	1.831	9.14e-05	0.905263	0
413	CENPN	NM_001100624	RefSeq	1.3886	2.65e-05	BC011243	uc021vcr.1	UCSC_knowngene	intergenic	2.926	1.93e-09	0.931579	3.44351e-06
414	CEP135	NM_025009	RefSeq	1.6822	0.00587846	CSNK1A1P1	ENST00000563423	pseudogene		1.869	0.0459701	0.942105	5.08699e-06
415	CEP135	NM_025009	RefSeq	1.6822	0.00587846	AK130481	uc003fap.1	UCSC_knowngene	exon sense-overlapping	1.651	0.029772	0.931579	3.44351e-06
416	CEP135	NM_025009	RefSeq	1.6822	0.00587846	CTD-2119F7.2	ENST00000565308	pseudogene		2.239	0.0223563	0.924561	2.17851e-06
417	CEP135	NM_025009	RefSeq	1.6822	0.00587846	EFHC1	NR_033327	RefSeq	exon sense-overlapping	1.699	0.0123967	0.915789	4.40065e-07
418	CEP135	NM_025009	RefSeq	1.6822	0.00587846	CCT6P3	ENST00000426828	GENCODE	intergenic	1.964	0.0294433	0.907018	0
419	CEP135	NM_025009	RefSeq	1.6822	0.00587846	RP11-21I10.2	ENST00000514608	GENCODE	intergenic	1.674	0.00364617	0.905263	0
420	CEP135	NM_025009	RefSeq	1.6822	0.00587846	GCFC1	NR_027873	RefSeq	exon sense-overlapping	1.091	0.0486799	0.903509	0
421	CEP76	NM_024899	RefSeq	1.60359	7.8e-05	RP11-105C19.2	ENST00000567401	GENCODE	intergenic	1.531	0.00191534	0.905263	0
422	CEP89	NM_032816	RefSeq	1.52975	0.00249177	AC002055.4	ENST00000467796	GENCODE	intronic antisense	1.179	0.0439461	0.947368	5.78462e-06
423	CEP89	NM_032816	RefSeq	1.52975	0.00249177	AK056135	uc001vvv.1	UCSC_knowngene	intergenic	1.687	0.00187056	0.935088	4.02691e-06
424	CEP89	NM_032816	RefSeq	1.52975	0.00249177	RPL23AP82	uc010hbj.3	UCSC_knowngene	bidirectional	1.152	0.0483809	0.931579	3.44351e-06
425	CEP89	NM_032816	RefSeq	1.52975	0.00249177	LOC100630923	NR_038967	RefSeq	exon sense-overlapping	1.503	0.0386243	0.907018	0
426	CEP89	NM_032816	RefSeq	1.52975	0.00249177	AK056135	uc002zkv.3	UCSC_knowngene	intergenic	1.52	0.00264007	0.905263	0
427	CEP89	NM_032816	RefSeq	1.52975	0.00249177	CHEK2P2	ENST00000555186	GENCODE	intergenic	2.191	0.00617784	0.903509	0
428	CERS5	NM_147190	RefSeq	2.44092	3.61e-05	CCT6P3	ENST00000426828	GENCODE	intergenic	1.964	0.0294433	0.957895	6.92358e-06
429	CERS5	NM_147190	RefSeq	2.44092	3.61e-05	AK130481	uc003fap.1	UCSC_knowngene	exon sense-overlapping	1.651	0.029772	0.954386	6.58189e-06
430	CERS5	NM_147190	RefSeq	2.44092	3.61e-05	RP11-201P10.3	ENST00000569828	GENCODE	intergenic	1.769	0.0165196	0.942105	5.08699e-06
431	CERS5	NM_147190	RefSeq	2.44092	3.61e-05	CSNK1A1P1	ENST00000563423	pseudogene		1.869	0.0459701	0.922807	1.84351e-06
432	CERS5	NM_147190	RefSeq	2.44092	3.61e-05	OSTCP1	ENST00000455507	pseudogene		1.432	0.0226269	0.912281	0
433	CERS5	NM_147190	RefSeq	2.44092	3.61e-05	CTD-2119F7.2	ENST00000565308	pseudogene		2.239	0.0223563	0.903509	0
434	CERS5	NM_147190	RefSeq	2.44092	3.61e-05	RP11-33B1.1	ENST00000513147	GENCODE	intergenic	1.143	0.0335751	0.903509	0
435	CERS6	NM_203463	RefSeq	1.55656	0.0477268	CSNK1A1P1	ENST00000563423	pseudogene		1.869	0.0459701	0.964912	7.49512e-06
436	CERS6	NM_203463	RefSeq	1.55656	0.0477268	LRRC37BP1	ENST00000431308	GENCODE	intergenic	1.452	0.0104239	0.94386	5.32896e-06
437	CERS6	NM_203463	RefSeq	1.55656	0.0477268	AK130481	uc003fap.1	UCSC_knowngene	exon sense-overlapping	1.651	0.029772	0.940351	4.83569e-06
438	CERS6	NM_203463	RefSeq	1.55656	0.0477268	RP11-201P10.3	ENST00000569828	GENCODE	intergenic	1.769	0.0165196	0.936842	4.30551e-06
439	CERS6	NM_203463	RefSeq	1.55656	0.0477268	CCT6P3	ENST00000426828	GENCODE	intergenic	1.964	0.0294433	0.931579	3.44351e-06
440	CERS6	NM_203463	RefSeq	1.55656	0.0477268	CTD-2119F7.2	ENST00000565308	pseudogene		2.239	0.0223563	0.931579	3.44351e-06
441	CERS6	NM_203463	RefSeq	1.55656	0.0477268	LOC643837	NR_047522	RefSeq	intergenic	1.513	0.0339313	0.921053	1.50172e-06
442	CERS6	NM_203463	RefSeq	1.55656	0.0477268	OSTCP1	ENST00000455507	pseudogene		1.432	0.0226269	0.919298	1.15358e-06
443	CERS6	NM_203463	RefSeq	1.55656	0.0477268	AK299501	uc003hxs.3	UCSC_knowngene	exon sense-overlapping	1.727	0.010777	0.917544	7.99524e-07
444	CERS6	NM_203463	RefSeq	1.55656	0.0477268	CR933660	uc003bny.3	UCSC_knowngene	intergenic	1.073	0.0488409	0.915789	4.40065e-07
445	CERS6	NM_203463	RefSeq	1.55656	0.0477268	SPIN3	NR_027139	RefSeq	exon sense-overlapping	1.381	0.00546782	0.915789	4.40065e-07
446	CERS6	NM_203463	RefSeq	1.55656	0.0477268	AK056135	uc001vvv.1	UCSC_knowngene	intergenic	1.687	0.00187056	0.908772	0
447	CERS6	NM_203463	RefSeq	1.55656	0.0477268	LOC100505702	NR_038304	RefSeq	intergenic	1.61	0.0351079	0.901754	0
448	CHCHD3	NM_017812	RefSeq	1.49742	0.0430611	RP11-201P10.3	ENST00000569828	GENCODE	intergenic	1.769	0.0165196	0.959649	7.08034e-06
449	CHCHD3	NM_017812	RefSeq	1.49742	0.0430611	CSNK1A1P1	ENST00000563423	pseudogene		1.869	0.0459701	0.954386	6.58189e-06
450	CHCHD3	NM_017812	RefSeq	1.49742	0.0430611	OSTCP1	ENST00000455507	pseudogene		1.432	0.0226269	0.947368	5.78462e-06
451	CHCHD3	NM_017812	RefSeq	1.49742	0.0430611	RP11-33B1.1	ENST00000513147	GENCODE	intergenic	1.143	0.0335751	0.935088	4.02691e-06
452	CHCHD3	NM_017812	RefSeq	1.49742	0.0430611	AC002055.4	ENST00000467796	GENCODE	intronic antisense	1.179	0.0439461	0.924561	2.17851e-06
453	CHCHD3	NM_017812	RefSeq	1.49742	0.0430611	AK056135	uc001vvv.1	UCSC_knowngene	intergenic	1.687	0.00187056	0.924561	2.17851e-06
454	CHCHD3	NM_017812	RefSeq	1.49742	0.0430611	AK130481	uc003fap.1	UCSC_knowngene	exon sense-overlapping	1.651	0.029772	0.922807	1.84351e-06
455	CHCHD3	NM_017812	RefSeq	1.49742	0.0430611	CR933660	uc003bny.3	UCSC_knowngene	intergenic	1.073	0.0488409	0.921053	1.50172e-06
456	CHCHD3	NM_017812	RefSeq	1.49742	0.0430611	CCT6P3	ENST00000426828	GENCODE	intergenic	1.964	0.0294433	0.917544	7.99524e-07
457	CHCHD3	NM_017812	RefSeq	1.49742	0.0430611	RPL23AP82	uc010hbj.3	UCSC_knowngene	bidirectional	1.152	0.0483809	0.914035	7.57378e-08
458	CHCHD3	NM_017812	RefSeq	1.49742	0.0430611	CTD-2119F7.2	ENST00000565308	pseudogene		2.239	0.0223563	0.914035	7.57378e-08
459	CHCHD3	NM_017812	RefSeq	1.49742	0.0430611	AK310094	uc022bty.1	UCSC_knowngene	exon sense-overlapping	1.725	0.0448776	0.910526	0
460	CHCHD3	NM_017812	RefSeq	1.49742	0.0430611	LRRC37BP1	ENST00000431308	GENCODE	intergenic	1.452	0.0104239	0.908772	0
461	CHCHD3	NM_017812	RefSeq	1.49742	0.0430611	SPIN3	NR_027139	RefSeq	exon sense-overlapping	1.381	0.00546782	0.907018	0
462	CHCHD3	NM_017812	RefSeq	1.49742	0.0430611	XLOC_012980	TCONS_00026907	LincRNAs identified by Cabili et al	intergenic	1.906	6.88e-06	0.905263	0
463	CHEK2	NM_007194	RefSeq	2.57954	0.00302732	CHEK2P2	ENST00000555186	GENCODE	intergenic	2.191	0.00617784	0.975439	8.08462e-06
464	CHEK2	NM_007194	RefSeq	2.57954	0.00302732	CHEK2P2	ENST00000566448	GENCODE	intergenic	1.955	0.0112902	0.973684	8.00775e-06
465	CHEK2	NM_007194	RefSeq	2.57954	0.00302732	RPL23AP82	uc010hbj.3	UCSC_knowngene	bidirectional	1.152	0.0483809	0.940351	4.83569e-06
466	CHEK2	NM_007194	RefSeq	2.57954	0.00302732	AC002055.4	ENST00000467796	GENCODE	intronic antisense	1.179	0.0439461	0.92807	2.82666e-06
467	CHEK2	NM_007194	RefSeq	2.57954	0.00302732	RP11-23E10.4	ENST00000567422	pseudogene		2.389	5.85e-05	0.912281	0
468	CHIC2	NM_012110	RefSeq	3.66099	5.97e-06	RP11-463M16.4	ENST00000508743	GENCODE	intronic antisense	1.544	0.00214067	0.922807	1.84351e-06
469	CHIC2	NM_012110	RefSeq	3.66099	5.97e-06	RP11-463M16.4	ENST00000504438	pseudogene		1.561	0.00128965	0.914035	7.57378e-08
470	CHMP3	NM_001005753	RefSeq	1.1601	0.00502416	CR933660	uc003bny.3	UCSC_knowngene	intergenic	1.073	0.0488409	0.94386	5.32896e-06
471	CHMP3	NM_001005753	RefSeq	1.1601	0.00502416	AK310094	uc022bty.1	UCSC_knowngene	exon sense-overlapping	1.725	0.0448776	0.940351	4.83569e-06
472	CHMP3	NM_001005753	RefSeq	1.1601	0.00502416	AC002055.4	ENST00000467796	GENCODE	intronic antisense	1.179	0.0439461	0.931579	3.44351e-06
473	CHMP3	NM_001005753	RefSeq	1.1601	0.00502416	OSTCP1	ENST00000455507	pseudogene		1.432	0.0226269	0.92807	2.82666e-06
474	CHMP3	NM_001005753	RefSeq	1.1601	0.00502416	XLOC_012980	TCONS_00026907	LincRNAs identified by Cabili et al	intergenic	1.906	6.88e-06	0.92807	2.82666e-06
475	CHMP3	NM_001005753	RefSeq	1.1601	0.00502416	RPL23AP82	uc010hbj.3	UCSC_knowngene	bidirectional	1.152	0.0483809	0.917544	7.99524e-07
476	CHMP3	NM_001005753	RefSeq	1.1601	0.00502416	RP11-201P10.3	ENST00000569828	GENCODE	intergenic	1.769	0.0165196	0.914035	7.57378e-08
477	CHMP3	NM_001005753	RefSeq	1.1601	0.00502416	CD58	NR_026665	RefSeq	exon sense-overlapping	2.3	0.000349004	0.908772	0
478	CHMP3	NM_001005753	RefSeq	1.1601	0.00502416	MTHFS	NR_037654	RefSeq	exon sense-overlapping	1.246	0.0349073	0.903509	0
479	CHMP3	NM_001005753	RefSeq	1.1601	0.00502416	CSNK1A1P1	ENST00000563423	pseudogene		1.869	0.0459701	0.901754	0
480	CHTF8	NM_001040146	RefSeq	1.15106	0.0148997	LOC440288	NR_038449	RefSeq	bidirectional	1.186	0.0176087	0.922807	1.84351e-06
481	CIDEB	NM_014430	RefSeq	1.17448	0.027239	DPY19L1P2	uc003tda.1	UCSC_knowngene	intron sense-overlapping	2.306	0.000933163	0.922807	1.84351e-06
482	CIDEB	NM_014430	RefSeq	1.17448	0.027239	AK310094	uc022bty.1	UCSC_knowngene	exon sense-overlapping	1.725	0.0448776	0.908772	0
483	CKS1B	NM_001826	RefSeq	1.7851	0.000437803	RP4-564F22.2	ENST00000456953	GENCODE	intergenic	1.073	2.69e-05	0.912281	0
484	CKS1B	NM_001826	RefSeq	1.7851	0.000437803	RP11-114H24.4	ENST00000568184	GENCODE	intergenic	1.482	0.0225012	0.903509	0
485	CLIC1	NM_001288	RefSeq	1.57756	0.00800832	AK310094	uc022bty.1	UCSC_knowngene	exon sense-overlapping	1.725	0.0448776	0.942105	5.08699e-06
486	CLIC1	NM_001288	RefSeq	1.57756	0.00800832	OSTCP1	ENST00000455507	pseudogene		1.432	0.0226269	0.926316	2.50634e-06
487	CLIC1	NM_001288	RefSeq	1.57756	0.00800832	RP11-201P10.3	ENST00000569828	GENCODE	intergenic	1.769	0.0165196	0.919298	1.15358e-06
488	CLIC1	NM_001288	RefSeq	1.57756	0.00800832	AC002055.4	ENST00000467796	GENCODE	intronic antisense	1.179	0.0439461	0.914035	7.57378e-08
489	CLIC1	NM_001288	RefSeq	1.57756	0.00800832	LOC100630923	NR_038967	RefSeq	exon sense-overlapping	1.503	0.0386243	0.912281	0
490	CLIC1	NM_001288	RefSeq	1.57756	0.00800832	CR933660	uc003bny.3	UCSC_knowngene	intergenic	1.073	0.0488409	0.908772	0
491	CLIC1	NM_001288	RefSeq	1.57756	0.00800832	CSNK1A1P1	ENST00000563423	pseudogene		1.869	0.0459701	0.908772	0
492	CLIC1	NM_001288	RefSeq	1.57756	0.00800832	RP1-59D14.6	ENST00000575402	GENCODE	intron sense-overlapping	1.851	0.000853068	0.903509	0
493	CLP1	NM_001142597	RefSeq	1.53399	0.0340834	AK299501	uc003hxs.3	UCSC_knowngene	exon sense-overlapping	1.727	0.010777	0.917544	7.99524e-07
494	CNN3	NM_001839	RefSeq	2.95136	0.00552128	EFHC1	NR_033327	RefSeq	exon sense-overlapping	1.699	0.0123967	0.952632	6.39684e-06
495	COL3A1	NM_000090	RefSeq	2.00593	0.0307216	OSTCP1	ENST00000455507	pseudogene		1.432	0.0226269	0.919298	1.15358e-06
496	COL3A1	NM_000090	RefSeq	2.00593	0.0307216	AK310094	uc022bty.1	UCSC_knowngene	exon sense-overlapping	1.725	0.0448776	0.905263	0
497	COX19	NM_001031617	RefSeq	1.21619	1.28e-05	RP11-449L23.3	ENST00000583712	GENCODE	intronic antisense	1.047	0.00433759	0.912681	5.11583e-08
498	CPSF2	NM_017437	RefSeq	1.83757	7.26e-05	STAG3L4	ENST00000416602	GENCODE	intergenic	1.767	0.0054199	0.929825	3.13914e-06
499	CPSF2	NM_017437	RefSeq	1.83757	7.26e-05	STAG3L4	ENST00000352103	pseudogene		1.458	0.00433727	0.901754	0
500	CREB1	NM_004379	RefSeq	1.42572	0.0326721	CSNK1A1P1	ENST00000563423	pseudogene		1.869	0.0459701	0.984211	8.34909e-06
501	CREB1	NM_004379	RefSeq	1.42572	0.0326721	RP11-201P10.3	ENST00000569828	GENCODE	intergenic	1.769	0.0165196	0.961404	7.22779e-06
502	CREB1	NM_004379	RefSeq	1.42572	0.0326721	AK299501	uc003hxs.3	UCSC_knowngene	exon sense-overlapping	1.727	0.010777	0.945614	5.56152e-06
503	CREB1	NM_004379	RefSeq	1.42572	0.0326721	CCT6P3	ENST00000426828	GENCODE	intergenic	1.964	0.0294433	0.942105	5.08699e-06
504	CREB1	NM_004379	RefSeq	1.42572	0.0326721	OSTCP1	ENST00000455507	pseudogene		1.432	0.0226269	0.940351	4.83569e-06
505	CREB1	NM_004379	RefSeq	1.42572	0.0326721	AK130481	uc003fap.1	UCSC_knowngene	exon sense-overlapping	1.651	0.029772	0.936842	4.30551e-06
506	CREB1	NM_004379	RefSeq	1.42572	0.0326721	CTD-2119F7.2	ENST00000565308	pseudogene		2.239	0.0223563	0.919298	1.15358e-06
507	CREB1	NM_004379	RefSeq	1.42572	0.0326721	LOC100505702	NR_038304	RefSeq	intergenic	1.61	0.0351079	0.903509	0
508	CRELD2	NM_024324	RefSeq	1.36837	0.00146405	RPL23AP82	uc010hbj.3	UCSC_knowngene	bidirectional	1.152	0.0483809	0.917544	7.99524e-07
509	CRELD2	NM_024324	RefSeq	1.36837	0.00146405	AC002055.4	ENST00000467796	GENCODE	intronic antisense	1.179	0.0439461	0.915789	4.40065e-07
510	CRELD2	NM_024324	RefSeq	1.36837	0.00146405	CHEK2P2	ENST00000555186	GENCODE	intergenic	2.191	0.00617784	0.914035	7.57378e-08
511	CRELD2	NM_024324	RefSeq	1.36837	0.00146405	CHEK2P2	ENST00000566448	GENCODE	intergenic	1.955	0.0112902	0.907018	0
512	CROT	NM_021151	RefSeq	1.33183	0.0179043	P704P	uc002zlf.2	UCSC_knowngene	intergenic	1.65	0.0181437	0.910526	0
513	CRYZ	NM_001134759	RefSeq	1.41072	0.00204974	OSTCP1	ENST00000455507	pseudogene		1.432	0.0226269	0.933333	3.73951e-06
514	CRYZ	NM_001134759	RefSeq	1.41072	0.00204974	EFHC1	NR_033327	RefSeq	exon sense-overlapping	1.699	0.0123967	0.924561	2.17851e-06
515	CRYZ	NM_001134759	RefSeq	1.41072	0.00204974	CSNK1A1P1	ENST00000563423	pseudogene		1.869	0.0459701	0.915789	4.40065e-07
516	CSDA	NM_001145426	RefSeq	2.22534	0.045024	OSTCP1	ENST00000455507	pseudogene		1.432	0.0226269	0.980702	8.26662e-06
517	CSDA	NM_001145426	RefSeq	2.22534	0.045024	AK310094	uc022bty.1	UCSC_knowngene	exon sense-overlapping	1.725	0.0448776	0.945614	5.56152e-06
518	CSDA	NM_001145426	RefSeq	2.22534	0.045024	RP11-201P10.3	ENST00000569828	GENCODE	intergenic	1.769	0.0165196	0.938596	4.57515e-06
519	CSDA	NM_001145426	RefSeq	2.22534	0.045024	CSNK1A1P1	ENST00000563423	pseudogene		1.869	0.0459701	0.938596	4.57515e-06
520	CSDA	NM_001145426	RefSeq	2.22534	0.045024	CTD-2119F7.2	ENST00000565308	pseudogene		2.239	0.0223563	0.935088	4.02691e-06
521	CSDA	NM_001145426	RefSeq	2.22534	0.045024	AK130481	uc003fap.1	UCSC_knowngene	exon sense-overlapping	1.651	0.029772	0.92807	2.82666e-06
522	CSDA	NM_001145426	RefSeq	2.22534	0.045024	EFHC1	NR_033327	RefSeq	exon sense-overlapping	1.699	0.0123967	0.926316	2.50634e-06
523	CSDA	NM_001145426	RefSeq	2.22534	0.045024	SPIN3	NR_027139	RefSeq	exon sense-overlapping	1.381	0.00546782	0.910526	0
524	CSDA	NM_001145426	RefSeq	2.22534	0.045024	HLA-J	ENST00000494367	pseudogene		1.966	0.029671	0.903509	0
525	CSDA	NM_001145426	RefSeq	2.22534	0.045024	CCT6P3	ENST00000426828	GENCODE	intergenic	1.964	0.0294433	0.901754	0
526	CSNK1D	NM_139062	RefSeq	1.31154	0.000211066	AC002055.4	ENST00000467796	GENCODE	intronic antisense	1.179	0.0439461	0.933333	3.73951e-06
527	CSNK1D	NM_139062	RefSeq	1.31154	0.000211066	RPL23AP82	uc010hbj.3	UCSC_knowngene	bidirectional	1.152	0.0483809	0.931579	3.44351e-06
528	CSNK1D	NM_001893	RefSeq	1.60257	3.3e-05	AK310094	uc022bty.1	UCSC_knowngene	exon sense-overlapping	1.725	0.0448776	0.910526	0
529	CSNK1D	NM_139062	RefSeq	1.31154	0.000211066	RP11-201P10.3	ENST00000569828	GENCODE	intergenic	1.769	0.0165196	0.907018	0
530	CSNK1D	NM_139062	RefSeq	1.31154	0.000211066	OSTCP1	ENST00000455507	pseudogene		1.432	0.0226269	0.901754	0
531	CTU2	NM_001012762	RefSeq	1.11124	0.00248465	XLOC_003784	TCONS_00008936	LincRNAs identified by Cabili et al	intergenic	1.589	0.00835303	0.942105	5.08699e-06
532	CTU2	NM_001012762	RefSeq	1.11124	0.00248465	RP11-126K1.6	ENST00000455503	GENCODE	intronic antisense	1.995	1.94e-07	0.925845	1.33519e-08
533	CTU2	NM_001012762	RefSeq	1.11124	0.00248465	LOC100289092	NR_046290	RefSeq	natural antisense	1.65	0.000944078	0.914035	7.57378e-08
534	CTU2	NM_001012762	RefSeq	1.11124	0.00248465	FAM66C	NR_026788	RefSeq	intergenic	1.268	0.00434186	0.914035	7.57378e-08
535	CTU2	NM_001012762	RefSeq	1.11124	0.00248465	AC004878.8	ENST00000448088	GENCODE	intronic antisense	1.475	0.0124306	0.914035	7.57378e-08
536	CTU2	NM_001012762	RefSeq	1.11124	0.00248465	AC011491.6	ENST00000398173	pseudogene		1.009	0.014402	0.912281	0
537	CTXN3	NM_001127385	RefSeq	1.17137	2.18e-05	AK091729	uc010lhv.1	UCSC_knowngene	exon sense-overlapping	1.038	0.00244382	0.901754	0
538	CXorf26	NM_016500	RefSeq	1.80158	0.0127545	RP11-33B1.1	ENST00000513147	GENCODE	intergenic	1.143	0.0335751	0.950877	6.20229e-06
539	CXorf26	NM_016500	RefSeq	1.80158	0.0127545	CSNK1A1P1	ENST00000563423	pseudogene		1.869	0.0459701	0.945614	5.56152e-06
540	CXorf26	NM_016500	RefSeq	1.80158	0.0127545	AK130481	uc003fap.1	UCSC_knowngene	exon sense-overlapping	1.651	0.029772	0.929825	3.13914e-06
541	CXorf26	NM_016500	RefSeq	1.80158	0.0127545	CCT6P3	ENST00000426828	GENCODE	intergenic	1.964	0.0294433	0.926316	2.50634e-06
542	CXorf26	NM_016500	RefSeq	1.80158	0.0127545	RP11-201P10.3	ENST00000569828	GENCODE	intergenic	1.769	0.0165196	0.921053	1.50172e-06
543	CXorf26	NM_016500	RefSeq	1.80158	0.0127545	RP11-463M16.4	ENST00000508743	GENCODE	intronic antisense	1.544	0.00214067	0.910526	0
544	CXorf26	NM_016500	RefSeq	1.80158	0.0127545	RP11-421L21.3	ENST00000453011	GENCODE	bidirectional	1.209	0.0106801	0.905263	0
545	CXorf26	NM_016500	RefSeq	1.80158	0.0127545	LRRC37BP1	ENST00000431308	GENCODE	intergenic	1.452	0.0104239	0.905263	0
546	CXorf26	NM_016500	RefSeq	1.80158	0.0127545	AC002055.4	ENST00000467796	GENCODE	intronic antisense	1.179	0.0439461	0.903509	0
547	CYBRD1	NM_024843	RefSeq	1.35655	0.0431572	AK130481	uc003fap.1	UCSC_knowngene	exon sense-overlapping	1.651	0.029772	0.940351	4.83569e-06
548	CYBRD1	NM_024843	RefSeq	1.35655	0.0431572	CCT6P3	ENST00000426828	GENCODE	intergenic	1.964	0.0294433	0.936842	4.30551e-06
549	CYBRD1	NM_024843	RefSeq	1.35655	0.0431572	RP11-201P10.3	ENST00000569828	GENCODE	intergenic	1.769	0.0165196	0.933333	3.73951e-06
550	CYBRD1	NM_024843	RefSeq	1.35655	0.0431572	CSNK1A1P1	ENST00000563423	pseudogene		1.869	0.0459701	0.929825	3.13914e-06
551	CYBRD1	NM_024843	RefSeq	1.35655	0.0431572	OSTCP1	ENST00000455507	pseudogene		1.432	0.0226269	0.926316	2.50634e-06
552	CYBRD1	NM_024843	RefSeq	1.35655	0.0431572	RP1-59D14.6	ENST00000575402	GENCODE	intron sense-overlapping	1.851	0.000853068	0.917544	7.99524e-07
553	CYBRD1	NM_024843	RefSeq	1.35655	0.0431572	RP11-33B1.1	ENST00000513147	GENCODE	intergenic	1.143	0.0335751	0.905263	0
554	CYBRD1	NM_024843	RefSeq	1.35655	0.0431572	AK310094	uc022bty.1	UCSC_knowngene	exon sense-overlapping	1.725	0.0448776	0.903509	0
555	CYCS	NM_018947	RefSeq	1.06894	0.0438419	RP11-201P10.3	ENST00000569828	GENCODE	intergenic	1.769	0.0165196	0.94386	5.32896e-06
556	CYCS	NM_018947	RefSeq	1.06894	0.0438419	CSNK1A1P1	ENST00000563423	pseudogene		1.869	0.0459701	0.926316	2.50634e-06
557	CYCS	NM_018947	RefSeq	1.06894	0.0438419	XLOC_012980	TCONS_00026907	LincRNAs identified by Cabili et al	intergenic	1.906	6.88e-06	0.922807	1.84351e-06
558	CYCS	NM_018947	RefSeq	1.06894	0.0438419	RP11-33B1.1	ENST00000513147	GENCODE	intergenic	1.143	0.0335751	0.919298	1.15358e-06
559	CYCS	NM_018947	RefSeq	1.06894	0.0438419	CCT6P3	ENST00000426828	GENCODE	intergenic	1.964	0.0294433	0.917544	7.99524e-07
560	CYCS	NM_018947	RefSeq	1.06894	0.0438419	CR933660	uc003bny.3	UCSC_knowngene	intergenic	1.073	0.0488409	0.915789	4.40065e-07
561	CYCS	NM_018947	RefSeq	1.06894	0.0438419	OSTCP1	ENST00000455507	pseudogene		1.432	0.0226269	0.912281	0
562	CYCS	NM_018947	RefSeq	1.06894	0.0438419	AK310094	uc022bty.1	UCSC_knowngene	exon sense-overlapping	1.725	0.0448776	0.908772	0
563	DCAF7	NM_005828	RefSeq	1.39527	0.000318692	BX248778	uc001vvk.1	UCSC_knowngene	intergenic	1.593	0.00932987	0.908772	0
564	DCK	NM_000788	RefSeq	1.61366	0.0424401	CCT6P3	ENST00000426828	GENCODE	intergenic	1.964	0.0294433	0.94386	5.32896e-06
565	DCK	NM_000788	RefSeq	1.61366	0.0424401	CSNK1A1P1	ENST00000563423	pseudogene		1.869	0.0459701	0.929825	3.13914e-06
566	DCK	NM_000788	RefSeq	1.61366	0.0424401	RP11-43F13.1	ENST00000502273	pseudogene		1.12	0.00880666	0.924561	2.17851e-06
567	DCPS	ENST00000263579	GENCODE	1.21692	0.0035951	AC002055.4	ENST00000467796	GENCODE	intronic antisense	1.179	0.0439461	0.959649	7.08034e-06
568	DCPS	ENST00000263579	GENCODE	1.21692	0.0035951	RPL23AP82	uc010hbj.3	UCSC_knowngene	bidirectional	1.152	0.0483809	0.947368	5.78462e-06
569	DCPS	ENST00000263579	GENCODE	1.21692	0.0035951	CHEK2P2	ENST00000555186	GENCODE	intergenic	2.191	0.00617784	0.919298	1.15358e-06
570	DCPS	ENST00000263579	GENCODE	1.21692	0.0035951	MDK	NR_073039	RefSeq	exon sense-overlapping	1.348	0.0334084	0.901754	0
571	DCPS	ENST00000263579	GENCODE	1.21692	0.0035951	CHEK2P2	ENST00000566448	GENCODE	intergenic	1.955	0.0112902	0.901754	0
572	DCPS	ENST00000263579	GENCODE	1.21692	0.0035951	AC002055.4	ENST00000463325	GENCODE	bidirectional	1.361	0.00245327	0.901754	0
573	DDX19B	NM_001014451	RefSeq	1.0914	0.0128481	AC002055.4	ENST00000467796	GENCODE	intronic antisense	1.179	0.0439461	0.929825	3.13914e-06
574	DDX19B	NM_001014451	RefSeq	1.0914	0.0128481	AK056135	uc001vvv.1	UCSC_knowngene	intergenic	1.687	0.00187056	0.92807	2.82666e-06
575	DDX19B	NM_001014451	RefSeq	1.0914	0.0128481	CSNK1A1P1	ENST00000563423	pseudogene		1.869	0.0459701	0.915789	4.40065e-07
576	DDX19B	NM_001014451	RefSeq	1.0914	0.0128481	RP11-33B1.1	ENST00000513147	GENCODE	intergenic	1.143	0.0335751	0.915789	4.40065e-07
577	DDX19B	NM_007242	RefSeq	1.42228	0.0207239	LGALS3	NR_003225	RefSeq	exon sense-overlapping	1.157	0.00719784	0.914035	7.57378e-08
578	DDX19B	NM_007242	RefSeq	1.42228	0.0207239	CCT6P3	ENST00000426828	GENCODE	intergenic	1.964	0.0294433	0.910526	0
579	DDX19B	NM_001014451	RefSeq	1.0914	0.0128481	RPL23AP82	uc010hbj.3	UCSC_knowngene	bidirectional	1.152	0.0483809	0.910526	0
580	DDX19B	NM_001014451	RefSeq	1.0914	0.0128481	OSTCP1	ENST00000455507	pseudogene		1.432	0.0226269	0.903509	0
581	DDX39A	NM_005804	RefSeq	1.6039	0.0368146	CHEK2P2	ENST00000555186	GENCODE	intergenic	2.191	0.00617784	0.966667	7.61521e-06
582	DDX39A	NM_005804	RefSeq	1.6039	0.0368146	CHEK2P2	ENST00000566448	GENCODE	intergenic	1.955	0.0112902	0.954386	6.58189e-06
583	DDX39A	NM_005804	RefSeq	1.6039	0.0368146	RP11-114H24.4	ENST00000568184	GENCODE	intergenic	1.482	0.0225012	0.945614	5.56152e-06
584	DDX39B	NM_080598	RefSeq	1.57398	0.0479731	CSNK1A1P1	ENST00000563423	pseudogene		1.869	0.0459701	0.931579	3.44351e-06
585	DDX39B	NM_080598	RefSeq	1.57398	0.0479731	CCT6P3	ENST00000426828	GENCODE	intergenic	1.964	0.0294433	0.929825	3.13914e-06
586	DDX39B	NM_080598	RefSeq	1.57398	0.0479731	CTD-2119F7.2	ENST00000565308	pseudogene		2.239	0.0223563	0.917544	7.99524e-07
587	DDX39B	NM_080598	RefSeq	1.57398	0.0479731	AK130481	uc003fap.1	UCSC_knowngene	exon sense-overlapping	1.651	0.029772	0.915789	4.40065e-07
588	DDX39B	NM_080598	RefSeq	1.57398	0.0479731	AK299501	uc003hxs.3	UCSC_knowngene	exon sense-overlapping	1.727	0.010777	0.910526	0
589	DDX3X	NM_001193417	RefSeq	1.22986	0.0127091	RP3-436N22.3	ENST00000431459	GENCODE	intronic antisense	1.435	0.00236956	0.936842	4.30551e-06
590	DDX3X	NM_001193417	RefSeq	1.22986	0.0127091	PMS2L14	uc003ubz.1	UCSC_knowngene	intron sense-overlapping	2.166	0.0224286	0.931579	3.44351e-06
591	DDX3X	NM_001193417	RefSeq	1.22986	0.0127091	RP4-630A11.3	ENST00000429871	GENCODE	intron sense-overlapping	1.202	0.0106591	0.924561	2.17851e-06
592	DDX3X	NM_001193417	RefSeq	1.22986	0.0127091	XLOC_004693	TCONS_00010227	LincRNAs identified by Cabili et al	intergenic	1.018	0.00948543	0.915789	4.40065e-07
593	DDX3X	NM_001193417	RefSeq	1.22986	0.0127091	RP11-148G20.1	ENST00000421275	GENCODE	intronic antisense	1.483	0.00106673	0.910526	0
594	DDX3X	NM_001193417	RefSeq	1.22986	0.0127091	RP11-834C11.5	ENST00000504278	GENCODE	intergenic	1.78	0.00102076	0.901754	0
595	DDX5	NM_004396	RefSeq	1.21027	0.0417901	BTN2A3P	uc011dkm.2	UCSC_knowngene	intergenic	2.524	3.41e-06	0.913559	4.70927e-08
596	DDX5	NM_004396	RefSeq	1.21027	0.0417901	GAS5	ENST00000412059	GENCODE	bidirectional	1.199	0.0198373	0.90215	1.29808e-07
597	DEK	NM_001134709	RefSeq	2.08726	0.0160264	BC030591	uc002hkb.3	UCSC_knowngene	exon sense-overlapping	1.501	0.0286208	0.942105	5.08699e-06
598	DEPDC1B	NM_001145208	RefSeq	3.1164	0.000148581	AK056135	uc002zkv.3	UCSC_knowngene	intergenic	1.52	0.00264007	0.915789	4.40065e-07
599	DEPDC1B	NM_018369	RefSeq	2.93321	4.88e-06	PPP1R14BP3	ENST00000514727	pseudogene		2.16	4.52e-08	0.915789	4.40065e-07
600	DEPDC1B	NM_001145208	RefSeq	3.1164	0.000148581	RP9P	ENST00000450133	pseudogene		2.025	0.000785204	0.905263	0
601	DERA	NM_015954	RefSeq	1.80765	0.00679357	CTD-2119F7.2	ENST00000565308	pseudogene		2.239	0.0223563	0.922334	1.95434e-08
602	DERA	NM_015954	RefSeq	1.80765	0.00679357	AK130481	uc003fap.1	UCSC_knowngene	exon sense-overlapping	1.651	0.029772	0.915314	3.97997e-08
603	DERA	NM_015954	RefSeq	1.80765	0.00679357	HLA-J	ENST00000494367	pseudogene		1.966	0.029671	0.901273	1.39614e-07
604	DERL1	NM_001134671	RefSeq	1.0127	0.00669587	LOC100286793	uc001ejr.4	UCSC_knowngene	intergenic	1.43	0.020758	0.915789	4.40065e-07
605	DERL1	NM_024295	RefSeq	1.75375	0.00344371	RP11-201P10.3	ENST00000569828	GENCODE	intergenic	1.769	0.0165196	0.903509	0
606	DERL1	NM_024295	RefSeq	1.75375	0.00344371	MTHFS	NR_037654	RefSeq	exon sense-overlapping	1.246	0.0349073	0.903509	0
607	DERL1	NM_024295	RefSeq	1.75375	0.00344371	AC002055.4	ENST00000467796	GENCODE	intronic antisense	1.179	0.0439461	0.901754	0
608	DERL1	NM_024295	RefSeq	1.75375	0.00344371	RPL23AP82	uc010hbj.3	UCSC_knowngene	bidirectional	1.152	0.0483809	0.901754	0
609	DFFA	NM_213566	RefSeq	2.04788	7.33e-06	RP4-630A11.3	ENST00000429871	GENCODE	intron sense-overlapping	1.202	0.0106591	0.903509	0
610	DHRS3	NM_004753	RefSeq	1.37381	0.0081365	LOC100505702	NR_038304	RefSeq	intergenic	1.61	0.0351079	0.912281	0
611	DHRSX	NM_145177	RefSeq	2.12051	1.85e-07	RPL23AP82	uc010hbj.3	UCSC_knowngene	bidirectional	1.152	0.0483809	0.914035	7.57378e-08
612	DHRSX	NM_145177	RefSeq	2.12051	1.85e-07	CHEK2P2	ENST00000555186	GENCODE	intergenic	2.191	0.00617784	0.912281	0
613	DHRSX	NM_145177	RefSeq	2.12051	1.85e-07	AC002055.4	ENST00000467796	GENCODE	intronic antisense	1.179	0.0439461	0.908772	0
614	DIMT1	NM_014473	RefSeq	1.16114	0.0278245	CCT6P3	ENST00000426828	GENCODE	intergenic	1.964	0.0294433	0.929825	3.13914e-06
615	DIMT1	NM_014473	RefSeq	1.16114	0.0278245	CSNK1A1P1	ENST00000563423	pseudogene		1.869	0.0459701	0.92807	2.82666e-06
616	DIMT1	NM_014473	RefSeq	1.16114	0.0278245	RP11-43F13.1	ENST00000502273	pseudogene		1.12	0.00880666	0.908772	0
617	DIMT1	NM_014473	RefSeq	1.16114	0.0278245	AK130481	uc003fap.1	UCSC_knowngene	exon sense-overlapping	1.651	0.029772	0.901754	0
618	DLGAP5	NM_014750	RefSeq	8.27136	2.99e-17	BC011243	uc021vcr.1	UCSC_knowngene	intergenic	2.926	1.93e-09	0.921053	1.50172e-06
619	DNAAF2	ENST00000406043	GENCODE	1.86473	0.00669239	RP11-21I10.2	ENST00000514608	GENCODE	intergenic	1.674	0.00364617	0.919298	1.15358e-06
620	DNAAF2	ENST00000406043	GENCODE	1.86473	0.00669239	CTD-2119F7.2	ENST00000565308	pseudogene		2.239	0.0223563	0.917544	7.99524e-07
621	DNAAF2	ENST00000406043	GENCODE	1.86473	0.00669239	CCT6P3	ENST00000426828	GENCODE	intergenic	1.964	0.0294433	0.910526	0
622	DNAAF2	ENST00000406043	GENCODE	1.86473	0.00669239	RP11-472B18.1	ENST00000513652	GENCODE	intergenic	1.151	0.0267206	0.908772	0
623	DNAJB11	NM_016306	RefSeq	1.73751	0.00345487	OSTCP1	ENST00000455507	pseudogene		1.432	0.0226269	0.963158	7.36602e-06
624	DNAJB11	NM_016306	RefSeq	1.73751	0.00345487	RP11-201P10.3	ENST00000569828	GENCODE	intergenic	1.769	0.0165196	0.959649	7.08034e-06
625	DNAJB11	NM_016306	RefSeq	1.73751	0.00345487	CSNK1A1P1	ENST00000563423	pseudogene		1.869	0.0459701	0.950877	6.20229e-06
626	DNAJB11	NM_016306	RefSeq	1.73751	0.00345487	AK310094	uc022bty.1	UCSC_knowngene	exon sense-overlapping	1.725	0.0448776	0.94386	5.32896e-06
627	DNAJB11	NM_016306	RefSeq	1.73751	0.00345487	CCT6P3	ENST00000426828	GENCODE	intergenic	1.964	0.0294433	0.92807	2.82666e-06
628	DNAJB11	NM_016306	RefSeq	1.73751	0.00345487	AK130481	uc003fap.1	UCSC_knowngene	exon sense-overlapping	1.651	0.029772	0.921053	1.50172e-06
629	DNAJB11	NM_016306	RefSeq	1.73751	0.00345487	RP1-59D14.6	ENST00000575402	GENCODE	intron sense-overlapping	1.851	0.000853068	0.915789	4.40065e-07
630	DNAJB11	NM_016306	RefSeq	1.73751	0.00345487	CR933660	uc003bny.3	UCSC_knowngene	intergenic	1.073	0.0488409	0.907018	0
631	DNAJB11	NM_016306	RefSeq	1.73751	0.00345487	CTD-2119F7.2	ENST00000565308	pseudogene		2.239	0.0223563	0.905263	0
632	DNAJB11	NM_016306	RefSeq	1.73751	0.00345487	EFHC1	NR_033327	RefSeq	exon sense-overlapping	1.699	0.0123967	0.901754	0
633	DNAJC17	NM_018163	RefSeq	2.15299	6.82e-07	AC004878.8	ENST00000448088	GENCODE	intronic antisense	1.475	0.0124306	0.912281	0
634	DNAJC18	NM_152686	RefSeq	1.18888	5e-05	RP3-436N22.3	ENST00000431459	GENCODE	intronic antisense	1.435	0.00236956	0.919298	1.15358e-06
635	DNAJC25	ENST00000313525	GENCODE	1.46206	0.0438623	CCT6P3	ENST00000426828	GENCODE	intergenic	1.964	0.0294433	0.94386	5.32896e-06
636	DNAJC25	ENST00000313525	GENCODE	1.46206	0.0438623	CSNK1A1P1	ENST00000563423	pseudogene		1.869	0.0459701	0.938596	4.57515e-06
637	DNAJC25	ENST00000313525	GENCODE	1.46206	0.0438623	RP11-201P10.3	ENST00000569828	GENCODE	intergenic	1.769	0.0165196	0.933333	3.73951e-06
638	DNAJC25	ENST00000313525	GENCODE	1.46206	0.0438623	EFHC1	NR_033327	RefSeq	exon sense-overlapping	1.699	0.0123967	0.922807	1.84351e-06
639	DNAJC25	ENST00000313525	GENCODE	1.46206	0.0438623	OSTCP1	ENST00000455507	pseudogene		1.432	0.0226269	0.917544	7.99524e-07
640	DNAJC25	ENST00000313525	GENCODE	1.46206	0.0438623	LOC100505702	NR_038304	RefSeq	intergenic	1.61	0.0351079	0.907018	0
641	DOK2	NM_003974	RefSeq	2.07086	0.00109061	RP11-356I2.4	ENST00000448942	GENCODE	intronic antisense	2.794	8.29e-06	0.926316	2.50634e-06
642	DOK2	NM_003974	RefSeq	2.07086	0.00109061	AK310094	uc022bty.1	UCSC_knowngene	exon sense-overlapping	1.725	0.0448776	0.921053	1.50172e-06
643	DOK2	NM_003974	RefSeq	2.07086	0.00109061	RP1-59D14.6	ENST00000575402	GENCODE	intron sense-overlapping	1.851	0.000853068	0.908772	0
644	DOK2	NM_003974	RefSeq	2.07086	0.00109061	OSTCP1	ENST00000455507	pseudogene		1.432	0.0226269	0.905263	0
645	DPM1	NM_003859	RefSeq	1.62452	0.0108854	RPL23AP82	uc010hbj.3	UCSC_knowngene	bidirectional	1.152	0.0483809	0.931579	3.44351e-06
646	DPM1	NM_003859	RefSeq	1.62452	0.0108854	CHEK2P2	ENST00000566448	GENCODE	intergenic	1.955	0.0112902	0.919298	1.15358e-06
647	DPM1	NM_003859	RefSeq	1.62452	0.0108854	AC002055.4	ENST00000467796	GENCODE	intronic antisense	1.179	0.0439461	0.917544	7.99524e-07
648	DPM1	NM_003859	RefSeq	1.62452	0.0108854	CHEK2P2	ENST00000555186	GENCODE	intergenic	2.191	0.00617784	0.915789	4.40065e-07
649	DPM1	NM_003859	RefSeq	1.62452	0.0108854	RP11-201P10.3	ENST00000569828	GENCODE	intergenic	1.769	0.0165196	0.903509	0
650	DPY30	NM_032574	RefSeq	1.16486	0.0248344	RP9P	ENST00000450133	pseudogene		2.025	0.000785204	0.919298	1.15358e-06
651	DPY30	NM_032574	RefSeq	1.16486	0.0248344	AK056135	uc002zkv.3	UCSC_knowngene	intergenic	1.52	0.00264007	0.903509	0
652	DTYMK	NM_012145	RefSeq	2.11028	0.00255674	RPL23AP82	uc010hbj.3	UCSC_knowngene	bidirectional	1.152	0.0483809	0.919298	1.15358e-06
653	DTYMK	NM_012145	RefSeq	2.11028	0.00255674	AC002055.4	ENST00000467796	GENCODE	intronic antisense	1.179	0.0439461	0.915789	4.40065e-07
654	DTYMK	NM_012145	RefSeq	2.11028	0.00255674	AK056135	uc001vvv.1	UCSC_knowngene	intergenic	1.687	0.00187056	0.907018	0
655	DUS4L	NM_181581	RefSeq	1.87919	0.00615391	RP11-33B1.1	ENST00000513147	GENCODE	intergenic	1.143	0.0335751	0.938596	4.57515e-06
656	DUS4L	NM_181581	RefSeq	1.87919	0.00615391	CSNK1A1P1	ENST00000563423	pseudogene		1.869	0.0459701	0.922807	1.84351e-06
657	DUS4L	NM_181581	RefSeq	1.87919	0.00615391	RP11-201P10.3	ENST00000569828	GENCODE	intergenic	1.769	0.0165196	0.921053	1.50172e-06
658	DUS4L	NM_181581	RefSeq	1.87919	0.00615391	LRRC37BP1	ENST00000431308	GENCODE	intergenic	1.452	0.0104239	0.908772	0
659	DUSP12	NM_007240	RefSeq	1.98758	0.0303755	AK056135	uc002zkv.3	UCSC_knowngene	intergenic	1.52	0.00264007	0.921053	1.50172e-06
660	DUSP12	NM_007240	RefSeq	1.98758	0.0303755	CHEK2P2	ENST00000566448	GENCODE	intergenic	1.955	0.0112902	0.914035	7.57378e-08
661	DUSP12	NM_007240	RefSeq	1.98758	0.0303755	AC002055.4	ENST00000467796	GENCODE	intronic antisense	1.179	0.0439461	0.914035	7.57378e-08
662	DUSP12	NM_007240	RefSeq	1.98758	0.0303755	RP9P	ENST00000450133	pseudogene		2.025	0.000785204	0.912281	0
663	DUSP12	NM_007240	RefSeq	1.98758	0.0303755	RPL23AP82	uc010hbj.3	UCSC_knowngene	bidirectional	1.152	0.0483809	0.910526	0
664	DUSP12	NM_007240	RefSeq	1.98758	0.0303755	AK056135	uc001vvv.1	UCSC_knowngene	intergenic	1.687	0.00187056	0.907018	0
665	DUSP12	NM_007240	RefSeq	1.98758	0.0303755	CHEK2P2	ENST00000555186	GENCODE	intergenic	2.191	0.00617784	0.907018	0
666	DYNLL2	NM_080677	RefSeq	1.20804	0.00022728	HMGB3P22	ENST00000442010	GENCODE	natural antisense	1.539	0.000291292	0.901754	0
667	DYNLT1	NM_006519	RefSeq	2.5747	0.000372579	RP11-114H24.4	ENST00000568184	GENCODE	intergenic	1.482	0.0225012	0.929825	3.13914e-06
668	DYNLT1	NM_006519	RefSeq	2.5747	0.000372579	AK056135	uc001vvv.1	UCSC_knowngene	intergenic	1.687	0.00187056	0.910526	0
669	ECHDC1	NM_001105545	RefSeq	1.269	0.0482684	CR933660	uc003bny.3	UCSC_knowngene	intergenic	1.073	0.0488409	0.957895	6.92358e-06
670	ECHDC1	NM_001105545	RefSeq	1.269	0.0482684	AC002055.4	ENST00000467796	GENCODE	intronic antisense	1.179	0.0439461	0.933333	3.73951e-06
671	ECHDC1	NM_001105545	RefSeq	1.269	0.0482684	RPL23AP82	uc010hbj.3	UCSC_knowngene	bidirectional	1.152	0.0483809	0.922807	1.84351e-06
672	ECM1	NM_022664	RefSeq	1.43355	0.0253913	RP11-618G20.4	ENST00000557544	GENCODE	natural antisense	1.07	0.00450096	0.910526	0
673	EFCAB2	NM_001143943	RefSeq	1.55668	0.0204305	RP9P	ENST00000450133	pseudogene		2.025	0.000785204	0.936842	4.30551e-06
674	EFCAB2	NM_001143943	RefSeq	1.55668	0.0204305	CCDC59	NR_033192	RefSeq	exon sense-overlapping	1.17	0.00982194	0.903028	1.20608e-07
675	EFEMP2	NM_016938	RefSeq	1.51346	0.00463117	MTHFS	NR_037654	RefSeq	exon sense-overlapping	1.246	0.0349073	0.905263	0
676	EFHC1	NM_001172420	RefSeq	2.00455	0.0239716	CSNK1A1P1	ENST00000563423	pseudogene		1.869	0.0459701	0.964912	7.49512e-06
677	EFHC1	NM_001172420	RefSeq	2.00455	0.0239716	OSTCP1	ENST00000455507	pseudogene		1.432	0.0226269	0.959649	7.08034e-06
678	EFHC1	NM_001172420	RefSeq	2.00455	0.0239716	AK130481	uc003fap.1	UCSC_knowngene	exon sense-overlapping	1.651	0.029772	0.936842	4.30551e-06
679	EFHC1	NM_001172420	RefSeq	2.00455	0.0239716	RP11-201P10.3	ENST00000569828	GENCODE	intergenic	1.769	0.0165196	0.936842	4.30551e-06
680	EFHC1	NM_001172420	RefSeq	2.00455	0.0239716	CCT6P3	ENST00000426828	GENCODE	intergenic	1.964	0.0294433	0.935088	4.02691e-06
681	EFHC1	NM_001172420	RefSeq	2.00455	0.0239716	CTD-2119F7.2	ENST00000565308	pseudogene		2.239	0.0223563	0.92807	2.82666e-06
682	EFHC1	NM_001172420	RefSeq	2.00455	0.0239716	AK310094	uc022bty.1	UCSC_knowngene	exon sense-overlapping	1.725	0.0448776	0.919298	1.15358e-06
683	EFHC1	NM_001172420	RefSeq	2.00455	0.0239716	AK299501	uc003hxs.3	UCSC_knowngene	exon sense-overlapping	1.727	0.010777	0.908772	0
684	EGFLAM	NM_182801	RefSeq	2.69305	0.000106866	FAM86DP	ENST00000484945	GENCODE	intergenic	1.604	0.000294375	0.945614	5.56152e-06
685	EGFLAM	NM_182801	RefSeq	2.69305	0.000106866	FAM86C2P	ENST00000528684	pseudogene		1.87	6.41e-05	0.912281	0
686	EIF2B3	NM_001166588	RefSeq	1.06098	0.000262619	XLOC_007604	TCONS_00016212	LincRNAs identified by Cabili et al	intergenic	1.377	0.000307589	0.92807	2.82666e-06
687	EIF2C2	NM_001164623	RefSeq	1.11608	0.00308387	RP11-114H24.4	ENST00000568184	GENCODE	intergenic	1.482	0.0225012	0.931579	3.44351e-06
688	EIF2C2	NM_012154	RefSeq	1.42044	0.00738356	RP11-114H24.4	ENST00000568184	GENCODE	intergenic	1.482	0.0225012	0.912281	0
689	EIF2C2	NM_012154	RefSeq	1.42044	0.00738356	AK056135	uc001vvv.1	UCSC_knowngene	intergenic	1.687	0.00187056	0.905263	0
690	EIF2C2	NM_012154	RefSeq	1.42044	0.00738356	CHEK2P2	ENST00000555186	GENCODE	intergenic	2.191	0.00617784	0.903509	0
691	EIF4A3	ENST00000269349	GENCODE	1.65044	0.0174133	AK056135	uc002zkv.3	UCSC_knowngene	intergenic	1.52	0.00264007	0.905263	0
692	EIF4A3	ENST00000269349	GENCODE	1.65044	0.0174133	AK056135	uc001vvv.1	UCSC_knowngene	intergenic	1.687	0.00187056	0.905263	0
693	ELP5	NM_203413	RefSeq	1.13005	7.34e-05	AC002055.4	ENST00000467796	GENCODE	intronic antisense	1.179	0.0439461	0.929825	3.13914e-06
694	ELP5	NM_203413	RefSeq	1.13005	7.34e-05	RPL23AP82	uc010hbj.3	UCSC_knowngene	bidirectional	1.152	0.0483809	0.926316	2.50634e-06
695	ELP5	NM_203413	RefSeq	1.13005	7.34e-05	RP11-33B1.1	ENST00000513147	GENCODE	intergenic	1.143	0.0335751	0.917544	7.99524e-07
696	ELP5	NM_203413	RefSeq	1.13005	7.34e-05	RP11-421L21.3	ENST00000453011	GENCODE	bidirectional	1.209	0.0106801	0.912281	0
697	ELP5	NM_203413	RefSeq	1.13005	7.34e-05	GAS5	ENST00000442067	GENCODE	intergenic	1.481	0.000186001	0.910526	0
698	ELP5	NM_203413	RefSeq	1.13005	7.34e-05	CSNK1A1P1	ENST00000563423	pseudogene		1.869	0.0459701	0.907018	0
699	ELP5	NM_203413	RefSeq	1.13005	7.34e-05	RP11-201P10.3	ENST00000569828	GENCODE	intergenic	1.769	0.0165196	0.905263	0
700	ERCC8	NM_000082	RefSeq	1.77329	0.0365858	RP11-201P10.3	ENST00000569828	GENCODE	intergenic	1.769	0.0165196	0.947368	5.78462e-06
701	ERCC8	NM_000082	RefSeq	1.77329	0.0365858	CSNK1A1P1	ENST00000563423	pseudogene		1.869	0.0459701	0.942105	5.08699e-06
702	ERCC8	NM_000082	RefSeq	1.77329	0.0365858	CR933660	uc003bny.3	UCSC_knowngene	intergenic	1.073	0.0488409	0.92807	2.82666e-06
703	ERCC8	NM_000082	RefSeq	1.77329	0.0365858	AK056135	uc001vvv.1	UCSC_knowngene	intergenic	1.687	0.00187056	0.915789	4.40065e-07
704	ERCC8	NM_000082	RefSeq	1.77329	0.0365858	GAS5	ENST00000442067	GENCODE	intergenic	1.481	0.000186001	0.914035	7.57378e-08
705	ERCC8	NM_000082	RefSeq	1.77329	0.0365858	OSTCP1	ENST00000455507	pseudogene		1.432	0.0226269	0.910526	0
706	ERCC8	NM_000082	RefSeq	1.77329	0.0365858	CCT6P3	ENST00000426828	GENCODE	intergenic	1.964	0.0294433	0.910526	0
707	ERCC8	NM_000082	RefSeq	1.77329	0.0365858	AK130481	uc003fap.1	UCSC_knowngene	exon sense-overlapping	1.651	0.029772	0.901754	0
708	ERCC8	NM_000082	RefSeq	1.77329	0.0365858	AK299501	uc003hxs.3	UCSC_knowngene	exon sense-overlapping	1.727	0.010777	0.901754	0
709	ERCC8	NM_000082	RefSeq	1.77329	0.0365858	AC002055.4	ENST00000467796	GENCODE	intronic antisense	1.179	0.0439461	0.901754	0
710	ERLEC1	NM_001127398	RefSeq	1.62291	0.039325	OSTCP1	ENST00000455507	pseudogene		1.432	0.0226269	0.985965	8.37919e-06
711	ERLEC1	NM_001127398	RefSeq	1.62291	0.039325	CSNK1A1P1	ENST00000563423	pseudogene		1.869	0.0459701	0.963158	7.36602e-06
712	ERLEC1	NM_001127398	RefSeq	1.62291	0.039325	RP11-201P10.3	ENST00000569828	GENCODE	intergenic	1.769	0.0165196	0.959649	7.08034e-06
713	ERLEC1	NM_001127398	RefSeq	1.62291	0.039325	AK130481	uc003fap.1	UCSC_knowngene	exon sense-overlapping	1.651	0.029772	0.952632	6.39684e-06
714	ERLEC1	NM_001127398	RefSeq	1.62291	0.039325	EFHC1	NR_033327	RefSeq	exon sense-overlapping	1.699	0.0123967	0.945614	5.56152e-06
715	ERLEC1	NM_001127398	RefSeq	1.62291	0.039325	CTD-2119F7.2	ENST00000565308	pseudogene		2.239	0.0223563	0.945614	5.56152e-06
716	ERLEC1	NM_001127398	RefSeq	1.62291	0.039325	AK310094	uc022bty.1	UCSC_knowngene	exon sense-overlapping	1.725	0.0448776	0.942105	5.08699e-06
717	ERLEC1	NM_001127398	RefSeq	1.62291	0.039325	CCT6P3	ENST00000426828	GENCODE	intergenic	1.964	0.0294433	0.929825	3.13914e-06
718	ERLEC1	NM_001127398	RefSeq	1.62291	0.039325	RP11-33B1.1	ENST00000513147	GENCODE	intergenic	1.143	0.0335751	0.908772	0
719	ERLEC1	NM_001127398	RefSeq	1.62291	0.039325	RP11-21I10.2	ENST00000514608	GENCODE	intergenic	1.674	0.00364617	0.907018	0
720	ERLEC1	NM_001127398	RefSeq	1.62291	0.039325	RP1-59D14.6	ENST00000575402	GENCODE	intron sense-overlapping	1.851	0.000853068	0.903509	0
721	ERO1L	NM_014584	RefSeq	2.37742	0.0156627	CR933660	uc003bny.3	UCSC_knowngene	intergenic	1.073	0.0488409	0.926316	2.50634e-06
722	ERO1L	NM_014584	RefSeq	2.37742	0.0156627	AK056135	uc001vvv.1	UCSC_knowngene	intergenic	1.687	0.00187056	0.908772	0
723	ERO1L	NM_014584	RefSeq	2.37742	0.0156627	XLOC_012980	TCONS_00026907	LincRNAs identified by Cabili et al	intergenic	1.906	6.88e-06	0.901754	0
724	ERP44	NM_015051	RefSeq	1.70945	0.0357137	OSTCP1	ENST00000455507	pseudogene		1.432	0.0226269	0.975439	8.08462e-06
725	ERP44	NM_015051	RefSeq	1.70945	0.0357137	CSNK1A1P1	ENST00000563423	pseudogene		1.869	0.0459701	0.970175	7.82878e-06
726	ERP44	NM_015051	RefSeq	1.70945	0.0357137	RP11-201P10.3	ENST00000569828	GENCODE	intergenic	1.769	0.0165196	0.966667	7.61521e-06
727	ERP44	NM_015051	RefSeq	1.70945	0.0357137	CTD-2119F7.2	ENST00000565308	pseudogene		2.239	0.0223563	0.957895	6.92358e-06
728	ERP44	NM_015051	RefSeq	1.70945	0.0357137	AK130481	uc003fap.1	UCSC_knowngene	exon sense-overlapping	1.651	0.029772	0.95614	6.75745e-06
729	ERP44	NM_015051	RefSeq	1.70945	0.0357137	CCT6P3	ENST00000426828	GENCODE	intergenic	1.964	0.0294433	0.949123	5.99822e-06
730	ERP44	NM_015051	RefSeq	1.70945	0.0357137	EFHC1	NR_033327	RefSeq	exon sense-overlapping	1.699	0.0123967	0.942105	5.08699e-06
731	ERP44	NM_015051	RefSeq	1.70945	0.0357137	AK310094	uc022bty.1	UCSC_knowngene	exon sense-overlapping	1.725	0.0448776	0.940351	4.83569e-06
732	ERP44	NM_015051	RefSeq	1.70945	0.0357137	RP11-21I10.2	ENST00000514608	GENCODE	intergenic	1.674	0.00364617	0.933333	3.73951e-06
733	ERP44	NM_015051	RefSeq	1.70945	0.0357137	RP11-33B1.1	ENST00000513147	GENCODE	intergenic	1.143	0.0335751	0.921053	1.50172e-06
734	ERP44	NM_015051	RefSeq	1.70945	0.0357137	CR933660	uc003bny.3	UCSC_knowngene	intergenic	1.073	0.0488409	0.919298	1.15358e-06
735	ERP44	NM_015051	RefSeq	1.70945	0.0357137	AC002055.4	ENST00000467796	GENCODE	intronic antisense	1.179	0.0439461	0.907018	0
736	ERP44	NM_015051	RefSeq	1.70945	0.0357137	AK056135	uc001vvv.1	UCSC_knowngene	intergenic	1.687	0.00187056	0.905263	0
737	ERP44	NM_015051	RefSeq	1.70945	0.0357137	SPIN3	NR_027139	RefSeq	exon sense-overlapping	1.381	0.00546782	0.901754	0
738	ERP44	NM_015051	RefSeq	1.70945	0.0357137	AK299501	uc003hxs.3	UCSC_knowngene	exon sense-overlapping	1.727	0.010777	0.901754	0
739	ESAM	NM_138961	RefSeq	1.01638	0.0479405	RP11-43F13.1	ENST00000502273	pseudogene		1.12	0.00880666	0.931988	6.53956e-09
740	ETNK1	NM_018638	RefSeq	1.81519	0.00506129	RP11-201P10.3	ENST00000569828	GENCODE	intergenic	1.769	0.0165196	0.963158	7.36602e-06
741	ETNK1	NM_018638	RefSeq	1.81519	0.00506129	OSTCP1	ENST00000455507	pseudogene		1.432	0.0226269	0.963158	7.36602e-06
742	ETNK1	NM_018638	RefSeq	1.81519	0.00506129	CSNK1A1P1	ENST00000563423	pseudogene		1.869	0.0459701	0.952632	6.39684e-06
743	ETNK1	NM_018638	RefSeq	1.81519	0.00506129	AK130481	uc003fap.1	UCSC_knowngene	exon sense-overlapping	1.651	0.029772	0.949123	5.99822e-06
744	ETNK1	NM_018638	RefSeq	1.81519	0.00506129	CTD-2119F7.2	ENST00000565308	pseudogene		2.239	0.0223563	0.945614	5.56152e-06
745	ETNK1	NM_018638	RefSeq	1.81519	0.00506129	CCT6P3	ENST00000426828	GENCODE	intergenic	1.964	0.0294433	0.94386	5.32896e-06
746	ETNK1	NM_018638	RefSeq	1.81519	0.00506129	EFHC1	NR_033327	RefSeq	exon sense-overlapping	1.699	0.0123967	0.92807	2.82666e-06
747	ETNK1	NM_018638	RefSeq	1.81519	0.00506129	AK310094	uc022bty.1	UCSC_knowngene	exon sense-overlapping	1.725	0.0448776	0.921053	1.50172e-06
748	ETNK1	NM_018638	RefSeq	1.81519	0.00506129	RP11-21I10.2	ENST00000514608	GENCODE	intergenic	1.674	0.00364617	0.915789	4.40065e-07
749	ETNK1	NM_018638	RefSeq	1.81519	0.00506129	RP11-33B1.1	ENST00000513147	GENCODE	intergenic	1.143	0.0335751	0.908772	0
750	ETV1	NM_001163152	RefSeq	1.66544	0.00609664	RP11-33B1.1	ENST00000513147	GENCODE	intergenic	1.143	0.0335751	0.903509	0
751	ETV6	NM_001987	RefSeq	1.53927	0.0327047	LOC100630923	NR_038967	RefSeq	exon sense-overlapping	1.503	0.0386243	0.908772	0
752	EXOSC8	NM_181503	RefSeq	1.4081	3.63e-06	RP13-582O9.5	ENST00000521207	GENCODE	intergenic	1.222	0.00100307	0.905263	0
753	FAM127A	NM_001078171	RefSeq	1.30157	0.00559189	AK130481	uc003fap.1	UCSC_knowngene	exon sense-overlapping	1.651	0.029772	0.910526	0
754	FAM32A	NM_014077	RefSeq	1.73268	6.65e-05	RP11-201P10.3	ENST00000569828	GENCODE	intergenic	1.769	0.0165196	0.94386	5.32896e-06
755	FAM32A	NM_014077	RefSeq	1.73268	6.65e-05	AK130481	uc003fap.1	UCSC_knowngene	exon sense-overlapping	1.651	0.029772	0.940351	4.83569e-06
756	FAM32A	NM_014077	RefSeq	1.73268	6.65e-05	CCT6P3	ENST00000426828	GENCODE	intergenic	1.964	0.0294433	0.92807	2.82666e-06
757	FAM32A	NM_014077	RefSeq	1.73268	6.65e-05	CSNK1A1P1	ENST00000563423	pseudogene		1.869	0.0459701	0.919298	1.15358e-06
758	FAM32A	NM_014077	RefSeq	1.73268	6.65e-05	SPIN3	NR_027139	RefSeq	exon sense-overlapping	1.381	0.00546782	0.915789	4.40065e-07
759	FAM32A	NM_014077	RefSeq	1.73268	6.65e-05	CTD-2119F7.2	ENST00000565308	pseudogene		2.239	0.0223563	0.907018	0
760	FAM64A	NM_019013	RefSeq	5.15597	3.48e-07	RP11-114H24.4	ENST00000568184	GENCODE	intergenic	1.482	0.0225012	0.952632	6.39684e-06
761	FAM86C1	NM_152563	RefSeq	1.93152	4.47e-05	FAM86C2P	ENST00000528684	pseudogene		1.87	6.41e-05	0.987719	8.40211e-06
762	FAM86C1	NM_152563	RefSeq	1.93152	4.47e-05	FAM86DP	ENST00000484945	GENCODE	intergenic	1.604	0.000294375	0.973684	8.00775e-06
763	FAM86C1	NM_152563	RefSeq	1.93152	4.47e-05	FAM86DP	ENST00000478666	GENCODE	intergenic	1.5	4.58e-05	0.931579	3.44351e-06
764	FAM86C1	NM_152563	RefSeq	1.93152	4.47e-05	CTD-2026G22.1	ENST00000529081	GENCODE	intergenic	4.42	7.11e-06	0.907018	0
765	FAM86C1	NM_152563	RefSeq	1.93152	4.47e-05	RP11-877E17.2	ENST00000502069	GENCODE	intronic antisense	1.26	0.022967	0.903509	0
766	FAM86C1	NM_152563	RefSeq	1.93152	4.47e-05	RP11-622K12.1	ENST00000451583	GENCODE	intergenic	1.004	0.000255063	0.901754	0
767	FAM96A	NM_001014812	RefSeq	1.31008	0.0332845	AC002055.4	ENST00000467796	GENCODE	intronic antisense	1.179	0.0439461	0.935088	4.02691e-06
768	FAM96A	NM_001014812	RefSeq	1.31008	0.0332845	RPL23AP82	uc010hbj.3	UCSC_knowngene	bidirectional	1.152	0.0483809	0.921053	1.50172e-06
769	FAM96A	NM_001014812	RefSeq	1.31008	0.0332845	CSNK1A1P1	ENST00000563423	pseudogene		1.869	0.0459701	0.915789	4.40065e-07
770	FAM96A	NM_001014812	RefSeq	1.31008	0.0332845	RP11-33B1.1	ENST00000513147	GENCODE	intergenic	1.143	0.0335751	0.912281	0
771	FAM96A	NM_001014812	RefSeq	1.31008	0.0332845	CHEK2P2	ENST00000555186	GENCODE	intergenic	2.191	0.00617784	0.912281	0
772	FAM96A	NM_001014812	RefSeq	1.31008	0.0332845	AK130481	uc003fap.1	UCSC_knowngene	exon sense-overlapping	1.651	0.029772	0.907018	0
773	FAM96A	NM_032231	RefSeq	1.39703	0.0411684	AK130481	uc003fap.1	UCSC_knowngene	exon sense-overlapping	1.651	0.029772	0.903509	0
774	FAM96A	NM_001014812	RefSeq	1.31008	0.0332845	RP11-201P10.3	ENST00000569828	GENCODE	intergenic	1.769	0.0165196	0.901754	0
775	FANCD2	ENST00000383807	GENCODE	3.88587	2.92e-08	LOC100289092	NR_046290	RefSeq	natural antisense	1.65	0.000944078	0.966667	7.61521e-06
776	FANCD2	ENST00000383807	GENCODE	3.88587	2.92e-08	RP11-126K1.6	ENST00000455503	GENCODE	intronic antisense	1.995	1.94e-07	0.939886	2.35329e-09
777	FANCD2	ENST00000383807	GENCODE	3.88587	2.92e-08	XLOC_011313	TCONS_00023466	LincRNAs identified by Cabili et al	intergenic	1.064	0.00589057	0.936842	4.30551e-06
778	FANCD2	ENST00000383807	GENCODE	3.88587	2.92e-08	FAM66C	NR_026788	RefSeq	intergenic	1.268	0.00434186	0.921053	1.50172e-06
779	FANCD2	ENST00000383807	GENCODE	3.88587	2.92e-08	XLOC_002997	TCONS_00006382	LincRNAs identified by Cabili et al	intron sense-overlapping	1.206	9.99e-05	0.912281	0
780	FANCD2	ENST00000383807	GENCODE	3.88587	2.92e-08	XLOC_003784	TCONS_00008936	LincRNAs identified by Cabili et al	intergenic	1.589	0.00835303	0.910526	0
781	FANCD2	ENST00000383807	GENCODE	3.88587	2.92e-08	RP4-784A16.3	ENST00000450469	GENCODE	intron sense-overlapping	1.344	0.0257218	0.908772	0
782	FANCI	NM_018193	RefSeq	2.12081	0.00266577	AK056135	uc002zkv.3	UCSC_knowngene	intergenic	1.52	0.00264007	0.970175	7.82878e-06
783	FANCI	NM_018193	RefSeq	2.12081	0.00266577	PPP1R14BP3	ENST00000514727	pseudogene		2.16	4.52e-08	0.922807	1.84351e-06
784	FANCI	NM_018193	RefSeq	2.12081	0.00266577	AK130481	uc003fap.1	UCSC_knowngene	exon sense-overlapping	1.651	0.029772	0.910526	0
785	FAS	NM_000043	RefSeq	1.63099	0.0339477	OSTCP1	ENST00000455507	pseudogene		1.432	0.0226269	0.922807	1.84351e-06
786	FAS	NM_000043	RefSeq	1.63099	0.0339477	AK310094	uc022bty.1	UCSC_knowngene	exon sense-overlapping	1.725	0.0448776	0.919298	1.15358e-06
787	FAS	NM_152872	RefSeq	1.88609	0.0326938	OSTCP1	ENST00000455507	pseudogene		1.432	0.0226269	0.914035	7.57378e-08
788	FAS	NM_152872	RefSeq	1.88609	0.0326938	EFHC1	NR_033327	RefSeq	exon sense-overlapping	1.699	0.0123967	0.910526	0
789	FAS	NM_000043	RefSeq	1.63099	0.0339477	CSNK1A1P1	ENST00000563423	pseudogene		1.869	0.0459701	0.908772	0
790	FAS	NM_152872	RefSeq	1.88609	0.0326938	AK310094	uc022bty.1	UCSC_knowngene	exon sense-overlapping	1.725	0.0448776	0.907018	0
791	FAS	NM_152872	RefSeq	1.88609	0.0326938	CSNK1A1P1	ENST00000563423	pseudogene		1.869	0.0459701	0.907018	0
792	FASTKD2	NM_001136193	RefSeq	1.60324	2.41e-11	SBDSP1	ENST00000437201	pseudogene		1.517	0.0038398	0.901754	0
793	FBL	NM_001436	RefSeq	1.13963	0.000238354	AC004878.8	ENST00000448088	GENCODE	intronic antisense	1.475	0.0124306	0.936842	4.30551e-06
794	FBL	NM_001436	RefSeq	1.13963	0.000238354	XLOC_010951	TCONS_00022649	LincRNAs identified by Cabili et al	intergenic	1.52	0.0232712	0.907018	0
795	FBL	NM_001436	RefSeq	1.13963	0.000238354	XLOC_004693	TCONS_00010227	LincRNAs identified by Cabili et al	intergenic	1.018	0.00948543	0.903509	0
796	FBXO4	NM_033484	RefSeq	1.6306	0.0438567	AK310094	uc022bty.1	UCSC_knowngene	exon sense-overlapping	1.725	0.0448776	0.929825	3.13914e-06
797	FBXO4	NM_033484	RefSeq	1.6306	0.0438567	DPY19L1P2	uc003tda.1	UCSC_knowngene	intron sense-overlapping	2.306	0.000933163	0.908772	0
798	FCER1G	ENST00000289902	GENCODE	2.39784	2.46e-05	AK310094	uc022bty.1	UCSC_knowngene	exon sense-overlapping	1.725	0.0448776	0.933333	3.73951e-06
799	FCER1G	ENST00000289902	GENCODE	2.39784	2.46e-05	NCF1B	ENST00000423083	GENCODE	intergenic	1.042	0.00047889	0.92807	2.82666e-06
800	FCER1G	ENST00000289902	GENCODE	2.39784	2.46e-05	RP1-59D14.6	ENST00000575402	GENCODE	intron sense-overlapping	1.851	0.000853068	0.922807	1.84351e-06
801	FCER1G	ENST00000289902	GENCODE	2.39784	2.46e-05	OSTCP1	ENST00000455507	pseudogene		1.432	0.0226269	0.914035	7.57378e-08
802	FCER1G	ENST00000289902	GENCODE	2.39784	2.46e-05	AB231723	uc001piq.1	UCSC_knowngene	intron sense-overlapping	1.583	0.0151876	0.910526	0
803	FCGR1B	NM_001017986	RefSeq	1.24852	0.00518064	NCF1B	ENST00000423083	GENCODE	intergenic	1.042	0.00047889	0.907018	0
804	FCGR1B	NM_001017986	RefSeq	1.24852	0.00518064	SMA	uc010ixj.1	UCSC_knowngene	intergenic	1.494	0.00208473	0.905263	0
805	FCGR2A	NM_001136219	RefSeq	1.94578	0.00371663	AK310094	uc022bty.1	UCSC_knowngene	exon sense-overlapping	1.725	0.0448776	0.912281	0
806	FCGR2A	NM_001136219	RefSeq	1.94578	0.00371663	OSTCP1	ENST00000455507	pseudogene		1.432	0.0226269	0.905263	0
807	FCGR2A	NM_001136219	RefSeq	1.94578	0.00371663	RP1-59D14.6	ENST00000575402	GENCODE	intron sense-overlapping	1.851	0.000853068	0.905263	0
808	FCGR2B	NM_001190828	RefSeq	2.71606	0.000277184	RP11-1143G9.4	ENST00000548900	GENCODE	natural antisense	3.025	3.81e-05	0.912281	0
809	FCGR2B	NM_001002274	RefSeq	2.90586	0.000273973	RP11-1143G9.4	ENST00000548900	GENCODE	natural antisense	3.025	3.81e-05	0.907018	0
810	FDX1	NM_004109	RefSeq	1.98503	2.68e-06	OSTCP1	ENST00000455507	pseudogene		1.432	0.0226269	0.919702	2.57096e-08
811	FERMT2	NM_001134999	RefSeq	1.27717	0.0388749	RP11-472B18.1	ENST00000513652	GENCODE	intergenic	1.151	0.0267206	0.901754	0
812	FGFR1OP2	NM_001171888	RefSeq	1.54765	5.3e-06	RP11-449L23.3	ENST00000583712	GENCODE	intronic antisense	1.047	0.00433759	0.922807	1.84351e-06
813	FIG4	NM_014845	RefSeq	1.31815	0.044996	CSNK1A1P1	ENST00000563423	pseudogene		1.869	0.0459701	0.910526	0
814	FIG4	NM_014845	RefSeq	1.31815	0.044996	CR933660	uc003bny.3	UCSC_knowngene	intergenic	1.073	0.0488409	0.903509	0
815	FKBP11	NM_001143781	RefSeq	1.82931	6.22e-08	XLOC_010709	TCONS_00022099	LincRNAs identified by Cabili et al	intergenic	1.695	2.63e-06	0.908772	0
816	FKTN	ENST00000223528	GENCODE	1.52841	0.00204049	CSNK1A1P1	ENST00000563423	pseudogene		1.869	0.0459701	0.921053	1.50172e-06
817	FKTN	ENST00000223528	GENCODE	1.52841	0.00204049	CR933660	uc003bny.3	UCSC_knowngene	intergenic	1.073	0.0488409	0.908772	0
818	FN1	NM_212476	RefSeq	2.49041	0.0136746	OSTCP1	ENST00000455507	pseudogene		1.432	0.0226269	0.977193	8.15328e-06
819	FN1	NM_002026	RefSeq	2.66798	0.0105152	RP11-201P10.3	ENST00000569828	GENCODE	intergenic	1.769	0.0165196	0.968421	7.72638e-06
820	FN1	NM_002026	RefSeq	2.66798	0.0105152	OSTCP1	ENST00000455507	pseudogene		1.432	0.0226269	0.966667	7.61521e-06
821	FN1	NM_212476	RefSeq	2.49041	0.0136746	RP11-201P10.3	ENST00000569828	GENCODE	intergenic	1.769	0.0165196	0.966667	7.61521e-06
822	FN1	NM_212476	RefSeq	2.49041	0.0136746	CSNK1A1P1	ENST00000563423	pseudogene		1.869	0.0459701	0.959649	7.08034e-06
823	FN1	NM_002026	RefSeq	2.66798	0.0105152	CSNK1A1P1	ENST00000563423	pseudogene		1.869	0.0459701	0.950877	6.20229e-06
824	FN1	NM_212476	RefSeq	2.49041	0.0136746	CTD-2119F7.2	ENST00000565308	pseudogene		2.239	0.0223563	0.94386	5.32896e-06
825	FN1	NM_002026	RefSeq	2.66798	0.0105152	AK310094	uc022bty.1	UCSC_knowngene	exon sense-overlapping	1.725	0.0448776	0.940351	4.83569e-06
826	FN1	NM_212476	RefSeq	2.49041	0.0136746	AK310094	uc022bty.1	UCSC_knowngene	exon sense-overlapping	1.725	0.0448776	0.938596	4.57515e-06
827	FN1	NM_212478	RefSeq	2.49922	0.0296096	CSNK1A1P1	ENST00000563423	pseudogene		1.869	0.0459701	0.935088	4.02691e-06
828	FN1	NM_212478	RefSeq	2.49922	0.0296096	EFHC1	NR_033327	RefSeq	exon sense-overlapping	1.699	0.0123967	0.933333	3.73951e-06
829	FN1	NM_002026	RefSeq	2.66798	0.0105152	EFHC1	NR_033327	RefSeq	exon sense-overlapping	1.699	0.0123967	0.931579	3.44351e-06
830	FN1	NM_212476	RefSeq	2.49041	0.0136746	EFHC1	NR_033327	RefSeq	exon sense-overlapping	1.699	0.0123967	0.931579	3.44351e-06
831	FN1	NM_212476	RefSeq	2.49041	0.0136746	AK130481	uc003fap.1	UCSC_knowngene	exon sense-overlapping	1.651	0.029772	0.929825	3.13914e-06
832	FN1	NM_212474	RefSeq	2.89746	0.0162383	EFHC1	NR_033327	RefSeq	exon sense-overlapping	1.699	0.0123967	0.92807	2.82666e-06
833	FN1	NM_212474	RefSeq	2.89746	0.0162383	RP11-201P10.3	ENST00000569828	GENCODE	intergenic	1.769	0.0165196	0.924561	2.17851e-06
834	FN1	NM_002026	RefSeq	2.66798	0.0105152	AK130481	uc003fap.1	UCSC_knowngene	exon sense-overlapping	1.651	0.029772	0.921053	1.50172e-06
835	FN1	NM_212476	RefSeq	2.49041	0.0136746	RP11-21I10.2	ENST00000514608	GENCODE	intergenic	1.674	0.00364617	0.921053	1.50172e-06
836	FN1	NM_002026	RefSeq	2.66798	0.0105152	AK299501	uc003hxs.3	UCSC_knowngene	exon sense-overlapping	1.727	0.010777	0.921053	1.50172e-06
837	FN1	NM_212478	RefSeq	2.49922	0.0296096	AK299501	uc003hxs.3	UCSC_knowngene	exon sense-overlapping	1.727	0.010777	0.919298	1.15358e-06
838	FN1	NM_212476	RefSeq	2.49041	0.0136746	AK299501	uc003hxs.3	UCSC_knowngene	exon sense-overlapping	1.727	0.010777	0.917544	7.99524e-07
839	FN1	NM_002026	RefSeq	2.66798	0.0105152	CTD-2119F7.2	ENST00000565308	pseudogene		2.239	0.0223563	0.917544	7.99524e-07
840	FN1	NM_212474	RefSeq	2.89746	0.0162383	CCT6P3	ENST00000426828	GENCODE	intergenic	1.964	0.0294433	0.914035	7.57378e-08
841	FN1	NM_212478	RefSeq	2.49922	0.0296096	OSTCP1	ENST00000455507	pseudogene		1.432	0.0226269	0.912281	0
842	FN1	NM_002026	RefSeq	2.66798	0.0105152	CCT6P3	ENST00000426828	GENCODE	intergenic	1.964	0.0294433	0.910526	0
843	FN1	NM_212478	RefSeq	2.49922	0.0296096	CCT6P3	ENST00000426828	GENCODE	intergenic	1.964	0.0294433	0.908772	0
844	FN1	NM_002026	RefSeq	2.66798	0.0105152	RP1-59D14.6	ENST00000575402	GENCODE	intron sense-overlapping	1.851	0.000853068	0.908772	0
845	FN1	NM_212476	RefSeq	2.49041	0.0136746	CCT6P3	ENST00000426828	GENCODE	intergenic	1.964	0.0294433	0.907018	0
846	FN1	NM_212474	RefSeq	2.89746	0.0162383	CSNK1A1P1	ENST00000563423	pseudogene		1.869	0.0459701	0.901754	0
847	FN1	NM_212476	RefSeq	2.49041	0.0136746	CR933660	uc003bny.3	UCSC_knowngene	intergenic	1.073	0.0488409	0.901754	0
848	FN1	NM_212476	RefSeq	2.49041	0.0136746	RP11-33B1.1	ENST00000513147	GENCODE	intergenic	1.143	0.0335751	0.901754	0
849	FN1	NM_212478	RefSeq	2.49922	0.0296096	RP11-201P10.3	ENST00000569828	GENCODE	intergenic	1.769	0.0165196	0.901754	0
850	FOS	NM_005252	RefSeq	2.62196	0.0144988	LSM5	NR_024466	RefSeq	exon sense-overlapping	1.597	0.00776019	0.917544	7.99524e-07
851	FOXL1	NM_005250	RefSeq	1.89763	3.73e-05	CTD-2263F21.1	ENST00000510137	GENCODE	intergenic	4.082	3.13e-07	0.90566	9.63304e-08
852	FRZB	NM_001463	RefSeq	2.37247	0.000127031	AP006222.2	ENST00000442116	GENCODE	intergenic	1.005	0.0174636	0.922807	1.84351e-06
853	FUNDC1	NM_173794	RefSeq	1.51872	0.0268313	RP11-201P10.3	ENST00000569828	GENCODE	intergenic	1.769	0.0165196	0.949123	5.99822e-06
854	FUNDC1	NM_173794	RefSeq	1.51872	0.0268313	CSNK1A1P1	ENST00000563423	pseudogene		1.869	0.0459701	0.947368	5.78462e-06
855	FUNDC1	NM_173794	RefSeq	1.51872	0.0268313	AK310094	uc022bty.1	UCSC_knowngene	exon sense-overlapping	1.725	0.0448776	0.938596	4.57515e-06
856	FUNDC1	NM_173794	RefSeq	1.51872	0.0268313	OSTCP1	ENST00000455507	pseudogene		1.432	0.0226269	0.935088	4.02691e-06
857	FUNDC1	NM_173794	RefSeq	1.51872	0.0268313	LOC100505702	NR_038304	RefSeq	intergenic	1.61	0.0351079	0.933333	3.73951e-06
858	FUNDC1	NM_173794	RefSeq	1.51872	0.0268313	XLOC_012980	TCONS_00026907	LincRNAs identified by Cabili et al	intergenic	1.906	6.88e-06	0.921053	1.50172e-06
859	FUNDC1	NM_173794	RefSeq	1.51872	0.0268313	RP11-33B1.1	ENST00000513147	GENCODE	intergenic	1.143	0.0335751	0.921053	1.50172e-06
860	FUNDC1	NM_173794	RefSeq	1.51872	0.0268313	CR933660	uc003bny.3	UCSC_knowngene	intergenic	1.073	0.0488409	0.921053	1.50172e-06
861	FUNDC1	NM_173794	RefSeq	1.51872	0.0268313	MTHFS	NR_037654	RefSeq	exon sense-overlapping	1.246	0.0349073	0.915789	4.40065e-07
862	FUNDC1	NM_173794	RefSeq	1.51872	0.0268313	AC002055.4	ENST00000467796	GENCODE	intronic antisense	1.179	0.0439461	0.915789	4.40065e-07
863	FUNDC1	NM_173794	RefSeq	1.51872	0.0268313	PMS2P5	uc010lbw.2	UCSC_knowngene	intergenic	1.665	0.000884452	0.905263	0
864	FUNDC1	NM_173794	RefSeq	1.51872	0.0268313	PMS2P3	ENST00000430602	GENCODE	intergenic	1.655	0.000877269	0.905263	0
865	FUT11	NM_173540	RefSeq	1.30906	0.0104083	CHEK2P2	ENST00000555186	GENCODE	intergenic	2.191	0.00617784	0.954386	6.58189e-06
866	FUT11	NM_173540	RefSeq	1.30906	0.0104083	CHEK2P2	ENST00000566448	GENCODE	intergenic	1.955	0.0112902	0.929825	3.13914e-06
867	FUT11	NM_173540	RefSeq	1.30906	0.0104083	RPL23AP82	uc010hbj.3	UCSC_knowngene	bidirectional	1.152	0.0483809	0.926316	2.50634e-06
868	FUT11	NM_173540	RefSeq	1.30906	0.0104083	AC002055.4	ENST00000467796	GENCODE	intronic antisense	1.179	0.0439461	0.924561	2.17851e-06
869	FUT11	NM_173540	RefSeq	1.30906	0.0104083	RP11-23E10.4	ENST00000567422	pseudogene		2.389	5.85e-05	0.910526	0
870	FUT11	NM_173540	RefSeq	1.30906	0.0104083	RP11-10O17.2	ENST00000567286	GENCODE	bidirectional	1.437	0.0064583	0.910526	0
871	GABPB1	NM_005254	RefSeq	2.48216	2.82e-05	CHEK2P2	ENST00000566448	GENCODE	intergenic	1.955	0.0112902	0.903509	0
872	GABPB1	NM_005254	RefSeq	2.48216	2.82e-05	LYRM2	NR_028495	RefSeq	exon sense-overlapping	1.126	0.00721283	0.903509	0
873	GADD45A	NM_001924	RefSeq	2.68706	0.000939375	LOC100505702	NR_038304	RefSeq	intergenic	1.61	0.0351079	0.914035	7.57378e-08
874	GALE	NM_001008216	RefSeq	1.14375	0.0211003	PMS2P3	ENST00000430602	GENCODE	intergenic	1.655	0.000877269	0.903509	0
875	GALK2	NM_001001556	RefSeq	1.25812	0.0220318	LGALS3	NR_003225	RefSeq	exon sense-overlapping	1.157	0.00719784	0.935088	4.02691e-06
876	GAPDH	NM_002046	RefSeq	2.02621	0.0362643	AK130481	uc003fap.1	UCSC_knowngene	exon sense-overlapping	1.651	0.029772	0.931579	3.44351e-06
877	GAPDH	NM_002046	RefSeq	2.02621	0.0362643	CTD-2119F7.2	ENST00000565308	pseudogene		2.239	0.0223563	0.92807	2.82666e-06
878	GAPDH	NM_002046	RefSeq	2.02621	0.0362643	CCT6P3	ENST00000426828	GENCODE	intergenic	1.964	0.0294433	0.926316	2.50634e-06
879	GAPDH	NM_002046	RefSeq	2.02621	0.0362643	RP11-201P10.3	ENST00000569828	GENCODE	intergenic	1.769	0.0165196	0.922807	1.84351e-06
880	GAPDH	NM_002046	RefSeq	2.02621	0.0362643	CSNK1A1P1	ENST00000563423	pseudogene		1.869	0.0459701	0.914035	7.57378e-08
881	GART	NM_175085	RefSeq	1.83803	0.00372297	CCT6P3	ENST00000426828	GENCODE	intergenic	1.964	0.0294433	0.957895	6.92358e-06
882	GART	NM_175085	RefSeq	1.83803	0.00372297	AK130481	uc003fap.1	UCSC_knowngene	exon sense-overlapping	1.651	0.029772	0.957895	6.92358e-06
883	GART	NM_175085	RefSeq	1.83803	0.00372297	CSNK1A1P1	ENST00000563423	pseudogene		1.869	0.0459701	0.938596	4.57515e-06
884	GART	NM_175085	RefSeq	1.83803	0.00372297	LRRC37BP1	ENST00000431308	GENCODE	intergenic	1.452	0.0104239	0.924561	2.17851e-06
885	GART	NM_175085	RefSeq	1.83803	0.00372297	CTD-2119F7.2	ENST00000565308	pseudogene		2.239	0.0223563	0.915789	4.40065e-07
886	GART	NM_175085	RefSeq	1.83803	0.00372297	RP11-201P10.3	ENST00000569828	GENCODE	intergenic	1.769	0.0165196	0.912281	0
887	GART	NM_175085	RefSeq	1.83803	0.00372297	RP11-43F13.1	ENST00000502273	pseudogene		1.12	0.00880666	0.901754	0
888	GCFC1	NM_013329	RefSeq	1.3609	0.033369	CTD-2119F7.2	ENST00000565308	pseudogene		2.239	0.0223563	0.963158	7.36602e-06
889	GCFC1	NM_013329	RefSeq	1.3609	0.033369	CSNK1A1P1	ENST00000563423	pseudogene		1.869	0.0459701	0.950877	6.20229e-06
890	GCFC1	NM_013329	RefSeq	1.3609	0.033369	AK130481	uc003fap.1	UCSC_knowngene	exon sense-overlapping	1.651	0.029772	0.947368	5.78462e-06
891	GCFC1	NM_013329	RefSeq	1.3609	0.033369	RP11-21I10.2	ENST00000514608	GENCODE	intergenic	1.674	0.00364617	0.935088	4.02691e-06
892	GCFC1	NM_013329	RefSeq	1.3609	0.033369	AK299501	uc003hxs.3	UCSC_knowngene	exon sense-overlapping	1.727	0.010777	0.922807	1.84351e-06
893	GCFC1	NM_013329	RefSeq	1.3609	0.033369	CCT6P3	ENST00000426828	GENCODE	intergenic	1.964	0.0294433	0.919298	1.15358e-06
894	GCFC1	NM_013329	RefSeq	1.3609	0.033369	RP11-201P10.3	ENST00000569828	GENCODE	intergenic	1.769	0.0165196	0.917544	7.99524e-07
895	GCFC1	NM_013329	RefSeq	1.3609	0.033369	SPIN3	NR_027139	RefSeq	exon sense-overlapping	1.381	0.00546782	0.912281	0
896	GCFC1	NM_013329	RefSeq	1.3609	0.033369	LRRC37BP1	ENST00000431308	GENCODE	intergenic	1.452	0.0104239	0.903509	0
897	GCFC1	NM_013329	RefSeq	1.3609	0.033369	EFHC1	NR_033327	RefSeq	exon sense-overlapping	1.699	0.0123967	0.903509	0
898	GCFC1	NM_013329	RefSeq	1.3609	0.033369	OSTCP1	ENST00000455507	pseudogene		1.432	0.0226269	0.903509	0
899	GEMIN7	ENST00000391951	GENCODE	1.08267	6.77e-06	CHEK2P2	ENST00000566448	GENCODE	intergenic	1.955	0.0112902	0.934621	4.71799e-09
900	GEMIN7	ENST00000391951	GENCODE	1.08267	6.77e-06	CHEK2P2	ENST00000555186	GENCODE	intergenic	2.191	0.00617784	0.917069	3.35133e-08
901	GFAP	NM_001131019	RefSeq	4.07528	3.2e-06	LOC100505702	NR_038304	RefSeq	intergenic	1.61	0.0351079	0.930233	8.07184e-09
902	GFPT2	NM_005110	RefSeq	2.2822	0.0229614	AK310094	uc022bty.1	UCSC_knowngene	exon sense-overlapping	1.725	0.0448776	0.917544	7.99524e-07
903	GFPT2	NM_005110	RefSeq	2.2822	0.0229614	LOC100505702	NR_038304	RefSeq	intergenic	1.61	0.0351079	0.912281	0
904	GFPT2	NM_005110	RefSeq	2.2822	0.0229614	OSTCP1	ENST00000455507	pseudogene		1.432	0.0226269	0.901754	0
905	GK	NM_203391	RefSeq	1.76208	3.42e-05	RP11-213H15.3	ENST00000511918	GENCODE	intergenic	2.156	0.0021755	0.914035	7.57378e-08
906	GK	NM_203391	RefSeq	1.76208	3.42e-05	RP11-356I2.4	ENST00000448942	GENCODE	intronic antisense	2.794	8.29e-06	0.912281	0
907	GLE1	NM_001003722	RefSeq	1.21151	0.000958361	CCT6P3	ENST00000426828	GENCODE	intergenic	1.964	0.0294433	0.929825	3.13914e-06
908	GLE1	NM_001003722	RefSeq	1.21151	0.000958361	AK130481	uc003fap.1	UCSC_knowngene	exon sense-overlapping	1.651	0.029772	0.910526	0
909	GLE1	NM_001003722	RefSeq	1.21151	0.000958361	HLA-J	ENST00000494367	pseudogene		1.966	0.029671	0.903509	0
910	GMFB	NM_004124	RefSeq	1.9609	0.00167402	CR933660	uc003bny.3	UCSC_knowngene	intergenic	1.073	0.0488409	0.942105	5.08699e-06
911	GMFB	NM_004124	RefSeq	1.9609	0.00167402	AK056135	uc001vvv.1	UCSC_knowngene	intergenic	1.687	0.00187056	0.942105	5.08699e-06
912	GMFB	NM_004124	RefSeq	1.9609	0.00167402	CSNK1A1P1	ENST00000563423	pseudogene		1.869	0.0459701	0.910526	0
913	GMFB	NM_004124	RefSeq	1.9609	0.00167402	RP11-33B1.1	ENST00000513147	GENCODE	intergenic	1.143	0.0335751	0.910526	0
914	GMFB	NM_004124	RefSeq	1.9609	0.00167402	AC002055.4	ENST00000467796	GENCODE	intronic antisense	1.179	0.0439461	0.908772	0
915	GMFG	NM_004877	RefSeq	1.04088	0.000515741	RP11-493L12.2	ENST00000550426	GENCODE	intronic antisense	1.263	0.000269134	0.924561	2.17851e-06
916	GMFG	NM_004877	RefSeq	1.04088	0.000515741	RP11-493L12.2	ENST00000547626	GENCODE	intronic antisense	1.38	0.000114388	0.903509	0
917	GMNN	NM_015895	RefSeq	1.61792	0.00172657	RP11-211N8.2	ENST00000450704	GENCODE	intergenic	1.368	0.00847866	0.929825	3.13914e-06
918	GMNN	NM_015895	RefSeq	1.61792	0.00172657	LOC554249	uc004adp.4	UCSC_knowngene	intergenic	1.405	6.34e-05	0.922807	1.84351e-06
919	GNAI3	NM_006496	RefSeq	2.32086	0.0141711	CCT6P3	ENST00000426828	GENCODE	intergenic	1.964	0.0294433	0.963158	7.36602e-06
920	GNAI3	NM_006496	RefSeq	2.32086	0.0141711	RP11-201P10.3	ENST00000569828	GENCODE	intergenic	1.769	0.0165196	0.945614	5.56152e-06
921	GNAI3	NM_006496	RefSeq	2.32086	0.0141711	CSNK1A1P1	ENST00000563423	pseudogene		1.869	0.0459701	0.929825	3.13914e-06
922	GNAI3	NM_006496	RefSeq	2.32086	0.0141711	AK130481	uc003fap.1	UCSC_knowngene	exon sense-overlapping	1.651	0.029772	0.915789	4.40065e-07
923	GNB2L1	NM_006098	RefSeq	1.28908	9.87e-10	XLOC_003784	TCONS_00008936	LincRNAs identified by Cabili et al	intergenic	1.589	0.00835303	0.926722	1.21036e-08
924	GNB2L1	NM_006098	RefSeq	1.28908	9.87e-10	XLOC_006904	TCONS_00014836	LincRNAs identified by Cabili et al	intergenic	2.137	2.57e-06	0.926722	1.21036e-08
925	GNB2L1	NM_006098	RefSeq	1.28908	9.87e-10	AC004878.8	ENST00000448088	GENCODE	intronic antisense	1.475	0.0124306	0.90566	9.63304e-08
926	GNG12	NM_018841	RefSeq	1.29447	0.0029545	CR933660	uc003bny.3	UCSC_knowngene	intergenic	1.073	0.0488409	0.954386	6.58189e-06
927	GNG12	NM_018841	RefSeq	1.29447	0.0029545	CSNK1A1P1	ENST00000563423	pseudogene		1.869	0.0459701	0.949123	5.99822e-06
928	GNG12	NM_018841	RefSeq	1.29447	0.0029545	RP11-201P10.3	ENST00000569828	GENCODE	intergenic	1.769	0.0165196	0.926316	2.50634e-06
929	GNG12	NM_018841	RefSeq	1.29447	0.0029545	AK056135	uc001vvv.1	UCSC_knowngene	intergenic	1.687	0.00187056	0.921053	1.50172e-06
930	GNG12	NM_018841	RefSeq	1.29447	0.0029545	AC002055.4	ENST00000467796	GENCODE	intronic antisense	1.179	0.0439461	0.919298	1.15358e-06
931	GNG12	NM_018841	RefSeq	1.29447	0.0029545	OSTCP1	ENST00000455507	pseudogene		1.432	0.0226269	0.912281	0
932	GNG12	NM_018841	RefSeq	1.29447	0.0029545	AK310094	uc022bty.1	UCSC_knowngene	exon sense-overlapping	1.725	0.0448776	0.901754	0
933	GOLPH3L	NM_018178	RefSeq	1.16443	0.0494508	RP11-823P9.1	ENST00000508973	GENCODE	intergenic	1.166	0.0279709	0.959649	7.08034e-06
934	GPN1	NM_001145048	RefSeq	1.82929	0.0178329	CSNK1A1P1	ENST00000563423	pseudogene		1.869	0.0459701	0.978947	8.21389e-06
935	GPN1	NM_001145048	RefSeq	1.82929	0.0178329	CCT6P3	ENST00000426828	GENCODE	intergenic	1.964	0.0294433	0.964912	7.49512e-06
936	GPN1	NM_001145048	RefSeq	1.82929	0.0178329	AK130481	uc003fap.1	UCSC_knowngene	exon sense-overlapping	1.651	0.029772	0.947368	5.78462e-06
937	GPN1	NM_001145048	RefSeq	1.82929	0.0178329	RP11-201P10.3	ENST00000569828	GENCODE	intergenic	1.769	0.0165196	0.940351	4.83569e-06
938	GPN1	NM_001145048	RefSeq	1.82929	0.0178329	CTD-2119F7.2	ENST00000565308	pseudogene		2.239	0.0223563	0.929825	3.13914e-06
939	GPN1	NM_001145048	RefSeq	1.82929	0.0178329	EFHC1	NR_033327	RefSeq	exon sense-overlapping	1.699	0.0123967	0.924561	2.17851e-06
940	GPN1	NM_001145048	RefSeq	1.82929	0.0178329	OSTCP1	ENST00000455507	pseudogene		1.432	0.0226269	0.917544	7.99524e-07
941	GPN1	NM_001145048	RefSeq	1.82929	0.0178329	AK299501	uc003hxs.3	UCSC_knowngene	exon sense-overlapping	1.727	0.010777	0.917544	7.99524e-07
942	GPN1	NM_001145048	RefSeq	1.82929	0.0178329	LRRC37BP1	ENST00000431308	GENCODE	intergenic	1.452	0.0104239	0.908772	0
943	GPR65	NM_003608	RefSeq	2.02494	0.0106305	LGALS3	NR_003225	RefSeq	exon sense-overlapping	1.157	0.00719784	0.924561	2.17851e-06
944	GPT2	NM_001142466	RefSeq	1.07177	0.044774	RP11-18H7.1	ENST00000484076	GENCODE	bidirectional	1.112	0.0423369	0.922807	1.84351e-06
945	GPT2	NM_001142466	RefSeq	1.07177	0.044774		AI554154	LincRNAs identified by Khalil et al	intergenic	1.715	0.00527819	0.915789	4.40065e-07
946	GPX7	NM_015696	RefSeq	2.29188	5.76e-07	AC002055.4	ENST00000467796	GENCODE	intronic antisense	1.179	0.0439461	0.949123	5.99822e-06
947	GPX7	NM_015696	RefSeq	2.29188	5.76e-07	RPL23AP82	uc010hbj.3	UCSC_knowngene	bidirectional	1.152	0.0483809	0.945614	5.56152e-06
948	GPX7	NM_015696	RefSeq	2.29188	5.76e-07	CHEK2P2	ENST00000555186	GENCODE	intergenic	2.191	0.00617784	0.933333	3.73951e-06
949	GPX7	NM_015696	RefSeq	2.29188	5.76e-07	CHEK2P2	ENST00000566448	GENCODE	intergenic	1.955	0.0112902	0.92807	2.82666e-06
950	GPX7	NM_015696	RefSeq	2.29188	5.76e-07	AK056135	uc002zkv.3	UCSC_knowngene	intergenic	1.52	0.00264007	0.922807	1.84351e-06
951	GPX7	NM_015696	RefSeq	2.29188	5.76e-07	AK056135	uc001vvv.1	UCSC_knowngene	intergenic	1.687	0.00187056	0.915789	4.40065e-07
952	GPX7	NM_015696	RefSeq	2.29188	5.76e-07	MDK	NR_073039	RefSeq	exon sense-overlapping	1.348	0.0334084	0.914035	7.57378e-08
953	GPX7	NM_015696	RefSeq	2.29188	5.76e-07	AC002055.4	ENST00000463325	GENCODE	bidirectional	1.361	0.00245327	0.905263	0
954	GRN	ENST00000053867	GENCODE	1.76531	0.00595388	HLA-J	ENST00000494367	pseudogene		1.966	0.029671	0.914035	7.57378e-08
955	GRN	ENST00000053867	GENCODE	1.76531	0.00595388	RP1-59D14.6	ENST00000575402	GENCODE	intron sense-overlapping	1.851	0.000853068	0.912281	0
956	GRN	ENST00000053867	GENCODE	1.76531	0.00595388	OSTCP1	ENST00000455507	pseudogene		1.432	0.0226269	0.912281	0
957	GRN	ENST00000053867	GENCODE	1.76531	0.00595388	AK310094	uc022bty.1	UCSC_knowngene	exon sense-overlapping	1.725	0.0448776	0.910526	0
958	GSDMA	ENST00000301659	GENCODE	1.07759	0.0340632	MTE	uc010ccl.3	UCSC_knowngene	intergenic	1.433	0.00316714	0.977622	6.02325e-13
959	GSTK1	NM_015917	RefSeq	1.46336	0.00556118	AB231723	uc001piq.1	UCSC_knowngene	intron sense-overlapping	1.583	0.0151876	0.945614	5.56152e-06
960	GSTK1	NM_015917	RefSeq	1.46336	0.00556118	RP11-877E17.2	ENST00000502069	GENCODE	intronic antisense	1.26	0.022967	0.938596	4.57515e-06
961	GSTK1	NM_001143680	RefSeq	1.67277	0.000392363	RP11-877E17.2	ENST00000502069	GENCODE	intronic antisense	1.26	0.022967	0.929825	3.13914e-06
962	GSTK1	NM_001143680	RefSeq	1.67277	0.000392363	AB231723	uc001piq.1	UCSC_knowngene	intron sense-overlapping	1.583	0.0151876	0.926316	2.50634e-06
963	GSTK1	NM_015917	RefSeq	1.46336	0.00556118	NCF1B	ENST00000423083	GENCODE	intergenic	1.042	0.00047889	0.905263	0
964	GSTK1	NM_015917	RefSeq	1.46336	0.00556118	AK310094	uc022bty.1	UCSC_knowngene	exon sense-overlapping	1.725	0.0448776	0.901754	0
965	GTF2E2	NM_002095	RefSeq	1.07063	0.0193943	RPL23AP82	uc010hbj.3	UCSC_knowngene	bidirectional	1.152	0.0483809	0.947368	5.78462e-06
966	GTF2E2	NM_002095	RefSeq	1.07063	0.0193943	AC002055.4	ENST00000467796	GENCODE	intronic antisense	1.179	0.0439461	0.942105	5.08699e-06
967	GTF2E2	NM_002095	RefSeq	1.07063	0.0193943	AB231723	uc001piq.1	UCSC_knowngene	intron sense-overlapping	1.583	0.0151876	0.910526	0
968	GTF2H3	NM_001516	RefSeq	1.15327	0.0370126	AC002055.4	ENST00000467796	GENCODE	intronic antisense	1.179	0.0439461	0.905263	0
969	GTF2H3	NM_001516	RefSeq	1.15327	0.0370126	RPL23AP82	uc010hbj.3	UCSC_knowngene	bidirectional	1.152	0.0483809	0.905263	0
970	GTF3A	NM_002097	RefSeq	1.24133	0.0257507	RPL23AP82	uc010hbj.3	UCSC_knowngene	bidirectional	1.152	0.0483809	0.929825	3.13914e-06
971	GTF3A	NM_002097	RefSeq	1.24133	0.0257507	AC002055.4	ENST00000467796	GENCODE	intronic antisense	1.179	0.0439461	0.924561	2.17851e-06
972	GTF3A	NM_002097	RefSeq	1.24133	0.0257507	OSTCP1	ENST00000455507	pseudogene		1.432	0.0226269	0.915789	4.40065e-07
973	GTF3A	NM_002097	RefSeq	1.24133	0.0257507	RP11-201P10.3	ENST00000569828	GENCODE	intergenic	1.769	0.0165196	0.907018	0
974	GTPBP10	NM_001042717	RefSeq	1.7746	0.00338181	PMS2P5	uc010lbw.2	UCSC_knowngene	intergenic	1.665	0.000884452	0.926316	2.50634e-06
975	GTPBP10	NM_001042717	RefSeq	1.7746	0.00338181	PMS2P3	ENST00000430602	GENCODE	intergenic	1.655	0.000877269	0.912281	0
976	H2AFV	NM_012412	RefSeq	2.14809	8.78e-11	RP9P	ENST00000450133	pseudogene		2.025	0.000785204	0.924561	2.17851e-06
977	H2AFZ	NM_002106	RefSeq	2.15537	0.0163372	CHEK2P2	ENST00000555186	GENCODE	intergenic	2.191	0.00617784	0.935088	4.02691e-06
978	H2AFZ	NM_002106	RefSeq	2.15537	0.0163372	CHEK2P2	ENST00000566448	GENCODE	intergenic	1.955	0.0112902	0.933333	3.73951e-06
979	H2AFZ	NM_002106	RefSeq	2.15537	0.0163372	AK056135	uc002zkv.3	UCSC_knowngene	intergenic	1.52	0.00264007	0.908772	0
980	HAUS1	NM_138443	RefSeq	2.46683	4.5e-08	RP11-105C19.2	ENST00000567401	GENCODE	intergenic	1.531	0.00191534	0.914035	7.57378e-08
981	HAUS1	NM_138443	RefSeq	2.46683	4.5e-08	HMGB3P22	ENST00000442010	GENCODE	natural antisense	1.539	0.000291292	0.910526	0
982	HAUS4	NM_001166269	RefSeq	1.28715	0.00761476	LRRC37BP1	ENST00000431308	GENCODE	intergenic	1.452	0.0104239	0.942105	5.08699e-06
983	HAUS4	NM_001166269	RefSeq	1.28715	0.00761476	AK130481	uc003fap.1	UCSC_knowngene	exon sense-overlapping	1.651	0.029772	0.917544	7.99524e-07
984	HAUS4	NM_001166269	RefSeq	1.28715	0.00761476	HLA-J	ENST00000494367	pseudogene		1.966	0.029671	0.912281	0
985	HAUS4	NM_001166269	RefSeq	1.28715	0.00761476	RP11-33B1.1	ENST00000513147	GENCODE	intergenic	1.143	0.0335751	0.912281	0
986	HAUS4	NM_001166269	RefSeq	1.28715	0.00761476	SPIN3	NR_027139	RefSeq	exon sense-overlapping	1.381	0.00546782	0.910526	0
987	HAUS8	NM_001011699	RefSeq	1.64454	0.0215356	RP11-114H24.4	ENST00000568184	GENCODE	intergenic	1.482	0.0225012	0.921053	1.50172e-06
988	HAUS8	NM_033417	RefSeq	2.53636	2.77e-06	SNHG10	NR_001459	RefSeq	natural antisense	1.831	9.14e-05	0.919298	1.15358e-06
989	HAUS8	NM_033417	RefSeq	2.53636	2.77e-06	RP4-564F22.2	ENST00000456953	GENCODE	intergenic	1.073	2.69e-05	0.917544	7.99524e-07
990	HAUS8	NM_033417	RefSeq	2.53636	2.77e-06	RP11-114H24.4	ENST00000568184	GENCODE	intergenic	1.482	0.0225012	0.908772	0
991	HERPUD1	NM_001010989	RefSeq	1.19078	0.0330907	LOC100505702	NR_038304	RefSeq	intergenic	1.61	0.0351079	0.957895	6.92358e-06
992	HERPUD1	NM_014685	RefSeq	1.11198	0.0388936	LOC100505702	NR_038304	RefSeq	intergenic	1.61	0.0351079	0.952632	6.39684e-06
993	HERPUD1	NM_001010989	RefSeq	1.19078	0.0330907	CSNK1A1P1	ENST00000563423	pseudogene		1.869	0.0459701	0.92807	2.82666e-06
994	HERPUD1	NM_014685	RefSeq	1.11198	0.0388936	CCT6P3	ENST00000426828	GENCODE	intergenic	1.964	0.0294433	0.922807	1.84351e-06
995	HERPUD1	NM_001010989	RefSeq	1.19078	0.0330907	EFHC1	NR_033327	RefSeq	exon sense-overlapping	1.699	0.0123967	0.919298	1.15358e-06
996	HERPUD1	NM_014685	RefSeq	1.11198	0.0388936	CSNK1A1P1	ENST00000563423	pseudogene		1.869	0.0459701	0.919298	1.15358e-06
997	HERPUD1	NM_001010989	RefSeq	1.19078	0.0330907	CCT6P3	ENST00000426828	GENCODE	intergenic	1.964	0.0294433	0.917544	7.99524e-07
998	HERPUD1	NM_014685	RefSeq	1.11198	0.0388936	EFHC1	NR_033327	RefSeq	exon sense-overlapping	1.699	0.0123967	0.914035	7.57378e-08
999	HERPUD1	NM_001010989	RefSeq	1.19078	0.0330907	OSTCP1	ENST00000455507	pseudogene		1.432	0.0226269	0.908772	0
1000	HERPUD1	NM_001010989	RefSeq	1.19078	0.0330907	AK130481	uc003fap.1	UCSC_knowngene	exon sense-overlapping	1.651	0.029772	0.903509	0
1001	HERPUD1	NM_014685	RefSeq	1.11198	0.0388936	AK130481	uc003fap.1	UCSC_knowngene	exon sense-overlapping	1.651	0.029772	0.901754	0
1002	HEXA	NM_000520	RefSeq	1.29127	8.5e-08	RP11-693N9.2	ENST00000528437	GENCODE	intergenic	2.277	5.1e-07	0.904783	1.03899e-07
1003	HILPDA	NM_001098786	RefSeq	2.13881	0.00216321	LOC100505702	NR_038304	RefSeq	intergenic	1.61	0.0351079	0.901754	0
1004	HIST1H2AB	ENST00000259791	GENCODE	1.33999	0.0109814	RP11-407N17.4	ENST00000556537	GENCODE	natural antisense	1.668	3.9e-05	0.919298	1.15358e-06
1005	HIST1H2BC	NM_003526	RefSeq	1.63675	0.0220317	TERC	NR_001566	RefSeq	intergenic	1.338	0.0106447	0.957895	6.92358e-06
1006	HIST1H2BC	NM_003526	RefSeq	1.63675	0.0220317	RP11-566K19.9	ENST00000557760	GENCODE	intergenic	1.482	0.0055915	0.919298	1.15358e-06
1007	HIST1H2BC	NM_003526	RefSeq	1.63675	0.0220317	RP11-862L9.3	ENST00000577364	GENCODE	natural antisense	1.252	0.00690978	0.903509	0
1008	HIST1H3J	ENST00000359303	GENCODE	1.39255	0.00221361	SPIN3	NR_027139	RefSeq	exon sense-overlapping	1.381	0.00546782	0.915789	4.40065e-07
1009	HIST1H3J	ENST00000359303	GENCODE	1.39255	0.00221361	AK130481	uc003fap.1	UCSC_knowngene	exon sense-overlapping	1.651	0.029772	0.912281	0
1010	HLA-A	NM_001242758	RefSeq	1.98243	8.44e-08	BC013828	uc021zty.1	UCSC_knowngene	intergenic	1.743	1.19e-06	0.933333	3.73951e-06
1011	HLA-DMA	NM_006120	RefSeq	1.80173	0.00800776	NCF1B	ENST00000423083	GENCODE	intergenic	1.042	0.00047889	0.926316	2.50634e-06
1012	HLA-DMA	NM_006120	RefSeq	1.80173	0.00800776	AK310094	uc022bty.1	UCSC_knowngene	exon sense-overlapping	1.725	0.0448776	0.905263	0
1013	HLA-DMA	NM_006120	RefSeq	1.80173	0.00800776	BC041623	uc022acj.1	UCSC_knowngene	intron sense-overlapping	1.824	0.0157287	0.903509	0
1014	HLA-DPB1	NM_002121	RefSeq	1.75214	9.43e-06	HLA-DQB	uc011hzv.2	UCSC_knowngene	intergenic	1.824	1.27e-05	0.945614	5.56152e-06
1015	HLA-DPB1	NM_002121	RefSeq	1.75214	9.43e-06	HLA-DQB	uc011jsq.2	UCSC_knowngene	intergenic	1.577	4.2e-05	0.914436	4.33123e-08
1016	HLA-DQB1	NM_002123	RefSeq	1.58083	0.000256673	RP11-1143G9.4	ENST00000548900	GENCODE	natural antisense	3.025	3.81e-05	0.912281	0
1017	HLA-E	NM_005516	RefSeq	1.70393	1.89e-06	BC013828	uc021zty.1	UCSC_knowngene	intergenic	1.743	1.19e-06	0.971479	4.63665e-12
1018	HMGB2	NM_001130689	RefSeq	3.07021	0.00582506	RP11-33B1.1	ENST00000513147	GENCODE	intergenic	1.143	0.0335751	0.919298	1.15358e-06
1019	HMGB2	NM_001130689	RefSeq	3.07021	0.00582506	CSNK1A1P1	ENST00000563423	pseudogene		1.869	0.0459701	0.915789	4.40065e-07
1020	HMGB2	NM_001130689	RefSeq	3.07021	0.00582506	LRRC37BP1	ENST00000431308	GENCODE	intergenic	1.452	0.0104239	0.912281	0
1021	HMGB2	NM_001130689	RefSeq	3.07021	0.00582506	AK056135	uc002zkv.3	UCSC_knowngene	intergenic	1.52	0.00264007	0.905263	0
1022	HNMT	NM_001024075	RefSeq	1.62848	0.00325509	CTD-2119F7.2	ENST00000565308	pseudogene		2.239	0.0223563	0.942105	5.08699e-06
1023	HNMT	NM_006895	RefSeq	1.45898	0.0228241	AK130481	uc003fap.1	UCSC_knowngene	exon sense-overlapping	1.651	0.029772	0.936376	3.76643e-09
1024	HNMT	NM_001024075	RefSeq	1.62848	0.00325509	AK130481	uc003fap.1	UCSC_knowngene	exon sense-overlapping	1.651	0.029772	0.935088	4.02691e-06
1025	HNMT	NM_001024075	RefSeq	1.62848	0.00325509	LRRC37BP1	ENST00000431308	GENCODE	intergenic	1.452	0.0104239	0.931579	3.44351e-06
1026	HNMT	NM_006895	RefSeq	1.45898	0.0228241	LRRC37BP1	ENST00000431308	GENCODE	intergenic	1.452	0.0104239	0.93111	7.27043e-09
1027	HNMT	NM_001024075	RefSeq	1.62848	0.00325509	SPIN3	NR_027139	RefSeq	exon sense-overlapping	1.381	0.00546782	0.915789	4.40065e-07
1028	HNMT	NM_001024075	RefSeq	1.62848	0.00325509	RP11-33B1.1	ENST00000513147	GENCODE	intergenic	1.143	0.0335751	0.907018	0
1029	HNMT	NM_001024075	RefSeq	1.62848	0.00325509	SNHG12	ENST00000464115	GENCODE	intergenic	1.283	0.0107983	0.905263	0
1030	HNMT	NM_001024075	RefSeq	1.62848	0.00325509	P704P	uc002zlf.2	UCSC_knowngene	intergenic	1.65	0.0181437	0.905263	0
1031	HNMT	NM_001024075	RefSeq	1.62848	0.00325509	CSNK1A1P1	ENST00000563423	pseudogene		1.869	0.0459701	0.903509	0
1032	HNMT	NM_001024075	RefSeq	1.62848	0.00325509	RP11-421L21.3	ENST00000453011	GENCODE	bidirectional	1.209	0.0106801	0.903509	0
1033	HNMT	NM_001024075	RefSeq	1.62848	0.00325509	RP11-21I10.2	ENST00000514608	GENCODE	intergenic	1.674	0.00364617	0.901754	0
1034	HNRNPAB	NM_031266	RefSeq	2.25349	4.05e-06	CSNK1A1P1	ENST00000563423	pseudogene		1.869	0.0459701	0.914035	7.57378e-08
1035	HNRNPAB	NM_031266	RefSeq	2.25349	4.05e-06	AK299501	uc003hxs.3	UCSC_knowngene	exon sense-overlapping	1.727	0.010777	0.910526	0
1036	HNRNPAB	NM_031266	RefSeq	2.25349	4.05e-06	CTD-2119F7.2	ENST00000565308	pseudogene		2.239	0.0223563	0.907018	0
1037	HNRNPAB	NM_031266	RefSeq	2.25349	4.05e-06	RP11-201P10.3	ENST00000569828	GENCODE	intergenic	1.769	0.0165196	0.901754	0
1038	HNRNPF	NM_001098205	RefSeq	1.37564	0.00626385	CTD-2119F7.2	ENST00000565308	pseudogene		2.239	0.0223563	0.945614	5.56152e-06
1039	HNRNPF	NM_001098205	RefSeq	1.37564	0.00626385	OSTCP1	ENST00000455507	pseudogene		1.432	0.0226269	0.936842	4.30551e-06
1040	HNRNPF	NM_001098205	RefSeq	1.37564	0.00626385	AK130481	uc003fap.1	UCSC_knowngene	exon sense-overlapping	1.651	0.029772	0.931579	3.44351e-06
1041	HNRNPF	NM_001098205	RefSeq	1.37564	0.00626385	CSNK1A1P1	ENST00000563423	pseudogene		1.869	0.0459701	0.931579	3.44351e-06
1042	HNRNPF	NM_001098205	RefSeq	1.37564	0.00626385	HLA-J	ENST00000494367	pseudogene		1.966	0.029671	0.929825	3.13914e-06
1043	HNRNPF	NM_001098205	RefSeq	1.37564	0.00626385	EFHC1	NR_033327	RefSeq	exon sense-overlapping	1.699	0.0123967	0.915789	4.40065e-07
1044	HNRNPF	NM_001098205	RefSeq	1.37564	0.00626385	LRRC37BP1	ENST00000431308	GENCODE	intergenic	1.452	0.0104239	0.914035	7.57378e-08
1045	HNRNPF	NM_001098205	RefSeq	1.37564	0.00626385	RP11-33B1.1	ENST00000513147	GENCODE	intergenic	1.143	0.0335751	0.907018	0
1046	HNRNPF	NM_001098205	RefSeq	1.37564	0.00626385	CCT6P3	ENST00000426828	GENCODE	intergenic	1.964	0.0294433	0.901754	0
1047	HNRNPH3	NM_012207	RefSeq	1.9473	0.0359266	LRRC37BP1	ENST00000431308	GENCODE	intergenic	1.452	0.0104239	0.922807	1.84351e-06
1048	HNRNPH3	NM_012207	RefSeq	1.9473	0.0359266	CSNK1A1P1	ENST00000563423	pseudogene		1.869	0.0459701	0.919298	1.15358e-06
1049	HNRNPH3	NM_012207	RefSeq	1.9473	0.0359266	CTD-2119F7.2	ENST00000565308	pseudogene		2.239	0.0223563	0.905263	0
1050	HSFY2	NM_153716	RefSeq	2.76032	0.0145215	TTTY15	NR_001545	RefSeq	intergenic	3.709	0.0179811	0.912281	0
1051	IBSP	NM_004967	RefSeq	4.80303	1.35e-05	RP11-213H15.3	ENST00000511918	GENCODE	intergenic	2.156	0.0021755	0.915789	4.40065e-07
1052	IBSP	NM_004967	RefSeq	4.80303	1.35e-05	XLOC_012980	TCONS_00026907	LincRNAs identified by Cabili et al	intergenic	1.906	6.88e-06	0.912281	0
1053	ID4	NM_001546	RefSeq	1.45274	0.0314453	CTC-462L7.1	ENST00000565472	GENCODE	intergenic	1.107	0.0237114	0.924561	2.17851e-06
1054	ID4	NM_001546	RefSeq	1.45274	0.0314453	LRRC37BP1	ENST00000431308	GENCODE	intergenic	1.452	0.0104239	0.907018	0
1055	ID4	NM_001546	RefSeq	1.45274	0.0314453	AK130481	uc003fap.1	UCSC_knowngene	exon sense-overlapping	1.651	0.029772	0.901754	0
1056	IFI16	NM_005531	RefSeq	2.3086	0.0341498	AK299501	uc003hxs.3	UCSC_knowngene	exon sense-overlapping	1.727	0.010777	0.949123	5.99822e-06
1057	IFI16	NM_005531	RefSeq	2.3086	0.0341498	CTD-2119F7.2	ENST00000565308	pseudogene		2.239	0.0223563	0.945614	5.56152e-06
1058	IFI16	NM_005531	RefSeq	2.3086	0.0341498	CSNK1A1P1	ENST00000563423	pseudogene		1.869	0.0459701	0.945614	5.56152e-06
1059	IFI16	NM_005531	RefSeq	2.3086	0.0341498	OSTCP1	ENST00000455507	pseudogene		1.432	0.0226269	0.936842	4.30551e-06
1060	IFI16	NM_005531	RefSeq	2.3086	0.0341498	EFHC1	NR_033327	RefSeq	exon sense-overlapping	1.699	0.0123967	0.933333	3.73951e-06
1061	IFI16	NM_005531	RefSeq	2.3086	0.0341498	LSM5	NR_024466	RefSeq	exon sense-overlapping	1.597	0.00776019	0.92807	2.82666e-06
1062	IFI16	NM_005531	RefSeq	2.3086	0.0341498	AK130481	uc003fap.1	UCSC_knowngene	exon sense-overlapping	1.651	0.029772	0.926316	2.50634e-06
1063	IFI16	NM_005531	RefSeq	2.3086	0.0341498	RP11-201P10.3	ENST00000569828	GENCODE	intergenic	1.769	0.0165196	0.908772	0
1064	IFI16	NM_005531	RefSeq	2.3086	0.0341498	RP11-21I10.2	ENST00000514608	GENCODE	intergenic	1.674	0.00364617	0.907018	0
1065	IFIT5	NM_012420	RefSeq	1.41512	0.00799452	EFHC1	NR_033327	RefSeq	exon sense-overlapping	1.699	0.0123967	0.942105	5.08699e-06
1066	IFIT5	NM_012420	RefSeq	1.41512	0.00799452	CTD-2119F7.2	ENST00000565308	pseudogene		2.239	0.0223563	0.910526	0
1067	IFNAR2	NM_000874	RefSeq	1.63392	0.0179778	CCT6P3	ENST00000426828	GENCODE	intergenic	1.964	0.0294433	0.915789	4.40065e-07
1068	IFT52	NM_016004	RefSeq	1.67186	0.0340997	AK130481	uc003fap.1	UCSC_knowngene	exon sense-overlapping	1.651	0.029772	0.922807	1.84351e-06
1069	IFT52	NM_016004	RefSeq	1.67186	0.0340997	AK299501	uc003hxs.3	UCSC_knowngene	exon sense-overlapping	1.727	0.010777	0.919298	1.15358e-06
1070	IFT52	NM_016004	RefSeq	1.67186	0.0340997	CTD-2119F7.2	ENST00000565308	pseudogene		2.239	0.0223563	0.917544	7.99524e-07
1071	IFT52	NM_016004	RefSeq	1.67186	0.0340997	CSNK1A1P1	ENST00000563423	pseudogene		1.869	0.0459701	0.915789	4.40065e-07
1072	IGFBP1	NM_000596	RefSeq	2.12918	0.00621447	RP3-369A17.4	ENST00000453179	GENCODE	intergenic	1.051	0.013344	0.926316	2.50634e-06
1073	IKBIP	NM_153687	RefSeq	3.38197	5.36e-05	OSTCP1	ENST00000455507	pseudogene		1.432	0.0226269	0.964912	7.49512e-06
1074	IKBIP	NM_201612	RefSeq	2.99782	0.000601016	AK310094	uc022bty.1	UCSC_knowngene	exon sense-overlapping	1.725	0.0448776	0.95614	6.75745e-06
1075	IKBIP	NM_201612	RefSeq	2.99782	0.000601016	OSTCP1	ENST00000455507	pseudogene		1.432	0.0226269	0.95614	6.75745e-06
1076	IKBIP	NM_201613	RefSeq	1.51503	0.0188231	OSTCP1	ENST00000455507	pseudogene		1.432	0.0226269	0.947368	5.78462e-06
1077	IKBIP	NM_201613	RefSeq	1.51503	0.0188231	AK310094	uc022bty.1	UCSC_knowngene	exon sense-overlapping	1.725	0.0448776	0.947368	5.78462e-06
1078	IKBIP	NM_153687	RefSeq	3.38197	5.36e-05	CSNK1A1P1	ENST00000563423	pseudogene		1.869	0.0459701	0.940351	4.83569e-06
1079	IKBIP	NM_153687	RefSeq	3.38197	5.36e-05	AK310094	uc022bty.1	UCSC_knowngene	exon sense-overlapping	1.725	0.0448776	0.936842	4.30551e-06
1080	IKBIP	NM_201612	RefSeq	2.99782	0.000601016	RP11-201P10.3	ENST00000569828	GENCODE	intergenic	1.769	0.0165196	0.935088	4.02691e-06
1081	IKBIP	NM_201613	RefSeq	1.51503	0.0188231	RP11-201P10.3	ENST00000569828	GENCODE	intergenic	1.769	0.0165196	0.931579	3.44351e-06
1082	IKBIP	NM_201612	RefSeq	2.99782	0.000601016	CSNK1A1P1	ENST00000563423	pseudogene		1.869	0.0459701	0.929825	3.13914e-06
1083	IKBIP	NM_201613	RefSeq	1.51503	0.0188231	MTHFS	NR_037654	RefSeq	exon sense-overlapping	1.246	0.0349073	0.929825	3.13914e-06
1084	IKBIP	NM_201612	RefSeq	2.99782	0.000601016	CR933660	uc003bny.3	UCSC_knowngene	intergenic	1.073	0.0488409	0.92807	2.82666e-06
1085	IKBIP	NM_153687	RefSeq	3.38197	5.36e-05	RP11-201P10.3	ENST00000569828	GENCODE	intergenic	1.769	0.0165196	0.92807	2.82666e-06
1086	IKBIP	NM_153687	RefSeq	3.38197	5.36e-05	AC002055.4	ENST00000467796	GENCODE	intronic antisense	1.179	0.0439461	0.921053	1.50172e-06
1087	IKBIP	NM_201612	RefSeq	2.99782	0.000601016	MTHFS	NR_037654	RefSeq	exon sense-overlapping	1.246	0.0349073	0.915789	4.40065e-07
1088	IKBIP	NM_201612	RefSeq	2.99782	0.000601016	AC002055.4	ENST00000467796	GENCODE	intronic antisense	1.179	0.0439461	0.915789	4.40065e-07
1089	IKBIP	NM_201612	RefSeq	2.99782	0.000601016	CD58	NR_026665	RefSeq	exon sense-overlapping	2.3	0.000349004	0.912281	0
1090	IKBIP	NM_153687	RefSeq	3.38197	5.36e-05	CR933660	uc003bny.3	UCSC_knowngene	intergenic	1.073	0.0488409	0.912281	0
1091	IKBIP	NM_201613	RefSeq	1.51503	0.0188231	CR933660	uc003bny.3	UCSC_knowngene	intergenic	1.073	0.0488409	0.912281	0
1092	IKBIP	NM_201613	RefSeq	1.51503	0.0188231	XLOC_012980	TCONS_00026907	LincRNAs identified by Cabili et al	intergenic	1.906	6.88e-06	0.912281	0
1093	IKBIP	NM_201613	RefSeq	1.51503	0.0188231	CSNK1A1P1	ENST00000563423	pseudogene		1.869	0.0459701	0.910526	0
1094	IKBIP	NM_153687	RefSeq	3.38197	5.36e-05	RPL23AP82	uc010hbj.3	UCSC_knowngene	bidirectional	1.152	0.0483809	0.910526	0
1095	IKBIP	NM_201613	RefSeq	1.51503	0.0188231	CD58	NR_026665	RefSeq	exon sense-overlapping	2.3	0.000349004	0.908772	0
1096	IKBIP	NM_153687	RefSeq	3.38197	5.36e-05	CTD-2119F7.2	ENST00000565308	pseudogene		2.239	0.0223563	0.903509	0
1097	IKBIP	NM_201613	RefSeq	1.51503	0.0188231	RP1-59D14.6	ENST00000575402	GENCODE	intron sense-overlapping	1.851	0.000853068	0.903509	0
1098	IKBIP	NM_153687	RefSeq	3.38197	5.36e-05	AK056135	uc001vvv.1	UCSC_knowngene	intergenic	1.687	0.00187056	0.901754	0
1099	IKBIP	NM_201612	RefSeq	2.99782	0.000601016	XLOC_012980	TCONS_00026907	LincRNAs identified by Cabili et al	intergenic	1.906	6.88e-06	0.901754	0
1100	IKBIP	NM_153687	RefSeq	3.38197	5.36e-05	RP11-33B1.1	ENST00000513147	GENCODE	intergenic	1.143	0.0335751	0.901754	0
1101	IL10RB	NM_000628	RefSeq	1.46351	0.00501605	AK310094	uc022bty.1	UCSC_knowngene	exon sense-overlapping	1.725	0.0448776	0.912281	0
1102	IL13RA1	NM_001560	RefSeq	1.86487	0.0290435	AK310094	uc022bty.1	UCSC_knowngene	exon sense-overlapping	1.725	0.0448776	0.957895	6.92358e-06
1103	IL13RA1	NM_001560	RefSeq	1.86487	0.0290435	OSTCP1	ENST00000455507	pseudogene		1.432	0.0226269	0.940351	4.83569e-06
1104	IL13RA1	NM_001560	RefSeq	1.86487	0.0290435	RP1-59D14.6	ENST00000575402	GENCODE	intron sense-overlapping	1.851	0.000853068	0.914035	7.57378e-08
1105	IL1RAP	NM_134470	RefSeq	2.24987	5.52e-05	CR933660	uc003bny.3	UCSC_knowngene	intergenic	1.073	0.0488409	0.908772	0
1106	ILF3	ENST00000420083	GENCODE	1.67618	0.0220817	CTD-2119F7.2	ENST00000565308	pseudogene		2.239	0.0223563	0.952632	6.39684e-06
1107	ILF3	ENST00000420083	GENCODE	1.67618	0.0220817	AK130481	uc003fap.1	UCSC_knowngene	exon sense-overlapping	1.651	0.029772	0.926316	2.50634e-06
1108	ILF3	ENST00000420083	GENCODE	1.67618	0.0220817	RP11-21I10.2	ENST00000514608	GENCODE	intergenic	1.674	0.00364617	0.922807	1.84351e-06
1109	ILF3	ENST00000420083	GENCODE	1.67618	0.0220817	CCT6P3	ENST00000426828	GENCODE	intergenic	1.964	0.0294433	0.917544	7.99524e-07
1110	IMMP2L	NM_032549	RefSeq	1.38371	0.00810294	CR933660	uc003bny.3	UCSC_knowngene	intergenic	1.073	0.0488409	0.921053	1.50172e-06
1111	IMMP2L	NM_032549	RefSeq	1.38371	0.00810294	BC005905	uc003lqz.3	UCSC_knowngene	intron sense-overlapping	1.615	0.00802317	0.921053	1.50172e-06
1112	IMPAD1	NM_017813	RefSeq	1.88928	0.0330014	RP11-201P10.3	ENST00000569828	GENCODE	intergenic	1.769	0.0165196	0.940351	4.83569e-06
1113	IMPAD1	NM_017813	RefSeq	1.88928	0.0330014	OSTCP1	ENST00000455507	pseudogene		1.432	0.0226269	0.938596	4.57515e-06
1114	IMPAD1	NM_017813	RefSeq	1.88928	0.0330014	CR933660	uc003bny.3	UCSC_knowngene	intergenic	1.073	0.0488409	0.924561	2.17851e-06
1115	IMPAD1	NM_017813	RefSeq	1.88928	0.0330014	AK310094	uc022bty.1	UCSC_knowngene	exon sense-overlapping	1.725	0.0448776	0.922807	1.84351e-06
1116	IMPAD1	NM_017813	RefSeq	1.88928	0.0330014	CSNK1A1P1	ENST00000563423	pseudogene		1.869	0.0459701	0.919298	1.15358e-06
1117	IMPAD1	NM_017813	RefSeq	1.88928	0.0330014	BC005905	uc003lqz.3	UCSC_knowngene	intron sense-overlapping	1.615	0.00802317	0.907018	0
1118	IMPAD1	NM_017813	RefSeq	1.88928	0.0330014	EFHC1	NR_033327	RefSeq	exon sense-overlapping	1.699	0.0123967	0.907018	0
1119	IMPAD1	NM_017813	RefSeq	1.88928	0.0330014	CTD-2119F7.2	ENST00000565308	pseudogene		2.239	0.0223563	0.903509	0
1120	IMPAD1	NM_017813	RefSeq	1.88928	0.0330014	AC002055.4	ENST00000467796	GENCODE	intronic antisense	1.179	0.0439461	0.901754	0
1121	IMPAD1	NM_017813	RefSeq	1.88928	0.0330014	RPL23AP82	uc010hbj.3	UCSC_knowngene	bidirectional	1.152	0.0483809	0.901754	0
1122	ING1	NM_198217	RefSeq	1.44049	0.0261091	CSNK1A1P1	ENST00000563423	pseudogene		1.869	0.0459701	0.947368	5.78462e-06
1123	ING1	NM_198217	RefSeq	1.44049	0.0261091	CCT6P3	ENST00000426828	GENCODE	intergenic	1.964	0.0294433	0.942105	5.08699e-06
1124	ING1	NM_198217	RefSeq	1.44049	0.0261091	EFHC1	NR_033327	RefSeq	exon sense-overlapping	1.699	0.0123967	0.924561	2.17851e-06
1125	ING1	NM_198217	RefSeq	1.44049	0.0261091	RP11-201P10.3	ENST00000569828	GENCODE	intergenic	1.769	0.0165196	0.915789	4.40065e-07
1126	ING1	NM_198217	RefSeq	1.44049	0.0261091	AK130481	uc003fap.1	UCSC_knowngene	exon sense-overlapping	1.651	0.029772	0.910526	0
1127	ING1	NM_198217	RefSeq	1.44049	0.0261091	OSTCP1	ENST00000455507	pseudogene		1.432	0.0226269	0.905263	0
1128	ING3	ENST00000339121	GENCODE	1.76932	3.31e-05	RP9P	ENST00000450133	pseudogene		2.025	0.000785204	0.919298	1.15358e-06
1129	ING3	ENST00000339121	GENCODE	1.76932	3.31e-05	CCDC59	NR_033192	RefSeq	exon sense-overlapping	1.17	0.00982194	0.90566	9.63304e-08
1130	ING3	ENST00000339121	GENCODE	1.76932	3.31e-05	RP11-33B1.1	ENST00000513147	GENCODE	intergenic	1.143	0.0335751	0.901754	0
1131	INTS6	ENST00000442263	GENCODE	1.18957	0.0275711	RP11-618G20.4	ENST00000557544	GENCODE	natural antisense	1.07	0.00450096	0.919298	1.15358e-06
1132	INTS8	NM_017864	RefSeq	1.25263	0.0150518	SCFD1	NR_047546	RefSeq	exon sense-overlapping	2.232	0.00118365	0.921053	1.50172e-06
1133	ITFG1	NM_030790	RefSeq	1.55231	0.0238683	CCT6P3	ENST00000426828	GENCODE	intergenic	1.964	0.0294433	0.957895	6.92358e-06
1134	ITFG1	NM_030790	RefSeq	1.55231	0.0238683	CSNK1A1P1	ENST00000563423	pseudogene		1.869	0.0459701	0.952632	6.39684e-06
1135	ITFG1	NM_030790	RefSeq	1.55231	0.0238683	EFHC1	NR_033327	RefSeq	exon sense-overlapping	1.699	0.0123967	0.933333	3.73951e-06
1136	ITFG1	NM_030790	RefSeq	1.55231	0.0238683	RP11-201P10.3	ENST00000569828	GENCODE	intergenic	1.769	0.0165196	0.933333	3.73951e-06
1137	ITFG1	NM_030790	RefSeq	1.55231	0.0238683	RP11-33B1.1	ENST00000513147	GENCODE	intergenic	1.143	0.0335751	0.933333	3.73951e-06
1138	ITFG1	NM_030790	RefSeq	1.55231	0.0238683	AK130481	uc003fap.1	UCSC_knowngene	exon sense-overlapping	1.651	0.029772	0.92807	2.82666e-06
1139	ITFG1	NM_030790	RefSeq	1.55231	0.0238683	OSTCP1	ENST00000455507	pseudogene		1.432	0.0226269	0.926316	2.50634e-06
1140	ITFG1	NM_030790	RefSeq	1.55231	0.0238683	CTD-2119F7.2	ENST00000565308	pseudogene		2.239	0.0223563	0.917544	7.99524e-07
1141	ITFG1	NM_030790	RefSeq	1.55231	0.0238683	LRRC37BP1	ENST00000431308	GENCODE	intergenic	1.452	0.0104239	0.915789	4.40065e-07
1142	ITFG1	NM_030790	RefSeq	1.55231	0.0238683	LOC100505702	NR_038304	RefSeq	intergenic	1.61	0.0351079	0.914035	7.57378e-08
1143	ITGAV	NM_001145000	RefSeq	1.82882	0.00302621	CTD-2119F7.2	ENST00000565308	pseudogene		2.239	0.0223563	0.938596	4.57515e-06
1144	ITGAV	NM_001145000	RefSeq	1.82882	0.00302621	OSTCP1	ENST00000455507	pseudogene		1.432	0.0226269	0.92807	2.82666e-06
1145	ITGAV	NM_001145000	RefSeq	1.82882	0.00302621	GAS5	ENST00000412059	GENCODE	bidirectional	1.199	0.0198373	0.919298	1.15358e-06
1146	ITGAV	NM_001145000	RefSeq	1.82882	0.00302621	EFHC1	NR_033327	RefSeq	exon sense-overlapping	1.699	0.0123967	0.915789	4.40065e-07
1147	ITGAV	NM_001145000	RefSeq	1.82882	0.00302621	AK130481	uc003fap.1	UCSC_knowngene	exon sense-overlapping	1.651	0.029772	0.912281	0
1148	ITGAV	NM_001145000	RefSeq	1.82882	0.00302621	RP11-201P10.3	ENST00000569828	GENCODE	intergenic	1.769	0.0165196	0.912281	0
1149	ITGAV	NM_001145000	RefSeq	1.82882	0.00302621	LSM5	NR_024466	RefSeq	exon sense-overlapping	1.597	0.00776019	0.908772	0
1150	ITGAV	NM_001145000	RefSeq	1.82882	0.00302621	CSNK1A1P1	ENST00000563423	pseudogene		1.869	0.0459701	0.908772	0
1151	ITPA	NM_181493	RefSeq	1.40341	0.00963834	CSNK1A1P1	ENST00000563423	pseudogene		1.869	0.0459701	0.954386	6.58189e-06
1152	ITPA	NM_181493	RefSeq	1.40341	0.00963834	CCT6P3	ENST00000426828	GENCODE	intergenic	1.964	0.0294433	0.94386	5.32896e-06
1153	ITPA	NM_181493	RefSeq	1.40341	0.00963834	AK130481	uc003fap.1	UCSC_knowngene	exon sense-overlapping	1.651	0.029772	0.935088	4.02691e-06
1154	ITPA	NM_181493	RefSeq	1.40341	0.00963834	LRRC37BP1	ENST00000431308	GENCODE	intergenic	1.452	0.0104239	0.92807	2.82666e-06
1155	ITPA	ENST00000380113	GENCODE	1.92239	0.0137992	CCT6P3	ENST00000426828	GENCODE	intergenic	1.964	0.0294433	0.924561	2.17851e-06
1156	ITPA	NM_181493	RefSeq	1.40341	0.00963834	RP11-43F13.1	ENST00000502273	pseudogene		1.12	0.00880666	0.922807	1.84351e-06
1157	ITPA	NM_181493	RefSeq	1.40341	0.00963834	RP11-201P10.3	ENST00000569828	GENCODE	intergenic	1.769	0.0165196	0.917544	7.99524e-07
1158	ITPA	ENST00000380113	GENCODE	1.92239	0.0137992	RP11-43F13.1	ENST00000502273	pseudogene		1.12	0.00880666	0.910526	0
1159	ITPA	ENST00000380113	GENCODE	1.92239	0.0137992	CSNK1A1P1	ENST00000563423	pseudogene		1.869	0.0459701	0.905263	0
1160	ITPA	ENST00000380113	GENCODE	1.92239	0.0137992	LOC440288	NR_038449	RefSeq	bidirectional	1.186	0.0176087	0.905263	0
1161	ITPA	ENST00000380113	GENCODE	1.92239	0.0137992	AK130481	uc003fap.1	UCSC_knowngene	exon sense-overlapping	1.651	0.029772	0.901754	0
1162	ITPA	NM_181493	RefSeq	1.40341	0.00963834	RP11-33B1.1	ENST00000513147	GENCODE	intergenic	1.143	0.0335751	0.901754	0
1163	JAM2	NM_021219	RefSeq	1.57277	0.0231301	CSNK1A1P1	ENST00000563423	pseudogene		1.869	0.0459701	0.922807	1.84351e-06
1164	JAM2	NM_021219	RefSeq	1.57277	0.0231301	AK130481	uc003fap.1	UCSC_knowngene	exon sense-overlapping	1.651	0.029772	0.922807	1.84351e-06
1165	JAM2	NM_021219	RefSeq	1.57277	0.0231301	CTD-2119F7.2	ENST00000565308	pseudogene		2.239	0.0223563	0.907018	0
1166	JAM2	NM_021219	RefSeq	1.57277	0.0231301	LRRC37BP1	ENST00000431308	GENCODE	intergenic	1.452	0.0104239	0.905263	0
1167	KARS	NM_001130089	RefSeq	1.76453	0.0248257	CSNK1A1P1	ENST00000563423	pseudogene		1.869	0.0459701	0.931579	3.44351e-06
1168	KARS	NM_001130089	RefSeq	1.76453	0.0248257	AK299501	uc003hxs.3	UCSC_knowngene	exon sense-overlapping	1.727	0.010777	0.921053	1.50172e-06
1169	KARS	NM_001130089	RefSeq	1.76453	0.0248257	CCT6P3	ENST00000426828	GENCODE	intergenic	1.964	0.0294433	0.921053	1.50172e-06
1170	KARS	NM_001130089	RefSeq	1.76453	0.0248257	LRRC37BP1	ENST00000431308	GENCODE	intergenic	1.452	0.0104239	0.912281	0
1171	KARS	NM_001130089	RefSeq	1.76453	0.0248257	BNIP3P1	ENST00000550043	GENCODE	intergenic	1.777	0.0102718	0.901754	0
1172	KDELC1	NM_024089	RefSeq	2.52699	0.00309442	AK130481	uc003fap.1	UCSC_knowngene	exon sense-overlapping	1.651	0.029772	0.949123	5.99822e-06
1173	KDELC1	NM_024089	RefSeq	2.52699	0.00309442	CSNK1A1P1	ENST00000563423	pseudogene		1.869	0.0459701	0.940351	4.83569e-06
1174	KDELC1	NM_024089	RefSeq	2.52699	0.00309442	RP11-201P10.3	ENST00000569828	GENCODE	intergenic	1.769	0.0165196	0.931579	3.44351e-06
1175	KDELC1	NM_024089	RefSeq	2.52699	0.00309442	CTD-2119F7.2	ENST00000565308	pseudogene		2.239	0.0223563	0.931579	3.44351e-06
1176	KDELC1	NM_024089	RefSeq	2.52699	0.00309442	OSTCP1	ENST00000455507	pseudogene		1.432	0.0226269	0.926316	2.50634e-06
1177	KDELC1	NM_024089	RefSeq	2.52699	0.00309442	CCT6P3	ENST00000426828	GENCODE	intergenic	1.964	0.0294433	0.924561	2.17851e-06
1178	KDELC1	NM_024089	RefSeq	2.52699	0.00309442	LRRC37BP1	ENST00000431308	GENCODE	intergenic	1.452	0.0104239	0.919298	1.15358e-06
1179	KDELC1	NM_024089	RefSeq	2.52699	0.00309442	SPIN3	NR_027139	RefSeq	exon sense-overlapping	1.381	0.00546782	0.912281	0
1180	KDELC1	NM_024089	RefSeq	2.52699	0.00309442	LOC643837	NR_047522	RefSeq	intergenic	1.513	0.0339313	0.901754	0
1181	KDELR1	ENST00000330720	GENCODE	1.43276	0.0338234	LGALS3	NR_003225	RefSeq	exon sense-overlapping	1.157	0.00719784	0.905263	0
1182	KHDRBS1	NM_006559	RefSeq	1.72437	0.0345715	CSNK1A1P1	ENST00000563423	pseudogene		1.869	0.0459701	0.954386	6.58189e-06
1183	KHDRBS1	NM_006559	RefSeq	1.72437	0.0345715	AK130481	uc003fap.1	UCSC_knowngene	exon sense-overlapping	1.651	0.029772	0.954386	6.58189e-06
1184	KHDRBS1	NM_006559	RefSeq	1.72437	0.0345715	CTD-2119F7.2	ENST00000565308	pseudogene		2.239	0.0223563	0.947368	5.78462e-06
1185	KHDRBS1	NM_006559	RefSeq	1.72437	0.0345715	CCT6P3	ENST00000426828	GENCODE	intergenic	1.964	0.0294433	0.942105	5.08699e-06
1186	KHDRBS1	NM_006559	RefSeq	1.72437	0.0345715	RP11-21I10.2	ENST00000514608	GENCODE	intergenic	1.674	0.00364617	0.933333	3.73951e-06
1187	KHDRBS1	NM_006559	RefSeq	1.72437	0.0345715	EFHC1	NR_033327	RefSeq	exon sense-overlapping	1.699	0.0123967	0.926316	2.50634e-06
1188	KHDRBS1	NM_006559	RefSeq	1.72437	0.0345715	RP11-201P10.3	ENST00000569828	GENCODE	intergenic	1.769	0.0165196	0.915789	4.40065e-07
1189	KHDRBS1	NM_006559	RefSeq	1.72437	0.0345715	LRRC37BP1	ENST00000431308	GENCODE	intergenic	1.452	0.0104239	0.908772	0
1190	KHDRBS1	NM_006559	RefSeq	1.72437	0.0345715	AK299501	uc003hxs.3	UCSC_knowngene	exon sense-overlapping	1.727	0.010777	0.905263	0
1191	KIAA0907	NM_014949	RefSeq	1.25378	0.0247961	BC030591	uc002hkb.3	UCSC_knowngene	exon sense-overlapping	1.501	0.0286208	0.917544	7.99524e-07
1192	KIF18A	NM_031217	RefSeq	3.90129	1.36e-08	RP9P	ENST00000450133	pseudogene		2.025	0.000785204	0.942105	5.08699e-06
1193	KIF23	NM_138555	RefSeq	2.72781	0.000222131	PPP1R14BP3	ENST00000514727	pseudogene		2.16	4.52e-08	0.905263	0
1194	KIF2C	NM_006845	RefSeq	1.66482	0.00131914	CSNK1A1P1	ENST00000563423	pseudogene		1.869	0.0459701	0.926316	2.50634e-06
1195	KIF2C	NM_006845	RefSeq	1.66482	0.00131914	LRRC37BP1	ENST00000431308	GENCODE	intergenic	1.452	0.0104239	0.921053	1.50172e-06
1196	KIF2C	NM_006845	RefSeq	1.66482	0.00131914	AK130481	uc003fap.1	UCSC_knowngene	exon sense-overlapping	1.651	0.029772	0.915789	4.40065e-07
1197	KIF2C	NM_006845	RefSeq	1.66482	0.00131914	LOC643837	NR_047522	RefSeq	intergenic	1.513	0.0339313	0.905263	0
1198	KIF2C	NM_006845	RefSeq	1.66482	0.00131914	SPIN3	NR_027139	RefSeq	exon sense-overlapping	1.381	0.00546782	0.903509	0
1199	KIF2C	NM_006845	RefSeq	1.66482	0.00131914	CTD-2119F7.2	ENST00000565308	pseudogene		2.239	0.0223563	0.901754	0
1200	KLHL29	NM_052920	RefSeq	1.38273	0.0151819	RP11-53O19.2	ENST00000511712	GENCODE	intergenic	2.013	0.00468972	0.924561	2.17851e-06
1201	KYNU	NM_003937	RefSeq	2.07774	0.00316758	AK310094	uc022bty.1	UCSC_knowngene	exon sense-overlapping	1.725	0.0448776	0.922807	1.84351e-06
1202	KYNU	NM_003937	RefSeq	2.07774	0.00316758	AB231723	uc001piq.1	UCSC_knowngene	intron sense-overlapping	1.583	0.0151876	0.905263	0
1203	LACTB2	NM_016027	RefSeq	1.45965	0.000372592	AC106900.6	ENST00000418620	GENCODE	intergenic	1.106	0.000469169	0.917544	7.99524e-07
1204	LACTB2	NM_016027	RefSeq	1.45965	0.000372592	SNHG12	ENST00000461832	GENCODE	intergenic	1.306	8.14e-05	0.910526	0
1205	LAG3	NM_002286	RefSeq	2.36343	7.88e-06	XLOC_004244	TCONS_00010599	LincRNAs identified by Cabili et al	intergenic	1.563	0.0153114	0.947368	5.78462e-06
1206	LAG3	NM_002286	RefSeq	2.36343	7.88e-06	AX747721	uc002ofk.1	UCSC_knowngene	intergenic	1.235	0.0264805	0.92807	2.82666e-06
1207	LAG3	NM_002286	RefSeq	2.36343	7.88e-06	XLOC_002730	TCONS_00006915	LincRNAs identified by Cabili et al	intergenic	2.22	0.0066966	0.910526	0
1208	LAG3	NM_002286	RefSeq	2.36343	7.88e-06	RP11-53O19.2	ENST00000511712	GENCODE	intergenic	2.013	0.00468972	0.905263	0
1209	LAG3	NM_002286	RefSeq	2.36343	7.88e-06	RP11-148G20.1	ENST00000421275	GENCODE	intronic antisense	1.483	0.00106673	0.903509	0
1210	LAG3	NM_002286	RefSeq	2.36343	7.88e-06	XLOC_007326	TCONS_00016565	LincRNAs identified by Cabili et al	intergenic	1.821	0.0101494	0.903509	0
1211	LAG3	NM_002286	RefSeq	2.36343	7.88e-06	XLOC_009007	TCONS_00019067	LincRNAs identified by Cabili et al	intergenic	1.703	0.0151536	0.901754	0
1212	LAPTM4B	NM_018407	RefSeq	2.37701	0.0160112	CTD-2119F7.2	ENST00000565308	pseudogene		2.239	0.0223563	0.95614	6.75745e-06
1213	LAPTM4B	NM_018407	RefSeq	2.37701	0.0160112	AK130481	uc003fap.1	UCSC_knowngene	exon sense-overlapping	1.651	0.029772	0.940351	4.83569e-06
1214	LAPTM4B	NM_018407	RefSeq	2.37701	0.0160112	CSNK1A1P1	ENST00000563423	pseudogene		1.869	0.0459701	0.936842	4.30551e-06
1215	LAPTM4B	NM_018407	RefSeq	2.37701	0.0160112	RP11-21I10.2	ENST00000514608	GENCODE	intergenic	1.674	0.00364617	0.931579	3.44351e-06
1216	LAPTM4B	NM_018407	RefSeq	2.37701	0.0160112	RP11-201P10.3	ENST00000569828	GENCODE	intergenic	1.769	0.0165196	0.929825	3.13914e-06
1217	LAPTM4B	NM_018407	RefSeq	2.37701	0.0160112	CCT6P3	ENST00000426828	GENCODE	intergenic	1.964	0.0294433	0.924561	2.17851e-06
1218	LAPTM4B	NM_018407	RefSeq	2.37701	0.0160112	AK299501	uc003hxs.3	UCSC_knowngene	exon sense-overlapping	1.727	0.010777	0.912281	0
1219	LAPTM4B	NM_018407	RefSeq	2.37701	0.0160112	SPIN3	NR_027139	RefSeq	exon sense-overlapping	1.381	0.00546782	0.903509	0
1220	LARP4	NM_052879	RefSeq	1.29223	0.00175335	RP11-201P10.3	ENST00000569828	GENCODE	intergenic	1.769	0.0165196	0.919298	1.15358e-06
1221	LCE3A	ENST00000335674	GENCODE	2.11531	0.00016598	XLOC_007604	TCONS_00016212	LincRNAs identified by Cabili et al	intergenic	1.377	0.000307589	0.907018	0
1222	LDHA	NM_001165415	RefSeq	2.52053	0.0131548	CCT6P3	ENST00000426828	GENCODE	intergenic	1.964	0.0294433	0.964912	7.49512e-06
1223	LDHA	NM_001165415	RefSeq	2.52053	0.0131548	CSNK1A1P1	ENST00000563423	pseudogene		1.869	0.0459701	0.952632	6.39684e-06
1224	LDHA	NM_001165415	RefSeq	2.52053	0.0131548	RP11-201P10.3	ENST00000569828	GENCODE	intergenic	1.769	0.0165196	0.945614	5.56152e-06
1225	LDHA	NM_001165415	RefSeq	2.52053	0.0131548	CTD-2119F7.2	ENST00000565308	pseudogene		2.239	0.0223563	0.942105	5.08699e-06
1226	LDHA	NM_001165415	RefSeq	2.52053	0.0131548	AK130481	uc003fap.1	UCSC_knowngene	exon sense-overlapping	1.651	0.029772	0.940351	4.83569e-06
1227	LDHA	NM_001165415	RefSeq	2.52053	0.0131548	RP11-33B1.1	ENST00000513147	GENCODE	intergenic	1.143	0.0335751	0.922807	1.84351e-06
1228	LDHA	NM_001165415	RefSeq	2.52053	0.0131548	OSTCP1	ENST00000455507	pseudogene		1.432	0.0226269	0.914035	7.57378e-08
1229	LDHA	NM_001165415	RefSeq	2.52053	0.0131548	RP11-21I10.2	ENST00000514608	GENCODE	intergenic	1.674	0.00364617	0.912281	0
1230	LDHA	NM_001165416	RefSeq	2.00819	0.00910739	XLOC_012980	TCONS_00026907	LincRNAs identified by Cabili et al	intergenic	1.906	6.88e-06	0.912281	0
1231	LDHA	NM_001165416	RefSeq	2.00819	0.00910739	BC005905	uc003lqz.3	UCSC_knowngene	intron sense-overlapping	1.615	0.00802317	0.910526	0
1232	LDHA	NM_001165416	RefSeq	2.00819	0.00910739	RP11-201P10.3	ENST00000569828	GENCODE	intergenic	1.769	0.0165196	0.907018	0
1233	LDHA	NM_001165415	RefSeq	2.52053	0.0131548	AK056135	uc001vvv.1	UCSC_knowngene	intergenic	1.687	0.00187056	0.903509	0
1234	LEPROTL1	NM_015344	RefSeq	2.22027	2.67e-08	AC002055.4	ENST00000467796	GENCODE	intronic antisense	1.179	0.0439461	0.919298	1.15358e-06
1235	LEPROTL1	NM_015344	RefSeq	2.22027	2.67e-08	RPL23AP82	uc010hbj.3	UCSC_knowngene	bidirectional	1.152	0.0483809	0.914035	7.57378e-08
1236	LEPROTL1	NM_015344	RefSeq	2.22027	2.67e-08	CHEK2P2	ENST00000566448	GENCODE	intergenic	1.955	0.0112902	0.905263	0
1237	LEPROTL1	NM_015344	RefSeq	2.22027	2.67e-08	CHEK2P2	ENST00000555186	GENCODE	intergenic	2.191	0.00617784	0.903509	0
1238	LILRB3	NM_001081450	RefSeq	1.50488	0.00432341	NCF1B	ENST00000423083	GENCODE	intergenic	1.042	0.00047889	0.950877	6.20229e-06
1239	LILRB3	NM_001081450	RefSeq	1.50488	0.00432341	BC041623	uc022acj.1	UCSC_knowngene	intron sense-overlapping	1.824	0.0157287	0.917544	7.99524e-07
1240	LILRB3	NM_001081450	RefSeq	1.50488	0.00432341	RP1-59D14.6	ENST00000575402	GENCODE	intron sense-overlapping	1.851	0.000853068	0.901754	0
1241	LIMS1	NM_001193485	RefSeq	1.824	0.000140291	OSTCP1	ENST00000455507	pseudogene		1.432	0.0226269	0.942105	5.08699e-06
1242	LIMS1	NM_001193485	RefSeq	1.824	0.000140291	AK310094	uc022bty.1	UCSC_knowngene	exon sense-overlapping	1.725	0.0448776	0.915789	4.40065e-07
1243	LIMS1	NM_001193485	RefSeq	1.824	0.000140291	CSNK1A1P1	ENST00000563423	pseudogene		1.869	0.0459701	0.915789	4.40065e-07
1244	LIMS1	NM_001193485	RefSeq	1.824	0.000140291	RP11-201P10.3	ENST00000569828	GENCODE	intergenic	1.769	0.0165196	0.908772	0
1245	LIN52	NM_001024674	RefSeq	1.0009	0.0487478	LGALS3	NR_003225	RefSeq	exon sense-overlapping	1.157	0.00719784	0.926316	2.50634e-06
1246	LLGL2	NM_001015002	RefSeq	1.02995	0.00818533	AC011491.6	ENST00000398173	pseudogene		1.009	0.014402	0.945614	5.56152e-06
1247	LMNA	NM_005572	RefSeq	2.13025	1.4e-06	RP11-195E11.2	ENST00000414515	GENCODE	intronic antisense	1.533	0.00504628	0.955682	1.86126e-10
1248	LMNA	NM_170707	RefSeq	1.96215	1.2e-05	RP11-195E11.2	ENST00000414515	GENCODE	intronic antisense	1.533	0.00504628	0.936842	4.30551e-06
1249	LMNB2	NM_032737	RefSeq	1.79137	0.00237812	OR5G5P	ENST00000528418	GENCODE	intergenic	1.03	0.00324691	0.912281	0
1250	LMNB2	NM_032737	RefSeq	1.79137	0.00237812	RP11-126K1.6	ENST00000455503	GENCODE	intronic antisense	1.995	1.94e-07	0.909171	7.06484e-08
1251	LMNB2	NM_032737	RefSeq	1.79137	0.00237812	RP11-23E10.4	ENST00000568520	GENCODE	intergenic	1.216	0.00587947	0.908772	0
1252	LNPEP	NM_175920	RefSeq	1.28348	0.0472051	CR933660	uc003bny.3	UCSC_knowngene	intergenic	1.073	0.0488409	0.901754	0
1253	LOC389831	NM_001242480	RefSeq	2.78863	0.00729212	CSNK1A1P1	ENST00000563423	pseudogene		1.869	0.0459701	0.952632	6.39684e-06
1254	LOC389831	NM_001242480	RefSeq	2.78863	0.00729212	LOC643837	NR_047522	RefSeq	intergenic	1.513	0.0339313	0.936842	4.30551e-06
1255	LOC389831	NM_001242480	RefSeq	2.78863	0.00729212	AK130481	uc003fap.1	UCSC_knowngene	exon sense-overlapping	1.651	0.029772	0.935088	4.02691e-06
1256	LOC389831	NM_001242480	RefSeq	2.78863	0.00729212	AK299501	uc003hxs.3	UCSC_knowngene	exon sense-overlapping	1.727	0.010777	0.935088	4.02691e-06
1257	LOC389831	NM_001242480	RefSeq	2.78863	0.00729212	LRRC37BP1	ENST00000431308	GENCODE	intergenic	1.452	0.0104239	0.931579	3.44351e-06
1258	LOC389831	NM_001242480	RefSeq	2.78863	0.00729212	RP11-201P10.3	ENST00000569828	GENCODE	intergenic	1.769	0.0165196	0.929825	3.13914e-06
1259	LOC389831	NM_001242480	RefSeq	2.78863	0.00729212	CTD-2119F7.2	ENST00000565308	pseudogene		2.239	0.0223563	0.924561	2.17851e-06
1260	LOC389831	NM_001242480	RefSeq	2.78863	0.00729212	SPIN3	NR_027139	RefSeq	exon sense-overlapping	1.381	0.00546782	0.919298	1.15358e-06
1261	LOC389831	NM_001242480	RefSeq	2.78863	0.00729212	CCT6P3	ENST00000426828	GENCODE	intergenic	1.964	0.0294433	0.914035	7.57378e-08
1262	LOC389831	NM_001242480	RefSeq	2.78863	0.00729212	OSTCP1	ENST00000455507	pseudogene		1.432	0.0226269	0.907018	0
1263	LOC649330	NM_001146181	RefSeq	1.16117	0.00202354	PPP1R14BP3	ENST00000514727	pseudogene		2.16	4.52e-08	0.917069	3.35133e-08
1264	LOC649330	NM_001146181	RefSeq	1.16117	0.00202354	AK056135	uc002zkv.3	UCSC_knowngene	intergenic	1.52	0.00264007	0.914436	4.33123e-08
1265	LONRF3	NM_024778	RefSeq	1.14984	0.00173138	XLOC_004693	TCONS_00010227	LincRNAs identified by Cabili et al	intergenic	1.018	0.00948543	0.922807	1.84351e-06
1266	LONRF3	NM_024778	RefSeq	1.14984	0.00173138	RP11-862L9.3	ENST00000577364	GENCODE	natural antisense	1.252	0.00690978	0.921053	1.50172e-06
1267	LONRF3	NM_024778	RefSeq	1.14984	0.00173138	RP11-505P4.6	ENST00000423099	GENCODE	natural antisense	2.273	0.000117576	0.919298	1.15358e-06
1268	LPAR6	NM_001162498	RefSeq	1.67217	0.00261684	LGALS3	NR_003225	RefSeq	exon sense-overlapping	1.157	0.00719784	0.954386	6.58189e-06
1269	LPL	NM_000237	RefSeq	3.45441	0.00471711	CTD-2119F7.2	ENST00000565308	pseudogene		2.239	0.0223563	0.94386	5.32896e-06
1270	LPL	NM_000237	RefSeq	3.45441	0.00471711	RP11-21I10.2	ENST00000514608	GENCODE	intergenic	1.674	0.00364617	0.938596	4.57515e-06
1271	LPL	NM_000237	RefSeq	3.45441	0.00471711	RP11-201P10.3	ENST00000569828	GENCODE	intergenic	1.769	0.0165196	0.931579	3.44351e-06
1272	LPL	NM_000237	RefSeq	3.45441	0.00471711	CSNK1A1P1	ENST00000563423	pseudogene		1.869	0.0459701	0.929825	3.13914e-06
1273	LPL	NM_000237	RefSeq	3.45441	0.00471711	OSTCP1	ENST00000455507	pseudogene		1.432	0.0226269	0.915789	4.40065e-07
1274	LRR1	ENST00000298288	GENCODE	1.7552	0.0170097	AK056135	uc001vvv.1	UCSC_knowngene	intergenic	1.687	0.00187056	0.912281	0
1275	LRR1	ENST00000298288	GENCODE	1.7552	0.0170097	AK056135	uc002zkv.3	UCSC_knowngene	intergenic	1.52	0.00264007	0.903509	0
1276	LRR1	ENST00000298288	GENCODE	1.7552	0.0170097	RP11-10O17.2	ENST00000567286	GENCODE	bidirectional	1.437	0.0064583	0.903509	0
1277	LRRC59	NM_018509	RefSeq	1.82602	0.00167671	RP11-33B1.1	ENST00000513147	GENCODE	intergenic	1.143	0.0335751	0.922807	1.84351e-06
1278	LRRC59	NM_018509	RefSeq	1.82602	0.00167671	LRRC37BP1	ENST00000431308	GENCODE	intergenic	1.452	0.0104239	0.921053	1.50172e-06
1279	LRRC59	NM_018509	RefSeq	1.82602	0.00167671	CSNK1A1P1	ENST00000563423	pseudogene		1.869	0.0459701	0.917544	7.99524e-07
1280	LSAMP	NM_002338	RefSeq	1.7235	7.95e-05	FAM66C	NR_026788	RefSeq	intergenic	1.268	0.00434186	0.921053	1.50172e-06
1281	LSM14A	ENST00000544216	GENCODE	1.2428	0.0198602	AK130481	uc003fap.1	UCSC_knowngene	exon sense-overlapping	1.651	0.029772	0.936842	4.30551e-06
1282	LSM14A	ENST00000544216	GENCODE	1.2428	0.0198602	CTD-2119F7.2	ENST00000565308	pseudogene		2.239	0.0223563	0.910526	0
1283	LTV1	NM_032860	RefSeq	1.4403	0.0442531	AC002055.4	ENST00000467796	GENCODE	intronic antisense	1.179	0.0439461	0.912281	0
1284	LTV1	NM_032860	RefSeq	1.4403	0.0442531	AK056135	uc001vvv.1	UCSC_knowngene	intergenic	1.687	0.00187056	0.912281	0
1285	LTV1	NM_032860	RefSeq	1.4403	0.0442531	EFHC1	NR_033327	RefSeq	exon sense-overlapping	1.699	0.0123967	0.910526	0
1286	LUM	NM_002345	RefSeq	2.47167	0.0393649	OSTCP1	ENST00000455507	pseudogene		1.432	0.0226269	0.901754	0
1287	LYAR	NM_001145725	RefSeq	1.85109	0.0111404	PPP1R14BP3	ENST00000514727	pseudogene		2.16	4.52e-08	0.933333	3.73951e-06
1288	LYAR	NM_001145725	RefSeq	1.85109	0.0111404	AK056135	uc002zkv.3	UCSC_knowngene	intergenic	1.52	0.00264007	0.931579	3.44351e-06
1289	LYAR	NM_001145725	RefSeq	1.85109	0.0111404	AK130481	uc003fap.1	UCSC_knowngene	exon sense-overlapping	1.651	0.029772	0.914035	7.57378e-08
1290	LYAR	NM_001145725	RefSeq	1.85109	0.0111404	CTC-462L7.1	ENST00000565472	GENCODE	intergenic	1.107	0.0237114	0.912281	0
1291	LYAR	NM_001145725	RefSeq	1.85109	0.0111404	CSNK1A1P1	ENST00000563423	pseudogene		1.869	0.0459701	0.907018	0
1292	LYAR	NM_001145725	RefSeq	1.85109	0.0111404	RP11-21I10.2	ENST00000514608	GENCODE	intergenic	1.674	0.00364617	0.903509	0
1293	LZTFL1	NM_020347	RefSeq	1.48265	0.00682776	LOC100505702	NR_038304	RefSeq	intergenic	1.61	0.0351079	0.94386	5.32896e-06
1294	LZTFL1	NM_020347	RefSeq	1.48265	0.00682776	CSNK1A1P1	ENST00000563423	pseudogene		1.869	0.0459701	0.936842	4.30551e-06
1295	LZTFL1	NM_020347	RefSeq	1.48265	0.00682776	LSM5	NR_024466	RefSeq	exon sense-overlapping	1.597	0.00776019	0.919298	1.15358e-06
1296	LZTFL1	NM_020347	RefSeq	1.48265	0.00682776	CCT6P3	ENST00000426828	GENCODE	intergenic	1.964	0.0294433	0.919298	1.15358e-06
1297	LZTFL1	NM_020347	RefSeq	1.48265	0.00682776	OSTCP1	ENST00000455507	pseudogene		1.432	0.0226269	0.910526	0
1298	M6PR	NM_002355	RefSeq	1.46962	0.000502549	RP11-201P10.3	ENST00000569828	GENCODE	intergenic	1.769	0.0165196	0.936842	4.30551e-06
1299	M6PR	NM_002355	RefSeq	1.46962	0.000502549	OSTCP1	ENST00000455507	pseudogene		1.432	0.0226269	0.931579	3.44351e-06
1300	M6PR	NM_002355	RefSeq	1.46962	0.000502549	AK310094	uc022bty.1	UCSC_knowngene	exon sense-overlapping	1.725	0.0448776	0.914035	7.57378e-08
1301	M6PR	NM_002355	RefSeq	1.46962	0.000502549	CSNK1A1P1	ENST00000563423	pseudogene		1.869	0.0459701	0.908772	0
1302	M6PR	NM_002355	RefSeq	1.46962	0.000502549	XLOC_012980	TCONS_00026907	LincRNAs identified by Cabili et al	intergenic	1.906	6.88e-06	0.903509	0
1303	MAD2L2	NM_001127325	RefSeq	1.65391	0.00308465	AK130481	uc003fap.1	UCSC_knowngene	exon sense-overlapping	1.651	0.029772	0.926316	2.50634e-06
1304	MAD2L2	NM_001127325	RefSeq	1.65391	0.00308465	AK056135	uc002zkv.3	UCSC_knowngene	intergenic	1.52	0.00264007	0.924561	2.17851e-06
1305	MAD2L2	NM_001127325	RefSeq	1.65391	0.00308465	CSNK1A1P1	ENST00000563423	pseudogene		1.869	0.0459701	0.914035	7.57378e-08
1306	MAD2L2	NM_001127325	RefSeq	1.65391	0.00308465	AK056135	uc001vvv.1	UCSC_knowngene	intergenic	1.687	0.00187056	0.912281	0
1307	MAD2L2	NM_001127325	RefSeq	1.65391	0.00308465	LRRC37BP1	ENST00000431308	GENCODE	intergenic	1.452	0.0104239	0.910526	0
1308	MAD2L2	NM_001127325	RefSeq	1.65391	0.00308465	RP11-201P10.3	ENST00000569828	GENCODE	intergenic	1.769	0.0165196	0.908772	0
1309	MAGT1	NM_032121	RefSeq	1.81507	0.000433947	MTHFS	NR_037654	RefSeq	exon sense-overlapping	1.246	0.0349073	0.917544	7.99524e-07
1310	MAGT1	NM_032121	RefSeq	1.81507	0.000433947	OSTCP1	ENST00000455507	pseudogene		1.432	0.0226269	0.907018	0
1311	MAGT1	NM_032121	RefSeq	1.81507	0.000433947	AK310094	uc022bty.1	UCSC_knowngene	exon sense-overlapping	1.725	0.0448776	0.903509	0
1312	MAML2	NM_032427	RefSeq	1.13028	0.00340171	AK125699	uc001lku.1	UCSC_knowngene	exon sense-overlapping	1.878	0.00386936	0.910526	0
1313	MAP2	NM_031845	RefSeq	1.73461	0.000717019	RP11-68I18.10	ENST00000563624	GENCODE	intergenic	1.121	0.0109445	0.915789	4.40065e-07
1314	MAP3K2	NM_006609	RefSeq	1.51479	0.0178766	RP11-201P10.3	ENST00000569828	GENCODE	intergenic	1.769	0.0165196	0.919298	1.15358e-06
1315	MAP3K2	NM_006609	RefSeq	1.51479	0.0178766	CSNK1A1P1	ENST00000563423	pseudogene		1.869	0.0459701	0.908772	0
1316	MAPK1	NM_138957	RefSeq	2.57053	1.44e-11	XLOC_001195	TCONS_00001811	LincRNAs identified by Cabili et al	intergenic	2.259	2.48e-05	0.901754	0
1317	MAST4	NM_015183	RefSeq	1.07419	0.040507	RP11-8L8.2	ENST00000557121	GENCODE	intergenic	1.164	0.00681112	0.907018	0
1318	MASTL	NM_001172303	RefSeq	1.42336	6.46e-05	RP11-23E10.4	ENST00000567422	pseudogene		2.389	5.85e-05	0.910526	0
1319	MBTPS2	NM_015884	RefSeq	1.93855	0.000809021	RP11-43F13.1	ENST00000502273	pseudogene		1.12	0.00880666	0.924561	2.17851e-06
1320	MCFD2	ENST00000444761	GENCODE	1.46932	5.32e-05	AB231723	uc001piq.1	UCSC_knowngene	intron sense-overlapping	1.583	0.0151876	0.905263	0
1321	MCIN	NM_001190787	RefSeq	1.98769	0.00598343	CTC-463N11.3	ENST00000505362	GENCODE	intronic antisense	1.646	0.000208211	0.915789	4.40065e-07
1322	MCIN	NM_001190787	RefSeq	1.98769	0.00598343	CTC-463N11.3	ENST00000515003	GENCODE	intronic antisense	1.658	0.000246649	0.910526	0
1323	MCIN	NM_001190787	RefSeq	1.98769	0.00598343	CTC-463N11.3	ENST00000505677	GENCODE	intronic antisense	1.668	0.000171655	0.903509	0
1324	MCL1	NM_182763	RefSeq	2.31584	1.17e-05	AC093818.1	ENST00000450443	GENCODE	natural antisense	1.297	0.0012994	0.931579	3.44351e-06
1325	MCM10	ENST00000378714	GENCODE	3.53733	7.25e-06	SNHG10	NR_001459	RefSeq	natural antisense	1.831	9.14e-05	0.907018	0
1326	MCM5	NM_006739	RefSeq	1.71904	3.83e-06	SNHG10	NR_001459	RefSeq	natural antisense	1.831	9.14e-05	0.917544	7.99524e-07
1327	MESDC2	NM_015154	RefSeq	1.26803	0.00123442	OSTCP1	ENST00000455507	pseudogene		1.432	0.0226269	0.912281	0
1328	MESDC2	NM_015154	RefSeq	1.26803	0.00123442	AC002055.4	ENST00000467796	GENCODE	intronic antisense	1.179	0.0439461	0.910526	0
1329	MESDC2	NM_015154	RefSeq	1.26803	0.00123442	MTHFS	NR_037654	RefSeq	exon sense-overlapping	1.246	0.0349073	0.908772	0
1330	MESDC2	NM_015154	RefSeq	1.26803	0.00123442	LOC100630923	NR_038967	RefSeq	exon sense-overlapping	1.503	0.0386243	0.901754	0
1331	METTL13	NM_001007239	RefSeq	1.09235	0.0164071	RP11-201P10.3	ENST00000569828	GENCODE	intergenic	1.769	0.0165196	0.936842	4.30551e-06
1332	METTL13	NM_001007239	RefSeq	1.09235	0.0164071	AK130481	uc003fap.1	UCSC_knowngene	exon sense-overlapping	1.651	0.029772	0.914035	7.57378e-08
1333	METTL13	NM_001007239	RefSeq	1.09235	0.0164071	CCT6P3	ENST00000426828	GENCODE	intergenic	1.964	0.0294433	0.905263	0
1334	METTL17	NM_022734	RefSeq	1.1719	1.74e-05	AK131520	uc002oxo.1	UCSC_knowngene	bidirectional	1.223	0.0152521	0.910526	0
1335	METTL20	NM_001135863	RefSeq	1.31003	0.00578186	AK310094	uc022bty.1	UCSC_knowngene	exon sense-overlapping	1.725	0.0448776	0.908772	0
1336	METTL2A	NM_181725	RefSeq	1.73679	0.000418259	RP11-114H24.4	ENST00000568184	GENCODE	intergenic	1.482	0.0225012	0.910526	0
1337	MGAT4A	ENST00000393487	GENCODE	1.76422	2.91e-06	RP11-493L12.2	ENST00000551898	GENCODE	intronic antisense	1.272	0.000169691	0.907018	0
1338	MKRN3	NM_005664	RefSeq	1.43177	0.024996	CTD-2119F7.2	ENST00000565308	pseudogene		2.239	0.0223563	0.935088	4.02691e-06
1339	MKRN3	NM_005664	RefSeq	1.43177	0.024996	AK130481	uc003fap.1	UCSC_knowngene	exon sense-overlapping	1.651	0.029772	0.926316	2.50634e-06
1340	MKRN3	NM_005664	RefSeq	1.43177	0.024996	RP11-472B18.1	ENST00000513652	GENCODE	intergenic	1.151	0.0267206	0.926316	2.50634e-06
1341	MKRN3	NM_005664	RefSeq	1.43177	0.024996	CCT6P3	ENST00000426828	GENCODE	intergenic	1.964	0.0294433	0.908772	0
1342	MKRN3	NM_005664	RefSeq	1.43177	0.024996	RP11-21I10.2	ENST00000514608	GENCODE	intergenic	1.674	0.00364617	0.903509	0
1343	MKRN3	NM_005664	RefSeq	1.43177	0.024996	RP11-201P10.3	ENST00000569828	GENCODE	intergenic	1.769	0.0165196	0.901754	0
1344	MMADHC	NM_015702	RefSeq	1.74791	0.0233423	CSNK1A1P1	ENST00000563423	pseudogene		1.869	0.0459701	0.935088	4.02691e-06
1345	MMADHC	NM_015702	RefSeq	1.74791	0.0233423	RP11-201P10.3	ENST00000569828	GENCODE	intergenic	1.769	0.0165196	0.926316	2.50634e-06
1346	MMADHC	NM_015702	RefSeq	1.74791	0.0233423	AK056135	uc001vvv.1	UCSC_knowngene	intergenic	1.687	0.00187056	0.921053	1.50172e-06
1347	MMADHC	NM_015702	RefSeq	1.74791	0.0233423	RPL23AP82	uc010hbj.3	UCSC_knowngene	bidirectional	1.152	0.0483809	0.919298	1.15358e-06
1348	MMADHC	NM_015702	RefSeq	1.74791	0.0233423	AC002055.4	ENST00000467796	GENCODE	intronic antisense	1.179	0.0439461	0.917544	7.99524e-07
1349	MMADHC	NM_015702	RefSeq	1.74791	0.0233423	CR933660	uc003bny.3	UCSC_knowngene	intergenic	1.073	0.0488409	0.912281	0
1350	MMADHC	NM_015702	RefSeq	1.74791	0.0233423	AK056135	uc002zkv.3	UCSC_knowngene	intergenic	1.52	0.00264007	0.910526	0
1351	MMADHC	NM_015702	RefSeq	1.74791	0.0233423	OSTCP1	ENST00000455507	pseudogene		1.432	0.0226269	0.908772	0
1352	MMADHC	NM_015702	RefSeq	1.74791	0.0233423	CCT6P3	ENST00000426828	GENCODE	intergenic	1.964	0.0294433	0.903509	0
1353	MMADHC	NM_015702	RefSeq	1.74791	0.0233423	RP11-33B1.1	ENST00000513147	GENCODE	intergenic	1.143	0.0335751	0.901754	0
1354	MMADHC	NM_015702	RefSeq	1.74791	0.0233423	GAS5	ENST00000436656	GENCODE	bidirectional	2.564	1.07e-05	0.901754	0
1355	MOB1A	NM_018221	RefSeq	2.07522	0.000117841	OSTCP1	ENST00000455507	pseudogene		1.432	0.0226269	0.961404	7.22779e-06
1356	MOB1A	NM_018221	RefSeq	2.07522	0.000117841	RP11-201P10.3	ENST00000569828	GENCODE	intergenic	1.769	0.0165196	0.94386	5.32896e-06
1357	MOB1A	NM_018221	RefSeq	2.07522	0.000117841	AK310094	uc022bty.1	UCSC_knowngene	exon sense-overlapping	1.725	0.0448776	0.942105	5.08699e-06
1358	MOB1A	NM_018221	RefSeq	2.07522	0.000117841	RP1-59D14.6	ENST00000575402	GENCODE	intron sense-overlapping	1.851	0.000853068	0.926316	2.50634e-06
1359	MOB1A	NM_018221	RefSeq	2.07522	0.000117841	CSNK1A1P1	ENST00000563423	pseudogene		1.869	0.0459701	0.915789	4.40065e-07
1360	MOB1A	NM_018221	RefSeq	2.07522	0.000117841	MTHFS	NR_037654	RefSeq	exon sense-overlapping	1.246	0.0349073	0.908772	0
1361	MORC4	NM_001085354	RefSeq	1.5408	0.0442459	CSNK1A1P1	ENST00000563423	pseudogene		1.869	0.0459701	0.919298	1.15358e-06
1362	MORC4	NM_001085354	RefSeq	1.5408	0.0442459	LOC100505702	NR_038304	RefSeq	intergenic	1.61	0.0351079	0.912281	0
1363	MRPL11	NM_170738	RefSeq	1.57619	0.0061282	HLA-J	ENST00000494367	pseudogene		1.966	0.029671	0.905263	0
1364	MRPL3	NM_007208	RefSeq	1.81683	0.0477167	CSNK1A1P1	ENST00000563423	pseudogene		1.869	0.0459701	0.973684	8.00775e-06
1365	MRPL3	NM_007208	RefSeq	1.81683	0.0477167	RP11-201P10.3	ENST00000569828	GENCODE	intergenic	1.769	0.0165196	0.97193	7.92252e-06
1366	MRPL3	NM_007208	RefSeq	1.81683	0.0477167	OSTCP1	ENST00000455507	pseudogene		1.432	0.0226269	0.942105	5.08699e-06
1367	MRPL3	NM_007208	RefSeq	1.81683	0.0477167	AK310094	uc022bty.1	UCSC_knowngene	exon sense-overlapping	1.725	0.0448776	0.933333	3.73951e-06
1368	MRPL3	NM_007208	RefSeq	1.81683	0.0477167	CCT6P3	ENST00000426828	GENCODE	intergenic	1.964	0.0294433	0.929825	3.13914e-06
1369	MRPL3	NM_007208	RefSeq	1.81683	0.0477167	LOC100505702	NR_038304	RefSeq	intergenic	1.61	0.0351079	0.926316	2.50634e-06
1370	MRPL3	NM_007208	RefSeq	1.81683	0.0477167	CR933660	uc003bny.3	UCSC_knowngene	intergenic	1.073	0.0488409	0.919298	1.15358e-06
1371	MRPL3	NM_007208	RefSeq	1.81683	0.0477167	AK130481	uc003fap.1	UCSC_knowngene	exon sense-overlapping	1.651	0.029772	0.917544	7.99524e-07
1372	MRPL3	NM_007208	RefSeq	1.81683	0.0477167	AK299501	uc003hxs.3	UCSC_knowngene	exon sense-overlapping	1.727	0.010777	0.912281	0
1373	MRPL3	NM_007208	RefSeq	1.81683	0.0477167	LRRC37BP1	ENST00000431308	GENCODE	intergenic	1.452	0.0104239	0.912281	0
1374	MRPL42	NM_172177	RefSeq	1.95772	1.4e-05	CR933660	uc003bny.3	UCSC_knowngene	intergenic	1.073	0.0488409	0.931579	3.44351e-06
1375	MRPL42	NM_172177	RefSeq	1.95772	1.4e-05	XLOC_012980	TCONS_00026907	LincRNAs identified by Cabili et al	intergenic	1.906	6.88e-06	0.919298	1.15358e-06
1376	MRPL42	NM_172177	RefSeq	1.95772	1.4e-05	AC002055.4	ENST00000467796	GENCODE	intronic antisense	1.179	0.0439461	0.905263	0
1377	MRPS10	NM_018141	RefSeq	1.76251	0.003059	CSNK1A1P1	ENST00000563423	pseudogene		1.869	0.0459701	0.964912	7.49512e-06
1378	MRPS10	NM_018141	RefSeq	1.76251	0.003059	RP11-201P10.3	ENST00000569828	GENCODE	intergenic	1.769	0.0165196	0.942105	5.08699e-06
1379	MRPS10	NM_018141	RefSeq	1.76251	0.003059	CR933660	uc003bny.3	UCSC_knowngene	intergenic	1.073	0.0488409	0.942105	5.08699e-06
1380	MRPS10	NM_018141	RefSeq	1.76251	0.003059	CCT6P3	ENST00000426828	GENCODE	intergenic	1.964	0.0294433	0.926316	2.50634e-06
1381	MRPS10	NM_018141	RefSeq	1.76251	0.003059	RP11-33B1.1	ENST00000513147	GENCODE	intergenic	1.143	0.0335751	0.926316	2.50634e-06
1382	MRPS10	NM_018141	RefSeq	1.76251	0.003059	OSTCP1	ENST00000455507	pseudogene		1.432	0.0226269	0.924561	2.17851e-06
1383	MRPS10	NM_018141	RefSeq	1.76251	0.003059	AK130481	uc003fap.1	UCSC_knowngene	exon sense-overlapping	1.651	0.029772	0.917544	7.99524e-07
1384	MRPS10	NM_018141	RefSeq	1.76251	0.003059	AK056135	uc001vvv.1	UCSC_knowngene	intergenic	1.687	0.00187056	0.912281	0
1385	MRPS10	NM_018141	RefSeq	1.76251	0.003059	AC002055.4	ENST00000467796	GENCODE	intronic antisense	1.179	0.0439461	0.908772	0
1386	MRPS10	NM_018141	RefSeq	1.76251	0.003059	AK299501	uc003hxs.3	UCSC_knowngene	exon sense-overlapping	1.727	0.010777	0.907018	0
1387	MRPS10	NM_018141	RefSeq	1.76251	0.003059	CTD-2119F7.2	ENST00000565308	pseudogene		2.239	0.0223563	0.901754	0
1388	MRPS35	NM_001190864	RefSeq	1.97085	0.000284988	RP11-463M16.4	ENST00000504438	pseudogene		1.561	0.00128965	0.915789	4.40065e-07
1389	MRPS35	NM_021821	RefSeq	2.21276	0.000354985	RP11-463M16.4	ENST00000504438	pseudogene		1.561	0.00128965	0.914035	7.57378e-08
1390	MRPS35	NM_021821	RefSeq	2.21276	0.000354985	CSNK1A1P1	ENST00000563423	pseudogene		1.869	0.0459701	0.910526	0
1391	MRPS35	NM_021821	RefSeq	2.21276	0.000354985	RP11-201P10.3	ENST00000569828	GENCODE	intergenic	1.769	0.0165196	0.905263	0
1392	MRRF	NM_001173512	RefSeq	1.40158	0.0198335	CCT6P3	ENST00000426828	GENCODE	intergenic	1.964	0.0294433	0.931579	3.44351e-06
1393	MRRF	NM_001173512	RefSeq	1.40158	0.0198335	AK130481	uc003fap.1	UCSC_knowngene	exon sense-overlapping	1.651	0.029772	0.921053	1.50172e-06
1394	MRRF	NM_001173512	RefSeq	1.40158	0.0198335	RP11-201P10.3	ENST00000569828	GENCODE	intergenic	1.769	0.0165196	0.915789	4.40065e-07
1395	MRRF	NM_001173512	RefSeq	1.40158	0.0198335	CSNK1A1P1	ENST00000563423	pseudogene		1.869	0.0459701	0.903509	0
1396	MRRF	NM_001173512	RefSeq	1.40158	0.0198335	OSTCP1	ENST00000455507	pseudogene		1.432	0.0226269	0.901754	0
1397	MS4A4A	NM_148975	RefSeq	2.99442	0.000246305	AK310094	uc022bty.1	UCSC_knowngene	exon sense-overlapping	1.725	0.0448776	0.936842	4.30551e-06
1398	MS4A4A	NM_148975	RefSeq	2.99442	0.000246305	RP1-59D14.6	ENST00000575402	GENCODE	intron sense-overlapping	1.851	0.000853068	0.929825	3.13914e-06
1399	MS4A4A	NM_148975	RefSeq	2.99442	0.000246305	OSTCP1	ENST00000455507	pseudogene		1.432	0.0226269	0.919298	1.15358e-06
1400	MS4A4A	NM_024021	RefSeq	2.66325	0.000320231	AK310094	uc022bty.1	UCSC_knowngene	exon sense-overlapping	1.725	0.0448776	0.912281	0
1401	MS4A4A	NM_024021	RefSeq	2.66325	0.000320231	RP1-59D14.6	ENST00000575402	GENCODE	intron sense-overlapping	1.851	0.000853068	0.907018	0
1402	MS4A6A	NM_022349	RefSeq	2.84359	5.7e-06	RP1-59D14.6	ENST00000575402	GENCODE	intron sense-overlapping	1.851	0.000853068	0.919298	1.15358e-06
1403	MS4A6A	NM_152852	RefSeq	3.04164	1.57e-08	RP11-493L12.2	ENST00000550426	GENCODE	intronic antisense	1.263	0.000269134	0.918824	2.81124e-08
1404	MS4A6A	NM_152851	RefSeq	3.18523	4.35e-07	SMA	uc010ixj.1	UCSC_knowngene	intergenic	1.494	0.00208473	0.915789	4.40065e-07
1405	MS4A6A	NM_152852	RefSeq	3.04164	1.57e-08	RP11-493L12.2	ENST00000547626	GENCODE	intronic antisense	1.38	0.000114388	0.90215	1.29808e-07
1406	MS4A7	NM_206940	RefSeq	1.74877	0.000702728	OSTCP1	ENST00000455507	pseudogene		1.432	0.0226269	0.926316	2.50634e-06
1407	MS4A7	NM_206939	RefSeq	1.87617	0.000208103	RP1-59D14.6	ENST00000575402	GENCODE	intron sense-overlapping	1.851	0.000853068	0.914035	7.57378e-08
1408	MS4A7	NM_206940	RefSeq	1.74877	0.000702728	AK310094	uc022bty.1	UCSC_knowngene	exon sense-overlapping	1.725	0.0448776	0.901754	0
1409	MS4A7	NM_206940	RefSeq	1.74877	0.000702728	RP1-59D14.6	ENST00000575402	GENCODE	intron sense-overlapping	1.851	0.000853068	0.901754	0
1410	MSR1	NM_138715	RefSeq	2.5648	0.000486083	LOC100286793	uc001ejr.4	UCSC_knowngene	intergenic	1.43	0.020758	0.908772	0
1411	MSR1	NM_138715	RefSeq	2.5648	0.000486083	XLOC_012980	TCONS_00026907	LincRNAs identified by Cabili et al	intergenic	1.906	6.88e-06	0.903509	0
1412	MTCH2	NM_014342	RefSeq	1.4401	0.0237829	RP11-201P10.3	ENST00000569828	GENCODE	intergenic	1.769	0.0165196	0.936842	4.30551e-06
1413	MTCH2	NM_014342	RefSeq	1.4401	0.0237829	CSNK1A1P1	ENST00000563423	pseudogene		1.869	0.0459701	0.924561	2.17851e-06
1414	MTCH2	NM_014342	RefSeq	1.4401	0.0237829	GAS5	ENST00000442067	GENCODE	intergenic	1.481	0.000186001	0.922807	1.84351e-06
1415	MTCH2	NM_014342	RefSeq	1.4401	0.0237829	GAS5	ENST00000436656	GENCODE	bidirectional	2.564	1.07e-05	0.908772	0
1416	MTCH2	NM_014342	RefSeq	1.4401	0.0237829	LRRC37BP1	ENST00000431308	GENCODE	intergenic	1.452	0.0104239	0.908772	0
1417	MTCH2	NM_014342	RefSeq	1.4401	0.0237829	CCT6P3	ENST00000426828	GENCODE	intergenic	1.964	0.0294433	0.905263	0
1418	MTCH2	NM_014342	RefSeq	1.4401	0.0237829	RP11-33B1.1	ENST00000513147	GENCODE	intergenic	1.143	0.0335751	0.901754	0
1419	MTFR1	NM_014637	RefSeq	1.09702	0.00531636	BNIP3P1	ENST00000550043	GENCODE	intergenic	1.777	0.0102718	0.915789	4.40065e-07
1420	MUC20	NM_001098516	RefSeq	1.05959	0.00105403	RP11-507B12.1	ENST00000559590	GENCODE	intergenic	1.215	0.0351348	0.907018	0
1421	MYEF2	NM_016132	RefSeq	1.93751	0.00477276	CTD-2119F7.2	ENST00000565308	pseudogene		2.239	0.0223563	0.935088	4.02691e-06
1422	MYEF2	NM_016132	RefSeq	1.93751	0.00477276	RP11-21I10.2	ENST00000514608	GENCODE	intergenic	1.674	0.00364617	0.929825	3.13914e-06
1423	MYEF2	NM_016132	RefSeq	1.93751	0.00477276	CSNK1A1P1	ENST00000563423	pseudogene		1.869	0.0459701	0.921053	1.50172e-06
1424	MYEF2	NM_016132	RefSeq	1.93751	0.00477276	AK130481	uc003fap.1	UCSC_knowngene	exon sense-overlapping	1.651	0.029772	0.907018	0
1425	MYEF2	NM_016132	RefSeq	1.93751	0.00477276	CCT6P3	ENST00000426828	GENCODE	intergenic	1.964	0.0294433	0.905263	0
1426	MYL12A	ENST00000217652	GENCODE	1.79687	0.0213188	AK310094	uc022bty.1	UCSC_knowngene	exon sense-overlapping	1.725	0.0448776	0.942105	5.08699e-06
1427	MYL12A	ENST00000217652	GENCODE	1.79687	0.0213188	OSTCP1	ENST00000455507	pseudogene		1.432	0.0226269	0.942105	5.08699e-06
1428	MYL12A	ENST00000217652	GENCODE	1.79687	0.0213188	RP11-201P10.3	ENST00000569828	GENCODE	intergenic	1.769	0.0165196	0.926316	2.50634e-06
1429	MYL12A	ENST00000217652	GENCODE	1.79687	0.0213188	CD58	NR_026665	RefSeq	exon sense-overlapping	2.3	0.000349004	0.912281	0
1430	MYL12A	ENST00000217652	GENCODE	1.79687	0.0213188	XLOC_012980	TCONS_00026907	LincRNAs identified by Cabili et al	intergenic	1.906	6.88e-06	0.912281	0
1431	MYL12A	ENST00000217652	GENCODE	1.79687	0.0213188	CR933660	uc003bny.3	UCSC_knowngene	intergenic	1.073	0.0488409	0.901754	0
1432	MYNN	ENST00000544106	GENCODE	1.33445	0.0225801	RP11-201P10.3	ENST00000569828	GENCODE	intergenic	1.769	0.0165196	0.926316	2.50634e-06
1433	MYNN	ENST00000544106	GENCODE	1.33445	0.0225801	CSNK1A1P1	ENST00000563423	pseudogene		1.869	0.0459701	0.921053	1.50172e-06
1434	MYO1B	NM_012223	RefSeq	2.11382	0.0391188	RP11-201P10.3	ENST00000569828	GENCODE	intergenic	1.769	0.0165196	0.970175	7.82878e-06
1435	MYO1B	NM_012223	RefSeq	2.11382	0.0391188	CSNK1A1P1	ENST00000563423	pseudogene		1.869	0.0459701	0.949123	5.99822e-06
1436	MYO1B	NM_012223	RefSeq	2.11382	0.0391188	CCT6P3	ENST00000426828	GENCODE	intergenic	1.964	0.0294433	0.935088	4.02691e-06
1437	MYO1B	NM_012223	RefSeq	2.11382	0.0391188	OSTCP1	ENST00000455507	pseudogene		1.432	0.0226269	0.929825	3.13914e-06
1438	MYO1B	NM_001130158	RefSeq	2.15635	0.00993944	CSNK1A1P1	ENST00000563423	pseudogene		1.869	0.0459701	0.92807	2.82666e-06
1439	MYO1B	NM_012223	RefSeq	2.11382	0.0391188	AK130481	uc003fap.1	UCSC_knowngene	exon sense-overlapping	1.651	0.029772	0.917544	7.99524e-07
1440	MYO1B	NM_012223	RefSeq	2.11382	0.0391188	RP1-59D14.6	ENST00000575402	GENCODE	intron sense-overlapping	1.851	0.000853068	0.912281	0
1441	MYO1B	NM_012223	RefSeq	2.11382	0.0391188	AK299501	uc003hxs.3	UCSC_knowngene	exon sense-overlapping	1.727	0.010777	0.912281	0
1442	MYO1B	NM_012223	RefSeq	2.11382	0.0391188	CR933660	uc003bny.3	UCSC_knowngene	intergenic	1.073	0.0488409	0.912281	0
1443	MYO1B	NM_001130158	RefSeq	2.15635	0.00993944	RP11-33B1.1	ENST00000513147	GENCODE	intergenic	1.143	0.0335751	0.908772	0
1444	MYO1B	NM_001130158	RefSeq	2.15635	0.00993944	OSTCP1	ENST00000455507	pseudogene		1.432	0.0226269	0.908772	0
1445	MYO1B	NM_001130158	RefSeq	2.15635	0.00993944	RP11-201P10.3	ENST00000569828	GENCODE	intergenic	1.769	0.0165196	0.908772	0
1446	MYO1B	NM_012223	RefSeq	2.11382	0.0391188	AK310094	uc022bty.1	UCSC_knowngene	exon sense-overlapping	1.725	0.0448776	0.901754	0
1447	MYO7A	NM_001127179	RefSeq	1.17492	0.00380576	RP11-876N24.5	ENST00000570440	GENCODE	intron sense-overlapping	1.708	0.00199967	0.922807	1.84351e-06
1448	N6AMT1	NM_013240	RefSeq	1.31006	0.0306531	PMS2P5	uc010lbw.2	UCSC_knowngene	intergenic	1.665	0.000884452	0.94386	5.32896e-06
1449	N6AMT1	NM_013240	RefSeq	1.31006	0.0306531	PMS2P3	ENST00000430602	GENCODE	intergenic	1.655	0.000877269	0.940351	4.83569e-06
1450	N6AMT1	NM_013240	RefSeq	1.31006	0.0306531	MTHFS	NR_037654	RefSeq	exon sense-overlapping	1.246	0.0349073	0.919298	1.15358e-06
1451	NAA50	NM_025146	RefSeq	2.38131	2.21e-06	XLOC_012980	TCONS_00026907	LincRNAs identified by Cabili et al	intergenic	1.906	6.88e-06	0.931579	3.44351e-06
1452	NAA50	NM_025146	RefSeq	2.38131	2.21e-06	CTD-2026G22.1	ENST00000529081	GENCODE	intergenic	4.42	7.11e-06	0.924561	2.17851e-06
1453	NAA50	NM_025146	RefSeq	2.38131	2.21e-06	RP11-213H15.3	ENST00000511918	GENCODE	intergenic	2.156	0.0021755	0.905263	0
1454	NASP	NM_002482	RefSeq	1.88992	0.00144391	CCT6P3	ENST00000426828	GENCODE	intergenic	1.964	0.0294433	0.942105	5.08699e-06
1455	NASP	NM_002482	RefSeq	1.88992	0.00144391	AK130481	uc003fap.1	UCSC_knowngene	exon sense-overlapping	1.651	0.029772	0.917544	7.99524e-07
1456	NASP	NM_002482	RefSeq	1.88992	0.00144391	CSNK1A1P1	ENST00000563423	pseudogene		1.869	0.0459701	0.905263	0
1457	NASP	NM_002482	RefSeq	1.88992	0.00144391	BNIP3P1	ENST00000550043	GENCODE	intergenic	1.777	0.0102718	0.901754	0
1458	NCAPD2	NM_014865	RefSeq	1.87965	0.0169992		AI554154	LincRNAs identified by Khalil et al	intergenic	1.715	0.00527819	0.924561	2.17851e-06
1459	NCBP1	NM_002486	RefSeq	1.49187	0.0328384	SNHG12	ENST00000464115	GENCODE	intergenic	1.283	0.0107983	0.905263	0
1460	NCBP2	NM_007362	RefSeq	1.80235	0.000143331	XLOC_012980	TCONS_00026907	LincRNAs identified by Cabili et al	intergenic	1.906	6.88e-06	0.954386	6.58189e-06
1461	NCBP2	NM_007362	RefSeq	1.80235	0.000143331	RP11-201P10.3	ENST00000569828	GENCODE	intergenic	1.769	0.0165196	0.914035	7.57378e-08
1462	NCF4	NM_013416	RefSeq	1.5488	0.00104807	NCF1B	ENST00000423083	GENCODE	intergenic	1.042	0.00047889	0.929825	3.13914e-06
1463	NCF4	NM_013416	RefSeq	1.5488	0.00104807	BC041623	uc022acj.1	UCSC_knowngene	intron sense-overlapping	1.824	0.0157287	0.907018	0
1464	NEDD1	NM_001135177	RefSeq	1.35584	0.0419907	EFHC1	NR_033327	RefSeq	exon sense-overlapping	1.699	0.0123967	0.921053	1.50172e-06
1465	NEDD1	NM_001135177	RefSeq	1.35584	0.0419907	GCFC1	NR_027873	RefSeq	exon sense-overlapping	1.091	0.0486799	0.914035	7.57378e-08
1466	NEDD1	NM_001135177	RefSeq	1.35584	0.0419907	CTD-2119F7.2	ENST00000565308	pseudogene		2.239	0.0223563	0.907018	0
1467	NEU1	NM_000434	RefSeq	1.02774	0.00661054	RP11-201P10.3	ENST00000569828	GENCODE	intergenic	1.769	0.0165196	0.931988	6.53956e-09
1468	NEU1	NM_000434	RefSeq	1.02774	0.00661054	OSTCP1	ENST00000455507	pseudogene		1.432	0.0226269	0.929355	8.94952e-09
1469	NEU1	NM_000434	RefSeq	1.02774	0.00661054	CTD-2119F7.2	ENST00000565308	pseudogene		2.239	0.0223563	0.917947	3.07092e-08
1470	NEU1	NM_000434	RefSeq	1.02774	0.00661054	AK130481	uc003fap.1	UCSC_knowngene	exon sense-overlapping	1.651	0.029772	0.916191	3.65385e-08
1471	NEU1	NM_000434	RefSeq	1.02774	0.00661054	CSNK1A1P1	ENST00000563423	pseudogene		1.869	0.0459701	0.904783	1.03899e-07
1472	NEXN	NM_001172309	RefSeq	2.80329	2.2e-05	AK310094	uc022bty.1	UCSC_knowngene	exon sense-overlapping	1.725	0.0448776	0.919298	1.15358e-06
1473	NEXN	NM_001172309	RefSeq	2.80329	2.2e-05	BC005905	uc003lqz.3	UCSC_knowngene	intron sense-overlapping	1.615	0.00802317	0.908772	0
1474	NFXL1	NM_152995	RefSeq	1.13519	0.00545108	LGALS3	NR_003225	RefSeq	exon sense-overlapping	1.157	0.00719784	0.912281	0
1475	NGLY1	NM_001145293	RefSeq	1.66054	0.0159478	CSNK1A1P1	ENST00000563423	pseudogene		1.869	0.0459701	0.947368	5.78462e-06
1476	NGLY1	NM_001145295	RefSeq	1.47119	5.79e-06	PMS2P3	ENST00000430602	GENCODE	intergenic	1.655	0.000877269	0.929825	3.13914e-06
1477	NGLY1	NM_001145293	RefSeq	1.66054	0.0159478	RP11-201P10.3	ENST00000569828	GENCODE	intergenic	1.769	0.0165196	0.921053	1.50172e-06
1478	NGLY1	NM_001145293	RefSeq	1.66054	0.0159478	CR933660	uc003bny.3	UCSC_knowngene	intergenic	1.073	0.0488409	0.915789	4.40065e-07
1479	NGLY1	NM_001145293	RefSeq	1.66054	0.0159478	AK299501	uc003hxs.3	UCSC_knowngene	exon sense-overlapping	1.727	0.010777	0.912281	0
1480	NGLY1	NM_001145293	RefSeq	1.66054	0.0159478	LOC100505702	NR_038304	RefSeq	intergenic	1.61	0.0351079	0.907018	0
1481	NGLY1	NM_001145293	RefSeq	1.66054	0.0159478	AK056135	uc001vvv.1	UCSC_knowngene	intergenic	1.687	0.00187056	0.905263	0
1482	NGLY1	NM_001145293	RefSeq	1.66054	0.0159478	OSTCP1	ENST00000455507	pseudogene		1.432	0.0226269	0.903509	0
1483	NGLY1	NM_001145293	RefSeq	1.66054	0.0159478	AC002055.4	ENST00000467796	GENCODE	intronic antisense	1.179	0.0439461	0.903509	0
1484	NHP2	NM_017838	RefSeq	1.13832	0.0227475	RP11-114H24.4	ENST00000568184	GENCODE	intergenic	1.482	0.0225012	0.901754	0
1485	NIPA2	NM_001008894	RefSeq	1.49454	0.0279663	RP11-201P10.3	ENST00000569828	GENCODE	intergenic	1.769	0.0165196	0.978947	8.21389e-06
1486	NIPA2	NM_001008894	RefSeq	1.49454	0.0279663	AK130481	uc003fap.1	UCSC_knowngene	exon sense-overlapping	1.651	0.029772	0.959649	7.08034e-06
1487	NIPA2	NM_001008894	RefSeq	1.49454	0.0279663	CSNK1A1P1	ENST00000563423	pseudogene		1.869	0.0459701	0.95614	6.75745e-06
1488	NIPA2	NM_001008894	RefSeq	1.49454	0.0279663	OSTCP1	ENST00000455507	pseudogene		1.432	0.0226269	0.949123	5.99822e-06
1489	NIPA2	NM_001008894	RefSeq	1.49454	0.0279663	CCT6P3	ENST00000426828	GENCODE	intergenic	1.964	0.0294433	0.947368	5.78462e-06
1490	NIPA2	NM_001008894	RefSeq	1.49454	0.0279663	CTD-2119F7.2	ENST00000565308	pseudogene		2.239	0.0223563	0.92807	2.82666e-06
1491	NME2	NM_002512	RefSeq	1.37598	1.9e-05	RPL23AP82	uc010hbj.3	UCSC_knowngene	bidirectional	1.152	0.0483809	0.919298	1.15358e-06
1492	NME7	NM_013330	RefSeq	1.62691	0.0396994	CCT6P3	ENST00000426828	GENCODE	intergenic	1.964	0.0294433	0.950877	6.20229e-06
1493	NME7	NM_013330	RefSeq	1.62691	0.0396994	AK130481	uc003fap.1	UCSC_knowngene	exon sense-overlapping	1.651	0.029772	0.921053	1.50172e-06
1494	NME7	NM_013330	RefSeq	1.62691	0.0396994	AK056135	uc002zkv.3	UCSC_knowngene	intergenic	1.52	0.00264007	0.907018	0
1495	NME7	NM_013330	RefSeq	1.62691	0.0396994	AK056135	uc001vvv.1	UCSC_knowngene	intergenic	1.687	0.00187056	0.903509	0
1496	NME7	NM_013330	RefSeq	1.62691	0.0396994	LOC440288	NR_038449	RefSeq	bidirectional	1.186	0.0176087	0.901754	0
1497	NMT1	NM_021079	RefSeq	1.34069	0.000593524	SPATA1	ENST00000484939	GENCODE	natural antisense	1.323	0.019352	0.907018	0
1498	NOL7	NM_016167	RefSeq	1.49927	0.000493555	AL589743.1	ENST00000549484	GENCODE	intergenic	1.584	0.000449625	0.912281	0
1499	NOL7	NM_016167	RefSeq	1.49927	0.000493555	BX248778	uc001vvk.1	UCSC_knowngene	intergenic	1.593	0.00932987	0.907018	0
1500	NOL7	NM_016167	RefSeq	1.49927	0.000493555	AP000525.8	ENST00000383038	GENCODE	intergenic	1.852	0.000330818	0.903509	0
1501	NOL9	NM_024654	RefSeq	1.09188	0.00127891		AK094629R	LincRNAs identified by Khalil et al	exon sense-overlapping	1.401	0.010408	0.931579	3.44351e-06
1502	NOL9	NM_024654	RefSeq	1.09188	0.00127891	RP11-23E10.4	ENST00000567422	pseudogene		2.389	5.85e-05	0.924561	2.17851e-06
1503	NOP14	NM_003703	RefSeq	1.96179	8.93e-08	XLOC_010951	TCONS_00022649	LincRNAs identified by Cabili et al	intergenic	1.52	0.0232712	0.94386	5.32896e-06
1504	NOP14	NM_003703	RefSeq	1.96179	8.93e-08	XLOC_002997	TCONS_00006382	LincRNAs identified by Cabili et al	intron sense-overlapping	1.206	9.99e-05	0.935088	4.02691e-06
1505	NOP14	NM_003703	RefSeq	1.96179	8.93e-08		AY927632	RNAdb	intergenic	1.014	0.0198626	0.933333	3.73951e-06
1506	NOP14	NM_003703	RefSeq	1.96179	8.93e-08	LOC100289092	NR_046290	RefSeq	natural antisense	1.65	0.000944078	0.931579	3.44351e-06
1507	NOP14	NM_003703	RefSeq	1.96179	8.93e-08	AC011491.6	ENST00000398173	pseudogene		1.009	0.014402	0.917544	7.99524e-07
1508	NOP14	NM_003703	RefSeq	1.96179	8.93e-08	XLOC_007326	TCONS_00016565	LincRNAs identified by Cabili et al	intergenic	1.821	0.0101494	0.917544	7.99524e-07
1509	NOP14	NM_003703	RefSeq	1.96179	8.93e-08	XLOC_011313	TCONS_00023466	LincRNAs identified by Cabili et al	intergenic	1.064	0.00589057	0.915789	4.40065e-07
1510	NOP14	NM_003703	RefSeq	1.96179	8.93e-08	FAM66C	NR_026788	RefSeq	intergenic	1.268	0.00434186	0.914035	7.57378e-08
1511	NOP14	NM_003703	RefSeq	1.96179	8.93e-08	XLOC_009007	TCONS_00019067	LincRNAs identified by Cabili et al	intergenic	1.703	0.0151536	0.912281	0
1512	NOP14	NM_003703	RefSeq	1.96179	8.93e-08	RP11-507B12.1	ENST00000559590	GENCODE	intergenic	1.215	0.0351348	0.908772	0
1513	NOP14	NM_003703	RefSeq	1.96179	8.93e-08	RP11-53O19.2	ENST00000511712	GENCODE	intergenic	2.013	0.00468972	0.907018	0
1514	NOP14	NM_003703	RefSeq	1.96179	8.93e-08	XLOC_009007	TCONS_00018656	LincRNAs identified by Cabili et al	intergenic	1.876	0.0139304	0.907018	0
1515	NOP14	NM_003703	RefSeq	1.96179	8.93e-08	XLOC_004693	TCONS_00010227	LincRNAs identified by Cabili et al	intergenic	1.018	0.00948543	0.905263	0
1516	NOP14	NM_003703	RefSeq	1.96179	8.93e-08	PCA3	uc010mpn.1	UCSC_knowngene	intronic antisense	1.072	0.0484655	0.901754	0
1517	NOP14	NM_003703	RefSeq	1.96179	8.93e-08	RP11-148G20.1	ENST00000421275	GENCODE	intronic antisense	1.483	0.00106673	0.901754	0
1518	NOP14	NM_003703	RefSeq	1.96179	8.93e-08	XLOC_003784	TCONS_00008936	LincRNAs identified by Cabili et al	intergenic	1.589	0.00835303	0.901754	0
1519	NOP58	NM_015934	RefSeq	1.31364	0.0160351	BC005905	uc003lqz.3	UCSC_knowngene	intron sense-overlapping	1.615	0.00802317	0.942105	5.08699e-06
1520	NOP58	NM_015934	RefSeq	1.31364	0.0160351	FAM41C	ENST00000432963	GENCODE	intergenic	1.242	0.00712271	0.908772	0
1521	NOP58	NM_015934	RefSeq	1.31364	0.0160351	AC016629.2	ENST00000492393	GENCODE	intergenic	1.328	0.00277399	0.908772	0
1522	NOVA1	NM_006491	RefSeq	1.24423	0.0461577	RP11-68I18.10	ENST00000563624	GENCODE	intergenic	1.121	0.0109445	0.929825	3.13914e-06
1523	NOX4	NM_001143836	RefSeq	3.22472	0.000750497	CTD-2026G22.1	ENST00000529081	GENCODE	intergenic	4.42	7.11e-06	0.966667	7.61521e-06
1524	NOX4	NM_001143836	RefSeq	3.22472	0.000750497	FAM86C2P	ENST00000528684	pseudogene		1.87	6.41e-05	0.905263	0
1525	NOX4	NM_001143836	RefSeq	3.22472	0.000750497	MTHFS	NR_037654	RefSeq	exon sense-overlapping	1.246	0.0349073	0.901754	0
1526	NPL	NM_030769	RefSeq	2.12826	2.91e-05	RP1-59D14.6	ENST00000575402	GENCODE	intron sense-overlapping	1.851	0.000853068	0.905263	0
1527	NRAS	NM_002524	RefSeq	1.26824	0.0050675	GCFC1	NR_027873	RefSeq	exon sense-overlapping	1.091	0.0486799	0.910526	0
1528	NT5C3	NM_001166118	RefSeq	1.65095	0.0334881	CSNK1A1P1	ENST00000563423	pseudogene		1.869	0.0459701	0.977193	8.15328e-06
1529	NT5C3	NM_001166118	RefSeq	1.65095	0.0334881	CCT6P3	ENST00000426828	GENCODE	intergenic	1.964	0.0294433	0.968421	7.72638e-06
1530	NT5C3	NM_001166118	RefSeq	1.65095	0.0334881	AK130481	uc003fap.1	UCSC_knowngene	exon sense-overlapping	1.651	0.029772	0.954386	6.58189e-06
1531	NT5C3	NM_001166118	RefSeq	1.65095	0.0334881	RP11-201P10.3	ENST00000569828	GENCODE	intergenic	1.769	0.0165196	0.947368	5.78462e-06
1532	NT5C3	NM_001166118	RefSeq	1.65095	0.0334881	CTD-2119F7.2	ENST00000565308	pseudogene		2.239	0.0223563	0.942105	5.08699e-06
1533	NT5C3	NM_001166118	RefSeq	1.65095	0.0334881	RP11-33B1.1	ENST00000513147	GENCODE	intergenic	1.143	0.0335751	0.924561	2.17851e-06
1534	NT5C3	NM_001166118	RefSeq	1.65095	0.0334881	RP11-21I10.2	ENST00000514608	GENCODE	intergenic	1.674	0.00364617	0.922807	1.84351e-06
1535	NT5C3	NM_001166118	RefSeq	1.65095	0.0334881	LRRC37BP1	ENST00000431308	GENCODE	intergenic	1.452	0.0104239	0.922807	1.84351e-06
1536	NT5C3	NM_001166118	RefSeq	1.65095	0.0334881	OSTCP1	ENST00000455507	pseudogene		1.432	0.0226269	0.907018	0
1537	NT5C3	NM_001166118	RefSeq	1.65095	0.0334881	SPIN3	NR_027139	RefSeq	exon sense-overlapping	1.381	0.00546782	0.901754	0
1538	NUDCD2	NM_145266	RefSeq	1.00597	0.0196974	RP11-33B1.1	ENST00000513147	GENCODE	intergenic	1.143	0.0335751	0.938596	4.57515e-06
1539	NUDT21	NM_007006	RefSeq	2.35976	1.05e-11	XLOC_007604	TCONS_00016212	LincRNAs identified by Cabili et al	intergenic	1.377	0.000307589	0.912281	0
1540	NUFIP1	NM_012345	RefSeq	1.6112	0.0319697	RPL23AP82	uc010hbj.3	UCSC_knowngene	bidirectional	1.152	0.0483809	0.942105	5.08699e-06
1541	NUFIP1	NM_012345	RefSeq	1.6112	0.0319697	AC002055.4	ENST00000467796	GENCODE	intronic antisense	1.179	0.0439461	0.933333	3.73951e-06
1542	NUFIP1	NM_012345	RefSeq	1.6112	0.0319697	GAS5	ENST00000436656	GENCODE	bidirectional	2.564	1.07e-05	0.903509	0
1543	NUP37	NM_024057	RefSeq	2.42302	2.91e-06	MTHFS	NR_037654	RefSeq	exon sense-overlapping	1.246	0.0349073	0.945614	5.56152e-06
1544	NUP37	NM_024057	RefSeq	2.42302	2.91e-06	PMS2P3	ENST00000430602	GENCODE	intergenic	1.655	0.000877269	0.94386	5.32896e-06
1545	NUP37	NM_024057	RefSeq	2.42302	2.91e-06	RP3-369A17.4	ENST00000423504	GENCODE	intergenic	1.508	0.00379666	0.915789	4.40065e-07
1546	NUP88	NM_002532	RefSeq	1.48924	7.37e-08	KB-1836B5.1	ENST00000563059	GENCODE	intergenic	2.481	3.21e-05	0.910526	0
1547	NXT1	NM_013248	RefSeq	2.43473	0.000312758	RP11-114H24.4	ENST00000568184	GENCODE	intergenic	1.482	0.0225012	0.942105	5.08699e-06
1548	NXT1	NM_013248	RefSeq	2.43473	0.000312758	AK056135	uc002zkv.3	UCSC_knowngene	intergenic	1.52	0.00264007	0.910526	0
1549	NXT1	NM_013248	RefSeq	2.43473	0.000312758	CHEK2P2	ENST00000566448	GENCODE	intergenic	1.955	0.0112902	0.903509	0
1550	OIP5	ENST00000220514	GENCODE	4.34883	4.66e-08	SNHG10	NR_001459	RefSeq	natural antisense	1.831	9.14e-05	0.936842	4.30551e-06
1551	OSBPL9	NM_148907	RefSeq	1.12352	0.04292	AK130481	uc003fap.1	UCSC_knowngene	exon sense-overlapping	1.651	0.029772	0.907018	0
1552	OSGEPL1	NM_022353	RefSeq	1.22202	0.0285736	SPIN3	NR_027139	RefSeq	exon sense-overlapping	1.381	0.00546782	0.936842	4.30551e-06
1553	OSGEPL1	NM_022353	RefSeq	1.22202	0.0285736	LRRC37BP1	ENST00000431308	GENCODE	intergenic	1.452	0.0104239	0.929825	3.13914e-06
1554	OSGEPL1	NM_022353	RefSeq	1.22202	0.0285736	CTC-462L7.1	ENST00000565472	GENCODE	intergenic	1.107	0.0237114	0.924561	2.17851e-06
1555	OSGEPL1	NM_022353	RefSeq	1.22202	0.0285736	AK130481	uc003fap.1	UCSC_knowngene	exon sense-overlapping	1.651	0.029772	0.922807	1.84351e-06
1556	OSGEPL1	NM_022353	RefSeq	1.22202	0.0285736	CTD-2119F7.2	ENST00000565308	pseudogene		2.239	0.0223563	0.917544	7.99524e-07
1557	OSGIN2	NM_004337	RefSeq	1.78655	0.0176475	CSNK1A1P1	ENST00000563423	pseudogene		1.869	0.0459701	0.922807	1.84351e-06
1558	OSGIN2	NM_004337	RefSeq	1.78655	0.0176475	GCFC1	NR_027873	RefSeq	exon sense-overlapping	1.091	0.0486799	0.919298	1.15358e-06
1559	OSGIN2	NM_004337	RefSeq	1.78655	0.0176475	LRRC37BP1	ENST00000431308	GENCODE	intergenic	1.452	0.0104239	0.912281	0
1560	OSGIN2	NM_004337	RefSeq	1.78655	0.0176475	LOC100505702	NR_038304	RefSeq	intergenic	1.61	0.0351079	0.907018	0
1561	OSGIN2	NM_004337	RefSeq	1.78655	0.0176475	RP11-201P10.3	ENST00000569828	GENCODE	intergenic	1.769	0.0165196	0.901754	0
1562	OVCA2	ENST00000263084	GENCODE	1.00189	0.00118362	RP11-43F13.1	ENST00000502273	pseudogene		1.12	0.00880666	0.910526	0
1563	OXNAD1	NM_138381	RefSeq	1.05096	0.00323387	RP11-161H23.5	ENST00000550468	GENCODE	natural antisense	1.737	0.000133452	0.905263	0
1564	OXNAD1	NM_138381	RefSeq	1.05096	0.00323387	RP11-148G20.1	ENST00000421275	GENCODE	intronic antisense	1.483	0.00106673	0.903509	0
1565	OXNAD1	NM_138381	RefSeq	1.05096	0.00323387	RP11-664I21.5	ENST00000524453	GENCODE	natural antisense	1.521	0.00215805	0.903509	0
1566	OXSM	NM_001145391	RefSeq	1.16005	0.0303743	PMS2P3	ENST00000430602	GENCODE	intergenic	1.655	0.000877269	0.921053	1.50172e-06
1567	OXSM	NM_001145391	RefSeq	1.16005	0.0303743	RP1-65J11.1	ENST00000438790	GENCODE	intergenic	2.248	0.000214284	0.917544	7.99524e-07
1568	OXSM	NM_017897	RefSeq	1.3562	0.00182874	RP11-201P10.3	ENST00000569828	GENCODE	intergenic	1.769	0.0165196	0.910526	0
1569	OXSM	NM_017897	RefSeq	1.3562	0.00182874	LOC100505702	NR_038304	RefSeq	intergenic	1.61	0.0351079	0.903509	0
1570	OXSM	NM_017897	RefSeq	1.3562	0.00182874	CSNK1A1P1	ENST00000563423	pseudogene		1.869	0.0459701	0.903509	0
1571	OXSM	NM_001145391	RefSeq	1.16005	0.0303743	PMS2P5	uc010lbw.2	UCSC_knowngene	intergenic	1.665	0.000884452	0.903509	0
1572	P4HA1	NM_001017962	RefSeq	1.11252	0.00978695	RP11-201P10.3	ENST00000569828	GENCODE	intergenic	1.769	0.0165196	0.968421	7.72638e-06
1573	P4HA1	NM_001142596	RefSeq	1.89593	0.00775745	RP11-201P10.3	ENST00000569828	GENCODE	intergenic	1.769	0.0165196	0.942105	5.08699e-06
1574	P4HA1	NM_001017962	RefSeq	1.11252	0.00978695	CSNK1A1P1	ENST00000563423	pseudogene		1.869	0.0459701	0.940351	4.83569e-06
1575	P4HA1	NM_001017962	RefSeq	1.11252	0.00978695	OSTCP1	ENST00000455507	pseudogene		1.432	0.0226269	0.919298	1.15358e-06
1576	P4HA1	NM_001142596	RefSeq	1.89593	0.00775745	CSNK1A1P1	ENST00000563423	pseudogene		1.869	0.0459701	0.912281	0
1577	P4HA1	NM_001017962	RefSeq	1.11252	0.00978695	AK299501	uc003hxs.3	UCSC_knowngene	exon sense-overlapping	1.727	0.010777	0.907018	0
1578	P4HA1	NM_001017962	RefSeq	1.11252	0.00978695	CCT6P3	ENST00000426828	GENCODE	intergenic	1.964	0.0294433	0.905263	0
1579	PABPC4	NM_003819	RefSeq	1.06074	0.0494238	CTD-2119F7.2	ENST00000565308	pseudogene		2.239	0.0223563	0.949123	5.99822e-06
1580	PABPC4	NM_003819	RefSeq	1.06074	0.0494238	OSTCP1	ENST00000455507	pseudogene		1.432	0.0226269	0.945614	5.56152e-06
1581	PABPC4	NM_003819	RefSeq	1.06074	0.0494238	LSM5	NR_024466	RefSeq	exon sense-overlapping	1.597	0.00776019	0.919298	1.15358e-06
1582	PABPC4	NM_003819	RefSeq	1.06074	0.0494238	CSNK1A1P1	ENST00000563423	pseudogene		1.869	0.0459701	0.917544	7.99524e-07
1583	PABPC4	NM_003819	RefSeq	1.06074	0.0494238	HLA-J	ENST00000494367	pseudogene		1.966	0.029671	0.912281	0
1584	PABPC4	NM_003819	RefSeq	1.06074	0.0494238	EFHC1	NR_033327	RefSeq	exon sense-overlapping	1.699	0.0123967	0.907018	0
1585	PABPC4	NM_003819	RefSeq	1.06074	0.0494238	AK130481	uc003fap.1	UCSC_knowngene	exon sense-overlapping	1.651	0.029772	0.905263	0
1586	PABPC4	NM_003819	RefSeq	1.06074	0.0494238	AK310094	uc022bty.1	UCSC_knowngene	exon sense-overlapping	1.725	0.0448776	0.903509	0
1587	PABPC4	NM_003819	RefSeq	1.06074	0.0494238	RP11-21I10.2	ENST00000514608	GENCODE	intergenic	1.674	0.00364617	0.901754	0
1588	PACRGL	NM_145048	RefSeq	1.40611	0.000351431	CSNK1A1P1	ENST00000563423	pseudogene		1.869	0.0459701	0.921053	1.50172e-06
1589	PACRGL	NM_145048	RefSeq	1.40611	0.000351431	RP11-201P10.3	ENST00000569828	GENCODE	intergenic	1.769	0.0165196	0.908772	0
1590	PACSIN2	NM_001184970	RefSeq	1.58047	0.00968105	OSTCP1	ENST00000455507	pseudogene		1.432	0.0226269	0.933333	3.73951e-06
1591	PACSIN2	NM_001184970	RefSeq	1.58047	0.00968105	CSNK1A1P1	ENST00000563423	pseudogene		1.869	0.0459701	0.931579	3.44351e-06
1592	PACSIN2	NM_001184970	RefSeq	1.58047	0.00968105	AK299501	uc003hxs.3	UCSC_knowngene	exon sense-overlapping	1.727	0.010777	0.919298	1.15358e-06
1593	PACSIN2	NM_001184970	RefSeq	1.58047	0.00968105	RP11-201P10.3	ENST00000569828	GENCODE	intergenic	1.769	0.0165196	0.908772	0
1594	PACSIN2	NM_001184970	RefSeq	1.58047	0.00968105	CR933660	uc003bny.3	UCSC_knowngene	intergenic	1.073	0.0488409	0.901754	0
1595	PAICS	ENST00000264221	GENCODE	2.72173	0.00239564	CSNK1A1P1	ENST00000563423	pseudogene		1.869	0.0459701	0.959649	7.08034e-06
1596	PAICS	ENST00000264221	GENCODE	2.72173	0.00239564	CCT6P3	ENST00000426828	GENCODE	intergenic	1.964	0.0294433	0.949123	5.99822e-06
1597	PAICS	ENST00000264221	GENCODE	2.72173	0.00239564	AK130481	uc003fap.1	UCSC_knowngene	exon sense-overlapping	1.651	0.029772	0.940351	4.83569e-06
1598	PAICS	NM_001079525	RefSeq	1.99084	0.0078261	AK056135	uc001vvv.1	UCSC_knowngene	intergenic	1.687	0.00187056	0.935088	4.02691e-06
1599	PAICS	NM_001079525	RefSeq	1.99084	0.0078261	AK056135	uc002zkv.3	UCSC_knowngene	intergenic	1.52	0.00264007	0.926316	2.50634e-06
1600	PAICS	ENST00000264221	GENCODE	2.72173	0.00239564	RP11-201P10.3	ENST00000569828	GENCODE	intergenic	1.769	0.0165196	0.914035	7.57378e-08
1601	PAICS	ENST00000264221	GENCODE	2.72173	0.00239564	AK299501	uc003hxs.3	UCSC_knowngene	exon sense-overlapping	1.727	0.010777	0.914035	7.57378e-08
1602	PAICS	ENST00000264221	GENCODE	2.72173	0.00239564	CTD-2119F7.2	ENST00000565308	pseudogene		2.239	0.0223563	0.914035	7.57378e-08
1603	PAICS	ENST00000264221	GENCODE	2.72173	0.00239564	LRRC37BP1	ENST00000431308	GENCODE	intergenic	1.452	0.0104239	0.908772	0
1604	PAICS	NM_001079525	RefSeq	1.99084	0.0078261	LOC440288	NR_038449	RefSeq	bidirectional	1.186	0.0176087	0.908772	0
1605	PAICS	ENST00000264221	GENCODE	2.72173	0.00239564	EFHC1	NR_033327	RefSeq	exon sense-overlapping	1.699	0.0123967	0.907018	0
1606	PAICS	ENST00000264221	GENCODE	2.72173	0.00239564	RP11-33B1.1	ENST00000513147	GENCODE	intergenic	1.143	0.0335751	0.905263	0
1607	PAICS	ENST00000264221	GENCODE	2.72173	0.00239564	OSTCP1	ENST00000455507	pseudogene		1.432	0.0226269	0.905263	0
1608	PAICS	ENST00000264221	GENCODE	2.72173	0.00239564	AK056135	uc001vvv.1	UCSC_knowngene	intergenic	1.687	0.00187056	0.905263	0
1609	PAICS	NM_001079525	RefSeq	1.99084	0.0078261	CCT6P3	ENST00000426828	GENCODE	intergenic	1.964	0.0294433	0.903509	0
1610	PAICS	NM_001079525	RefSeq	1.99084	0.0078261	LYRM2	NR_028495	RefSeq	exon sense-overlapping	1.126	0.00721283	0.901754	0
1611	PAIP2	NM_001033112	RefSeq	1.14169	0.0320751	CSNK1A1P1	ENST00000563423	pseudogene		1.869	0.0459701	0.973684	8.00775e-06
1612	PAIP2	NM_001033112	RefSeq	1.14169	0.0320751	LRRC37BP1	ENST00000431308	GENCODE	intergenic	1.452	0.0104239	0.957895	6.92358e-06
1613	PAIP2	NM_001033112	RefSeq	1.14169	0.0320751	AK130481	uc003fap.1	UCSC_knowngene	exon sense-overlapping	1.651	0.029772	0.952632	6.39684e-06
1614	PAIP2	NM_001033112	RefSeq	1.14169	0.0320751	RP11-201P10.3	ENST00000569828	GENCODE	intergenic	1.769	0.0165196	0.947368	5.78462e-06
1615	PAIP2	NM_001033112	RefSeq	1.14169	0.0320751	CTD-2119F7.2	ENST00000565308	pseudogene		2.239	0.0223563	0.947368	5.78462e-06
1616	PAIP2	NM_001033112	RefSeq	1.14169	0.0320751	CCT6P3	ENST00000426828	GENCODE	intergenic	1.964	0.0294433	0.947368	5.78462e-06
1617	PAIP2	NM_001033112	RefSeq	1.14169	0.0320751	OSTCP1	ENST00000455507	pseudogene		1.432	0.0226269	0.940351	4.83569e-06
1618	PAIP2	NM_001033112	RefSeq	1.14169	0.0320751	RP11-33B1.1	ENST00000513147	GENCODE	intergenic	1.143	0.0335751	0.940351	4.83569e-06
1619	PAIP2	NM_001033112	RefSeq	1.14169	0.0320751	SPIN3	NR_027139	RefSeq	exon sense-overlapping	1.381	0.00546782	0.938596	4.57515e-06
1620	PAIP2	NM_001033112	RefSeq	1.14169	0.0320751	LOC100505702	NR_038304	RefSeq	intergenic	1.61	0.0351079	0.926316	2.50634e-06
1621	PAIP2	NM_001033112	RefSeq	1.14169	0.0320751	CR933660	uc003bny.3	UCSC_knowngene	intergenic	1.073	0.0488409	0.914035	7.57378e-08
1622	PAIP2	NM_001033112	RefSeq	1.14169	0.0320751	RP11-21I10.2	ENST00000514608	GENCODE	intergenic	1.674	0.00364617	0.910526	0
1623	PAIP2	NM_001033112	RefSeq	1.14169	0.0320751	AK299501	uc003hxs.3	UCSC_knowngene	exon sense-overlapping	1.727	0.010777	0.908772	0
1624	PAIP2	NM_001033112	RefSeq	1.14169	0.0320751	EFHC1	NR_033327	RefSeq	exon sense-overlapping	1.699	0.0123967	0.903509	0
1625	PAIP2	NM_001033112	RefSeq	1.14169	0.0320751	GCFC1	NR_027873	RefSeq	exon sense-overlapping	1.091	0.0486799	0.903509	0
1626	PAK1	NM_001128620	RefSeq	1.24471	0.024945	MTHFS	NR_037654	RefSeq	exon sense-overlapping	1.246	0.0349073	0.940351	4.83569e-06
1627	PAK1IP1	NM_017906	RefSeq	1.41195	0.00201203	RP11-463M16.4	ENST00000504438	pseudogene		1.561	0.00128965	0.938596	4.57515e-06
1628	PAK1IP1	NM_017906	RefSeq	1.41195	0.00201203	RP11-463M16.4	ENST00000508743	GENCODE	intronic antisense	1.544	0.00214067	0.929825	3.13914e-06
1629	PAK1IP1	NM_017906	RefSeq	1.41195	0.00201203	GCFC1	NR_027873	RefSeq	exon sense-overlapping	1.091	0.0486799	0.910526	0
1630	PARD3	NM_001184794	RefSeq	2.09588	3.76e-08	RP3-405J10.3	ENST00000552061	GENCODE	intron sense-overlapping	2.308	0.000296407	0.912281	0
1631	PARD3	ENST00000340077	GENCODE	2.01825	1.73e-07	RP3-405J10.3	ENST00000552061	GENCODE	intron sense-overlapping	2.308	0.000296407	0.907018	0
1632	PARVA	NM_018222	RefSeq	1.23073	0.00628209	RP11-877E17.2	ENST00000502069	GENCODE	intronic antisense	1.26	0.022967	0.914035	7.57378e-08
1633	PARVA	NM_018222	RefSeq	1.23073	0.00628209	MTHFS	NR_037654	RefSeq	exon sense-overlapping	1.246	0.0349073	0.910526	0
1634	PARVA	NM_018222	RefSeq	1.23073	0.00628209	AB231723	uc001piq.1	UCSC_knowngene	intron sense-overlapping	1.583	0.0151876	0.905263	0
1635	PARVG	NM_001137605	RefSeq	1.85882	0.0159603	NCF1B	ENST00000423083	GENCODE	intergenic	1.042	0.00047889	0.929825	3.13914e-06
1636	PCBD2	NM_032151	RefSeq	2.0025	4.68e-07	SMAD5-AS1	NR_026763	RefSeq	intronic antisense	1.662	0.000132504	0.914035	7.57378e-08
1637	PCBD2	NM_032151	RefSeq	2.0025	4.68e-07	XLOC_007604	TCONS_00016212	LincRNAs identified by Cabili et al	intergenic	1.377	0.000307589	0.901754	0
1638	PCBP2	NM_005016	RefSeq	1.13284	0.0308599	CTD-2119F7.2	ENST00000565308	pseudogene		2.239	0.0223563	0.945614	5.56152e-06
1639	PCBP2	NM_005016	RefSeq	1.13284	0.0308599	AK130481	uc003fap.1	UCSC_knowngene	exon sense-overlapping	1.651	0.029772	0.92807	2.82666e-06
1640	PCBP2	NM_005016	RefSeq	1.13284	0.0308599	RP11-21I10.2	ENST00000514608	GENCODE	intergenic	1.674	0.00364617	0.926316	2.50634e-06
1641	PCBP2	NM_001098620	RefSeq	1.32287	0.00281988	RP11-21I10.2	ENST00000514608	GENCODE	intergenic	1.674	0.00364617	0.926316	2.50634e-06
1642	PCBP2	NM_001098620	RefSeq	1.32287	0.00281988	CCT6P3	ENST00000426828	GENCODE	intergenic	1.964	0.0294433	0.917544	7.99524e-07
1643	PCBP2	NM_001098620	RefSeq	1.32287	0.00281988	CSNK1A1P1	ENST00000563423	pseudogene		1.869	0.0459701	0.914035	7.57378e-08
1644	PCBP2	NM_005016	RefSeq	1.13284	0.0308599	OSTCP1	ENST00000455507	pseudogene		1.432	0.0226269	0.914035	7.57378e-08
1645	PCBP2	NM_001098620	RefSeq	1.32287	0.00281988	CTD-2119F7.2	ENST00000565308	pseudogene		2.239	0.0223563	0.912281	0
1646	PCBP2	NM_031989	RefSeq	1.54844	0.00248331	CTD-2119F7.2	ENST00000565308	pseudogene		2.239	0.0223563	0.908772	0
1647	PCBP2	NM_001098620	RefSeq	1.32287	0.00281988	AK130481	uc003fap.1	UCSC_knowngene	exon sense-overlapping	1.651	0.029772	0.908772	0
1648	PCBP2	NM_005016	RefSeq	1.13284	0.0308599	CSNK1A1P1	ENST00000563423	pseudogene		1.869	0.0459701	0.903509	0
1649	PCBP2	NM_005016	RefSeq	1.13284	0.0308599	HLA-J	ENST00000494367	pseudogene		1.966	0.029671	0.901754	0
1650	PCBP2	NM_031989	RefSeq	1.54844	0.00248331	RP11-21I10.2	ENST00000514608	GENCODE	intergenic	1.674	0.00364617	0.901754	0
1651	PCGF1	NM_032673	RefSeq	1.02995	0.0293568	RP9P	ENST00000450133	pseudogene		2.025	0.000785204	0.914035	7.57378e-08
1652	PCNP	NM_020357	RefSeq	2.53795	1.66e-06	XLOC_012980	TCONS_00026907	LincRNAs identified by Cabili et al	intergenic	1.906	6.88e-06	0.905263	0
1653	PCOLCE2	NM_013363	RefSeq	2.35528	0.0130145	XLOC_012980	TCONS_00026907	LincRNAs identified by Cabili et al	intergenic	1.906	6.88e-06	0.908772	0
1654	PDE9A	NM_001001568	RefSeq	1.50408	0.0227641	AK299501	uc003hxs.3	UCSC_knowngene	exon sense-overlapping	1.727	0.010777	0.908772	0
1655	PEMT	NM_148172	RefSeq	1.42081	0.00197066	LOC440288	NR_038449	RefSeq	bidirectional	1.186	0.0176087	0.910526	0
1656	PEX13	NM_002618	RefSeq	1.42428	0.0105185	PMS2P3	ENST00000430602	GENCODE	intergenic	1.655	0.000877269	0.935088	4.02691e-06
1657	PEX13	NM_002618	RefSeq	1.42428	0.0105185	MTHFS	NR_037654	RefSeq	exon sense-overlapping	1.246	0.0349073	0.92807	2.82666e-06
1658	PEX13	NM_002618	RefSeq	1.42428	0.0105185	PMS2P5	uc010lbw.2	UCSC_knowngene	intergenic	1.665	0.000884452	0.922807	1.84351e-06
1659	PFN1	NM_005022	RefSeq	1.94209	0.003792	OSTCP1	ENST00000455507	pseudogene		1.432	0.0226269	0.973684	8.00775e-06
1660	PFN1	NM_005022	RefSeq	1.94209	0.003792	AK310094	uc022bty.1	UCSC_knowngene	exon sense-overlapping	1.725	0.0448776	0.952632	6.39684e-06
1661	PFN1	NM_005022	RefSeq	1.94209	0.003792	RP11-201P10.3	ENST00000569828	GENCODE	intergenic	1.769	0.0165196	0.942105	5.08699e-06
1662	PFN1	NM_005022	RefSeq	1.94209	0.003792	CSNK1A1P1	ENST00000563423	pseudogene		1.869	0.0459701	0.933333	3.73951e-06
1663	PFN1	NM_005022	RefSeq	1.94209	0.003792	CTD-2119F7.2	ENST00000565308	pseudogene		2.239	0.0223563	0.924561	2.17851e-06
1664	PFN1	NM_005022	RefSeq	1.94209	0.003792	RP1-59D14.6	ENST00000575402	GENCODE	intron sense-overlapping	1.851	0.000853068	0.919298	1.15358e-06
1665	PFN1	NM_005022	RefSeq	1.94209	0.003792	AK130481	uc003fap.1	UCSC_knowngene	exon sense-overlapping	1.651	0.029772	0.917544	7.99524e-07
1666	PFN1	NM_005022	RefSeq	1.94209	0.003792	CCT6P3	ENST00000426828	GENCODE	intergenic	1.964	0.0294433	0.915789	4.40065e-07
1667	PFN1	NM_005022	RefSeq	1.94209	0.003792	HLA-J	ENST00000494367	pseudogene		1.966	0.029671	0.905263	0
1668	PGAP1	NM_024989	RefSeq	1.84062	0.00576747	RP11-472B18.1	ENST00000513652	GENCODE	intergenic	1.151	0.0267206	0.907018	0
1669	PIGF	NM_173074	RefSeq	1.32748	0.00358859	MTHFS	NR_037654	RefSeq	exon sense-overlapping	1.246	0.0349073	0.942105	5.08699e-06
1670	PIGF	NM_173074	RefSeq	1.32748	0.00358859	FAM86C2P	ENST00000528684	pseudogene		1.87	6.41e-05	0.933333	3.73951e-06
1671	PIGF	NM_173074	RefSeq	1.32748	0.00358859	RP11-877E17.2	ENST00000502069	GENCODE	intronic antisense	1.26	0.022967	0.919298	1.15358e-06
1672	PINLYP	NM_001193622	RefSeq	1.42943	0.00299143	RP11-195E11.2	ENST00000414515	GENCODE	intronic antisense	1.533	0.00504628	0.912281	0
1673	PKNOX1	NM_004571	RefSeq	1.00826	0.00019965	RP3-436N22.3	ENST00000431459	GENCODE	intronic antisense	1.435	0.00236956	0.92807	2.82666e-06
1674	PKNOX1	NM_004571	RefSeq	1.00826	0.00019965	RP4-630A11.3	ENST00000429871	GENCODE	intron sense-overlapping	1.202	0.0106591	0.926316	2.50634e-06
1675	PKNOX1	NM_004571	RefSeq	1.00826	0.00019965	XLOC_010951	TCONS_00022649	LincRNAs identified by Cabili et al	intergenic	1.52	0.0232712	0.910526	0
1676	PKNOX1	NM_004571	RefSeq	1.00826	0.00019965	RP11-507B12.1	ENST00000559590	GENCODE	intergenic	1.215	0.0351348	0.908772	0
1677	PLA2G4F	NM_213600	RefSeq	1.28036	0.0020709	XLOC_013666	TCONS_00028324	LincRNAs identified by Cabili et al	intergenic	1.31	0.0247617	0.901754	0
1678	PLAU	NM_002658	RefSeq	1.24446	0.048563	XLOC_004923	TCONS_00010401	LincRNAs identified by Cabili et al	intergenic	1.118	0.0229651	0.907018	0
1679	PLAUR	NM_002659	RefSeq	3.21499	2.98e-06	CD58	NR_026665	RefSeq	exon sense-overlapping	2.3	0.000349004	0.907018	0
1680	PLEK2	NM_016445	RefSeq	4.14293	3.46e-08	CTD-2026G22.1	ENST00000529081	GENCODE	intergenic	4.42	7.11e-06	0.908772	0
1681	PLRG1	NM_002669	RefSeq	1.57994	0.0494861	LSM5	NR_024466	RefSeq	exon sense-overlapping	1.597	0.00776019	0.924561	2.17851e-06
1682	PMCH	NM_002674	RefSeq	1.17329	0.00101661	PMCHL2	ENST00000457791	pseudogene		2.617	0.000248724	0.936842	4.30551e-06
1683	PML	NM_033246	RefSeq	1.46018	0.00280673	OSTCP1	ENST00000455507	pseudogene		1.432	0.0226269	0.92807	2.82666e-06
1684	PML	NM_033246	RefSeq	1.46018	0.00280673	RP11-201P10.3	ENST00000569828	GENCODE	intergenic	1.769	0.0165196	0.903509	0
1685	PNN	NM_002687	RefSeq	1.55611	0.00242355	SCFD1	NR_047546	RefSeq	exon sense-overlapping	2.232	0.00118365	0.926316	2.50634e-06
1686	PNO1	NM_020143	RefSeq	1.5916	0.000303486	PMS2P3	ENST00000430602	GENCODE	intergenic	1.655	0.000877269	0.942105	5.08699e-06
1687	PNO1	NM_020143	RefSeq	1.5916	0.000303486	PMS2P5	uc010lbw.2	UCSC_knowngene	intergenic	1.665	0.000884452	0.938596	4.57515e-06
1688	PNO1	NM_020143	RefSeq	1.5916	0.000303486	MTHFS	NR_037654	RefSeq	exon sense-overlapping	1.246	0.0349073	0.903509	0
1689	PNP	NM_000270	RefSeq	1.86254	0.017433	CCT6P3	ENST00000426828	GENCODE	intergenic	1.964	0.0294433	0.915789	4.40065e-07
1690	PNP	NM_000270	RefSeq	1.86254	0.017433	RP11-201P10.3	ENST00000569828	GENCODE	intergenic	1.769	0.0165196	0.907018	0
1691	PNP	NM_000270	RefSeq	1.86254	0.017433	AK056135	uc001vvv.1	UCSC_knowngene	intergenic	1.687	0.00187056	0.901754	0
1692	POLG2	NM_007215	RefSeq	1.73473	0.00530299	SNHG12	ENST00000464115	GENCODE	intergenic	1.283	0.0107983	0.949123	5.99822e-06
1693	POLG2	NM_007215	RefSeq	1.73473	0.00530299	CSNK1A1P1	ENST00000563423	pseudogene		1.869	0.0459701	0.914035	7.57378e-08
1694	POLR1D	NM_152705	RefSeq	1.1634	0.00246446	MTHFS	NR_037654	RefSeq	exon sense-overlapping	1.246	0.0349073	0.935088	4.02691e-06
1695	POLR1E	NM_022490	RefSeq	1.01727	0.0307321	SPIN3	NR_027139	RefSeq	exon sense-overlapping	1.381	0.00546782	0.919298	1.15358e-06
1696	POLR1E	NM_022490	RefSeq	1.01727	0.0307321	SNHG12	ENST00000464115	GENCODE	intergenic	1.283	0.0107983	0.905263	0
1697	POLR1E	NM_022490	RefSeq	1.01727	0.0307321	CSNK1A1P1	ENST00000563423	pseudogene		1.869	0.0459701	0.903509	0
1698	POLR2H	ENST00000296223	GENCODE	1.85339	0.00192104	RPL23AP82	uc010hbj.3	UCSC_knowngene	bidirectional	1.152	0.0483809	0.917544	7.99524e-07
1699	POLR2H	ENST00000296223	GENCODE	1.85339	0.00192104	AC002055.4	ENST00000467796	GENCODE	intronic antisense	1.179	0.0439461	0.915789	4.40065e-07
1700	POLR2H	ENST00000296223	GENCODE	1.85339	0.00192104	CR933660	uc003bny.3	UCSC_knowngene	intergenic	1.073	0.0488409	0.907018	0
1701	POLR3C	ENST00000334163	GENCODE	1.1786	6.26e-05	XLOC_007326	TCONS_00016565	LincRNAs identified by Cabili et al	intergenic	1.821	0.0101494	0.926316	2.50634e-06
1702	POLR3C	ENST00000334163	GENCODE	1.1786	6.26e-05	RP11-148G20.1	ENST00000421275	GENCODE	intronic antisense	1.483	0.00106673	0.919298	1.15358e-06
1703	POLR3C	ENST00000334163	GENCODE	1.1786	6.26e-05	XLOC_004693	TCONS_00010227	LincRNAs identified by Cabili et al	intergenic	1.018	0.00948543	0.919298	1.15358e-06
1704	POLR3C	ENST00000334163	GENCODE	1.1786	6.26e-05	XLOC_010951	TCONS_00022649	LincRNAs identified by Cabili et al	intergenic	1.52	0.0232712	0.917544	7.99524e-07
1705	POLR3C	ENST00000334163	GENCODE	1.1786	6.26e-05		AY927632	RNAdb	intergenic	1.014	0.0198626	0.912281	0
1706	POLR3C	ENST00000334163	GENCODE	1.1786	6.26e-05	XLOC_006904	TCONS_00014836	LincRNAs identified by Cabili et al	intergenic	2.137	2.57e-06	0.908772	0
1707	POLR3C	ENST00000334163	GENCODE	1.1786	6.26e-05	XLOC_003784	TCONS_00008936	LincRNAs identified by Cabili et al	intergenic	1.589	0.00835303	0.908772	0
1708	POLR3C	ENST00000334163	GENCODE	1.1786	6.26e-05	AC113189.5	ENST00000417897	GENCODE	natural antisense	1.15	0.00471554	0.905263	0
1709	POLR3C	ENST00000334163	GENCODE	1.1786	6.26e-05	RP11-358L4.1	ENST00000561560	GENCODE	intergenic	2.827	3.99e-06	0.903509	0
1710	POSTN	NM_001135934	RefSeq	3.84198	0.00584609	RP11-1143G9.4	ENST00000548900	GENCODE	natural antisense	3.025	3.81e-05	0.912281	0
1711	PPHLN1	NM_201439	RefSeq	1.35129	0.0470431	CSNK1A1P1	ENST00000563423	pseudogene		1.869	0.0459701	0.947368	5.78462e-06
1712	PPHLN1	NM_201439	RefSeq	1.35129	0.0470431	LRRC37BP1	ENST00000431308	GENCODE	intergenic	1.452	0.0104239	0.945614	5.56152e-06
1713	PPHLN1	NM_201439	RefSeq	1.35129	0.0470431	RP11-33B1.1	ENST00000513147	GENCODE	intergenic	1.143	0.0335751	0.926316	2.50634e-06
1714	PPHLN1	NM_201439	RefSeq	1.35129	0.0470431	AK130481	uc003fap.1	UCSC_knowngene	exon sense-overlapping	1.651	0.029772	0.919298	1.15358e-06
1715	PPHLN1	NM_201439	RefSeq	1.35129	0.0470431	GCFC1	NR_027873	RefSeq	exon sense-overlapping	1.091	0.0486799	0.914035	7.57378e-08
1716	PPHLN1	NM_201439	RefSeq	1.35129	0.0470431	CTD-2119F7.2	ENST00000565308	pseudogene		2.239	0.0223563	0.908772	0
1717	PPHLN1	NM_201439	RefSeq	1.35129	0.0470431	OSTCP1	ENST00000455507	pseudogene		1.432	0.0226269	0.907018	0
1718	PPHLN1	NM_201439	RefSeq	1.35129	0.0470431	RP11-201P10.3	ENST00000569828	GENCODE	intergenic	1.769	0.0165196	0.907018	0
1719	PPIC	NM_000943	RefSeq	3.11571	1.92e-05	XLOC_007486	TCONS_00016095	LincRNAs identified by Cabili et al	intergenic	1.153	0.0238849	0.912281	0
1720	PPP2R5D	NM_180976	RefSeq	1.8677	0.00729811	CTA-109P11.1	ENST00000450247	GENCODE	intergenic	1.529	0.0240218	0.910526	0
1721	PRC1	ENST00000361919	GENCODE	2.33888	0.0148449	AK130481	uc003fap.1	UCSC_knowngene	exon sense-overlapping	1.651	0.029772	0.94386	5.32896e-06
1722	PRC1	NM_003981	RefSeq	2.6725	0.00562147	AK056135	uc002zkv.3	UCSC_knowngene	intergenic	1.52	0.00264007	0.938596	4.57515e-06
1723	PRC1	ENST00000361919	GENCODE	2.33888	0.0148449	CCT6P3	ENST00000426828	GENCODE	intergenic	1.964	0.0294433	0.917544	7.99524e-07
1724	PRC1	ENST00000361919	GENCODE	2.33888	0.0148449	CTD-2119F7.2	ENST00000565308	pseudogene		2.239	0.0223563	0.915789	4.40065e-07
1725	PRC1	ENST00000361919	GENCODE	2.33888	0.0148449	AK056135	uc002zkv.3	UCSC_knowngene	intergenic	1.52	0.00264007	0.914035	7.57378e-08
1726	PRC1	NM_003981	RefSeq	2.6725	0.00562147	CCT6P3	ENST00000426828	GENCODE	intergenic	1.964	0.0294433	0.907018	0
1727	PRC1	NM_003981	RefSeq	2.6725	0.00562147	LOC440288	NR_038449	RefSeq	bidirectional	1.186	0.0176087	0.907018	0
1728	PRKRA	NM_001139518	RefSeq	1.21579	0.0193126	CSNK1A1P1	ENST00000563423	pseudogene		1.869	0.0459701	0.973684	8.00775e-06
1729	PRKRA	NM_001139518	RefSeq	1.21579	0.0193126	RP11-201P10.3	ENST00000569828	GENCODE	intergenic	1.769	0.0165196	0.947368	5.78462e-06
1730	PRKRA	NM_001139518	RefSeq	1.21579	0.0193126	CCT6P3	ENST00000426828	GENCODE	intergenic	1.964	0.0294433	0.936842	4.30551e-06
1731	PRKRA	NM_001139518	RefSeq	1.21579	0.0193126	OSTCP1	ENST00000455507	pseudogene		1.432	0.0226269	0.935088	4.02691e-06
1732	PRKRA	NM_001139518	RefSeq	1.21579	0.0193126	CR933660	uc003bny.3	UCSC_knowngene	intergenic	1.073	0.0488409	0.935088	4.02691e-06
1733	PRKRA	NM_001139518	RefSeq	1.21579	0.0193126	RP11-33B1.1	ENST00000513147	GENCODE	intergenic	1.143	0.0335751	0.931579	3.44351e-06
1734	PRKRA	NM_001139518	RefSeq	1.21579	0.0193126	CTD-2119F7.2	ENST00000565308	pseudogene		2.239	0.0223563	0.931579	3.44351e-06
1735	PRKRA	NM_001139518	RefSeq	1.21579	0.0193126	AK130481	uc003fap.1	UCSC_knowngene	exon sense-overlapping	1.651	0.029772	0.929825	3.13914e-06
1736	PRKRA	NM_001139518	RefSeq	1.21579	0.0193126	LRRC37BP1	ENST00000431308	GENCODE	intergenic	1.452	0.0104239	0.929825	3.13914e-06
1737	PRKRA	NM_001139518	RefSeq	1.21579	0.0193126	AK056135	uc001vvv.1	UCSC_knowngene	intergenic	1.687	0.00187056	0.915789	4.40065e-07
1738	PRKRA	NM_001139518	RefSeq	1.21579	0.0193126	RP11-21I10.2	ENST00000514608	GENCODE	intergenic	1.674	0.00364617	0.915789	4.40065e-07
1739	PRKRA	NM_001139518	RefSeq	1.21579	0.0193126	EFHC1	NR_033327	RefSeq	exon sense-overlapping	1.699	0.0123967	0.914035	7.57378e-08
1740	PRKRA	NM_001139518	RefSeq	1.21579	0.0193126	LOC100505702	NR_038304	RefSeq	intergenic	1.61	0.0351079	0.903509	0
1741	PRKRA	NM_001139518	RefSeq	1.21579	0.0193126	AK299501	uc003hxs.3	UCSC_knowngene	exon sense-overlapping	1.727	0.010777	0.901754	0
1742	PRKRA	NM_001139518	RefSeq	1.21579	0.0193126	AK310094	uc022bty.1	UCSC_knowngene	exon sense-overlapping	1.725	0.0448776	0.901754	0
1743	PRKRA	NM_001139518	RefSeq	1.21579	0.0193126	GCFC1	NR_027873	RefSeq	exon sense-overlapping	1.091	0.0486799	0.901754	0
1744	PSMA3	NM_002788	RefSeq	1.58303	0.0373817	AK056135	uc001vvv.1	UCSC_knowngene	intergenic	1.687	0.00187056	0.945614	5.56152e-06
1745	PSMA3	NM_002788	RefSeq	1.58303	0.0373817	CR933660	uc003bny.3	UCSC_knowngene	intergenic	1.073	0.0488409	0.933333	3.73951e-06
1746	PSMA3	NM_002788	RefSeq	1.58303	0.0373817	CSNK1A1P1	ENST00000563423	pseudogene		1.869	0.0459701	0.933333	3.73951e-06
1747	PSMA3	NM_002788	RefSeq	1.58303	0.0373817	RP11-201P10.3	ENST00000569828	GENCODE	intergenic	1.769	0.0165196	0.929825	3.13914e-06
1748	PSMA3	NM_002788	RefSeq	1.58303	0.0373817	AC002055.4	ENST00000467796	GENCODE	intronic antisense	1.179	0.0439461	0.924561	2.17851e-06
1749	PSMA3	NM_002788	RefSeq	1.58303	0.0373817	OSTCP1	ENST00000455507	pseudogene		1.432	0.0226269	0.922807	1.84351e-06
1750	PSMA3	NM_002788	RefSeq	1.58303	0.0373817	RPL23AP82	uc010hbj.3	UCSC_knowngene	bidirectional	1.152	0.0483809	0.910526	0
1751	PSMA4	NM_001102667	RefSeq	1.11309	0.0354828	CSNK1A1P1	ENST00000563423	pseudogene		1.869	0.0459701	0.957895	6.92358e-06
1752	PSMA4	NM_001102667	RefSeq	1.11309	0.0354828	AK299501	uc003hxs.3	UCSC_knowngene	exon sense-overlapping	1.727	0.010777	0.936842	4.30551e-06
1753	PSMA4	NM_001102667	RefSeq	1.11309	0.0354828	RP11-201P10.3	ENST00000569828	GENCODE	intergenic	1.769	0.0165196	0.924561	2.17851e-06
1754	PSMA4	NM_001102667	RefSeq	1.11309	0.0354828	AK056135	uc001vvv.1	UCSC_knowngene	intergenic	1.687	0.00187056	0.919298	1.15358e-06
1755	PSMA4	NM_001102667	RefSeq	1.11309	0.0354828	LOC643837	NR_047522	RefSeq	intergenic	1.513	0.0339313	0.917544	7.99524e-07
1756	PSMA4	NM_001102667	RefSeq	1.11309	0.0354828	AK130481	uc003fap.1	UCSC_knowngene	exon sense-overlapping	1.651	0.029772	0.914035	7.57378e-08
1757	PSMA4	NM_001102667	RefSeq	1.11309	0.0354828	CCT6P3	ENST00000426828	GENCODE	intergenic	1.964	0.0294433	0.903509	0
1758	PSMA5	NM_002790	RefSeq	1.79479	0.0296606	RP11-201P10.3	ENST00000569828	GENCODE	intergenic	1.769	0.0165196	0.959649	7.08034e-06
1759	PSMA5	NM_002790	RefSeq	1.79479	0.0296606	CSNK1A1P1	ENST00000563423	pseudogene		1.869	0.0459701	0.950877	6.20229e-06
1760	PSMA5	NM_002790	RefSeq	1.79479	0.0296606	OSTCP1	ENST00000455507	pseudogene		1.432	0.0226269	0.947368	5.78462e-06
1761	PSMA5	NM_002790	RefSeq	1.79479	0.0296606	AK056135	uc001vvv.1	UCSC_knowngene	intergenic	1.687	0.00187056	0.940351	4.83569e-06
1762	PSMA5	NM_002790	RefSeq	1.79479	0.0296606	AK130481	uc003fap.1	UCSC_knowngene	exon sense-overlapping	1.651	0.029772	0.936842	4.30551e-06
1763	PSMA5	NM_002790	RefSeq	1.79479	0.0296606	CCT6P3	ENST00000426828	GENCODE	intergenic	1.964	0.0294433	0.935088	4.02691e-06
1764	PSMA5	NM_002790	RefSeq	1.79479	0.0296606	AC002055.4	ENST00000467796	GENCODE	intronic antisense	1.179	0.0439461	0.921053	1.50172e-06
1765	PSMA5	NM_002790	RefSeq	1.79479	0.0296606	RPL23AP82	uc010hbj.3	UCSC_knowngene	bidirectional	1.152	0.0483809	0.914035	7.57378e-08
1766	PSMA5	NM_002790	RefSeq	1.79479	0.0296606	RP11-33B1.1	ENST00000513147	GENCODE	intergenic	1.143	0.0335751	0.912281	0
1767	PSMA5	NM_002790	RefSeq	1.79479	0.0296606	CTD-2119F7.2	ENST00000565308	pseudogene		2.239	0.0223563	0.905263	0
1768	PSMA5	NM_002790	RefSeq	1.79479	0.0296606	EFHC1	NR_033327	RefSeq	exon sense-overlapping	1.699	0.0123967	0.901754	0
1769	PSMA7	NM_002792	RefSeq	1.17215	0.000713769	CHEK2P2	ENST00000555186	GENCODE	intergenic	2.191	0.00617784	0.919298	1.15358e-06
1770	PSMA7	NM_002792	RefSeq	1.17215	0.000713769	CHEK2P2	ENST00000566448	GENCODE	intergenic	1.955	0.0112902	0.908772	0
1771	PSMB2	NM_002794	RefSeq	1.38647	0.00732438	OSTCP1	ENST00000455507	pseudogene		1.432	0.0226269	0.947368	5.78462e-06
1772	PSMB2	NM_002794	RefSeq	1.38647	0.00732438	RP11-201P10.3	ENST00000569828	GENCODE	intergenic	1.769	0.0165196	0.935088	4.02691e-06
1773	PSMB2	NM_002794	RefSeq	1.38647	0.00732438	AC002055.4	ENST00000467796	GENCODE	intronic antisense	1.179	0.0439461	0.92807	2.82666e-06
1774	PSMB2	NM_002794	RefSeq	1.38647	0.00732438	AK056135	uc001vvv.1	UCSC_knowngene	intergenic	1.687	0.00187056	0.926316	2.50634e-06
1775	PSMB2	NM_002794	RefSeq	1.38647	0.00732438	CSNK1A1P1	ENST00000563423	pseudogene		1.869	0.0459701	0.926316	2.50634e-06
1776	PSMB2	NM_002794	RefSeq	1.38647	0.00732438	RPL23AP82	uc010hbj.3	UCSC_knowngene	bidirectional	1.152	0.0483809	0.919298	1.15358e-06
1777	PSMB2	NM_002794	RefSeq	1.38647	0.00732438	RP11-33B1.1	ENST00000513147	GENCODE	intergenic	1.143	0.0335751	0.910526	0
1778	PSMB2	NM_002794	RefSeq	1.38647	0.00732438	AK310094	uc022bty.1	UCSC_knowngene	exon sense-overlapping	1.725	0.0448776	0.908772	0
1779	PSMB2	NM_002794	RefSeq	1.38647	0.00732438	CCT6P3	ENST00000426828	GENCODE	intergenic	1.964	0.0294433	0.901754	0
1780	PSMG1	NM_203433	RefSeq	1.15762	0.0249547	PMS2P3	ENST00000430602	GENCODE	intergenic	1.655	0.000877269	0.931579	3.44351e-06
1781	PSMG1	NM_203433	RefSeq	1.15762	0.0249547	PMS2P5	uc010lbw.2	UCSC_knowngene	intergenic	1.665	0.000884452	0.924561	2.17851e-06
1782	PSMG4	NM_001128591	RefSeq	1.21974	0.000128354	RP11-329L6.1	ENST00000582965	GENCODE	intergenic	1.517	0.00208732	0.942105	5.08699e-06
1783	PSMG4	NM_001128591	RefSeq	1.21974	0.000128354	RP11-160E2.17	ENST00000435028	GENCODE	intergenic	1.224	0.00500486	0.919298	1.15358e-06
1784	PSMG4	NM_001128591	RefSeq	1.21974	0.000128354	OR5G5P	ENST00000528418	GENCODE	intergenic	1.03	0.00324691	0.917544	7.99524e-07
1785	PSMG4	NM_001128591	RefSeq	1.21974	0.000128354	RP1-153P14.3	ENST00000434901	pseudogene		1.686	0.00210092	0.914035	7.57378e-08
1786	PTGR1	NM_012212	RefSeq	1.52596	0.0343926	OSTCP1	ENST00000455507	pseudogene		1.432	0.0226269	0.968421	7.72638e-06
1787	PTGR1	NM_012212	RefSeq	1.52596	0.0343926	CSNK1A1P1	ENST00000563423	pseudogene		1.869	0.0459701	0.947368	5.78462e-06
1788	PTGR1	NM_012212	RefSeq	1.52596	0.0343926	AK310094	uc022bty.1	UCSC_knowngene	exon sense-overlapping	1.725	0.0448776	0.94386	5.32896e-06
1789	PTGR1	NM_012212	RefSeq	1.52596	0.0343926	RP11-201P10.3	ENST00000569828	GENCODE	intergenic	1.769	0.0165196	0.936842	4.30551e-06
1790	PTGR1	NM_012212	RefSeq	1.52596	0.0343926	CR933660	uc003bny.3	UCSC_knowngene	intergenic	1.073	0.0488409	0.933333	3.73951e-06
1791	PTGR1	NM_012212	RefSeq	1.52596	0.0343926	XLOC_012980	TCONS_00026907	LincRNAs identified by Cabili et al	intergenic	1.906	6.88e-06	0.912281	0
1792	PTGR1	NM_012212	RefSeq	1.52596	0.0343926	RP11-33B1.1	ENST00000513147	GENCODE	intergenic	1.143	0.0335751	0.910526	0
1793	PTGR1	NM_012212	RefSeq	1.52596	0.0343926	EFHC1	NR_033327	RefSeq	exon sense-overlapping	1.699	0.0123967	0.910526	0
1794	PTGR1	NM_012212	RefSeq	1.52596	0.0343926	SPIN3	NR_027139	RefSeq	exon sense-overlapping	1.381	0.00546782	0.908772	0
1795	PTGR1	NM_012212	RefSeq	1.52596	0.0343926	CTD-2119F7.2	ENST00000565308	pseudogene		2.239	0.0223563	0.903509	0
1796	PTMS	NM_002824	RefSeq	1.23278	0.0211131	CCT6P3	ENST00000426828	GENCODE	intergenic	1.964	0.0294433	0.907018	0
1797	PWP1	NM_007062	RefSeq	1.41136	2.13e-07	BC005905	uc003lqz.3	UCSC_knowngene	intron sense-overlapping	1.615	0.00802317	0.903509	0
1798	PYCARD	NM_145182	RefSeq	1.13314	0.000361129	RP11-493L12.2	ENST00000550426	GENCODE	intronic antisense	1.263	0.000269134	0.922807	1.84351e-06
1799	RAB10	NM_016131	RefSeq	1.2489	0.0291985	CSNK1A1P1	ENST00000563423	pseudogene		1.869	0.0459701	0.964912	7.49512e-06
1800	RAB10	NM_016131	RefSeq	1.2489	0.0291985	CTD-2119F7.2	ENST00000565308	pseudogene		2.239	0.0223563	0.963158	7.36602e-06
1801	RAB10	NM_016131	RefSeq	1.2489	0.0291985	RP11-201P10.3	ENST00000569828	GENCODE	intergenic	1.769	0.0165196	0.963158	7.36602e-06
1802	RAB10	NM_016131	RefSeq	1.2489	0.0291985	AK130481	uc003fap.1	UCSC_knowngene	exon sense-overlapping	1.651	0.029772	0.963158	7.36602e-06
1803	RAB10	NM_016131	RefSeq	1.2489	0.0291985	CCT6P3	ENST00000426828	GENCODE	intergenic	1.964	0.0294433	0.952632	6.39684e-06
1804	RAB10	NM_016131	RefSeq	1.2489	0.0291985	OSTCP1	ENST00000455507	pseudogene		1.432	0.0226269	0.94386	5.32896e-06
1805	RAB10	NM_016131	RefSeq	1.2489	0.0291985	SPIN3	NR_027139	RefSeq	exon sense-overlapping	1.381	0.00546782	0.940351	4.83569e-06
1806	RAB10	NM_016131	RefSeq	1.2489	0.0291985	LRRC37BP1	ENST00000431308	GENCODE	intergenic	1.452	0.0104239	0.931579	3.44351e-06
1807	RAB10	NM_016131	RefSeq	1.2489	0.0291985	RP11-21I10.2	ENST00000514608	GENCODE	intergenic	1.674	0.00364617	0.92807	2.82666e-06
1808	RAB10	NM_016131	RefSeq	1.2489	0.0291985	RP11-33B1.1	ENST00000513147	GENCODE	intergenic	1.143	0.0335751	0.917544	7.99524e-07
1809	RAB10	NM_016131	RefSeq	1.2489	0.0291985	AK056135	uc001vvv.1	UCSC_knowngene	intergenic	1.687	0.00187056	0.910526	0
1810	RAB10	NM_016131	RefSeq	1.2489	0.0291985	CR933660	uc003bny.3	UCSC_knowngene	intergenic	1.073	0.0488409	0.908772	0
1811	RAB10	NM_016131	RefSeq	1.2489	0.0291985	AK299501	uc003hxs.3	UCSC_knowngene	exon sense-overlapping	1.727	0.010777	0.908772	0
1812	RAB13	NM_002870	RefSeq	1.96487	4.48e-07	AB231723	uc001piq.1	UCSC_knowngene	intron sense-overlapping	1.583	0.0151876	0.929825	3.13914e-06
1813	RAB13	NM_002870	RefSeq	1.96487	4.48e-07	RP11-877E17.2	ENST00000502069	GENCODE	intronic antisense	1.26	0.022967	0.915789	4.40065e-07
1814	RAB8B	NM_016530	RefSeq	2.25485	0.000301661	BC005905	uc003lqz.3	UCSC_knowngene	intron sense-overlapping	1.615	0.00802317	0.931579	3.44351e-06
1815	RABL5	NM_022777	RefSeq	1.3029	0.00329226	AK310094	uc022bty.1	UCSC_knowngene	exon sense-overlapping	1.725	0.0448776	0.936842	4.30551e-06
1816	RABL5	NM_022777	RefSeq	1.3029	0.00329226	RP11-877E17.2	ENST00000502069	GENCODE	intronic antisense	1.26	0.022967	0.935088	4.02691e-06
1817	RABL5	NM_001130820	RefSeq	1.25985	0.000108183	RP11-877E17.2	ENST00000502069	GENCODE	intronic antisense	1.26	0.022967	0.933333	3.73951e-06
1818	RABL5	NM_022777	RefSeq	1.3029	0.00329226	MTHFS	NR_037654	RefSeq	exon sense-overlapping	1.246	0.0349073	0.919298	1.15358e-06
1819	RABL5	NM_022777	RefSeq	1.3029	0.00329226	LOC100630923	NR_038967	RefSeq	exon sense-overlapping	1.503	0.0386243	0.912281	0
1820	RAD1	NM_002853	RefSeq	1.18385	0.00428256	RP9P	ENST00000450133	pseudogene		2.025	0.000785204	0.915789	4.40065e-07
1821	RAD51AP1	NM_006479	RefSeq	1.94734	0.00197974	LYRM2	NR_028495	RefSeq	exon sense-overlapping	1.126	0.00721283	0.908772	0
1822	RAD51AP1	NM_006479	RefSeq	1.94734	0.00197974	AK130481	uc003fap.1	UCSC_knowngene	exon sense-overlapping	1.651	0.029772	0.903509	0
1823	RAD51AP1	NM_006479	RefSeq	1.94734	0.00197974	CCT6P3	ENST00000426828	GENCODE	intergenic	1.964	0.0294433	0.901754	0
1824	RALA	NM_005402	RefSeq	2.6448	0.000365	AK056135	uc001vvv.1	UCSC_knowngene	intergenic	1.687	0.00187056	0.910526	0
1825	RALBP1	NM_006788	RefSeq	1.39163	0.00294956	DPY19L1P2	uc003tda.1	UCSC_knowngene	intron sense-overlapping	2.306	0.000933163	0.929825	3.13914e-06
1826	RALBP1	NM_006788	RefSeq	1.39163	0.00294956	AK310094	uc022bty.1	UCSC_knowngene	exon sense-overlapping	1.725	0.0448776	0.912281	0
1827	RBM12	NM_152838	RefSeq	1.72599	0.0193891	RP11-21I10.2	ENST00000514608	GENCODE	intergenic	1.674	0.00364617	0.924561	2.17851e-06
1828	RBM12	NM_152838	RefSeq	1.72599	0.0193891	CTD-2119F7.2	ENST00000565308	pseudogene		2.239	0.0223563	0.910526	0
1829	RBM15	NM_022768	RefSeq	1.38263	0.028676	CCT6P3	ENST00000426828	GENCODE	intergenic	1.964	0.0294433	0.929825	3.13914e-06
1830	RBM15	NM_022768	RefSeq	1.38263	0.028676	AK130481	uc003fap.1	UCSC_knowngene	exon sense-overlapping	1.651	0.029772	0.922807	1.84351e-06
1831	RBM15	NM_022768	RefSeq	1.38263	0.028676	CTD-2119F7.2	ENST00000565308	pseudogene		2.239	0.0223563	0.908772	0
1832	RBM7	NM_016090	RefSeq	2.09228	0.000241803	EFHC1	NR_033327	RefSeq	exon sense-overlapping	1.699	0.0123967	0.907018	0
1833	RBM7	NM_016090	RefSeq	2.09228	0.000241803	AK310094	uc022bty.1	UCSC_knowngene	exon sense-overlapping	1.725	0.0448776	0.901754	0
1834	RBMX	NM_002139	RefSeq	1.5804	0.0339947	LRRC37BP1	ENST00000431308	GENCODE	intergenic	1.452	0.0104239	0.929825	3.13914e-06
1835	RBMX	NM_002139	RefSeq	1.5804	0.0339947	AK130481	uc003fap.1	UCSC_knowngene	exon sense-overlapping	1.651	0.029772	0.924561	2.17851e-06
1836	RBMX	NM_002139	RefSeq	1.5804	0.0339947	CTD-2119F7.2	ENST00000565308	pseudogene		2.239	0.0223563	0.915789	4.40065e-07
1837	RBMX	NM_002139	RefSeq	1.5804	0.0339947	RP11-33B1.1	ENST00000513147	GENCODE	intergenic	1.143	0.0335751	0.907018	0
1838	RBMX	NM_002139	RefSeq	1.5804	0.0339947	SPIN3	NR_027139	RefSeq	exon sense-overlapping	1.381	0.00546782	0.907018	0
1839	RBMX	NM_002139	RefSeq	1.5804	0.0339947	BC030591	uc002hkb.3	UCSC_knowngene	exon sense-overlapping	1.501	0.0286208	0.903509	0
1840	RBMX	NM_002139	RefSeq	1.5804	0.0339947	CSNK1A1P1	ENST00000563423	pseudogene		1.869	0.0459701	0.903509	0
1841	RC3H2	NM_018835	RefSeq	1.1296	4.2e-07	RP4-630A11.3	ENST00000429871	GENCODE	intron sense-overlapping	1.202	0.0106591	0.913559	4.70927e-08
1842	RC3H2	NM_018835	RefSeq	1.1296	4.2e-07	RP11-161H23.5	ENST00000550468	GENCODE	natural antisense	1.737	0.000133452	0.911804	5.5527e-08
1843	RCOR3	NM_001136224	RefSeq	1.17033	0.0380257	LRRC37BP1	uc010csi.2	UCSC_knowngene	intergenic	1.371	0.0260403	0.963158	7.36602e-06
1844	RER1	NM_007033	RefSeq	1.45051	0.0374413	OSTCP1	ENST00000455507	pseudogene		1.432	0.0226269	0.935498	4.21877e-09
1845	RER1	NM_007033	RefSeq	1.45051	0.0374413	RP11-201P10.3	ENST00000569828	GENCODE	intergenic	1.769	0.0165196	0.926722	1.21036e-08
1846	RER1	NM_007033	RefSeq	1.45051	0.0374413	AK310094	uc022bty.1	UCSC_knowngene	exon sense-overlapping	1.725	0.0448776	0.925845	1.33519e-08
1847	RER1	NM_007033	RefSeq	1.45051	0.0374413	CSNK1A1P1	ENST00000563423	pseudogene		1.869	0.0459701	0.922334	1.95434e-08
1848	RER1	NM_007033	RefSeq	1.45051	0.0374413	MTHFS	NR_037654	RefSeq	exon sense-overlapping	1.246	0.0349073	0.915314	3.97997e-08
1849	RER1	NM_007033	RefSeq	1.45051	0.0374413	PMS2P5	uc010lbw.2	UCSC_knowngene	intergenic	1.665	0.000884452	0.906538	8.92469e-08
1850	RER1	NM_007033	RefSeq	1.45051	0.0374413	LOC100630923	NR_038967	RefSeq	exon sense-overlapping	1.503	0.0386243	0.90566	9.63304e-08
1851	RER1	NM_007033	RefSeq	1.45051	0.0374413	LOC100505702	NR_038304	RefSeq	intergenic	1.61	0.0351079	0.903028	1.20608e-07
1852	RFC4	NM_181573	RefSeq	1.9718	0.00956812	BNIP3P1	ENST00000550043	GENCODE	intergenic	1.777	0.0102718	0.94386	5.32896e-06
1853	RFC4	NM_181573	RefSeq	1.9718	0.00956812	CSNK1A1P1	ENST00000563423	pseudogene		1.869	0.0459701	0.912281	0
1854	RFC4	NM_181573	RefSeq	1.9718	0.00956812	RP11-10O17.2	ENST00000567286	GENCODE	bidirectional	1.437	0.0064583	0.908772	0
1855	RFC4	NM_181573	RefSeq	1.9718	0.00956812	CCT6P3	ENST00000426828	GENCODE	intergenic	1.964	0.0294433	0.905263	0
1856	RFC4	NM_181573	RefSeq	1.9718	0.00956812	AK299501	uc003hxs.3	UCSC_knowngene	exon sense-overlapping	1.727	0.010777	0.901754	0
1857	RFC5	NM_181578	RefSeq	1.62325	0.0107813	BNIP3P1	ENST00000550043	GENCODE	intergenic	1.777	0.0102718	0.94386	5.32896e-06
1858	RFC5	NM_181578	RefSeq	1.62325	0.0107813	RP11-472B18.1	ENST00000513652	GENCODE	intergenic	1.151	0.0267206	0.912281	0
1859	RFESD	NM_173362	RefSeq	1.21109	0.013544	FAM86C2P	ENST00000528684	pseudogene		1.87	6.41e-05	0.921053	1.50172e-06
1860	RFESD	NM_173362	RefSeq	1.21109	0.013544	FAM86DP	ENST00000478666	GENCODE	intergenic	1.5	4.58e-05	0.917544	7.99524e-07
1861	RFXANK	NM_003721	RefSeq	1.71575	5.96e-05	CHEK2P2	ENST00000555186	GENCODE	intergenic	2.191	0.00617784	0.952632	6.39684e-06
1862	RFXANK	NM_003721	RefSeq	1.71575	5.96e-05	RP11-114H24.4	ENST00000568184	GENCODE	intergenic	1.482	0.0225012	0.940351	4.83569e-06
1863	RFXANK	NM_003721	RefSeq	1.71575	5.96e-05	CHEK2P2	ENST00000566448	GENCODE	intergenic	1.955	0.0112902	0.936842	4.30551e-06
1864	RHOC	NM_001042678	RefSeq	1.49821	0.0232104	CSNK1A1P1	ENST00000563423	pseudogene		1.869	0.0459701	0.926316	2.50634e-06
1865	RHOC	NM_001042678	RefSeq	1.49821	0.0232104	CCT6P3	ENST00000426828	GENCODE	intergenic	1.964	0.0294433	0.924561	2.17851e-06
1866	RHOC	NM_001042678	RefSeq	1.49821	0.0232104	LRRC37BP1	ENST00000431308	GENCODE	intergenic	1.452	0.0104239	0.919298	1.15358e-06
1867	RHOC	NM_001042678	RefSeq	1.49821	0.0232104	AK130481	uc003fap.1	UCSC_knowngene	exon sense-overlapping	1.651	0.029772	0.919298	1.15358e-06
1868	RHOC	NM_001042678	RefSeq	1.49821	0.0232104	SPIN3	NR_027139	RefSeq	exon sense-overlapping	1.381	0.00546782	0.915789	4.40065e-07
1869	RHOC	NM_001042678	RefSeq	1.49821	0.0232104	CTD-2119F7.2	ENST00000565308	pseudogene		2.239	0.0223563	0.912281	0
1870	RHOC	NM_001042678	RefSeq	1.49821	0.0232104	AK056135	uc001vvv.1	UCSC_knowngene	intergenic	1.687	0.00187056	0.908772	0
1871	RHOC	NM_001042678	RefSeq	1.49821	0.0232104	RP11-33B1.1	ENST00000513147	GENCODE	intergenic	1.143	0.0335751	0.907018	0
1872	RIPK2	NM_003821	RefSeq	1.60219	0.0188639	LGALS3	NR_003225	RefSeq	exon sense-overlapping	1.157	0.00719784	0.915789	4.40065e-07
1873	RIT1	NM_006912	RefSeq	2.22527	0.00425181	CCT6P3	ENST00000426828	GENCODE	intergenic	1.964	0.0294433	0.936842	4.30551e-06
1874	RIT1	NM_006912	RefSeq	2.22527	0.00425181	AK056135	uc002zkv.3	UCSC_knowngene	intergenic	1.52	0.00264007	0.929825	3.13914e-06
1875	RIT1	NM_006912	RefSeq	2.22527	0.00425181	AK056135	uc001vvv.1	UCSC_knowngene	intergenic	1.687	0.00187056	0.922807	1.84351e-06
1876	RIT1	NM_006912	RefSeq	2.22527	0.00425181	LYRM2	NR_028495	RefSeq	exon sense-overlapping	1.126	0.00721283	0.919298	1.15358e-06
1877	RIT1	NM_006912	RefSeq	2.22527	0.00425181	LOC440288	NR_038449	RefSeq	bidirectional	1.186	0.0176087	0.908772	0
1878	RLIM	NM_016120	RefSeq	1.87689	0.00935634	FAM138B	NR_026821	RefSeq	intergenic	2.141	0.0209366	0.931579	3.44351e-06
1879	RLIM	NM_016120	RefSeq	1.87689	0.00935634	TERC	NR_001566	RefSeq	intergenic	1.338	0.0106447	0.907018	0
1880	RNASE2	NM_002934	RefSeq	3.23058	7.06e-05	RP11-150O12.6	ENST00000521989	GENCODE	intergenic	1.578	0.00175831	0.901754	0
1881	RNASEH2A	ENST00000221486	GENCODE	2.50092	6.68e-10	BC011243	uc021vcr.1	UCSC_knowngene	intergenic	2.926	1.93e-09	0.935088	4.02691e-06
1882	RNF138	ENST00000261593	GENCODE	1.25236	0.0326519	BNIP3P1	ENST00000550043	GENCODE	intergenic	1.777	0.0102718	0.933333	3.73951e-06
1883	RNF166	NM_001171816	RefSeq	1.47401	0.000633017	OR5G5P	ENST00000528418	GENCODE	intergenic	1.03	0.00324691	0.929825	3.13914e-06
1884	RNF166	NM_001171816	RefSeq	1.47401	0.000633017	AC011491.6	ENST00000398173	pseudogene		1.009	0.014402	0.907018	0
1885	RNF2	NM_007212	RefSeq	2.01184	0.00184015	CR933660	uc003bny.3	UCSC_knowngene	intergenic	1.073	0.0488409	0.968421	7.72638e-06
1886	RNF2	NM_007212	RefSeq	2.01184	0.00184015	XLOC_012980	TCONS_00026907	LincRNAs identified by Cabili et al	intergenic	1.906	6.88e-06	0.919298	1.15358e-06
1887	RNF7	NM_014245	RefSeq	1.28011	0.00489237	XLOC_012980	TCONS_00026907	LincRNAs identified by Cabili et al	intergenic	1.906	6.88e-06	0.94386	5.32896e-06
1888	RNF7	NM_014245	RefSeq	1.28011	0.00489237	AK310094	uc022bty.1	UCSC_knowngene	exon sense-overlapping	1.725	0.0448776	0.926316	2.50634e-06
1889	RNF7	NM_183237	RefSeq	1.17237	0.00443207	AB231723	uc001piq.1	UCSC_knowngene	intron sense-overlapping	1.583	0.0151876	0.926316	2.50634e-06
1890	RNF7	NM_183237	RefSeq	1.17237	0.00443207	RP11-877E17.2	ENST00000502069	GENCODE	intronic antisense	1.26	0.022967	0.917544	7.99524e-07
1891	RNF7	NM_014245	RefSeq	1.28011	0.00489237	LOC100286793	uc001ejr.4	UCSC_knowngene	intergenic	1.43	0.020758	0.917544	7.99524e-07
1892	RNF7	NM_014245	RefSeq	1.28011	0.00489237	LOC100505702	NR_038304	RefSeq	intergenic	1.61	0.0351079	0.915789	4.40065e-07
1893	RNF7	NM_183237	RefSeq	1.17237	0.00443207	XLOC_012980	TCONS_00026907	LincRNAs identified by Cabili et al	intergenic	1.906	6.88e-06	0.914035	7.57378e-08
1894	RNF7	NM_014245	RefSeq	1.28011	0.00489237	OSTCP1	ENST00000455507	pseudogene		1.432	0.0226269	0.910526	0
1895	RNF7	NM_183237	RefSeq	1.17237	0.00443207	AK310094	uc022bty.1	UCSC_knowngene	exon sense-overlapping	1.725	0.0448776	0.907018	0
1896	RNF7	NM_183237	RefSeq	1.17237	0.00443207	MTHFS	NR_037654	RefSeq	exon sense-overlapping	1.246	0.0349073	0.907018	0
1897	RNF7	NM_014245	RefSeq	1.28011	0.00489237	CR933660	uc003bny.3	UCSC_knowngene	intergenic	1.073	0.0488409	0.905263	0
1898	RNF7	NM_014245	RefSeq	1.28011	0.00489237	RP11-201P10.3	ENST00000569828	GENCODE	intergenic	1.769	0.0165196	0.903509	0
1899	RPAIN	NM_001033002	RefSeq	1.27782	2.31e-05	HMGB3P22	ENST00000442010	GENCODE	natural antisense	1.539	0.000291292	0.908772	0
1900	RPAP2	NM_024813	RefSeq	1.12471	0.0391798	RP11-43F13.1	ENST00000502273	pseudogene		1.12	0.00880666	0.915789	4.40065e-07
1901	RPF2	NM_032194	RefSeq	1.00473	0.000465065	FAM66C	NR_026788	RefSeq	intergenic	1.268	0.00434186	0.903509	0
1902	RPF2	NM_032194	RefSeq	1.00473	0.000465065	XLOC_002730	TCONS_00006915	LincRNAs identified by Cabili et al	intergenic	2.22	0.0066966	0.901754	0
1903	RPIA	NM_144563	RefSeq	1.83569	0.00698253	CTD-2119F7.2	ENST00000565308	pseudogene		2.239	0.0223563	0.942105	5.08699e-06
1904	RPIA	NM_144563	RefSeq	1.83569	0.00698253	AK299501	uc003hxs.3	UCSC_knowngene	exon sense-overlapping	1.727	0.010777	0.935088	4.02691e-06
1905	RPIA	NM_144563	RefSeq	1.83569	0.00698253	CSNK1A1P1	ENST00000563423	pseudogene		1.869	0.0459701	0.933333	3.73951e-06
1906	RPIA	NM_144563	RefSeq	1.83569	0.00698253	RP11-21I10.2	ENST00000514608	GENCODE	intergenic	1.674	0.00364617	0.922807	1.84351e-06
1907	RPIA	NM_144563	RefSeq	1.83569	0.00698253	AK130481	uc003fap.1	UCSC_knowngene	exon sense-overlapping	1.651	0.029772	0.912281	0
1908	RPIA	NM_144563	RefSeq	1.83569	0.00698253	EFHC1	NR_033327	RefSeq	exon sense-overlapping	1.699	0.0123967	0.907018	0
1909	RPLP0	NM_053275	RefSeq	1.91374	0.0203923	AK130481	uc003fap.1	UCSC_knowngene	exon sense-overlapping	1.651	0.029772	0.975439	8.08462e-06
1910	RPLP0	NM_053275	RefSeq	1.91374	0.0203923	CSNK1A1P1	ENST00000563423	pseudogene		1.869	0.0459701	0.952632	6.39684e-06
1911	RPLP0	NM_053275	RefSeq	1.91374	0.0203923	SPIN3	NR_027139	RefSeq	exon sense-overlapping	1.381	0.00546782	0.949123	5.99822e-06
1912	RPLP0	NM_053275	RefSeq	1.91374	0.0203923	CTD-2119F7.2	ENST00000565308	pseudogene		2.239	0.0223563	0.947368	5.78462e-06
1913	RPLP0	NM_053275	RefSeq	1.91374	0.0203923	RP11-201P10.3	ENST00000569828	GENCODE	intergenic	1.769	0.0165196	0.942105	5.08699e-06
1914	RPLP0	NM_053275	RefSeq	1.91374	0.0203923	CCT6P3	ENST00000426828	GENCODE	intergenic	1.964	0.0294433	0.942105	5.08699e-06
1915	RPLP0	NM_053275	RefSeq	1.91374	0.0203923	LRRC37BP1	ENST00000431308	GENCODE	intergenic	1.452	0.0104239	0.942105	5.08699e-06
1916	RPLP0	NM_053275	RefSeq	1.91374	0.0203923	OSTCP1	ENST00000455507	pseudogene		1.432	0.0226269	0.935088	4.02691e-06
1917	RPLP0	NM_053275	RefSeq	1.91374	0.0203923	RP11-33B1.1	ENST00000513147	GENCODE	intergenic	1.143	0.0335751	0.917544	7.99524e-07
1918	RPLP0	NM_053275	RefSeq	1.91374	0.0203923	HLA-J	ENST00000494367	pseudogene		1.966	0.029671	0.901754	0
1919	RPS15A	NM_001019	RefSeq	1.38571	7.66e-07	CTC-260E6.2	ENST00000497576	pseudogene		1.079	2.27e-06	0.929355	8.94952e-09
1920	RRAGB	NM_006064	RefSeq	1.72703	0.0220161	AK299501	uc003hxs.3	UCSC_knowngene	exon sense-overlapping	1.727	0.010777	0.926316	2.50634e-06
1921	RRAGB	NM_006064	RefSeq	1.72703	0.0220161	CSNK1A1P1	ENST00000563423	pseudogene		1.869	0.0459701	0.924561	2.17851e-06
1922	RRAGB	NM_006064	RefSeq	1.72703	0.0220161	AK130481	uc003fap.1	UCSC_knowngene	exon sense-overlapping	1.651	0.029772	0.922807	1.84351e-06
1923	RRAGB	NM_006064	RefSeq	1.72703	0.0220161	SPIN3	NR_027139	RefSeq	exon sense-overlapping	1.381	0.00546782	0.917544	7.99524e-07
1924	RRAGB	NM_006064	RefSeq	1.72703	0.0220161	CTD-2119F7.2	ENST00000565308	pseudogene		2.239	0.0223563	0.914035	7.57378e-08
1925	RRAGD	NM_021244	RefSeq	1.16715	0.0420943	CSNK1A1P1	ENST00000563423	pseudogene		1.869	0.0459701	0.954386	6.58189e-06
1926	RRAGD	NM_021244	RefSeq	1.16715	0.0420943	CCT6P3	ENST00000426828	GENCODE	intergenic	1.964	0.0294433	0.92807	2.82666e-06
1927	RRAGD	NM_021244	RefSeq	1.16715	0.0420943	AK130481	uc003fap.1	UCSC_knowngene	exon sense-overlapping	1.651	0.029772	0.92807	2.82666e-06
1928	RRAGD	NM_021244	RefSeq	1.16715	0.0420943	AK299501	uc003hxs.3	UCSC_knowngene	exon sense-overlapping	1.727	0.010777	0.926316	2.50634e-06
1929	RRAGD	NM_021244	RefSeq	1.16715	0.0420943	AK056135	uc001vvv.1	UCSC_knowngene	intergenic	1.687	0.00187056	0.924561	2.17851e-06
1930	RRAGD	NM_021244	RefSeq	1.16715	0.0420943	RP11-201P10.3	ENST00000569828	GENCODE	intergenic	1.769	0.0165196	0.922807	1.84351e-06
1931	RRAGD	NM_021244	RefSeq	1.16715	0.0420943	CR933660	uc003bny.3	UCSC_knowngene	intergenic	1.073	0.0488409	0.915789	4.40065e-07
1932	RRAGD	NM_021244	RefSeq	1.16715	0.0420943	LRRC37BP1	ENST00000431308	GENCODE	intergenic	1.452	0.0104239	0.912281	0
1933	RRAGD	NM_021244	RefSeq	1.16715	0.0420943	SPIN3	NR_027139	RefSeq	exon sense-overlapping	1.381	0.00546782	0.907018	0
1934	RRAGD	NM_021244	RefSeq	1.16715	0.0420943	CTD-2119F7.2	ENST00000565308	pseudogene		2.239	0.0223563	0.901754	0
1935	RRAS2	NM_012250	RefSeq	1.60749	0.0224756	SNHG12	ENST00000464115	GENCODE	intergenic	1.283	0.0107983	0.912281	0
1936	RRAS2	NM_012250	RefSeq	1.60749	0.0224756	P704P	uc002zlf.2	UCSC_knowngene	intergenic	1.65	0.0181437	0.907018	0
1937	RRAS2	NM_012250	RefSeq	1.60749	0.0224756	CTD-2119F7.2	ENST00000565308	pseudogene		2.239	0.0223563	0.905263	0
1938	RRAS2	NM_012250	RefSeq	1.60749	0.0224756	CCT6P3	ENST00000426828	GENCODE	intergenic	1.964	0.0294433	0.903509	0
1939	RRAS2	NM_012250	RefSeq	1.60749	0.0224756	RP11-201P10.3	ENST00000569828	GENCODE	intergenic	1.769	0.0165196	0.901754	0
1940	RREB1	NM_001168344	RefSeq	1.04397	0.0497983	RP11-53O19.2	ENST00000511712	GENCODE	intergenic	2.013	0.00468972	0.903509	0
1941	RRN3	NM_018427	RefSeq	1.21516	0.0279581	RP11-472B18.1	ENST00000513652	GENCODE	intergenic	1.151	0.0267206	0.905263	0
1942	RRP15	ENST00000366932	GENCODE	2.33467	1.38e-05	GAS5	ENST00000436656	GENCODE	bidirectional	2.564	1.07e-05	0.95614	6.75745e-06
1943	RRP15	ENST00000366932	GENCODE	2.33467	1.38e-05	GAS5	ENST00000442067	GENCODE	intergenic	1.481	0.000186001	0.929825	3.13914e-06
1944	RRP15	ENST00000366932	GENCODE	2.33467	1.38e-05	XLOC_012980	TCONS_00026907	LincRNAs identified by Cabili et al	intergenic	1.906	6.88e-06	0.905263	0
1945	RRP36	NM_033112	RefSeq	1.35899	0.0332839	AC002055.4	ENST00000467796	GENCODE	intronic antisense	1.179	0.0439461	0.935088	4.02691e-06
1946	RRP36	NM_033112	RefSeq	1.35899	0.0332839	CR933660	uc003bny.3	UCSC_knowngene	intergenic	1.073	0.0488409	0.929825	3.13914e-06
1947	RRP36	NM_033112	RefSeq	1.35899	0.0332839	RPL23AP82	uc010hbj.3	UCSC_knowngene	bidirectional	1.152	0.0483809	0.92807	2.82666e-06
1948	RRP36	NM_033112	RefSeq	1.35899	0.0332839	CSNK1A1P1	ENST00000563423	pseudogene		1.869	0.0459701	0.926316	2.50634e-06
1949	RRP36	NM_033112	RefSeq	1.35899	0.0332839	AK056135	uc001vvv.1	UCSC_knowngene	intergenic	1.687	0.00187056	0.924561	2.17851e-06
1950	RRP36	NM_033112	RefSeq	1.35899	0.0332839	GAS5	ENST00000442067	GENCODE	intergenic	1.481	0.000186001	0.919298	1.15358e-06
1951	RRP36	NM_033112	RefSeq	1.35899	0.0332839	RP11-201P10.3	ENST00000569828	GENCODE	intergenic	1.769	0.0165196	0.915789	4.40065e-07
1952	RRP36	NM_033112	RefSeq	1.35899	0.0332839	RP11-33B1.1	ENST00000513147	GENCODE	intergenic	1.143	0.0335751	0.910526	0
1953	RRP36	NM_033112	RefSeq	1.35899	0.0332839	RP11-421L21.3	ENST00000453011	GENCODE	bidirectional	1.209	0.0106801	0.907018	0
1954	RRP36	NM_033112	RefSeq	1.35899	0.0332839	AK130481	uc003fap.1	UCSC_knowngene	exon sense-overlapping	1.651	0.029772	0.905263	0
1955	RRP36	NM_033112	RefSeq	1.35899	0.0332839	CHEK2P2	ENST00000566448	GENCODE	intergenic	1.955	0.0112902	0.905263	0
1956	RRP36	NM_033112	RefSeq	1.35899	0.0332839	OSTCP1	ENST00000455507	pseudogene		1.432	0.0226269	0.905263	0
1957	RRP36	NM_033112	RefSeq	1.35899	0.0332839	CHEK2P2	ENST00000555186	GENCODE	intergenic	2.191	0.00617784	0.901754	0
1958	RRP36	NM_033112	RefSeq	1.35899	0.0332839	CTD-2119F7.2	ENST00000565308	pseudogene		2.239	0.0223563	0.901754	0
1959	RTCA	NM_001130841	RefSeq	1.33354	2.44e-05	BC005905	uc003lqz.3	UCSC_knowngene	intron sense-overlapping	1.615	0.00802317	0.910526	0
1960	RUVBL2	ENST00000221413	GENCODE	1.27051	0.0235287	RP11-114H24.4	ENST00000568184	GENCODE	intergenic	1.482	0.0225012	0.975439	8.08462e-06
1961	RWDD4	NM_152682	RefSeq	1.44914	0.00537804	CSNK1A1P1	ENST00000563423	pseudogene		1.869	0.0459701	0.940351	4.83569e-06
1962	RWDD4	NM_152682	RefSeq	1.44914	0.00537804	RP11-201P10.3	ENST00000569828	GENCODE	intergenic	1.769	0.0165196	0.924561	2.17851e-06
1963	RWDD4	NM_152682	RefSeq	1.44914	0.00537804	CCT6P3	ENST00000426828	GENCODE	intergenic	1.964	0.0294433	0.917544	7.99524e-07
1964	RWDD4	NM_152682	RefSeq	1.44914	0.00537804	AK056135	uc001vvv.1	UCSC_knowngene	intergenic	1.687	0.00187056	0.905263	0
1965	SAR1A	NM_020150	RefSeq	1.70512	5.79e-05	MTHFS	NR_037654	RefSeq	exon sense-overlapping	1.246	0.0349073	0.905263	0
1966	SAR1A	NM_020150	RefSeq	1.70512	5.79e-05	PMS2P3	ENST00000430602	GENCODE	intergenic	1.655	0.000877269	0.903509	0
1967	SAT1	NM_002970	RefSeq	1.8278	0.00893714	OSTCP1	ENST00000455507	pseudogene		1.432	0.0226269	0.973684	8.00775e-06
1968	SAT1	NM_002970	RefSeq	1.8278	0.00893714	RP1-59D14.6	ENST00000575402	GENCODE	intron sense-overlapping	1.851	0.000853068	0.938596	4.57515e-06
1969	SAT1	NM_002970	RefSeq	1.8278	0.00893714	RP11-201P10.3	ENST00000569828	GENCODE	intergenic	1.769	0.0165196	0.936842	4.30551e-06
1970	SAT1	NM_002970	RefSeq	1.8278	0.00893714	CSNK1A1P1	ENST00000563423	pseudogene		1.869	0.0459701	0.935088	4.02691e-06
1971	SAT1	NM_002970	RefSeq	1.8278	0.00893714	DPY19L1P2	uc003tda.1	UCSC_knowngene	intron sense-overlapping	2.306	0.000933163	0.926316	2.50634e-06
1972	SAT1	NM_002970	RefSeq	1.8278	0.00893714	MTHFS	NR_037654	RefSeq	exon sense-overlapping	1.246	0.0349073	0.908772	0
1973	SAT1	NM_002970	RefSeq	1.8278	0.00893714	LOC100505702	NR_038304	RefSeq	intergenic	1.61	0.0351079	0.903509	0
1974	SAV1	NM_021818	RefSeq	1.08881	0.0128908	RP11-463M16.4	ENST00000508743	GENCODE	intronic antisense	1.544	0.00214067	0.950877	6.20229e-06
1975	SAV1	NM_021818	RefSeq	1.08881	0.0128908	RP11-463M16.4	ENST00000504438	pseudogene		1.561	0.00128965	0.945614	5.56152e-06
1976	SDC2	NM_002998	RefSeq	3.01824	0.00103073	AK310094	uc022bty.1	UCSC_knowngene	exon sense-overlapping	1.725	0.0448776	0.933333	3.73951e-06
1977	SDC2	NM_002998	RefSeq	3.01824	0.00103073	OSTCP1	ENST00000455507	pseudogene		1.432	0.0226269	0.908772	0
1978	SDR39U1	NM_020195	RefSeq	1.21696	0.0109028	TERC	NR_001566	RefSeq	intergenic	1.338	0.0106447	0.95614	6.75745e-06
1979	SEC31A	NM_001077207	RefSeq	1.60937	0.0115966	EFHC1	NR_033327	RefSeq	exon sense-overlapping	1.699	0.0123967	0.931579	3.44351e-06
1980	SEC31A	NM_001077207	RefSeq	1.60937	0.0115966	CCT6P3	ENST00000426828	GENCODE	intergenic	1.964	0.0294433	0.912281	0
1981	SEC31A	NM_001077207	RefSeq	1.60937	0.0115966	CSNK1A1P1	ENST00000563423	pseudogene		1.869	0.0459701	0.908772	0
1982	SEC31A	NM_001077207	RefSeq	1.60937	0.0115966	CTD-2119F7.2	ENST00000565308	pseudogene		2.239	0.0223563	0.905263	0
1983	SEC31A	NM_001077207	RefSeq	1.60937	0.0115966	OSTCP1	ENST00000455507	pseudogene		1.432	0.0226269	0.901754	0
1984	SEMA3G	NM_020163	RefSeq	1.06737	0.00334943	OR5G5P	ENST00000528418	GENCODE	intergenic	1.03	0.00324691	0.922807	1.84351e-06
1985	SERBP1	NM_015640	RefSeq	1.15862	0.0263327	CSNK1A1P1	ENST00000563423	pseudogene		1.869	0.0459701	0.914436	4.33123e-08
1986	SERBP1	NM_015640	RefSeq	1.15862	0.0263327	EFHC1	NR_033327	RefSeq	exon sense-overlapping	1.699	0.0123967	0.901273	1.39614e-07
1987	SERPINA3	NM_001085	RefSeq	1.89595	0.00909404	AK310094	uc022bty.1	UCSC_knowngene	exon sense-overlapping	1.725	0.0448776	0.924561	2.17851e-06
1988	SERPINA3	NM_001085	RefSeq	1.89595	0.00909404	CCT6P3	ENST00000426828	GENCODE	intergenic	1.964	0.0294433	0.917544	7.99524e-07
1989	SERPINA3	NM_001085	RefSeq	1.89595	0.00909404	RP1-59D14.6	ENST00000575402	GENCODE	intron sense-overlapping	1.851	0.000853068	0.914035	7.57378e-08
1990	SERPINA3	NM_001085	RefSeq	1.89595	0.00909404	OSTCP1	ENST00000455507	pseudogene		1.432	0.0226269	0.910526	0
1991	SERPINA3	NM_001085	RefSeq	1.89595	0.00909404	CSNK1A1P1	ENST00000563423	pseudogene		1.869	0.0459701	0.905263	0
1992	SERPINA3	NM_001085	RefSeq	1.89595	0.00909404	HLA-J	ENST00000494367	pseudogene		1.966	0.029671	0.903509	0
1993	SERPINA3	NM_001085	RefSeq	1.89595	0.00909404	LOC100505702	NR_038304	RefSeq	intergenic	1.61	0.0351079	0.903509	0
1994	SF3B14	NM_016047	RefSeq	1.36632	0.00049282	RP9P	ENST00000450133	pseudogene		2.025	0.000785204	0.946907	8.38882e-10
1995	SFPQ	NM_005066	RefSeq	1.62751	0.0309617	RP11-21I10.2	ENST00000514608	GENCODE	intergenic	1.674	0.00364617	0.915789	4.40065e-07
1996	SFRP4	NM_003014	RefSeq	2.13714	0.0218913	RP11-201P10.3	ENST00000569828	GENCODE	intergenic	1.769	0.0165196	0.912281	0
[truncated: 21,466 more rows]
