# Supplementary material for: Genetic landscape of long noncoding RNA (lncRNAs) in glioblastoma: identification of complex lncRNA regulatory networks and clinically relevant lncRNAs in glioblastoma
Source: Oncotarget. 2018 Jul 3;9(51):29548–64. doi: 10.18632/oncotarget.25434 (PMC6049862; doi:10.18632/oncotarget.25434)
Supplement: Supplementary file 6 [file oncotarget-09-29548-s006.xlsx]

## Sheet: Sheet1
Supplementary Table 6: Enriched gene ontology and pathways in cis
Sr. No.	Term	Count	Genes	P value
Biological process
1	interphase	21	KHDRBS1, CAMK2G, CENPF, CDK6, GPR132, BIRC5, TPD52L1, RB1, CDK4, CDC25C, CDKN3, PPP1CB, RBBP8, PRUNE2, CDKN2A, CDKN2C, CAMK2D, MDM2, CAMK2B, ID4, GADD45A	2.46773e-05
2	cell cycle	83	KIF23, KIF25, PRC1, AIF1, DTYMK, PKMYT1, OSGIN2, AURKB, WTAP, DAXX, FAM83D, MEI1, CDC45, CDKN2A, SEH1L, CDKN2C, FANCI, INCENP, CDCA3, KHDRBS1, EGFL6, PDPN, SGOL2, NUSAP1, BANP, CDK6, GPR132, RB1, CDK4, PPP1CB, RBBP8, RAD1, PPM1G, REC8, FANCD2, PSMA4, TOP3A, MDM2, IL12B, USP22, SIAH2, GADD45A, RAD17, PARD3, RABGAP1, CAMK2G, MRE11A, PML, HCFC1, ANAPC11, CHEK2, CALR, PRUNE2, PSMB3, PSMB2, BUB1, CAMK…	3.20334e-05
3	interphase of mitotic cell cycle	20	KHDRBS1, CAMK2G, CENPF, CDK6, GPR132, BIRC5, TPD52L1, RB1, CDK4, CDC25C, CDKN3, PPP1CB, RBBP8, CDKN2A, CDKN2C, CAMK2D, MDM2, CAMK2B, ID4, GADD45A	5.41007e-05
4	positive regulation of interleukin-1 secretion	7	CARD8, PANX1, SAA2, SAA1, PYCARD, CASP1, PYDC1	0.000177574
5	cell cycle process	62	KIF23, KIF25, PRC1, AIF1, OSGIN2, PKMYT1, AURKB, DAXX, FAM83D, MEI1, CDKN2A, SEH1L, CDKN2C, INCENP, CDCA3, KHDRBS1, SGOL2, NUSAP1, CDK6, GPR132, RB1, CDK4, PPP1CB, RBBP8, RAD1, PPM1G, REC8, FANCD2, PSMA4, TOP3A, MDM2, IL12B, GADD45A, CAMK2G, MRE11A, PML, ANAPC11, CALR, PRUNE2, PSMB3, PSMB2, BUB1, CAMK2D, CAMK2B, CLASP1, SKA2, CLASP2, CSRP2BP, AK1, DLGAP5, CENPF, BIRC5, TPD52L1, CDKN3, CDC25C, SMC…	0.00018782
6	regulation of interleukin-1 secretion	7	CARD8, PANX1, SAA2, SAA1, PYCARD, CASP1, PYDC1	0.000279057
7	cell cycle phase	47	KIF23, KIF25, PRC1, CAMK2G, MRE11A, OSGIN2, PKMYT1, ANAPC11, AURKB, FAM83D, PRUNE2, MEI1, CDKN2A, SEH1L, CDKN2C, INCENP, CAMK2D, BUB1, CLASP1, SKA2, CAMK2B, CLASP2, CDCA3, KHDRBS1, SGOL2, DLGAP5, CENPF, NUSAP1, CDK6, TPD52L1, BIRC5, GPR132, RB1, CDKN3, CDC25C, CDK4, PPP1CB, SMC3, RBBP8, RAD1, CCNB3, REC8, FANCD2, TOP3A, MDM2, ID4, GADD45A	0.000597657
8	positive regulation of interleukin-1 production	7	CARD8, PANX1, SAA2, SAA1, PYCARD, CASP1, PYDC1	0.000613631
9	chromosome organization	53	XRCC5, KIF25, CBX2, NAP1L5, HIST1H2BO, HIST2H2AB, H2AFV, SEH1L, HIST1H2BL, TOP2A, RTEL1, TERT, SATB2, UBE2A, HIST1H1E, HIST1H1D, HIST1H1C, SGOL2, HMG20A, NUSAP1, BANP, RB1, HDAC11, C20ORF20, UBE2N, REC8, KDM2B, TAF12, FANCD2, RUVBL2, USP22, EP400, HIST1H2AB, HMGB2, MRE11A, FBXO4, CSRP2BP, HIST1H2BC, HIST1H2BF, NASP, HIST1H2BG, DLGAP5, HIST1H2BH, CENPF, WHSC1, SMC3, DOT1L, TNKS1BP1, JMJD6, WHSC1L1…	0.000636291
10	G1/S transition of mitotic cell cycle	12	CDKN2A, CDKN2C, CAMK2G, CAMK2D, ID4, GPR132, CAMK2B, RB1, CDKN3, CDK4, PPP1CB, RBBP8	0.00115003
11	mitotic cell cycle	42	KIF23, KIF25, PRC1, CAMK2G, PKMYT1, AURKB, ANAPC11, FAM83D, CDKN2A, SEH1L, CDKN2C, PSMB3, INCENP, PSMB2, CAMK2D, BUB1, CLASP1, SKA2, CAMK2B, CLASP2, CDCA3, KHDRBS1, DLGAP5, CENPF, NUSAP1, CDK6, TPD52L1, BIRC5, GPR132, RB1, CDKN3, CDK4, CDC25C, PPP1CB, SMC3, RBBP8, PSMC5, PSMA4, UBA3, MDM2, ID4, GADD45A	0.00120642
12	smooth muscle contraction	9	EDNRA, KNG1, EDNRB, SSTR2, ACTC1, SMTN, CHRM3, CNN3, ACTA2	0.00129916
13	antigen processing and presentation of peptide antigen	8	HLA-A, FCER1G, HLA-C, HLA-B, HLA-E, CALR, HLA-DMA, HLA-G, TAPBP	0.00214518
14	protein-DNA complex assembly	15	HIST1H2AB, HMGB2, HIST1H2BC, HIST1H1E, HIST1H1D, HIST1H1C, HIST1H2BF, HIST1H2BG, HIST1H2BH, CENPF, NAP1L5, HIST1H2BO, HIST2H2AB, H2AFV, HIST1H2BL, HIST1H3B, HIST1H2AH, HIST1H3C, HIST1H3D, HIST1H3F, HIST1H2AL, HIST1H3G	0.00310085
15	positive regulation of cytokine secretion	7	CARD8, PANX1, SAA2, SAA1, PYCARD, CASP1, PYDC1	0.00352709
16	regulation of interleukin-1 production	7	CARD8, PANX1, SAA2, SAA1, PYCARD, CASP1, PYDC1	0.00352709
17	antigen processing and presentation	14	HLA-DQB1, HLA-A, CD1B, HLA-C, HLA-B, HLA-DMB, HLA-E, CALR, HLA-DMA, HLA-G, CD1E, TAPBP, FCER1G, HLA-DPB1, HLA-DOB	0.00366454
18	nucleosome organization	15	HIST1H2AB, HMGB2, HIST1H2BC, HIST1H1E, HIST1H1D, HIST1H1C, HIST1H2BF, NASP, HIST1H2BG, HIST1H2BH, NAP1L5, HIST1H2BO, HIST2H2AB, H2AFV, HIST1H2BL, HIST1H3B, HIST1H2AH, HIST1H3C, HIST1H3D, HIST1H3F, HIST1H2AL, HIST1H3G	0.00379905
19	nucleosome assembly	14	HIST1H2AB, HMGB2, HIST1H2BC, HIST1H1E, HIST1H1D, HIST1H1C, HIST1H2BF, HIST1H2BG, HIST1H2BH, NAP1L5, HIST1H2BO, HIST2H2AB, H2AFV, HIST1H2BL, HIST1H3B, HIST1H2AH, HIST1H3C, HIST1H3D, HIST1H3F, HIST1H2AL, HIST1H3G	0.00407384
20	antigen processing and presentation of peptide antigen via MHC class I	6	HLA-A, HLA-C, HLA-B, HLA-E, CALR, HLA-G, TAPBP	0.0043877
21	DNA metabolic process	51	XRCC5, NONO, CDC45, CDKN2A, FANCI, TOP2A, NT5E, RTEL1, TERT, UBE2A, SSBP1, CYCS, RBBP8, UBE2N, RAD1, REC8, RFC4, FANCD2, TOP3A, RAD18, RUVBL2, PTMS, GADD45A, RAD17, RAD23B, TMX1, HMGB2, MRE11A, UNG, RAD23A, SHFM1, PML, NFIX, RPA3, POLM, FBXO4, NASP, CENPF, CDC25C, TP73, SMC3, TNKS1BP1, POLD4, DNA2, CCDC111, CSNK1D, BAX, POLD2, TEP1, CUL4B, DUT	0.00448828
22	DNA replication	24	TMX1, HMGB2, SSBP1, NASP, MRE11A, CENPF, NFIX, CDC25C, RPA3, RAD1, TNKS1BP1, CCDC111, POLD4, DNA2, CDC45, RFC4, POLD2, POLM, TOP3A, PTMS, TOP2A, TERT, RAD17, DUT	0.00477796
23	chromatin assembly	14	HIST1H2AB, HMGB2, HIST1H2BC, HIST1H1E, HIST1H1D, HIST1H1C, HIST1H2BF, HIST1H2BG, HIST1H2BH, NAP1L5, HIST1H2BO, HIST2H2AB, H2AFV, HIST1H2BL, HIST1H3B, HIST1H2AH, HIST1H3C, HIST1H3D, HIST1H3F, HIST1H2AL, HIST1H3G	0.00552764
24	regulation of cell cycle	36	CAV2, CDK5R2, PML, HCFC1, RPS15A, PKMYT1, CHEK2, CALR, CDC45, CDKN2A, CDKN2C, BUB1, CAMK2D, DAZL, GMNN, DLGAP5, SMAD6, CENPF, NUSAP1, CDK6, BIRC5, RB1, CDK4, CDC25C, CDKN3, PPP1CB, RBBP8, RAD1, HNF4A, MAPK14, BAX, UBA3, MDM2, USP22, GADD45A, RAD17	0.0056965
25	positive regulation of interleukin-1 beta secretion	5	CARD8, PANX1, PYCARD, CASP1, PYDC1	0.00666133
26	behavior	47	CCL1, SCN1A, CCL3, CCK, PRLHR, HELT, S100A9, CACNB4, ZIC1, CCL4, CCL7, CCL26, EDNRB, SAA2, PDE1B, CCL3L1, SAA1, SEMA3F, CCL3L3, CNR2, CHRNA7, SNAP25, NOVA1, NPHP1, CDH23, FZD9, RNASE2, CYP11A1, EFNB3, RALBP1, CMKLR1, GABRA5, CCL4L1, PRKCG, NR4A3, PARK2, PLAUR, RIC8A, APRT, NRAS, CCL14, RASGRF1, MAPK14, PRKAR1B, CXCL16, CARTPT, UTS2R, CACNA1A	0.0070252
27	positive regulation of cytokine production	14	CARD8, PANX1, CREB1, PYDC1, SAA2, SAA1, TICAM1, PYCARD, RIPK2, FCER1G, IL12B, CASP1, CD14, AGPAT2	0.00736918
28	RNA processing	53	NCBP2, LSM7, SNRPD1, SYNCRIP, RP9, CPEB1, WTAP, PNN, NONO, CDKN2A, DGCR8, CLP1, INTS7, PCBP2, CTU2, LSM5, KHDRBS1, SF3B14, SNUPN, MAGOH, MTPAP, EXOSC3, SMN2, HNRNPU, EIF4A3, SNRNP40, POLR2H, FIP1L1, ELAC1, UTP6, NUFIP1, TRPT1, NAA38, MOV10, HNRNPF, PRKRA, PPIL3, GEMIN6, NOVA1, TYW1B, UTP23, DDX5, NOP10, RBMX, FBL, RPS7, SLBP, HNRNPH3, JMJD6, NOP58, DUS4L, POP5, RPP40	0.00810583
29	posttranscriptional regulation of gene expression	25	NCBP2, PAIP2, MAGOH, PML, SYNCRIP, MAPKAPK2, CPEB1, ANKHD1, CDK4, CALR, SCGB1A1, HNRNPU, LUZP6, EIF4G1, EIF4A3, EIF4EBP1, MOV10, CDKN2A, DGCR8, CLP1, SERBP1, MTRF1, PRKRA, DAZL, EIF2B3	0.00864113
30	regulation of endopeptidase activity	13	HERPUD1, CARD8, CCK, CDKN2A, TNFRSF10B, BAX, SMAD6, CYCS, F2, PYCARD, PML, BIRC5, FURIN	0.00887192
31	regulation of interleukin-1 beta secretion	5	CARD8, PANX1, PYCARD, CASP1, PYDC1	0.00911287
32	telomere maintenance	7	XRCC5, TNKS1BP1, MRE11A, TEP1, FBXO4, TERT, RTEL1	0.0098574
33	mRNA metabolic process	38	POLR2H, NCBP2, FIP1L1, LSM7, SNRPD1, RNH1, SYNCRIP, MAPKAPK2, CPEB1, WTAP, SCGB1A1, NAA38, PNN, NONO, MOV10, DNAJB11, HNRNPF, CLP1, PCBP2, LSM5, PPIL3, GEMIN6, NOVA1, KHDRBS1, SF3B14, SNUPN, MAGOH, MTPAP, DDX5, RBMX, SMN2, HNRNPU, SLBP, EIF4A3, HNRNPH3, JMJD6, SERBP1, SNRNP40	0.010717
34	telomere organization	7	XRCC5, TNKS1BP1, MRE11A, TEP1, FBXO4, TERT, RTEL1	0.0117337
35	positive regulation of interleukin-1 beta production	5	CARD8, PANX1, PYCARD, CASP1, PYDC1	0.0120848
36	regulation of cell size	24	FGFR2, ATP6V0E1, CREB1, PML, OSGIN1, RB1, CDK4, CSRP2, DDX5, TP73, LUZP6, CTH, CDKN2A, HNF4A, CDKN2C, CXCL16, SEMA3F, WHSC1L1, NOP58, UTS2R, ODF3B, ING1, CACNA1A, DCLK1	0.0123494
37	DNA packaging	16	HIST1H2AB, HMGB2, HIST1H2BC, HIST1H1E, HIST1H1D, HIST1H1C, HIST1H2BF, HIST1H2BG, HIST1H2BH, NUSAP1, NAP1L5, HIST1H2BO, HIST2H2AB, H2AFV, HIST1H2BL, HIST1H3B, HIST1H2AH, HIST1H3C, HIST1H3D, HIST1H3F, HIST1H2AL, HIST1H3G, TOP2A	0.0124153
38	negative regulation of cellular biosynthetic process	53	HELT, ZNF675, CBX2, HSBP1, PAX2, GLI2, SCGB1A1, ZNF345, DAXX, EDNRA, SAP30, EIF4EBP1, CDC45, ZNF350, PROP1, NKX6-2, EIF2B3, NFX1, KHDRBS1, SATB2, GSC, SOX14, RB1, EIF4A3, BACE2, MDM2, CUX1, RAD17, HMGB2, BCLAF1, PML, SOX9, CALR, HNRNPAB, FOXD3, NF2, PAIP2, GMNN, CENPF, ANKHD1, SNAI2, WWTR1, PSMC5, IRF7, UBA3, MAPK15, SMARCC2, IRF2, RFX3, ID4, RBM15, CACNA1A, KLF4	0.0125089
39	inflammatory response	34	TPST1, CCL3, S100A8, AIF1, S100A9, IL15, CCL4, CCL7, CCL26, IL17C, SAA2, CCL3L1, IL10RB, SAA1, AOAH, CCL3L3, CNR2, TICAM1, FN1, NFX1, KNG1, PDPN, LY96, CHST2, CCL4L1, C4BPB, TP73, S100A12, CD163, ORM1, IRF7, F2, RIPK2, PLA2G4C, CD14	0.0126588
40	regulation of peptidase activity	13	HERPUD1, CARD8, CCK, CDKN2A, TNFRSF10B, BAX, SMAD6, CYCS, F2, PYCARD, PML, BIRC5, FURIN	0.0128024
41	positive regulation of cell cycle	10	DLGAP5, SMAD6, MDM2, HCFC1, NUSAP1, RPS15A, BIRC5, USP22, CALR, PPP1CB	0.0137259
42	regulation of cytokine secretion	7	CARD8, PANX1, SAA2, SAA1, PYCARD, CASP1, PYDC1	0.013848
43	negative regulation of macromolecule metabolic process	66	HELT, ZNF675, CBX2, HSBP1, PAX2, GLI2, DAXX, ZNF345, SCGB1A1, SAP30, EIF4EBP1, ZNF350, CDC45, PROP1, CDKN2A, DGCR8, CLP1, NKX6-2, EIF2B3, NFX1, KHDRBS1, SATB2, GSC, SOX14, PRKCG, RB1, EIF4A3, HNF4A, BACE2, PSMA4, MDM2, CUX1, RAD17, BCLAF1, HMGB2, PML, ANAPC11, SOX9, CALR, MOV10, PSMB3, PRKRA, PSMB2, FOXD3, HNRNPAB, NF2, PAIP2, SMAD6, GMNN, CENPF, ANKHD1, SNAI2, WWTR1, FURIN, PSMC5, IRF7, BAX, UBA…	0.0153018
44	regulation of caspase activity	12	HERPUD1, CARD8, CCK, CDKN2A, TNFRSF10B, BAX, SMAD6, CYCS, F2, PYCARD, PML, BIRC5	0.016999
45	DNA repair	30	XRCC5, RAD23B, HMGB2, UNG, MRE11A, RAD23A, SHFM1, PML, RPA3, NONO, FANCI, TOP2A, RTEL1, UBE2A, TP73, SMC3, RBBP8, RAD1, UBE2N, DNA2, POLD4, RFC4, CSNK1D, FANCD2, POLD2, RAD18, RUVBL2, CUL4B, GADD45A, RAD17	0.0173511
46	mRNA processing	33	POLR2H, NCBP2, FIP1L1, LSM7, SNRPD1, SYNCRIP, CPEB1, WTAP, NAA38, PNN, NONO, MOV10, CLP1, HNRNPF, PCBP2, LSM5, PPIL3, GEMIN6, NOVA1, KHDRBS1, SF3B14, SNUPN, MAGOH, MTPAP, DDX5, SMN2, RBMX, HNRNPU, SLBP, EIF4A3, HNRNPH3, JMJD6, SNRNP40	0.0175045
47	negative regulation of macromolecule biosynthetic process	51	HELT, ZNF675, CBX2, GLI2, PAX2, HSBP1, SCGB1A1, ZNF345, DAXX, SAP30, CDC45, ZNF350, EIF4EBP1, PROP1, NKX6-2, EIF2B3, NFX1, KHDRBS1, SATB2, GSC, SOX14, RB1, EIF4A3, BACE2, MDM2, CUX1, RAD17, BCLAF1, HMGB2, PML, CALR, SOX9, HNRNPAB, FOXD3, NF2, PAIP2, GMNN, CENPF, ANKHD1, WWTR1, SNAI2, PSMC5, IRF7, MAPK15, UBA3, SMARCC2, IRF2, ID4, RFX3, RBM15, KLF4	0.0184634
48	immune response	62	IL15, HLA-DMB, HLA-DMA, PNP, TAPBP, CLEC4E, CCL3L1, TICAM1, CCL3L3, FAS, FCGR3A, PAG1, LAIR1, LY96, CMKLR1, NCF4, PRG2, HLA-A, CCL4L1, HLA-C, TNFRSF14, HLA-B, HLA-E, HLA-G, IGSF6, IL18BP, LILRB3, CTSC, IL12B, PTMS, EDA, GBP3, LCP2, HLA-DQB1, CCL1, CCL3, UNG, GPR65, IL32, PYDC1, CCL4, CCL7, CCL26, HRH2, IL10RB, CNR2, PRKRA, TAP1, POLM, FCER1G, HLA-DPB1, HLA-DOB, ST6GAL1, SMAD6, CD1B, C4BPB, CD1E, …	0.0187968
49	negative regulation of biosynthetic process	53	HELT, ZNF675, CBX2, HSBP1, PAX2, GLI2, SCGB1A1, ZNF345, DAXX, EDNRA, SAP30, EIF4EBP1, CDC45, ZNF350, PROP1, NKX6-2, EIF2B3, NFX1, KHDRBS1, SATB2, GSC, SOX14, RB1, EIF4A3, BACE2, MDM2, CUX1, RAD17, HMGB2, BCLAF1, PML, SOX9, CALR, HNRNPAB, FOXD3, NF2, PAIP2, GMNN, CENPF, ANKHD1, SNAI2, WWTR1, PSMC5, IRF7, UBA3, MAPK15, SMARCC2, IRF2, RFX3, ID4, RBM15, CACNA1A, KLF4	0.0188035
50	cytokinesis	8	PRC1, INCENP, ANXA11, NUSAP1, BIRC5, AURKB, DAXX, MYH10	0.0189661
51	vascular smooth muscle contraction	4	EDNRA, EDNRB, ACTC1, ACTA2	0.0190892
52	chromosome segregation	12	REC8, KIF25, SEH1L, SGOL2, DLGAP5, INCENP, CENPF, NUSAP1, BIRC5, SKA2, TOP2A, SMC3	0.0201941
53	cell growth	10	FGFR2, ATP6V0E1, WHSC1L1, NOP58, ODF3B, CSRP2, DDX5, DCLK1, CACNA1A, LUZP6	0.0208258
54	cell cycle arrest	14	KHDRBS1, AIF1, AK1, PML, RB1, CDKN3, CALR, TP73, PPM1G, CDKN2A, CDKN2C, RASSF1, IL12B, GADD45A	0.0215059
55	regulation of cell cycle process	15	CAV2, SMAD6, DLGAP5, PML, CENPF, NUSAP1, PKMYT1, BIRC5, RB1, CDC25C, CALR, CDKN2A, BUB1, CAMK2D, DAZL	0.0216967
56	response to retinoic acid	7	MUC1, SCAMP3, IGFBP7, OVCA2, PTCH1, IGFBP2, KLF4	0.021753
57	taxis	19	CCL1, CCL3, RNASE2, RALBP1, CMKLR1, S100A9, CCL4L1, CCL4, CCL7, CCL26, PLAUR, EDNRB, CCL14, SAA2, SAA1, CCL3L1, MAPK14, CXCL16, SEMA3F, CCL3L3	0.0232169
58	chemotaxis	19	CCL1, CCL3, RNASE2, RALBP1, CMKLR1, S100A9, CCL4L1, CCL4, CCL7, CCL26, PLAUR, EDNRB, CCL14, SAA2, SAA1, CCL3L1, MAPK14, CXCL16, SEMA3F, CCL3L3	0.0232169
59	chromatin assembly or disassembly	16	HIST1H2AB, HMGB2, HIST1H2BC, HIST1H1E, HIST1H1D, HIST1H1C, HIST1H2BF, HIST1H2BG, HIST1H2BH, CBX2, NAP1L5, HIST1H2BO, HIST2H2AB, H2AFV, HIST1H2BL, SMARCC2, HIST1H3B, HIST1H2AH, HIST1H3C, HIST1H3D, HIST1H3F, HIST1H2AL, HIST1H3G	0.0246359
60	negative regulation of translation	7	EIF4A3, EIF4EBP1, PAIP2, PML, ANKHD1, CALR, EIF2B3	0.0249491
61	cytokinesis after mitosis	3	NUSAP1, DAXX, MYH10	0.0250677
62	cell division	30	KIF23, PARD3, PRC1, BCAR1, AURKB, ANAPC11, DAXX, FAM83D, CDKN2A, SEH1L, INCENP, BUB1, SKA2, CLASP1, CLASP2, CDCA3, SGOL2, CENPF, NUSAP1, CDK6, BIRC5, RB1, CDK4, CDC25C, PPP1CB, SMC3, CCNB3, ANXA11, CDCA7L, MYH10	0.027248
63	RNA splicing	29	NCBP2, POLR2H, LSM7, SNRPD1, RP9, SYNCRIP, TRPT1, WTAP, NAA38, PNN, NONO, CLP1, HNRNPF, PCBP2, LSM5, PPIL3, GEMIN6, NOVA1, SF3B14, SNUPN, MAGOH, DDX5, SMN2, RBMX, HNRNPU, EIF4A3, HNRNPH3, JMJD6, SNRNP40	0.0287495
64	vesicle-mediated transport	52	SEC31B, TAPBP, ANK1, CD93, NECAP2, KDELR1, RBM12, STX5, SCAMP3, GOLT1A, RPH3AL, AP4M1, M6PR, DOC2A, SCYL1, VAMP4, CUX1, DOC2B, TRAPPC3, TRAPPC2, PACS1, CAV2, TMX1, AP1M1, CCL3, SNX17, BET1, RER1, RIMS1, FOLR1, BCAP29, SEC22B, FCER1G, SEC22C, SNAP25, DCLK1, EXOC1, RAB8A, HCK, SNAPIN, NRAS, FNBP1, SCFD1, JMJD6, CXCL16, ARF3, CPNE3, GGA1, CACNA1A, CD14, KIF20A, MYH10	0.0297388
65	regulation of cellular protein metabolic process	44	NCBP2, CCK, PML, ANAPC11, CPEB1, CALR, DAXX, LUZP6, EDNRA, EDNRB, EIF4EBP1, CDKN2A, MDFIC, MAP3K9, PSMB3, PSMB2, DAZL, FBXO4, EIF2B3, PLA2G10, NF2, PAIP2, MAGOH, SMAD6, PRKCG, TNFRSF14, ANKHD1, CDK4, FURIN, TP73, UBE2N, EIF4G1, EIF4A3, GH1, PSMC5, HNF4A, PRKAR1B, PSMA4, MTRF1, BAX, MAPK15, F2, MDM2, VPS28	0.0298282
66	nuclear mRNA splicing, via spliceosome	18	POLR2H, NCBP2, SF3B14, SNUPN, MAGOH, LSM7, SNRPD1, NAA38, SMN2, RBMX, HNRNPU, HNRNPH3, CLP1, HNRNPF, PCBP2, SNRNP40, GEMIN6, NOVA1	0.0298385
67	RNA splicing, via transesterification reactions	18	POLR2H, NCBP2, SF3B14, SNUPN, MAGOH, LSM7, SNRPD1, NAA38, SMN2, RBMX, HNRNPU, HNRNPH3, CLP1, HNRNPF, PCBP2, SNRNP40, GEMIN6, NOVA1	0.0298385
68	RNA splicing, via transesterification reactions with bulged adenosine as nucleophile	18	POLR2H, NCBP2, SF3B14, SNUPN, MAGOH, LSM7, SNRPD1, NAA38, SMN2, RBMX, HNRNPU, HNRNPH3, CLP1, HNRNPF, PCBP2, SNRNP40, GEMIN6, NOVA1	0.0298385
69	post-embryonic organ development	4	BAX, KLF4, BCL2L11, CDH23	0.0338807
70	ribonucleoprotein complex biogenesis	20	UTP23, NCBP2, TSR1, SURF6, SNUPN, UTP6, SNRPD1, NUFIP1, EXOSC3, NOP10, SMN2, FBL, RPS7, EIF4A3, CDKN2A, CLP1, RPLP0, BRIX1, NOP58, GEMIN6	0.0358868
71	negative regulation of cellular protein metabolic process	20	NF2, PAIP2, SMAD6, PML, PRKCG, ANKHD1, ANAPC11, CALR, FURIN, EIF4A3, EIF4EBP1, CDKN2A, PSMC5, HNF4A, PSMB3, BAX, PSMA4, PSMB2, VPS28, EIF2B3	0.0358868
72	chromatin organization	36	HIST1H2AB, HMGB2, CBX2, NAP1L5, HIST1H2BO, HIST2H2AB, H2AFV, HIST1H2BL, CSRP2BP, HIST1H1E, UBE2A, HIST1H2BC, SATB2, HIST1H1D, HIST1H1C, HIST1H2BF, NASP, HIST1H2BG, HIST1H2BH, HMG20A, BANP, WHSC1, RB1, HDAC11, C20ORF20, UBE2N, DOT1L, KDM2B, TAF12, JMJD6, WHSC1L1, SMARCC2, HIST1H3B, HIST1H2AH, HIST1H3C, HIST1H3D, RUVBL2, USP22, HIST1H3F, SETD2, HIST1H2AL, HIST1H3G, EP400	0.0366575
73	regulation of G2/M transition of mitotic cell cycle	3	CDKN2A, CAMK2D, CENPF	0.0399195
74	cellular calcium ion homeostasis	20	CCL1, KNG1, CCL3, HERPUD1, CACNB4, KCNA5, CALR, CCL7, PRKCB, EDNRA, EDNRB, CCL14, SAA2, SAA1, GNB1, BAX, F2, CHRNA7, UTS2R, CACNA1A	0.0414042
75	defense response	54	S100A8, AIF1, S100A9, IL15, TAPBP, SAA2, SAA1, CCL3L1, AOAH, TICAM1, CCL3L3, NFX1, KNG1, LY96, PDPN, PRG2, CHST2, CCL4L1, HLA-C, HLA-B, CLIC1, HLA-G, CD163, PSG9, LILRB3, F2, RIPK2, TPST1, CCL3, CCK, IL32, PYDC1, CCL4, CCL7, CCL26, IL17C, IL10RB, IFNA5, CNR2, TAP1, FN1, HIST1H2BC, RNASE3, HIST1H2BF, HIST1H2BG, HCK, GABRA5, C4BPB, TP73, S100A12, LSP1, ORM1, CXCL16, IRF7, PLA2G4C, TPSAB1, CD14, DMB…	0.0414531
76	regulation of interleukin-1 beta production	5	CARD8, PANX1, PYCARD, CASP1, PYDC1	0.0423848
77	post-embryonic morphogenesis	4	BAX, GDF5, BCL2L11, CDH23	0.0429539
78	cell cycle checkpoint	12	RAD1, CDC45, CDKN2A, MAPK14, PML, BUB1, CENPF, BIRC5, RB1, CHEK2, RAD17, RBBP8	0.0430438
79	collagen fibril organization	6	ADAMTS14, P4HA1, ACAN, COL1A1, COL11A2, ANXA2	0.0430632
80	cellular metal ion homeostasis	21	CCL1, KNG1, CCL3, HERPUD1, CACNB4, KCNA5, CALR, CCL7, PRKCB, EDNRA, EDNRB, CCL14, SAA2, SAA1, GNB1, BAX, F2, CAMK2D, CHRNA7, UTS2R, CACNA1A	0.0432854
81	negative regulation of nucleobase, nucleoside, nucleotide and nucleic acid metabolic process	46	HMGB2, BCLAF1, HELT, PML, ZNF675, CBX2, HSBP1, CALR, SOX9, PAX2, GLI2, DAXX, ZNF345, SCGB1A1, EDNRA, SAP30, ZNF350, CDC45, PROP1, NKX6-2, NFX1, FOXD3, HNRNPAB, KHDRBS1, SATB2, GSC, NF2, SOX14, GMNN, CENPF, RB1, SNAI2, WWTR1, PSMC5, IRF7, MAPK15, UBA3, SMARCC2, MDM2, IRF2, ID4, RFX3, CUX1, RBM15, RAD17, KLF4	0.043807
82	positive regulation of peptidase activity	9	CARD8, CCK, CDKN2A, TNFRSF10B, BAX, CYCS, F2, PYCARD, PML	0.0442936
83	positive regulation of caspase activity	9	CARD8, CCK, CDKN2A, TNFRSF10B, BAX, CYCS, F2, PYCARD, PML	0.0442936
84	cell proliferation	40	XRCC5, TMX1, HNF1B, USP8, BCAR1, CTF1, DTYMK, IL15, CBFA2T3, GLI2, EDNRA, BUB1, KRT2, GNG2, CD5, KHDRBS1, FZD9, NF2, CRIP3, PDPN, NASP, DLGAP5, CENPF, CSRP2, CDC25C, FURIN, VEGFB, IFNAR2, IGSF8, CHRM3, RASGRF1, GNB1, CHRM1, BAX, GOLPH3, IRF2, RIPK2, PTCH1, ID4, MYH10	0.0446529
85	regulation of cellular component size	27	FGFR2, ATP6V0E1, CREB1, PML, OSGIN1, RB1, CSRP2, DDX5, CDK4, CAPZB, TP73, LUZP6, CTH, CDKN2A, ARPC3, HNF4A, CDKN2C, CXCL16, SEMA3F, WHSC1L1, NOP58, UTS2R, ODF3B, ING1, CACNA1A, DCLK1, SPTB	0.0453086
86	establishment or maintenance of cell polarity	8	PARD3, CAP2, ANK1, PTK7, CCL4L1, CLASP1, CLASP2, CCL4	0.0455917
87	response to DNA damage stimulus	35	XRCC5, RAD23B, HMGB2, UNG, MRE11A, RAD23A, SHFM1, PML, CHEK2, RPA3, NONO, FANCI, TOP2A, RTEL1, UBE2A, PPP1CB, TP73, SMC3, RBBP8, RAD1, UBE2N, DNA2, POLD4, RFC4, CSNK1D, FANCD2, MAPK14, IRF7, BAX, POLD2, RAD18, RUVBL2, CUL4B, GADD45A, RAD17	0.0463276
88	G1 phase	5	PRUNE2, MDM2, CDK6, RB1, CDC25C	0.0496478
89	negative regulation of protein metabolic process	20	NF2, PAIP2, SMAD6, PML, PRKCG, ANKHD1, ANAPC11, CALR, FURIN, EIF4A3, EIF4EBP1, CDKN2A, PSMC5, HNF4A, PSMB3, BAX, PSMA4, PSMB2, VPS28, EIF2B3	0.0496858
90	negative regulation of gene expression	45	HMGB2, BCLAF1, HELT, PML, ZNF675, CBX2, HSBP1, CALR, SOX9, PAX2, GLI2, DAXX, ZNF345, SCGB1A1, SAP30, ZNF350, MOV10, PROP1, DGCR8, NKX6-2, CLP1, PRKRA, NFX1, HNRNPAB, FOXD3, KHDRBS1, SATB2, GSC, SOX14, CENPF, RB1, SNAI2, WWTR1, PSMC5, IRF7, BAX, UBA3, SMARCC2, MDM2, IRF2, ID4, RFX3, CUX1, RBM15, KLF4	0.0497133
Cellular component
1	nuclear lumen	137	NCBP2, ITGB3BP, XRCC5, LOR, SURF6, S100A9, NAA15, SNRPD1, NAA16, SYNCRIP, PKMYT1, PDLIM1, WTAP, PNN, KLHL7, PROP1, IDH3G, CDKN2A, MDFIC, PGRMC1, INTS7, GIT2, RDM1, MCRS1, SATB2, RCOR3, MAGOH, ACTN1, MED11, HMG20A, HDAC11, PPP1CB, ZNF3, KDM2B, RFC4, MED15, HNF4A, NAV2, RAD17, EP400, RAD23B, HMGB2, MRE11A, HOXA11, MYEF2, ANAPC11, CHEK2, SOX9, METTL3, TRIM69, HNRNPF, TEAD4, BRIX1, HOXA10, NOVA1, UTP…	3.11877e-05
2	chromosomal part	47	ITGB3BP, XRCC5, CBX2, AURKB, DAXX, HIST1H2BO, HIST2H2AB, H2AFV, HIST1H2BL, SEH1L, INCENP, TIGD5, TIGD7, TERT, HIST1H1E, UBE2A, HIST1H1D, HIST1H1C, SGOL2, RB1, REC8, RFC4, RAD18, HIST1H2AB, NUFIP1, RPA3, SUMO3, BUB1, SKA2, CLASP1, CLASP2, HIST1H2BC, CENPL, HIST1H2BF, HIST1H2BG, CREB1, HIST1H2BH, CENPF, BIRC5, BIRC2, MLF1IP, SMC3, CENPI, TNKS1BP1, SMARCC2, HIST1H3B, HIST1H2AH, TEP1, HIST1H3C, HIST1…	0.000113204
3	nucleoplasm	89	XRCC5, KIF23, NCBP2, LOR, ITGB3BP, HNF1B, HELT, SURF6, NAA15, SNRPD1, SYNCRIP, PKMYT1, NAA16, PDLIM1, WTAP, CBFA2T3, DAXX, PNN, SAP30, ZNF350, CDC45, CDKN2A, PROP1, RRN3, FANCI, INTS7, PAX8, GIT2, CDK12, TOP2A, TERT, MCRS1, SATB2, GSC, MAGOH, MED11, RB1, HDAC11, CDK4, PPP1CB, SMN2, C20ORF20, EIF4A3, TAF12, RFC4, MED15, HNF4A, FANCD2, MED8, TOP3A, MDM2, RUVBL2, USP22, EP400, POLR2H, RAD23B, HMGB2,…	0.000118009
4	intracellular organelle lumen	159	ITGB3BP, NCBP2, XRCC5, LOR, MRPL42, SURF6, S100A9, NAA15, SNRPD1, NAA16, SYNCRIP, PKMYT1, PDLIM1, WTAP, PDHB, PNN, KLHL7, CDKN2A, PROP1, IDH3G, DNAJB11, MDFIC, PGRMC1, INTS7, MRPL36, GIT2, MRPL39, RDM1, SATB2, MCRS1, RCOR3, MAGOH, ACTN1, MED11, HMG20A, HDAC11, PPP1CB, ZNF3, KDM2B, RFC4, MED15, HNF4A, NAV2, NEU1, RAD17, EP400, MRPL43, RAD23B, MRPS17, PACS2, HMGB2, MRPS16, HOXA11, MRE11A, MYEF2, CH…	0.000118907
5	organelle lumen	162	ITGB3BP, NCBP2, XRCC5, LOR, MRPL42, SURF6, S100A9, SNRPD1, NAA15, NAA16, SYNCRIP, PKMYT1, PDLIM1, WTAP, PDHB, PNN, KLHL7, CDKN2A, PROP1, IDH3G, DNAJB11, MDFIC, PGRMC1, INTS7, MRPL36, GIT2, MRPL39, RDM1, SATB2, MCRS1, RCOR3, MAGOH, ACTN1, MED11, HMG20A, HDAC11, PPP1CB, ZNF3, VEGFB, KDM2B, RFC4, HNF4A, MED15, NAV2, NEU1, RAD17, EP400, MRPL43, RAD23B, MRPS17, PACS2, HMGB2, MRPS16, HOXA11, MRE11A, MY…	0.000120258
6	MHC class I peptide loading complex	6	TAP1, HLA-DMB, CALR, HLA-DOB, HLA-DMA, TAPBP	0.000138977
7	membrane-enclosed lumen	163	ITGB3BP, NCBP2, XRCC5, LOR, MRPL42, SURF6, S100A9, SNRPD1, NAA15, NAA16, SYNCRIP, PKMYT1, PDLIM1, WTAP, PDHB, PNN, KLHL7, CDKN2A, PROP1, IDH3G, DNAJB11, MDFIC, PGRMC1, INTS7, MRPL36, GIT2, MRPL39, RDM1, SATB2, MCRS1, RCOR3, MAGOH, ACTN1, MED11, HMG20A, HDAC11, PPP1CB, ZNF3, VEGFB, KDM2B, RFC4, HNF4A, MED15, NAV2, NEU1, RAD17, EP400, MRPL43, RAD23B, MRPS17, PACS2, HMGB2, MRPS16, HOXA11, MRE11A, MY…	0.00022178
8	chromosome	52	ITGB3BP, XRCC5, CBX2, AURKB, DAXX, HIST1H2BO, HIST2H2AB, H2AFV, SEH1L, FANCI, HIST1H2BL, INCENP, TIGD5, TOP2A, TIGD7, TERT, UBE2A, HIST1H1E, HIST1H1D, HIST1H1C, SGOL2, RB1, REC8, RFC4, FANCD2, TOP3A, RAD18, HIST1H2AB, HMGB2, NUFIP1, RPA3, SUMO3, BUB1, CLASP1, SKA2, CLASP2, HIST1H2BC, CENPL, HIST1H2BF, CREB1, HIST1H2BG, HIST1H2BH, CENPF, BIRC5, MLF1IP, BIRC2, CENPI, SMC3, TNKS1BP1, SMARCC2, HIST1H…	0.000302168
9	non-membrane-bounded organelle	215	ITGB3BP, XRCC5, MRPL42, AIF1, RPL13, SURF6, S100A9, FAM110B, PDLIM1, AURKB, WTAP, HIST1H2BO, ACTG1, H2AFV, HIST1H2BL, RPLP0, INCENP, MRPL36, MRPL39, TIGD5, TIGD7, CDH23, MRPL53, MCRS1, ZNF44, RCOR3, HMG20A, REC8, RFC4, SCYL1, NAV2, MRPL49, MRPL43, MRE11A, MYEF2, CAPZB, PFN1, CEP170, DMD, BRIX1, SKA2, UTP23, DDX5, NOP10, RPS7, S100A12, TNKS1BP1, FNBP1, NOP16, POP5, RPP40, KLF4, GFAP, HNF1B, FERMT2…	0.000531907
10	intracellular non-membrane-bounded organelle	215	ITGB3BP, XRCC5, MRPL42, AIF1, RPL13, SURF6, S100A9, FAM110B, PDLIM1, AURKB, WTAP, HIST1H2BO, ACTG1, H2AFV, HIST1H2BL, RPLP0, INCENP, MRPL36, MRPL39, TIGD5, TIGD7, CDH23, MRPL53, MCRS1, ZNF44, RCOR3, HMG20A, REC8, RFC4, SCYL1, NAV2, MRPL49, MRPL43, MRE11A, MYEF2, CAPZB, PFN1, CEP170, DMD, BRIX1, SKA2, UTP23, DDX5, NOP10, RPS7, S100A12, TNKS1BP1, FNBP1, NOP16, POP5, RPP40, KLF4, GFAP, HNF1B, FERMT2…	0.000531907
11	midbody	7	KIF23, INCENP, ANXA11, CENPF, BIRC5, AURKB, MYH10	0.00085443
12	ribonucleoprotein complex	54	MRPL42, RPL13, LSM7, SNRPD1, SYNCRIP, AQP7, CPEB1, MKRN3, PNN, BTBD1, RPLP0, PCBP2, MRPL36, LSM5, MRPL39, TIGD7, TERT, JAKMIP1, MRPL53, MAGOH, SMN2, HNRNPU, EIF4A3, MRPL49, SNRNP40, MRPL43, MRPS17, MRPS16, RPS15A, NUFIP1, RPL39, CALR, NAA38, MOV10, MRPL13, MRPL17, HNRNPF, RPL8, PPIL3, DAZL, GEMIN6, HNRNPAB, CAP2, DDX5, NOP10, RBMX, FBL, RPS7, SLBP, HNRNPH3, NOP58, TEP1, POP5, RPP40	0.0013433
13	protein-DNA complex	15	HIST1H2AB, XRCC5, HIST1H2BC, HIST1H1E, HIST1H1D, HIST1H1C, HIST1H2BF, HIST1H2BG, HIST1H2BH, RPA3, HIST1H2BO, HIST2H2AB, H2AFV, HIST1H2BL, HIST1H3B, HIST1H2AH, HIST1H3C, HIST1H3D, HIST1H3F, HIST1H2AL, HIST1H3G, TERT	0.00175052
14	nucleolus	68	HNF1B, SURF6, S100A9, WTAP, CBFA2T3, PNN, KLHL7, ZNF350, CDKN2A, IDH3G, RRN3, DGCR8, MDFIC, PGRMC1, TOP2A, RDM1, STX5, MCRS1, RCOR3, NOL9, NOL7, HMG20A, NUSAP1, EXOSC3, ACTN1, RBBP6, ZNF3, KDM2B, TAF12, NAV2, MDM2, EP400, RAD17, POLR2H, HMGB2, MRE11A, YPEL3, UTP6, PML, MYEF2, NUFIP1, SOX9, HNRNPF, BRIX1, FAM32A, NOVA1, UTP23, TSR1, NF2, SOX30, BIRC5, DDX5, WWTR1, NOP10, FBL, S100A12, RPS7, CCNB3,…	0.00203994
15	spindle	21	KIF23, PARD3, PRC1, DLGAP5, CENPF, NUSAP1, BIRC5, RB1, AURKB, SMC3, FAM83D, MAPK14, CEP170, RASSF1, INCENP, ANXA11, BUB1, SKA2, CLASP1, CLASP2, MYH10	0.00207253
16	chromatin	26	HIST1H2AB, NUFIP1, CBX2, DAXX, HIST1H2BO, HIST2H2AB, H2AFV, HIST1H2BL, INCENP, HIST1H2BC, HIST1H1E, UBE2A, HIST1H1D, HIST1H1C, HIST1H2BF, CREB1, HIST1H2BG, HIST1H2BH, CENPF, RB1, BIRC2, SMC3, TNKS1BP1, SMARCC2, HIST1H3B, HIST1H2AH, RAD18, HIST1H3C, HIST1H3D, HIST1H3F, HIST1H2AL, HIST1H3G, KLF4	0.0020812
17	nucleosome	12	HIST1H2AB, HIST1H1E, HIST1H2BC, HIST1H1D, HIST1H1C, HIST1H2BF, HIST1H2BG, HIST1H2BH, HIST1H2BO, HIST2H2AB, H2AFV, HIST1H2BL, HIST1H3B, HIST1H2AH, HIST1H3C, HIST1H3D, HIST1H3F, HIST1H2AL, HIST1H3G	0.00301432
18	chromosome, centromeric region	18	ITGB3BP, CENPL, SGOL2, CENPF, BIRC5, AURKB, MLF1IP, CENPI, SUMO3, REC8, SEH1L, INCENP, BUB1, SKA2, CLASP1, CLASP2, TIGD5, TIGD7	0.00400038
19	TAP complex	4	TAP1, HLA-DMB, HLA-DOB, HLA-DMA	0.00873795
20	T-tubule	6	EDNRA, SCN1A, CAMK2D, CACNB1, KCNJ11, SCN5A	0.00916854
21	filopodium	7	FZD9, ENAH, MYO3A, NF2, PDPN, ABI1, RAPH1	0.00972016
22	nucleoplasm part	53	HNF1B, HELT, SURF6, NAA15, NAA16, PDLIM1, DAXX, PNN, SAP30, ZNF350, PROP1, INTS7, CDK12, SATB2, GSC, MAGOH, MED11, RB1, HDAC11, CDK4, SMN2, PPP1CB, C20ORF20, EIF4A3, TAF12, MED15, HNF4A, MED8, TOP3A, RUVBL2, USP22, EP400, POLR2H, HOXA11, SHFM1, PML, HCFC1, NUFIP1, CHEK2, METTL3, TRIM69, TEAD4, HOXA10, GEMIN6, DGKQ, CREB1, MAML1, SMAD6, DACH1, WWTR1, NOP10, SMARCC2, KLF4	0.00981463
23	MHC protein complex	10	HLA-DQB1, HLA-A, CD1B, HLA-C, HLA-B, HLA-DPB1, HLA-DMB, HLA-E, HLA-DOB, HLA-DMA, HLA-G	0.0134778
24	sarcolemma	11	EDNRA, SCN1A, BGN, DMD, CAMK2D, COL6A2, CACNB1, KCNJ11, SCN5A, MYOT, ANXA2	0.0138835
25	Golgi apparatus part	31	PACS1, CAV2, AP1M1, BET1, RER1, CBFA2T3, TMF1, SLC35A4, TAPBP, POMGNT1, CHIC2, ST3GAL5, SNAP25, RAB21, STX5, ST6GAL1, SCAMP3, HLA-A, CHST2, AP4M1, FURIN, SCFD1, COG6, SCYL1, SULF2, GOLPH3, VAMP4, GGA1, CUX1, SMPD4, TRAPPC3	0.0153187
26	cell fraction	91	ITGB3BP, LOR, ATP6V0E1, PLXNA1, BCAR1, DPP10, PKMYT1, SYNCRIP, IL15, GLI2, KCNJ11, TAPBP, ACTG1, EDNRB, POMGNT1, SLC1A6, PGRMC1, SERPINE1, PXMP4, KLK12, VKORC1, FAS, KDELR1, NT5E, RTEL1, SLC22A1, JAKMIP1, RECK, SLC33A1, UGCG, HTR4, PRKCG, HLA-C, HLA-B, CLIC1, BCL2L11, SSTR2, PITPNM2, PSG9, DOC2A, CLIC4, RASGRF1, BACE2, CHRM1, F2, MDM2, LAMC2, PTMS, EDA, TPST1, GGCX, WNT5A, CAV2, TMX1, SCN1A, CCL3…	0.0210847
27	peripheral to membrane of membrane fraction	3	RECK, BCL2L11, JAKMIP1	0.0249293
28	Golgi membrane	21	STX5, CAV2, AP1M1, ST6GAL1, SCAMP3, BET1, HLA-A, CHST2, RER1, CBFA2T3, FURIN, TMF1, TAPBP, SLC35A4, POMGNT1, SCYL1, ST3GAL5, VAMP4, CUX1, TRAPPC3, RAB21	0.0261587
29	nucleolar part	6	CDKN2A, SURF6, NOP58, POP5, FBL, RPP40	0.0323366
30	condensed chromosome, centromeric region	10	REC8, SEH1L, SGOL2, BUB1, CENPF, CLASP1, SKA2, CLASP2, AURKB, MLF1IP	0.0324617
31	basement membrane	11	LAMB4, COLQ, FREM3, EGFL6, EFEMP2, ACAN, LAMC2, SPARC, SMC3, FN1, ANXA2	0.0364089
32	cell cortex	17	PARD3, KNCN, FERMT2, RAI14, FBLIM1, CAPZB, DAXX, ACTG1, FNBP1, PSTPIP1, TCHP, LAMC2, CLASP1, CLASP2, MYH10, SPTB, EXOC1	0.0374182
33	granular component	3	CDKN2A, SURF6, FBL	0.0397045
34	spindle microtubule	6	PRC1, NUSAP1, BIRC5, CLASP1, SKA2, CLASP2	0.0426034
35	endomembrane system	66	RP9, CBFA2T3, WTAP, TAPBP, TMF1, SLC35A4, EDNRA, EDNRB, POMGNT1, ST3GAL5, SEH1L, NECAP2, GLE1, RAB21, SGPL1, STX5, SCAMP3, PIGX, SLC33A1, SNUPN, CHST2, RPH3AL, HLA-A, ERLIN2, CACNG3, CDHR5, AP4M1, CLIC1, TMEM38B, SCYL1, ASPHD1, VAMP4, MDM2, KCNH2, CUX1, EDA, SEC61G, TRAPPC3, NXT1, CAV2, TMX1, AP1M1, PARD3, CYP1B1, CAMK2G, BET1, PML, RER1, ATP6V1G2, TAGLN2, ALOX5AP, DDX19B, SYN2, CAMK2D, CAMK2B, P…	0.0457277
Molecular function
1	calcium-dependent phospholipid binding	8	DOC2A, ANXA11, ANXA13, CPNE3, DOC2B, ANXA3, RBM12, ANXA2	0.00106307
2	phosphoinositide phospholipase C activity	7	EDNRA, PLCG1, CHRM3, CHRM1, PLCH1, PLCD3, PLCD1	0.00453763
3	voltage-gated cation channel activity	19	KCNJ15, SCN1A, KCNAB1, KCNA1, KCNA4, CACNB1, CACNG3, CACNB4, KCNA5, KCTD5, KCNJ11, SCN11A, KCNQ2, KCNH2, SNAP25, SCN5A, KCNG4, CACNA1A, KCNE3	0.00706707
4	oxidoreductase activity, acting on paired donors, with incorporation or reduction of molecular oxygen, 2-oxoglutarate as one donor, and incorporation of one atom each of oxygen into both donors	7	KDM2B, P4HA1, JMJD6, PLOD3, TMLHE, ASPHD1, TET2	0.00817237
5	chemokine activity	9	CCL1, CCL3, CCL14, CCL3L1, CXCL16, CCL3L3, CCL4L1, CCL4, CCL7, CCL26	0.0089341
6	glycosaminoglycan binding	18	FGFR2, KNG1, TNXB, C6ORF25, PRG2, DCN, CCL7, PCOLCE2, VEGFB, CCL14, BGN, NAV2, ACAN, SERPINC1, LAMC2, PTCH1, CD14, FN1	0.00942767
7	IgG binding	4	FCGR2B, FCGR2C, FCER1G, FCGR2A, FCGR3A	0.0120127
8	chemokine receptor binding	9	CCL1, CCL3, CCL14, CCL3L1, CXCL16, CCL3L3, CCL4L1, CCL4, CCL7, CCL26	0.0130132
9	phospholipase C activity	7	EDNRA, PLCG1, CHRM3, CHRM1, PLCH1, PLCD3, PLCD1	0.0135326
10	heparin binding	14	FGFR2, KNG1, TNXB, C6ORF25, PRG2, CCL7, PCOLCE2, VEGFB, CCL14, NAV2, SERPINC1, LAMC2, PTCH1, FN1	0.0160162
11	RNA binding	62	NCBP2, GTF3A, RPL13, SURF6, LSM7, SNRPD1, SYNCRIP, CPEB1, CNOT4, NONO, DGCR8, RPLP0, PCBP2, LSM5, TIGD7, TERT, RBM12, RDM1, JAKMIP1, KHDRBS1, SF3B14, SNUPN, MAGOH, MTPAP, EXOSC3, SMN2, HNRNPU, EIF4G1, EIF4A3, KDM2B, LARP4, SERBP1, CELF4, MRPS17, FIP1L1, RPS15A, MYEF2, NUFIP1, RPL39, CALR, NAA38, MOV10, METTL3, HNRNPF, DDX19B, RPL8, PRKRA, DAZL, NOVA1, HNRNPAB, PABPC1L2B, PABPC1L2A, ANKHD1, DDX5, …	0.0188789
12	pattern binding	18	FGFR2, KNG1, TNXB, C6ORF25, PRG2, DCN, CCL7, PCOLCE2, VEGFB, CCL14, BGN, NAV2, ACAN, SERPINC1, LAMC2, PTCH1, CD14, FN1	0.0225858
13	polysaccharide binding	18	FGFR2, KNG1, TNXB, C6ORF25, PRG2, DCN, CCL7, PCOLCE2, VEGFB, CCL14, BGN, NAV2, ACAN, SERPINC1, LAMC2, PTCH1, CD14, FN1	0.0225858
14	RNA polymerase II transcription factor activity	25	MYEF2, NFIX, SOX9, ZNF345, TMF1, PROP1, TEAD4, SNF8, CDK12, TBX10, CREB1, SOX30, MED11, ISL1, TAF12, MED15, HNF4A, SP1, GTF2I, MED8, IRF7, IRF2, RFX3, CUX1, KLF4	0.0281905
15	lipase activity	13	EDNRA, PLCG1, CHRM3, PLA2G10, SMPDL3B, AOAH, CHRM1, ABHD5, PLCH1, PLCD3, PLCD1, PLA2G4C, SMPD4	0.0287662
16	voltage-gated ion channel activity	21	KCNJ15, SCN1A, KCNAB1, KCNA1, KCNA4, CACNB1, CACNG3, CLIC1, KCNA5, CACNB4, KCTD5, KCNJ11, CLIC4, SCN11A, KCNQ2, KCNH2, SNAP25, SCN5A, KCNG4, CACNA1A, KCNE3	0.0290355
17	voltage-gated channel activity	21	KCNJ15, SCN1A, KCNAB1, KCNA1, KCNA4, CACNB1, CACNG3, CLIC1, KCNA5, CACNB4, KCTD5, KCNJ11, CLIC4, SCN11A, KCNQ2, KCNH2, SNAP25, SCN5A, KCNG4, CACNA1A, KCNE3	0.0290355
18	MHC class II receptor activity	5	HLA-DQB1, HLA-C, HLA-B, HLA-DPB1, HLA-DOB, HLA-DMA	0.0315121
19	carbohydrate binding	33	FGFR2, SORD, C6ORF25, DCN, CD72, CALR, CCL7, ZG16B, LPHN3, CD93, CLEC4E, SERPINC1, ACAN, FN1, KNG1, TNXB, PRG2, SIGLEC10, CHI3L1, SIGLEC14, M6PR, PCOLCE2, VEGFB, BGN, CCL14, NAV2, CD33, MLEC, SIGLEC7, GFPT2, PTCH1, LAMC2, CD14	0.0367727
20	eukaryotic initiation factor 4E binding	3	EIF4EBP1, OTX2, ANKHD1	0.0370808
21	phospholipase activity	11	EDNRA, PLCG1, SMPDL3B, CHRM3, PLA2G10, CHRM1, PLCH1, PLCD3, PLCD1, PLA2G4C, SMPD4	0.0425269
22	cysteine-type endopeptidase activity	10	CASP5, CASP4, USP8, CARD16, CAPN13, CASP12, PYCARD, CTSC, CASP1, PYDC1	0.0432031
KEGG
1	Allograft rejection	11	HLA-DQB1, HLA-A, HLA-C, HLA-B, HLA-DPB1, FAS, IL12B, HLA-DMB, HLA-E, HLA-DOB, HLA-DMA, HLA-G	0.000219377
2	Systemic lupus erythematosus	19	HIST1H2AB, HLA-DQB1, SNRPD1, HLA-DMB, HLA-DMA, HIST1H2BO, HIST2H2AB, H2AFV, HIST1H2BL, HLA-DPB1, FCGR3A, HLA-DOB, HIST1H2BC, HIST1H2BF, HIST1H2BG, HIST1H2BH, ACTN1, FCGR2B, FCGR2C, HIST1H3B, HIST1H3C, HIST1H2AH, HIST1H3D, FCGR2A, HIST1H3F, HIST1H3G, HIST1H2AL	0.000337224
3	Type I diabetes mellitus	11	HLA-DQB1, HLA-A, HLA-C, HLA-B, HLA-DPB1, FAS, IL12B, HLA-DMB, HLA-E, HLA-DOB, HLA-DMA, HLA-G	0.00084491
4	Graft-versus-host disease	10	HLA-DQB1, HLA-A, HLA-C, HLA-B, HLA-DPB1, FAS, HLA-DMB, HLA-E, HLA-DOB, HLA-DMA, HLA-G	0.00193542
5	Viral myocarditis	14	HLA-DQB1, CYCS, HLA-A, HLA-C, HLA-B, HLA-DMB, HLA-E, HLA-DMA, HLA-G, EIF4G1, ACTG1, DMD, HLA-DPB1, HLA-DOB, MYH10	0.00208018
6	Glioma	13	NRAS, CDKN2A, PLCG1, CAMK2G, CAMK2D, MDM2, CDK6, PRKCG, CAMK2B, RB1, CDK4, AKT3, PRKCB	0.00216102
7	Antigen processing and presentation	15	HLA-DQB1, CREB1, HLA-A, HLA-C, HLA-B, HLA-DMB, HLA-E, CALR, HLA-DMA, HLA-G, TAPBP, IFNA5, TAP1, HSPA6, HLA-DPB1, HLA-DOB	0.00316744
8	Autoimmune thyroid disease	11	HLA-DQB1, IFNA5, HLA-A, HLA-C, HLA-B, HLA-DPB1, FAS, HLA-DMB, HLA-E, HLA-DOB, HLA-DMA, HLA-G	0.00399442
9	p53 signaling pathway	13	CYCS, CDK6, CHEK2, CDK4, TP73, CCNB3, CDKN2A, TNFRSF10B, BAX, SERPINE1, MDM2, FAS, GADD45A	0.00419248
10	Asthma	8	HLA-DQB1, RNASE3, PRG2, FCER1G, HLA-DPB1, HLA-DMB, HLA-DOB, HLA-DMA	0.00468138
11	Homologous recombination	7	POLD4, SSBP1, MRE11A, POLD2, SHFM1, TOP3A, RPA3	0.0157683
12	NOD-like receptor signaling pathway	11	CASP5, CARD8, MAPK13, MAPK14, PYCARD, PSTPIP1, RIPK2, CASP1, PYDC1, BIRC2, CCL7	0.0160803
13	Non-small cell lung cancer	10	NRAS, CDKN2A, PLCG1, RASSF1, CDK6, PRKCG, RB1, CDK4, AKT3, PRKCB	0.0178951
14	Cell adhesion molecules (CAMs)	18	HLA-DQB1, CLDN9, CLDN3, CLDN6, NFASC, HLA-A, CD99, HLA-C, HLA-B, HLA-DMB, HLA-E, HLA-DMA, HLA-G, NRCAM, CDH15, CD58, PECAM1, HLA-DPB1, HLA-DOB	0.0191761
15	Lysine degradation	8	DOT1L, PLOD3, WHSC1L1, TMLHE, WHSC1, SETD2, ALDH3A2, PIPOX	0.0436768
PANTHER
1	Thyrotropin-releasing hormone receptor signaling pathway	14	CACNB1, PRKCG, CACNB4, GNG12, PRKCB, PLCG1, GNB1, PLCH1, PLCD3, PLCD1, GNG2, SNAP25, GNG5, CACNA1A	0.000153974
2	Oxytocin receptor mediated signaling pathway	13	CACNB1, PRKCG, CACNB4, GNG12, PRKCB, PLCG1, GNB1, PLCH1, PLCD3, PLCD1, GNG2, SNAP25, GNG5	0.000516696
3	Alzheimer disease-amyloid secretase pathway	14	APH1B, CACNB1, PRKCG, CACNB4, MAPKAPK2, FURIN, PRKCB, CHRM3, MAPK13, CHRM1, BACE2, MAPK14, MAPK15, CHRNA7	0.00100833
4	5HT2 type receptor mediated signaling pathway	13	CACNB1, PRKCG, CACNB4, GNG12, PRKCB, PLCG1, GNB1, PLCH1, PLCD3, PLCD1, GNG2, SNAP25, GNG5	0.0019345
5	Apoptosis signaling pathway	17	CREB1, CYCS, BCL2A1, PRKCG, RTL1, BIRC2, DAXX, PRKCB, ATF3, TNFRSF10B, BAX, ATF7, PRKRA, HSPA6, RIPK2, FAS, AKT3	0.0141759
6	Muscarinic acetylcholine receptor 1 and 3 signaling pathway	10	CHRM3, GNB1, CHRM1, PRKCG, GNG2, GNG12, KCNQ2, GNG5, SNAP25, PRKCB	0.0221001
7	Histamine H1 receptor mediated signaling pathway	8	PLCG1, GNB1, PLCH1, PRKCG, GNG2, GNG12, GNG5, PRKCB	0.0227392
8	Metabotropic glutamate receptor group II pathway	9	GNB1, PRKAR1B, CACNB1, GNG2, CACNB4, GNG12, GNG5, SNAP25, CACNA1A	0.0240465
9	Inflammation mediated by chemokine and cytokine signaling pathway	30	CCL3, CAMK2G, ARPC4, GNG12, CCL4, CCL7, CCL26, ARPC3, IL10RB, CCL3L1, ALOX5AP, CCL3L3, PLCH1, CAMK2D, COL6A2, PLCD3, PLCD1, RHOC, CAMK2B, GNG2, GNG5, DCLK1, AKT3, MYO3A, CCL4L1, PRKCG, PRKCB, IFNAR2, NRAS, PLCG1, MYH10	0.0397364
Reactome
1	Telomere Maintenance	13	HIST1H2AB, HIST1H2BC, HIST1H2BF, HIST1H2BG, HIST1H2BH, RPA3, HIST1H2BO, POLD4, DNA2, RFC4, HIST1H2BL, POLD2, HIST1H3B, HIST1H2AH, HIST1H3C, HIST1H3D, HIST1H3F, HIST1H2AL, HIST1H3G, TERT	0.000856148
2	Synaptic Transmission	14	PANX1, SLC1A6, CAMK2G, SYN2, CACNB1, CAMK2D, MDM2, CACNG3, CAMK2B, CACNB4, RIMS1, SNAP25, CACNA1A, PRKCB	0.0078797
3	Cell Cycle, Mitotic	36	KIF23, ITGB3BP, PKMYT1, ANAPC11, AURKB, RPA3, CDC45, SEH1L, PSMB3, INCENP, PSMB2, BUB1, CLASP1, SKA2, CLASP2, CENPL, SGOL2, GMNN, CENPF, CDK6, BIRC5, RB1, CDK4, CDC25C, MLF1IP, CENPI, SMC3, DNA2, POLD4, REC8, RFC4, PSMC5, CSNK1D, PSMA4, POLD2, KIF20A	0.0082829
BioCarta
1	ATM Signaling Pathway	6	MRE11A, MDM2, CHEK2, GADD45A, TP73, RBBP8	0.0208683
2	p53 Signaling Pathway	5	BAX, MDM2, RB1, CDK4, GADD45A	0.0469059
