# Supplementary material for: Genetic landscape of long noncoding RNA (lncRNAs) in glioblastoma: identification of complex lncRNA regulatory networks and clinically relevant lncRNAs in glioblastoma
Source: Oncotarget. 2018 Jul 3;9(51):29548–64. doi: 10.18632/oncotarget.25434 (PMC6049862; doi:10.18632/oncotarget.25434)
Supplement: Supplementary file 7 [file oncotarget-09-29548-s007.xlsx]

## Sheet: Sheet1
Supplementary Table 7: Enriched gene ontology and pathways in trans
Sr. No.	Term	Count	Genes	p value
Biological process
1	cell cycle	109	ZAK, PRC1, DTYMK, PKMYT1, OSGIN2, RBM7, AURKB, WTAP, TGFB2, CTNNB1, MEI1, DDX11, OIP5, INCENP, NUP37, CDCA3, CHTF8, MARK4, WEE1, DDIT3, TACC2, NCAPD2, RAD1, MAPK1, HHEX, REC8, PSMA5, ZWINT, PSMA4, PSMA3, MAD2L2, RAD17, DSCC1, ANAPC13, CHEK2, RCC1, PSMA7, LLGL2, PRUNE2, PSMB2, MNS1, CLASP1, UBE2D1, CKAP2, AK1, TPD52L1, PCNP, PYHIN1, NEDD1, RNF2, KIF23, KIF25, DAXX, KIF2C, CGREF1, CDC45, FANCI, KHD…	2.33552e-05
2	microtubule cytoskeleton organization	29	HAUS4, KIF23, CAV2, NEURL, CEP120, PRC1, HAUS1, ARPC4, RCC1, CTNNB1, WNT2, KIF2C, NEFH, CLASP1, PPP4C, TUBA1B, CEP135, SUN2, KIF18A, NUSAP1, UBE2C, MARK4, TACC2, SS18, FMN2, ZWINT, MAP2, HAUS8, GADD45A	0.000254639
3	cell cycle process	79	KIF23, KIF25, PRC1, ZAK, PKMYT1, OSGIN2, RBM7, AURKB, DAXX, TGFB2, CTNNB1, MEI1, KIF2C, CGREF1, DDX11, OIP5, INCENP, NUP37, CDCA3, KHDRBS1, CDK1, SF1, NUSAP1, RB1, UBE2C, MARK4, WEE1, DDIT3, TACC2, NCAPD2, RAD1, FMN2, PPM1G, REC8, PSMA5, FANCD2, ZWINT, PSMA4, PSMA3, TOP3A, MDM2, IL12B, HAUS8, MAD2L2, GADD45A, DSCC1, HAUS4, BCAT1, CEP120, ANAPC13, CAMK2G, HAUS1, PML, RCC1, PSMA7, MLF1, PRUNE2, PSM…	0.000410628
4	cytoskeleton organization	63	KIF23, NEURL, PRC1, BCAR1, FERMT2, CTNNB1, WNT2, ACTG1, KIF2C, ARHGAP6, PACSIN2, RALA, NCKIPSD, PAK1, PPP4C, TUBA1B, FMNL3, ACTA1, FOXJ1, ACTN1, NUSAP1, UBE2C, CDK5, MARK4, TACC2, FMN2, RND3, SS18, CAPN10, XIRP1, ZWINT, LIMCH1, GHRL, HAUS8, GADD45A, PARVA, HAUS4, CAV2, PALM, CEP120, CNN3, AGFG1, PLEK2, HAUS1, ARPC4, RCC1, CAPZB, PFN1, KRAS, INPP5K, DMD, NEFH, CLASP1, TNXB, NF2, CEP135, SPTBN4, KI…	0.000732927
5	regulation of DNA binding	24	TNFSF4, TMEM189-UBE2V1, FOXJ1, RUNX1T1, UBE2V1, EGLN1, FOXP3, DDIT3, UBE2N, SMO, NME2, KRAS, NLRC3, HDAC2, HNF4A, ID1, HIPK2, TICAM1, PYCARD, RIPK2, BCL3, BRD4, EDA, ERC1, SMARCA4	0.00090016
6	regulation of cell cycle	49	ZAK, CEP76, PKMYT1, MOV10L1, TGFB2, CDC45, DIRAS3, CDK1, MYLK2, NUSAP1, RB1, UBE2C, CDK5, RAD1, HNF4A, ZWINT, MDM2, RBM38, USP22, MAD2L2, GADD45A, RAD17, SMARCA4, CKS1B, CAV2, CDK5R2, PML, RPS15A, HCFC1, ASNS, BCCIP, CHEK2, RCC1, MYCBP2, THAP1, EGF, PTPRC, DLGAP5, GMNN, SMAD6, DBC1, ESX1, CDC25C, CDKN3, CCNB1, HDAC2, BAX, MAPK14, TSC2	0.00184944
7	cell cycle phase	58	KIF23, KIF25, PRC1, OSGIN2, PKMYT1, RBM7, AURKB, MEI1, KIF2C, DDX11, OIP5, INCENP, NUP37, CDCA3, KHDRBS1, CDK1, NUSAP1, RB1, UBE2C, MARK4, WEE1, TACC2, NCAPD2, RAD1, FMN2, REC8, FANCD2, ZWINT, TOP3A, MDM2, HAUS8, MAD2L2, GADD45A, DSCC1, HAUS4, BCAT1, CEP120, ANAPC13, CAMK2G, HAUS1, RCC1, PRUNE2, MNS1, CLASP1, CAMK2B, NFATC1, TXNL4B, DLGAP5, KIF18A, SUN2, ILF3, TPD52L1, CDKN3, CDC25C, CDC25B, CCNB…	0.00250477
8	microtubule-based process	39	HAUS4, KIF23, CAV2, KIF4B, KIF25, NEURL, DNAH12, CEP120, PRC1, HAUS1, ARPC4, RCC1, CTNNB1, WNT2, KIF2C, DYNLL2, TUBB6, NEFH, CLASP1, PEX13, TUBB8, PPP4C, KIF21A, TUBA1B, KIF2A, CEP135, KIF18A, SUN2, NUSAP1, UBE2C, MARK4, TACC2, FMN2, SS18, ZWINT, MAP2, HAUS8, GADD45A, KIF20A	0.00289498
9	antigen processing and presentation of peptide antigen	9	MICA, HLA-A, HFE, FCER1G, HLA-C, HLA-E, HLA-DMA, HLA-G, TAPBP	0.00351752
10	antigen processing and presentation of peptide antigen via MHC class I	7	MICA, HLA-A, HFE, HLA-C, HLA-E, HLA-G, TAPBP	0.00353904
11	mitotic cell cycle	52	KIF23, KIF25, PRC1, PKMYT1, AURKB, KIF2C, DDX11, OIP5, INCENP, NUP37, CDCA3, KHDRBS1, CDK1, NUSAP1, RB1, UBE2C, MARK4, WEE1, NCAPD2, PSMA5, ZWINT, PSMA4, PSMA3, MDM2, HAUS8, MAD2L2, GADD45A, DSCC1, HAUS4, BCAT1, ANAPC13, CAMK2G, HAUS1, RCC1, PSMA7, PSMB2, CLASP1, CAMK2B, UBE2D1, NFATC1, TXNL4B, DLGAP5, KIF18A, SUN2, TPD52L1, CDC25C, CDKN3, CDC25B, CCNB1, NEDD1, RNF2, ID4	0.00396887
12	RNA export from nucleus	11	NXT1, NCBP2, PHAX, HHEX, NCBP1, AGFG1, DDX19B, THOC6, EIF5A, GLE1, THOC1	0.00411113
13	negative regulation of macromolecule metabolic process	92	MEF2C, EIF2C2, CCDC85B, RBM3, TP63, CBX2, NR2E3, RLIM, PAX2, DAXX, SCGB1A1, GLI3, CTNNB1, EIF4EBP1, CDC45, PROP1, CLP1, NKX6-2, TIA1, EIF2B3, LAG3, EGR1, KHDRBS1, SATB2, SOX14, FOXJ1, PRKCG, RB1, PTPRU, CSDA, UBE2C, CDK5, TRAT1, HHEX, EIF4A3, HNF4A, PSMA5, BACE2, PSMA4, HIPK2, PSMA3, ASB1, TGIF1, GHRL, MDM2, CELF1, RAD17, SMARCA4, BCLAF1, ENPP7, HMGB2, TFCP2L1, PML, PSMA7, SOX9, NPAS1, MOV10, ITG…	0.00422547
14	T cell receptor signaling pathway	8	MAP3K7, UBE2N, MAPK1, PTPRC, BCAR1, ZAP70, RIPK2, CACNB4	0.004247
15	negative regulation of cellular biosynthetic process	73	MEF2C, EIF2C2, CCDC85B, TP63, CBX2, NR2E3, RLIM, PAX2, DAXX, SCGB1A1, GLI3, CTNNB1, EIF4EBP1, CDC45, PROP1, NKX6-2, TIA1, EIF2B3, LAG3, EGR1, KHDRBS1, SATB2, SOX14, FOXJ1, RB1, PTPRU, CSDA, HHEX, EIF4A3, BACE2, HIPK2, ASB1, TGIF1, GHRL, MDM2, RAD17, SMARCA4, PALM, BCLAF1, ENPP7, HMGB2, TFCP2L1, DRD4, PML, SOX9, NPAS1, BCL3, RUNX2, HNRNPAB, TNFSF4, NF2, PAIP2, GMNN, FOXA1, ILF3, CBY1, ANKHD1, WWTR…	0.00457426
16	negative regulation of biosynthetic process	74	MEF2C, EIF2C2, CCDC85B, TP63, CBX2, NR2E3, RLIM, PAX2, DAXX, SCGB1A1, GLI3, CTNNB1, EIF4EBP1, CDC45, PROP1, NKX6-2, TIA1, EIF2B3, LAG3, EGR1, KHDRBS1, SATB2, SOX14, FOXJ1, RB1, PTPRU, CSDA, HHEX, EIF4A3, BACE2, HIPK2, ASB1, TGIF1, GHRL, MDM2, RAD17, SMARCA4, PALM, BCLAF1, ENPP7, HMGB2, TFCP2L1, DRD4, PML, SOX9, NPAS1, ITGAV, BCL3, RUNX2, HNRNPAB, TNFSF4, NF2, PAIP2, GMNN, FOXA1, ILF3, CBY1, ANKHD…	0.0051173
17	regulation of cell proliferation	97	EIF5A, NR2E3, ADORA1, PNP, SSR1, TGFB2, CTNNB1, WNT2, DDX11, SERPINE1, CHRNA7, MATK, SIX5, PTPRU, MARK4, VEGFB, MAPK1, HHEX, SIRPG, NME2, HNF4A, RIPK2, TGIF1, EMP3, VSIG4, CAV2, ENPP7, ERBB3, SOX4, SOX9, KRAS, PRKRA, PEMT, ZAP70, EGF, RUNX2, CRIP2, TPD52L2, FOXP3, C19ORF10, HDAC2, ATF3, TSC2, UTS2R, KLF4, PLAU, OPRM1, NRP1, MITF, TP63, GNRHR, SKAP2, SCGB1A1, GLI3, CGREF1, TICAM1, NOS3, IL13RA1, U…	0.00534536
18	negative regulation of macromolecule biosynthetic process	71	MEF2C, EIF2C2, CCDC85B, TP63, CBX2, NR2E3, RLIM, PAX2, DAXX, GLI3, SCGB1A1, CTNNB1, EIF4EBP1, CDC45, PROP1, NKX6-2, TIA1, EIF2B3, LAG3, EGR1, KHDRBS1, SATB2, SOX14, FOXJ1, RB1, PTPRU, CSDA, HHEX, EIF4A3, BACE2, HIPK2, ASB1, TGIF1, GHRL, MDM2, RAD17, SMARCA4, BCLAF1, ENPP7, HMGB2, TFCP2L1, PML, SOX9, NPAS1, ITGAV, BCL3, RUNX2, HNRNPAB, TNFSF4, NF2, PAIP2, GMNN, FOXA1, ILF3, CBY1, ANKHD1, WWTR1, FO…	0.00549203
19	regulation of programmed cell death	99	XRCC5, MEF2C, ZAK, GRIK2, GDF5, EIF5A, ADORA1, TGFB2, MAP3K7, NLRC4, PROP1, CD44, TIA1, FAS, BCL2L14, DFFA, BCL2A1, ACTN1, CSDA, MARK4, DDIT3, MAPK1, NME2, TXNDC5, RIPK3, RIPK2, TMX1, GSDMA, MCL1, ERBB3, ADAMTSL4, SOX4, AKAP13, CHEK2, SOX9, PRUNE2, KRAS, PRKRA, AIPL1, CARD8, HERPUD1, ABR, SMAD6, CIDEB, FURIN, RNF7, CACNA1A, RTN4, BCAR1, MITF, TP63, FASLG, PAX2, DAXX, GLI3, CASP5, TP53I3, CASP4, T…	0.0063686
20	neuron apoptosis	7	BID, AIFM1, GRIK2, ERBB3, BAX, TP63, CDK5	0.00658
21	regulation of cell death	99	XRCC5, MEF2C, ZAK, GRIK2, GDF5, EIF5A, ADORA1, TGFB2, MAP3K7, NLRC4, PROP1, CD44, TIA1, FAS, BCL2L14, DFFA, BCL2A1, ACTN1, CSDA, MARK4, DDIT3, MAPK1, NME2, TXNDC5, RIPK3, RIPK2, TMX1, GSDMA, MCL1, ERBB3, ADAMTSL4, SOX4, AKAP13, CHEK2, SOX9, PRUNE2, KRAS, PRKRA, AIPL1, CARD8, HERPUD1, ABR, SMAD6, CIDEB, FURIN, RNF7, CACNA1A, RTN4, BCAR1, MITF, TP63, FASLG, PAX2, DAXX, GLI3, CASP5, TP53I3, CASP4, T…	0.00731777
22	regulation of chondrocyte differentiation	6	HOXA11, GDF5, SOX9, RUNX2, GLI3, CTNNB1	0.00732167
23	M phase	46	HAUS4, KIF23, KIF25, CEP120, PRC1, ANAPC13, HAUS1, OSGIN2, PKMYT1, RBM7, AURKB, RCC1, MEI1, KIF2C, DDX11, OIP5, INCENP, MNS1, CLASP1, NUP37, CDCA3, TXNL4B, CDK1, DLGAP5, KIF18A, SUN2, NUSAP1, ILF3, RB1, CDC25C, UBE2C, WEE1, TACC2, NCAPD2, CDC25B, RAD1, CCNB1, FMN2, NEDD1, REC8, FANCD2, ZWINT, TOP3A, HAUS8, MAD2L2, DSCC1	0.00748676
24	response to organic substance	89	CGA, EIF2C2, ATP6V0E1, HNF1B, KYNU, LDLR, BCAR1, RBM3, DUOX1, FASLG, DEK, KCNJ11, CTNNB1, TGFB2, WNT2, CD48, FOS, EIF4EBP1, APOA2, CD44, GATA3, TICAM1, VKORC1, NOS3, CHRNA7, CREB3L3, FAS, EIF2B3, EGR1, ACTA1, ATP4B, PTPRU, CLIC1, CDK5, DDIT3, MAPK1, NME2, CAPN10, GNB2, HNF4A, DNAJC25, GHRL, RIPK2, STEAP2, CALCR, CAV2, HMGB2, CYP1B1, DERL1, MCL1, ERBB3, COL3A1, DRD4, PML, UROS, ADRBK1, ASNS, GNG12…	0.00750207
25	spindle organization	11	KIF23, HAUS4, CEP120, PRC1, ZWINT, HAUS1, SUN2, HAUS8, RCC1, UBE2C, TACC2	0.0082708
26	negative regulation of cytokine biosynthetic process	7	FOXJ1, TIA1, ASB1, BCL3, GHRL, FOXP3, LAG3	0.00865906
27	immune response-activating cell surface receptor signaling pathway	10	MAP3K7, UBE2N, MAPK1, PTPRC, MICA, CD19, BCAR1, ZAP70, RIPK2, CACNB4	0.00930598
28	epithelial tube morphogenesis	14	DVL2, HOXA11, PTK7, PAX2, GLI3, MAP3K7, PSPN, PFN1, WNT4, CD44, TSC2, TGIF1, PTCH1, IFT52	0.0093173
29	regulation of binding	25	TNFSF4, TMEM189-UBE2V1, FOXJ1, RUNX1T1, UBE2V1, EGLN1, FOXP3, DDIT3, UBE2N, SMO, NME2, KRAS, NLRC3, HDAC2, HNF4A, ID1, BAX, HIPK2, TICAM1, PYCARD, RIPK2, BCL3, BRD4, EDA, ERC1, SMARCA4	0.00941422
30	cellular component morphogenesis	53	ALS2, NEURL, NRP1, MYO7A, PAX2, CTNNB1, TGFB2, ACTG1, CRYGB, CDH23, SSBP1, ACTA1, EFNB3, FOXJ1, OTX2, STXBP1, DNAI2, CDK5, SMO, SS18, XIRP1, PARD3, LIMS1, CCK, AGFG1, ERBB3, TFCP2L1, PTK7, DSCAML1, ARPC4, SOX9, MYCBP2, DMD, CLASP1, DCX, SNAP25, ETV4, NFATC1, HNRNPAB, FN1, NOX4, PLA2G10, RYK, CREB1, SPTBN4, NFASC, CELSR3, WWTR1, ISL1, FEZF1, BAX, ANTXR1, CACNA1A	0.00993348
31	antigen receptor-mediated signaling pathway	9	MAP3K7, UBE2N, MAPK1, PTPRC, CD19, BCAR1, ZAP70, RIPK2, CACNB4	0.0102769
32	response to light stimulus	23	AIPL1, UBE2A, PML, KIT, NR2E3, CDK5, USF1, RIC8A, SAG, ERCC8, FOS, NRAS, PDE6C, KRAS, RPAIN, PDE1B, ARRB1, BAX, OPN1MW2, BCL3, IL12B, CACNA1C, RGR	0.0104553
33	regulation of cytokine production	28	SCGB1A1, TGFB2, AZU1, MAP3K7, APOA2, TIA1, TICAM1, PYCARD, FCER1G, BCL3, CHRNA7, UBASH3A, AGPAT2, LAG3, CARD8, TNFSF4, FOXJ1, CREB1, ZNF287, POLR3C, FOXP3, FURIN, ASB1, RIPK2, GHRL, IL12B, VSIG4, CD14	0.0118453
34	regulation of apoptosis	96	XRCC5, RTN4, MEF2C, ZAK, GRIK2, BCAR1, GDF5, MITF, EIF5A, FASLG, TP63, DAXX, ADORA1, GLI3, TGFB2, CASP5, MAP3K7, NLRC4, TP53I3, CASP4, PROP1, CD44, TIA1, TICAM1, NOS3, FAS, RTEL1, TERT, KNG1, CDK1, ARHGEF3, BCL2L14, DFFA, AIFM1, CYCS, BCL2A1, ACTN1, IFI16, CSDA, CDK5, DDIT3, MAPK1, SMO, NME2, CAPN10, TXNDC5, HIPK2, RIPK3, GHRL, RIPK2, IL12B, FAIM2, BID, TMX1, BCLAF1, ING3, CCK, GSDMA, MCL1, ERBB3…	0.0130531
35	phospholipid catabolic process	7	APOA2, PLCG1, SMPDL3B, LIPG, SMPD1, PLA2G4F, SMPD4	0.0141527
36	adult walking behavior	7	EFNB3, HEXA, HIPK2, SPTBN4, CACNB4, CACNA1C, CACNA1A	0.0141527
37	positive regulation of programmed cell death	56	ZAK, GRIK2, TP63, FASLG, EIF5A, DAXX, ADORA1, TGFB2, NLRC4, TP53I3, CASP4, CD44, TIA1, TICAM1, FAS, KNG1, ARHGEF3, AIFM1, DFFA, IFI16, CDK5, MARK4, DDIT3, MAPK1, CAPN10, HIPK2, RIPK3, RIPK2, IL12B, BID, ING3, BCLAF1, CCK, GSDMA, ADAMTSL4, APH1B, PML, AKAP13, SOX4, CHEK2, MSX2, PRUNE2, DDX19B, PRKRA, PYCARD, BCL3, CD5, PTPRC, ABR, MCF2, CIDEB, MAL, RNF7, BAX, EEF1E1, SMPD1	0.0147599
38	immune response-regulating cell surface receptor signaling pathway	10	MAP3K7, UBE2N, MAPK1, PTPRC, MICA, CD19, BCAR1, ZAP70, RIPK2, CACNB4	0.0151547
39	lipopolysaccharide-mediated signaling pathway	5	MAPK1, MAPK14, TICAM1, RIPK2, NOS3	0.0153774
40	positive regulation of cell death	56	ZAK, GRIK2, TP63, FASLG, EIF5A, DAXX, ADORA1, TGFB2, NLRC4, TP53I3, CASP4, CD44, TIA1, TICAM1, FAS, KNG1, ARHGEF3, AIFM1, DFFA, IFI16, CDK5, MARK4, DDIT3, MAPK1, CAPN10, HIPK2, RIPK3, RIPK2, IL12B, BID, ING3, BCLAF1, CCK, GSDMA, ADAMTSL4, APH1B, PML, AKAP13, SOX4, CHEK2, MSX2, PRUNE2, DDX19B, PRKRA, PYCARD, BCL3, CD5, PTPRC, ABR, MCF2, CIDEB, MAL, RNF7, BAX, EEF1E1, SMPD1	0.0158008
41	nucleoside metabolic process	13	PANK2, NME2, UMPS, PRTFDC1, NT5C3, DTYMK, UPP1, DCK, PEMT, DERA, ACLY, PNP, NME7	0.0159056
42	regulation of transcription factor activity	18	TNFSF4, TMEM189-UBE2V1, FOXJ1, UBE2V1, EGLN1, FOXP3, DDIT3, UBE2N, HDAC2, NLRC3, KRAS, HNF4A, ID1, TICAM1, PYCARD, RIPK2, EDA, ERC1, SMARCA4	0.0164208
43	organelle fission	33	HAUS4, KIF23, KIF25, ANAPC13, HAUS1, PKMYT1, AURKB, RCC1, PEX11G, KIF2C, DDX11, OIP5, INCENP, CLASP1, NUP37, CDCA3, TXNL4B, CDK1, DLGAP5, KIF18A, NUSAP1, UBE2C, CDC25C, WEE1, NCAPD2, CDC25B, CCNB1, NEDD1, ZWINT, BAX, HAUS8, MAD2L2, DSCC1	0.0164769
44	cell proliferation	56	XRCC5, HNF1B, ZAK, BCAR1, DTYMK, TP63, MOV10L1, CBFA2T3, TGFB2, CTNNB1, GPC4, KIF2C, REG3A, RAPGEF3, MATK, KHDRBS1, IFI16, CDK5, TACC2, VEGFB, IFNAR2, HHEX, SH2D2A, IGSF8, CHRM1, RIPK2, BIN1, BCAT1, CKS1B, TMX1, USP8, CEP120, CTF1, KITLG, KIT, ZFP36L2, ANXA7, PEMT, KRT2, WDR12, THAP1, COL8A1, CD5, PTPRC, TNFSF4, CRIP3, NF2, NASP, DLGAP5, CDC25C, FURIN, BAX, LIPG, ID4, PTCH1, LRP2	0.0166412
45	histone H2A acetylation	5	MEAF6, ING3, ACTL6A, RUVBL2, EP400	0.0213653
46	immune response-activating signal transduction	11	MAP3K7, UBE2N, MAPK1, PTPRC, MICA, CD19, BCAR1, TICAM1, ZAP70, RIPK2, CACNB4	0.0224521
47	mRNA metabolic process	48	POLR2H, NCBP2, CALCR, NCBP1, FIP1L1, EIF2C2, SNRPD1, RNH1, WTAP, SCGB1A1, PNN, DCPS, NONO, ZFP36L2, MOV10, DNAJB11, PLRG1, HNRNPF, CLP1, PCBP2, NUDT21, PPIL3, GEMIN7, NOVA1, KHDRBS1, PAN2, TXNL4B, SF3B14, SNUPN, SF1, MBNL1, CDC5L, DDX5, RBMX, HNRNPU, SLBP, EIF4A3, PHAX, HNRNPH3, SFPQ, CELF5, SERBP1, CELF3, CELF1, RBM38, SNRPC, CPSF2, THOC1	0.0226696
48	cell morphogenesis involved in differentiation	34	ALS2, PARD3, CCK, NRP1, ERBB3, MYO7A, DSCAML1, SOX9, PAX2, MYCBP2, TGFB2, CTNNB1, CRYGB, DCX, SNAP25, ETV4, NFATC1, HNRNPAB, CDH23, FN1, PLA2G10, EFNB3, RYK, CREB1, SPTBN4, OTX2, STXBP1, NFASC, CELSR3, ISL1, CDK5, FEZF1, ANTXR1, CACNA1A	0.0233048
49	regulation of tumor necrosis factor production	8	AZU1, TICAM1, FCER1G, BCL3, RIPK2, GHRL, CHRNA7, CD14	0.023389
50	dorsal/ventral pattern formation	12	SMO, PROP1, HOXA11, NKX6-2, SMAD6, TGIF1, DSCAML1, EN1, PTCH1, IFT52, GLI3, CTNNB1	0.0239311
51	Wnt receptor signaling pathway	21	WNT5A, DVL2, APC2, RYK, MITF, TLE3, SOX4, PTPRU, TLE2, FRZB, MARK4, PORCN, CTNNB1, WNT2, HHEX, WNT4, PROP1, CSNK1D, SFRP4, RNF138, WIF1	0.0254639
52	positive regulation of macromolecule metabolic process	99	MEF2C, NCBP1, EIF5A, NR2E3, CNOT7, ADORA1, TGFB2, CTNNB1, APOA2, PROP1, SATB2, PCBD2, DDIT3, MAPK1, HHEX, HNF4A, PSMA5, PSMA4, PSMA3, SMARCA4, TMX1, HMGB2, CAMTA2, SOX4, SOX9, PSMA7, PSMB2, PEMT, FBXO4, UBE2D1, RUNX2, HNRNPAB, MAML1, MAML2, FOXA1, NR4A3, FOXP3, DDX5, FURIN, USF1, GH1, HOXB1, HDAC2, RNF4, EBF3, DYRK1B, SMARCC2, HOXB9, KLF4, HNF1B, MITF, TP63, PAX2, GLI3, FOS, PAX8, TICAM1, EGR1, C…	0.0262268
53	pyrimidine nucleoside metabolic process	7	NME2, UMPS, NT5C3, DTYMK, UPP1, DCK, NME7	0.0263209
54	nuclear division	31	HAUS4, KIF23, KIF25, ANAPC13, HAUS1, PKMYT1, AURKB, RCC1, KIF2C, DDX11, OIP5, INCENP, CLASP1, NUP37, CDCA3, TXNL4B, CDK1, DLGAP5, KIF18A, NUSAP1, UBE2C, CDC25C, WEE1, CDC25B, NCAPD2, CCNB1, NEDD1, ZWINT, HAUS8, MAD2L2, DSCC1	0.0267006
55	mitosis	31	HAUS4, KIF23, KIF25, ANAPC13, HAUS1, PKMYT1, AURKB, RCC1, KIF2C, DDX11, OIP5, INCENP, CLASP1, NUP37, CDCA3, TXNL4B, CDK1, DLGAP5, KIF18A, NUSAP1, UBE2C, CDC25C, WEE1, CDC25B, NCAPD2, CCNB1, NEDD1, ZWINT, HAUS8, MAD2L2, DSCC1	0.0267006
56	positive regulation of apoptosis	54	ZAK, TP63, FASLG, EIF5A, ADORA1, DAXX, TGFB2, NLRC4, TP53I3, CASP4, CD44, TIA1, TICAM1, FAS, KNG1, ARHGEF3, AIFM1, DFFA, IFI16, CDK5, DDIT3, MAPK1, CAPN10, HIPK2, RIPK3, RIPK2, IL12B, BID, ING3, BCLAF1, CCK, GSDMA, ADAMTSL4, APH1B, PML, AKAP13, SOX4, CHEK2, MSX2, PRUNE2, DDX19B, PRKRA, PYCARD, BCL3, CD5, PTPRC, ABR, MCF2, CIDEB, MAL, RNF7, BAX, EEF1E1, SMPD1	0.0270451
57	cell morphogenesis	46	ALS2, PARD3, LIMS1, CCK, NRP1, ERBB3, TFCP2L1, MYO7A, PTK7, DSCAML1, ARPC4, SOX9, PAX2, MYCBP2, TGFB2, CTNNB1, CRYGB, DMD, CLASP1, DCX, SNAP25, ETV4, HNRNPAB, CDH23, NFATC1, FN1, NOX4, PLA2G10, EFNB3, FOXJ1, RYK, CREB1, SPTBN4, OTX2, NFASC, STXBP1, CELSR3, ISL1, WWTR1, DNAI2, CDK5, FEZF1, SMO, SS18, ANTXR1, CACNA1A	0.027236
58	ribonucleoprotein complex assembly	13	NCBP2, PHAX, NCBP1, TSR1, CLP1, SNUPN, SF1, SNRPD1, NUFIP1, CELF1, SNRPC, MBNL1, GEMIN7	0.0276336
59	negative regulation of translational initiation	5	EIF2C2, EIF4EBP1, PAIP2, ANKHD1, EIF2B3	0.0285943
60	induction of apoptosis by intracellular signals	11	TP53I3, RNF7, AIFM1, BAX, HIPK2, CIDEB, PML, TP63, BCL3, CHEK2, IFI16	0.0286218
61	regulation of mitotic cell cycle	23	CAV2, CDK1, DLGAP5, SMAD6, PML, NUSAP1, PKMYT1, ASNS, RB1, UBE2C, CDC25C, RCC1, MYCBP2, HNF4A, ZWINT, MDM2, RBM38, THAP1, USP22, EGF, MAD2L2, RAD17, SMARCA4	0.0293486
62	tube morphogenesis	20	DVL2, NRP1, HOXA11, FOXA1, PTK7, TP63, NR4A3, PAX2, GLI3, CTNNB1, MAP3K7, PFN1, PSPN, WNT4, CD44, TSC2, TGIF1, PTCH1, IFT52, EGF	0.0302875
63	positive regulation of DNA binding	13	TMEM189-UBE2V1, UBE2V1, UBE2N, NME2, NLRC3, KRAS, TICAM1, HIPK2, PYCARD, RIPK2, BRD4, EDA, ERC1, SMARCA4	0.0305812
64	transmission of nerve impulse	45	PRX, ALS2, CAV2, GABRB3, GRIK2, HEXA, DRD4, CACNB2, PAH, CACNB4, ADORA1, RIMS1, CTNNB1, WNT2, NPTX1, C11ORF9, SLC1A6, DMD, SYN2, KCNQ2, SNAP25, NOVA1, GABRG1, KLK6, GABRG2, MPZ, PMCH, NPBWR1, SPTBN4, GABRA5, OMP, MYLK2, MAL, SNAPIN, PARK2, CDK5, MAPK1, KCNN1, COLQ, CHRM1, HTR7, GHRL, CACNA1C, CORT, CACNA1A	0.0306985
65	vesicle-mediated transport	69	ALS2, CLTA, SEC31B, SEC31A, MSR1, LDLR, MYO7A, ADORA1, TAPBP, CTNNB1, PACSIN2, NECAP2, KDELR1, SAR1A, RBM12, KDELR2, SCAMP3, STXBP1, RPH3AL, MYLK2, CDK5, M6PR, NME2, LRP10, ARRB1, TXNDC5, VAMP4, VAMP3, RAB13, BIN1, STEAP2, DOC2B, VAMP1, ERC1, TRAPPC3, PACS1, CAV2, TMX1, GNAI3, CNIH, SNX17, RER1, HFE, SNX4, RIMS1, LLGL2, KRAS, AP3M2, BLOC1S3, ITGAV, BCAP29, AP3D1, FCER1G, PTX3, SNAP25, MRC1, SPTBN…	0.0319982
66	DNA damage response, signal transduction resulting in induction of apoptosis	8	AIFM1, HIPK2, CIDEB, PML, TP63, BCL3, CHEK2, IFI16	0.03222
67	mRNA export from nucleus	8	HHEX, NCBP1, AGFG1, DDX19B, THOC6, EIF5A, GLE1, THOC1	0.03222
68	positive regulation of molecular function	70	ALS2, OPRM1, TMEM189-UBE2V1, ZAK, DAXX, ADORA1, TGFB2, MAP3K7, NLRC4, ARHGAP6, NLRC3, TICAM1, CHRNA7, NOS3, PAK1, BRD4, CDK1, SSBP1, RALBP1, FOXJ1, CYCS, UBE2C, CDK5, UBE2N, NME2, PSMA5, PROK1, CHRM1, PSMA4, HTR7, HIPK2, PSMA3, GIPR, GHRL, RIPK2, EDA, ERC1, SMARCA4, CALCR, PARD3, CCK, MYL3, DRD4, ABHD5, APH1B, PML, UBE2V1, KITLG, DUSP12, KIT, PSMA7, AZU1, KRAS, MAP3K2, PSMB2, PYCARD, ADRA2B, PPAP…	0.0327762
69	positive regulation of chondrocyte differentiation	4	HOXA11, GDF5, RUNX2, GLI3	0.0330508
70	M phase of mitotic cell cycle	31	HAUS4, KIF23, KIF25, ANAPC13, HAUS1, PKMYT1, AURKB, RCC1, KIF2C, DDX11, OIP5, INCENP, CLASP1, NUP37, CDCA3, TXNL4B, CDK1, DLGAP5, KIF18A, NUSAP1, UBE2C, CDC25C, WEE1, CDC25B, NCAPD2, CCNB1, NEDD1, ZWINT, HAUS8, MAD2L2, DSCC1	0.0330826
71	regulation of angiogenesis	12	HHEX, ID1, PROK1, SERPINE1, PML, RNH1, GHRL, NOS3, CHRNA7, TIE1, UTS2R, ANGPT2	0.0332096
72	negative regulation of cellular protein metabolic process	26	EIF2C2, PML, PSMA7, EIF4EBP1, ITGAV, TIA1, PSMB2, UBE2D1, EIF2B3, PTPRC, NF2, PAIP2, SMAD6, PRKCG, ANKHD1, UBE2C, FOXP3, FURIN, CDK5, EIF4A3, HNF4A, PSMA5, BAX, PSMA4, PSMA3, VPS28	0.0333234
73	ribonucleoprotein complex biogenesis	26	NCBP2, NCBP1, EXOSC8, TSR1, EXOSC7, SURF6, SNUPN, UTP6, GTPBP10, SF1, SNRPD1, EXOSC3, NUFIP1, MBNL1, FBL, NOP14, EIF4A3, PHAX, RPLP0, CLP1, NOP58, WDR12, CELF1, SNRPC, NHP2, GEMIN7	0.0333234
74	gamma-aminobutyric acid signaling pathway	6	GABRG1, GABRG2, GABRA5, GABBR1, CACNB4, CACNA1A	0.0352119
75	DNA replication	27	TMX1, HMGB2, MCM10, CDC45, POLM, POLG2, EGF, TERT, SSBP1, NASP, CHTF8, TREX1, RNASEH2A, CDC25C, MCM5, MCM6, RAD1, RFC5, TNKS1BP1, CCDC111, RFC4, RPAIN, TOP3A, PTMS, RAD17, DSCC1, TOP3B	0.0357502
76	immune response-regulating signal transduction	11	MAP3K7, UBE2N, MAPK1, PTPRC, MICA, CD19, BCAR1, TICAM1, ZAP70, RIPK2, CACNB4	0.0359073
77	synaptic transmission	39	ALS2, CAV2, GABRB3, GRIK2, DRD4, CACNB2, PAH, CACNB4, ADORA1, RIMS1, CTNNB1, WNT2, NPTX1, SLC1A6, DMD, SYN2, KCNQ2, SNAP25, NOVA1, GABRG1, GABRG2, MPZ, PMCH, NPBWR1, GABRA5, OMP, MYLK2, SNAPIN, PARK2, CDK5, MAPK1, KCNN1, COLQ, CHRM1, HTR7, GHRL, CACNA1C, CORT, CACNA1A	0.036064
78	regulation of translational initiation	9	NCBP2, EIF4G1, NCBP1, EIF2C2, EIF4EBP1, DAZ2, PAIP2, ANKHD1, EIF2B3	0.0361234
79	positive regulation of NF-kappaB transcription factor activity	9	UBE2N, KRAS, NLRC3, TMEM189-UBE2V1, TICAM1, PYCARD, UBE2V1, RIPK2, ERC1, EDA	0.0361234
80	negative regulation of multicellular organismal process	24	KNG1, GNAI3, PMCH, GRIK2, STXBP1, ADRBK1, FOXP3, SOX9, FURIN, ADORA1, SCGB1A1, ANXA2, KCNQ4, TNNT1, ATP2A1, SERPINE1, GHRL, NOS3, CHRNA7, PTCH1, UTS2R, VSIG4, CPB2, PLAU	0.0363089
81	DNA damage response, signal transduction	14	CDK1, ZAK, AIFM1, CIDEB, PML, TP63, IFI16, CHEK2, RAD1, MAPK14, HIPK2, BCL3, RBM38, RAD17	0.037076
82	synaptic transmission, glutamatergic	5	ALS2, CACNB4, PARK2, CDK5, CACNA1A	0.0371034
83	negative regulation of translation	8	EIF4A3, EIF2C2, EIF4EBP1, PAIP2, TIA1, PML, ANKHD1, EIF2B3	0.0373715
84	visual learning	7	NRAS, KRAS, PDE1B, KIT, CACNA1C, CDK5, RIC8A	0.0374292
85	response to radiation	28	ZAK, COL3A1, PML, KIT, NR2E3, FOS, ERCC8, PDE6C, KRAS, PDE1B, OPN1MW2, BCL3, RGR, AIPL1, PTPRC, UBE2A, USF1, CDK5, SAG, RIC8A, NRAS, RPAIN, FANCD2, ARRB1, BAX, IL12B, LRP2, CACNA1C	0.0381081
86	cell-matrix adhesion	15	PARVG, LIMS1, COL3A1, ACTN1, BCAM, CDK5, RAPH1, CTNNB1, ARHGAP6, CD44, ITGAV, ITGA7, EDA, ADAM15, FN1	0.0399144
87	positive regulation of specific transcription from RNA polymerase II promoter	11	MEF2C, HHEX, HMGB2, HDAC2, HNF4A, CREB1, FOXP3, USF1, RBM15, SMARCA4, CTNNB1	0.039994
88	chromosome segregation	14	KIF25, DLGAP5, KIF18A, NUSAP1, NCAPD2, FMN2, REC8, DDX11, INCENP, ZWINT, NUP37, ARL8B, TOP3B, DSCC1	0.0404875
89	interphase	17	KHDRBS1, BCAT1, CAMK2G, TPD52L1, RB1, CDC25C, RCC1, CDKN3, MARK4, CCNB1, PRUNE2, DDX11, MDM2, ID4, CAMK2B, GADD45A, NFATC1	0.041193
90	cell-substrate adhesion	16	PARVG, LIMS1, COL3A1, ACTN1, BCAM, CDK5, RAPH1, CTNNB1, ARHGAP6, CD44, ITGAV, ITGA7, ANTXR1, EDA, ADAM15, FN1	0.042322
91	posttranscriptional regulation of gene expression	29	CALCR, NCBP2, NCBP1, EIF2C2, RBM3, PML, EIF5A, SOX4, SCGB1A1, ZFP36L2, EIF4EBP1, MOV10, APOA2, TIA1, CLP1, PRKRA, BCL3, EIF2B3, DAZ2, PAIP2, ANKHD1, HNRNPU, EIF4G1, EIF4A3, MAPK1, EIF4E, SERBP1, RBM38, CELF1	0.0425347
92	G2/M transition of mitotic cell cycle	6	KHDRBS1, CCNB1, DDX11, TPD52L1, GADD45A, MARK4	0.0427253
93	posttranscriptional gene silencing	6	MOV10, EIF2C2, CLP1, RBM3, PRKRA, CELF1	0.0427253
94	regulation of long-term neuronal synaptic plasticity	6	EGR1, NRAS, KRAS, GRIK2, KIT, SYNGR1	0.0427253
95	negative regulation of synaptic transmission	6	KCNQ4, GNAI3, PMCH, GRIK2, STXBP1, ADORA1	0.0427253
96	posttranscriptional gene silencing by RNA	6	MOV10, EIF2C2, CLP1, RBM3, PRKRA, CELF1	0.0427253
97	spliceosomal snRNP biogenesis	7	NCBP2, PHAX, NCBP1, SNUPN, SNRPD1, SNRPC, GEMIN7	0.0439538
98	skeletal muscle tissue development	12	ALS2, CAV2, IGSF8, ACTA1, MYL3, ERBB3, MAPK14, DMD, CACNB2, CACNB4, MBNL1, CDK5	0.0447811
99	skeletal muscle organ development	12	ALS2, CAV2, IGSF8, ACTA1, MYL3, ERBB3, MAPK14, DMD, CACNB2, CACNB4, MBNL1, CDK5	0.0447811
100	B cell receptor signaling pathway	4	MAPK1, PTPRC, CD19, BCAR1	0.0461514
101	embryonic epithelial tube formation	9	DVL2, MAP3K7, PFN1, WNT4, TSC2, PTK7, TGIF1, PTCH1, IFT52	0.0464185
102	protein transport	87	CLTA, SEC31B, SEC31A, MSR1, SLC15A2, GRIK2, EIF5A, VPS37B, SYNGR1, HLA-DMA, GLI3, SSR1, TGFB2, IMMP2L, NLRC4, TRAK1, NECAP2, RANBP3, NUP37, GLE1, NCKIPSD, KDELR1, SAR1A, KDELR2, SCAMP3, NUP88, SNUPN, PGAP1, RPH3AL, STXBP1, CDK5, MAPK1, MYRIP, RPAIN, BACE2, ATG4A, RAB13, SERP2, ERC1, VPS26B, RAB10, SNX13, LCP2, BID, PACS1, NXT1, DERL1, STAM2, SNX17, SNX7, SNX16, CACNB1, PML, SNX4, RIMS1, UEVLD, AP…	0.046763
103	microtubule bundle formation	5	NEURL, MAP2, CLASP1, ARPC4, MARK4	0.046909
104	behavioral fear response	5	ALS2, CCK, GRIK2, DRD4, GABRA5	0.046909
105	behavioral defense response	5	ALS2, CCK, GRIK2, DRD4, GABRA5	0.046909
106	DNA damage response, signal transduction by p53 class mediator resulting in induction of apoptosis	5	HIPK2, PML, TP63, BCL3, IFI16	0.046909
107	positive regulation of circadian sleep/wake cycle, sleep	3	PMCH, GHRL, UTS2R	0.0472928
108	positive regulation of Rac protein signal transduction	3	ALS2, NRAS, KRAS	0.0472928
109	negative regulation of nucleobase, nucleoside, nucleotide and nucleic acid metabolic process	61	MEF2C, CCDC85B, TP63, CBX2, NR2E3, RLIM, PAX2, DAXX, GLI3, SCGB1A1, CTNNB1, CDC45, PROP1, NKX6-2, KHDRBS1, EGR1, SATB2, SOX14, FOXJ1, RB1, PTPRU, CSDA, HHEX, HIPK2, TGIF1, MDM2, RAD17, SMARCA4, PALM, BCLAF1, ENPP7, HMGB2, TFCP2L1, DRD4, PML, SOX9, NPAS1, BCL3, RUNX2, HNRNPAB, TNFSF4, NF2, GMNN, FOXA1, ILF3, CBY1, WWTR1, FOXP3, FOXP4, HDAC2, YAF2, ID1, RNF2, IRF7, MLX, MAPK15, SMARCC2, RFX3, ID4, …	0.0475193
110	antigen processing and presentation	14	HLA-DQB1, MICA, HLA-A, AP3D1, CD1B, HFE, FCER1G, HLA-C, HLA-DPB1, HLA-E, HLA-DMA, CD1E, HLA-G, TAPBP	0.0479619
111	negative regulation of cell proliferation	45	OPRM1, CAV2, ENPP7, PML, GNRHR, NR2E3, SKAP2, ADORA1, GLI3, SCGB1A1, TGFB2, WNT2, MSX2, CGREF1, KRT5, PRKRA, PEMT, NOS3, PPAP2A, ING1, NOX4, NF2, FOXJ1, SF1, SIX5, RB1, PTPRU, CD164, FOXP3, CDKN3, NME2, SIRPG, XIRP1, HNF4A, BAX, EEF1E1, TSC2, GDF11, TGIF1, GHRL, PTCH1, IL12B, EMP3, VSIG4, KLF4	0.0482482
112	regulation of membrane potential	20	KLK6, PRX, CCK, MPZ, GRIK2, HEXA, DRD4, MAL, CACNB4, ADORA1, CDK5, KCNJ11, C11ORF9, XIRP1, SLC1A6, BAX, CACNA1G, GHRL, KCNH2, CACNA1A	0.0486351
113	regulation of neuronal synaptic plasticity	8	EGR1, NRAS, KRAS, PMCH, GRIK2, MYLK2, KIT, SYNGR1	0.0492261
114	regulation of blood coagulation	8	KNG1, SERPINE1, VKORC1, NOS3, USF1, CPB2, PLAU, ANXA2	0.0492261
115	mitotic sister chromatid segregation	8	KIF25, DDX11, ZWINT, DLGAP5, KIF18A, NUSAP1, NCAPD2, DSCC1	0.0492261
116	negative regulation of protein metabolic process	26	EIF2C2, PML, PSMA7, EIF4EBP1, ITGAV, TIA1, PSMB2, UBE2D1, EIF2B3, PTPRC, NF2, PAIP2, SMAD6, PRKCG, ANKHD1, UBE2C, FOXP3, FURIN, CDK5, EIF4A3, HNF4A, PSMA5, BAX, PSMA4, PSMA3, VPS28	0.0492294
117	protein localization	99	ALS2, SEC31B, SEC31A, GRIK2, EIF5A, AURKB, SSR1, TGFB2, CTNNB1, NLRC4, TRAK1, NUP37, GLE1, SAR1A, SCAMP3, PTPRU, MAPK1, RPAIN, COLQ, BACE2, RAB13, ERC1, VPS26B, RAB10, PACS1, PALM, DERL1, STAM2, SNX7, CACNB1, SNX4, RIMS1, BLOC1S3, DMD, RAB8B, SPTBN4, SNAPIN, ARFIP1, RAB33B, ARF3, ARF4, TSC2, SYTL3, CLTA, MSR1, SLC15A2, VPS37B, SYNGR1, HLA-DMA, GLI3, IMMP2L, RANBP3, NECAP2, NCKIPSD, KDELR1, KDELR2…	0.049817
Cellular component
1	nucleoplasm	127	NCBP2, XRCC5, LOR, MEF2C, NCBP1, SURF6, SNRPD1, PKMYT1, NR2E3, CNOT7, MCM10, WTAP, PNN, CTNNB1, HEMGN, INTS8, GTF2E2, PROP1, OIP5, INTS6, SATB2, DFFA, RREB1, HDAC11, WEE1, RFC5, MAPK1, RFC4, RPAIN, MED15, HNF4A, SNRPC, EP400, DSCC1, RAD23B, MEAF6, HMGB2, MCL1, HOXA11, CHEK2, ATF1, DDX3X, TRIM69, HNRNPF, HOXA10, UBE2D1, RUNX2, SMAD6, MAML1, SPTBN4, MAML2, USF1, PYHIN1, HDAC2, RNF2, SMARCC2, KLF4, …	2.47509e-07
2	nuclear lumen	188	MEF2C, NCBP2, XRCC5, LOR, NCBP1, SURF6, SRP68, SNRPD1, PKMYT1, NR2E3, CNOT7, WTAP, MCM10, HEMGN, CTNNB1, PNN, KLHL7, INTS8, GTF2E2, PROP1, IDH3G, DDX11, OIP5, PGRMC1, INTS6, SATB2, RCOR3, DFFA, RREB1, ACTN1, HMG20A, HDAC11, WEE1, RFC5, MAPK1, KDM2B, RFC4, RPAIN, KRT17, HNF4A, MED15, NAV2, DDX31, SNRPC, RAD17, EP400, DSCC1, RAD23B, MEAF6, KIF4B, HMGB2, MCL1, LMNB2, HOXA11, MYEF2, CHEK2, SOX9, ATF1…	5.00249e-07
3	intracellular organelle lumen	219	MEF2C, XRCC5, MRPL42, SURF6, SRP68, WTAP, ERLEC1, HEMGN, CTNNB1, INTS8, DDX11, DNAJB11, INTS6, MRPL39, RCOR3, RREB1, HMG20A, RFC5, MAPK1, RFC4, HNF4A, MED15, KRT17, NAV2, TXNDC5, MRPL43, RAD23B, KIF4B, FDX1, LMNB2, HOXA11, MYEF2, CHEK2, CALU, HOXA10, AGBL2, SMAD6, MAML1, MAML2, DDX5, USF1, RPF2, NOP14, RNF2, KLF4, HNF1B, EZH2, GTPBP10, RLIM, GLI3, DAXX, MCCC2, RRN3, FANCI, P4HA1, MCCC1, NOS3, BRD…	2.37032e-06
4	organelle lumen	223	MEF2C, XRCC5, MRPL42, SURF6, SRP68, WTAP, ERLEC1, HEMGN, CTNNB1, INTS8, DDX11, DNAJB11, INTS6, MRPL39, RCOR3, RREB1, HMG20A, RFC5, VEGFB, MAPK1, RFC4, HNF4A, MED15, KRT17, NAV2, TXNDC5, MRPL43, RAD23B, KIF4B, FDX1, LMNB2, HOXA11, MYEF2, CHEK2, CALU, HOXA10, AGBL2, SMAD6, MAML1, MAML2, DDX5, USF1, RPF2, NOP14, RNF2, KLF4, HNF1B, EZH2, GTPBP10, RLIM, GLI3, DAXX, MCCC2, RRN3, FANCI, P4HA1, MCCC1, NO…	2.49137e-06
5	membrane-enclosed lumen	224	MEF2C, XRCC5, MRPL42, SURF6, SRP68, WTAP, ERLEC1, HEMGN, CTNNB1, INTS8, DDX11, DNAJB11, INTS6, MRPL39, RCOR3, RREB1, HMG20A, RFC5, VEGFB, MAPK1, RFC4, HNF4A, MED15, KRT17, NAV2, TXNDC5, MRPL43, RAD23B, KIF4B, FDX1, LMNB2, HOXA11, MYEF2, CHEK2, CALU, HOXA10, AGBL2, SMAD6, MAML1, MAML2, DDX5, USF1, RPF2, NOP14, RNF2, KLF4, HNF1B, EZH2, GTPBP10, RLIM, GLI3, DAXX, ACN9, MCCC2, RRN3, FANCI, P4HA1, MCC…	6.94059e-06
6	nuclear body	32	MEF2C, PML, CHEK2, DAXX, PNN, DDX3X, PLRG1, OIP5, TRIM69, NUDT21, CDK12, GEMIN7, ANKS1B, DGKQ, RREB1, MAML1, SPTBN4, MAML2, RB1, CBY1, CDC5L, RFWD2, EIF4A3, PHAX, PYHIN1, RPAIN, RNF2, HIPK2, TOP3A, SNRPC, NHP2, THOC1	0.000131556
7	nucleoplasm part	78	MEF2C, HNF1B, SURF6, EZH2, NR2E3, CNOT7, RLIM, DAXX, GLI3, CTNNB1, PNN, FOS, INTS8, GTF2E2, PROP1, PLRG1, GTF2A1, OIP5, INTS6, CDK12, ANKS1B, SATB2, RREB1, GTF2H3, RB1, HDAC11, CDC5L, C20ORF20, RFWD2, EIF4A3, TAF12, RPAIN, MED15, HNF4A, MED8, HIPK2, TOP3A, RUVBL2, SNRPC, USP22, NHP2, EP400, THOC1, POLR2H, MEAF6, ING3, HOXA11, PML, HCFC1, NFYC, NUFIP1, CHEK2, ATF1, DDX3X, TRIM69, NUDT21, HOXA10, A…	0.000156323
8	non-membrane-bounded organelle	287	XRCC5, ALS2, MRPL42, SURF6, SRP68, STOML2, AURKB, WTAP, ADORA1, CTNNB1, ACTG1, ACTG2, HIST1H2BM, DDX11, H2AFV, RPLP0, INCENP, INTS6, H2AFZ, NUP37, MRPL39, TIGD5, CDH23, RCOR3, UBR4, KRT13, HMG20A, MYLK2, MARK4, NCAPD2, RFC5, MAPK1, NME2, REC8, RFC4, KRT17, NAV2, ZWINT, CC2D2A, MRPL49, PDE4DIP, ARL8B, BIN1, MRPL43, KIF4B, DNAH12, LMNB2, MYEF2, RCC1, CAPZB, FUZ, PFN1, DMD, RPS20, AGBL2, DDX5, RPF2,…	0.000265393
9	intracellular non-membrane-bounded organelle	287	XRCC5, ALS2, MRPL42, SURF6, SRP68, STOML2, AURKB, WTAP, ADORA1, CTNNB1, ACTG1, ACTG2, HIST1H2BM, DDX11, H2AFV, RPLP0, INCENP, INTS6, H2AFZ, NUP37, MRPL39, TIGD5, CDH23, RCOR3, UBR4, KRT13, HMG20A, MYLK2, MARK4, NCAPD2, RFC5, MAPK1, NME2, REC8, RFC4, KRT17, NAV2, ZWINT, CC2D2A, MRPL49, PDE4DIP, ARL8B, BIN1, MRPL43, KIF4B, DNAH12, LMNB2, MYEF2, RCC1, CAPZB, FUZ, PFN1, DMD, RPS20, AGBL2, DDX5, RPF2,…	0.000265393
10	cytoskeletal part	115	ALS2, PRC1, CEP76, CCDC85B, KRTAP4-4, AURKB, ADORA1, PNN, CEP70, CTNNB1, INCENP, PPP4C, CDH23, KRTAP2-3, MYLK2, KRT13, PDE4D, MARK4, TACC2, ARPC1B, NME2, TNNT1, KRT17, CC2D2A, PDE4DIP, ARL8B, SPTB, KIF4B, DNAH12, MYL3, LMNB2, ARPC4, C14ORF166, CAPZB, ARPC3, MNS1, CLASP1, CKAP2, MYO1A, MYO1B, SPTBN4, MYO1D, MYL12A, TRIM55, NEDD1, MAP2, TSC2, KRTAP19-8, CACNA1C, KIF23, GFAP, KIF25, MYBPC1, MYO7A, F…	0.00175531
11	calcium channel complex	9	ATP2A1, CACNA1I, CACNA1G, CACNB1, CACNB2, CACNB4, CACNA1C, CACNG1, CACNA1A	0.00227887
12	voltage-gated calcium channel complex	8	CACNA1I, CACNA1G, CACNB1, CACNB2, CACNB4, CACNA1C, CACNG1, CACNA1A	0.00272566
13	internal side of plasma membrane	45	LOR, CAV2, PALM, CLTA, SEC31B, LIMS1, SEC31A, APC2, STAM2, CACNB1, CACNB2, EIF5A, CACNB4, GNG12, KIT, ALDH3A2, VEPH1, PDE6C, DIRAS1, KRAS, DIRAS3, DDX19B, DMD, SNTB1, RALA, AP3D1, RHOC, PARVG, RAP2A, RAB8B, NOXO1, NF2, SNAPIN, RAPH1, NRAS, RRAS2, DNAJC25, PLA2G4F, GK, RAB13, SERP2, RAB10, TJP2, SPTB, PARVA	0.00356045
14	cytoskeleton	156	ALS2, LOR, PRC1, CEP76, CCDC85B, KRTAP4-4, STOML2, AURKB, PNP, ADORA1, CTNNB1, PNN, CEP70, ACTG1, ACTG2, INCENP, INTS6, PPP4C, CDH23, KRTAP2-3, UBR4, ACTN1, MYLK2, KRT13, PDE4D, MARK4, TACC2, ARPC1B, MAPK1, NME2, TNNT1, KRT17, CC2D2A, PSMA3, PDE4DIP, ARL8B, BIN1, EDA, SPTB, KIF4B, DNAH12, LMNB2, MYL3, SSH3, C14ORF166, ARPC4, CAPZB, FUZ, PFN1, ARPC3, DMD, MNS1, CLASP1, STK38L, AGBL2, CKAP2, MYO1A,…	0.00409052
15	cation channel complex	23	KCNC3, KCNB1, CACNA1I, CACNB1, CACNB2, CACNB4, CACNG1, KCNQ4, KCNS2, KCNN1, ATP2A1, KCTD17, CACNA1G, SCN4B, SCN11A, SCNN1B, KCNQ2, CACNA1C, KCNH2, KCNG4, SNAP25, SCN5A, CACNA1A	0.00443425
16	cytosol	150	ALS2, NCBP2, NCBP1, LDHA, CEP76, DTYMK, SNRPD1, EIF5A, PNP, CEP70, CTNNB1, WNT2, ACTG1, MAP3K7, EIF4EBP1, PACSIN2, RPLP0, FAS, CDCA3, BCL2L14, DFFA, NCF4, PIK3CD, CORO7, PDE4D, MAPK1, NME2, ARRB1, PSMA5, PSMA4, PSMA3, ADSL, RIPK2, ERC1, VPS26B, TRAPPC3, SPTB, PACS1, CAV2, STAM2, AKAP13, ADRBK1, CACNB4, PSMA7, KARS, BLOC1S3, PSMB2, RPL8, ZAP70, GALE, UBASH3A, PCYT1A, CLASP1, RPS20, UBE2D1, ABR, SM…	0.00537449
17	nucleolus	85	HNF1B, SURF6, LYAR, SRP68, GTPBP10, RPS2, WTAP, CBFA2T3, GLI3, LSR, PNN, KLHL7, FOS, IDH3G, RRN3, DDX11, GTF2A1, PGRMC1, INTS6, NOS3, BRD4, EXOSC8, POLR1E, RCOR3, NOL9, EXOSC7, POLR1D, NOL7, SF1, HMG20A, NUSAP1, ACTN1, EXOSC3, ZNF687, CDC5L, IFI16, RBBP6, PCGF1, MAPK1, KDM2B, TAF12, KRT17, NAV2, DDX31, MDM2, NHP2, EP400, RAD17, POLR2H, MEAF6, HMGB2, YPEL3, UTP6, PML, MYEF2, NUFIP1, KIT, SOX9, HNR…	0.00608201
18	microtubule cytoskeleton	69	ALS2, KIF23, KIF25, PRC1, CEP76, CCDC85B, TTLL6, AURKB, PAX2, CEP70, CTNNB1, KIF2C, CDC45, DYNLL2, INCENP, TUBB6, TUBB8, PPP4C, TUBA1B, KIF2A, CDH23, CDK1, NUSAP1, DYNLT1, PDE4D, RB1, DNAI2, MARK4, EML5, TACC2, SS18, NME2, ATG4A, HIPK2, CC2D2A, TBCC, PDE4DIP, ARL8B, HAUS8, HAUS4, KIF4B, PARD3, CEP120, DNAH12, APC2, KNCN, THAP6, HAUS1, ARPC4, C14ORF166, MYCBP2, PLEKHG6, NUDT21, CLASP1, DCX, KIF21A…	0.00681216
19	apical part of cell	28	CAV2, PARD3, ERBB3, KNCN, SLC6A20, MYO7A, GPR64, DUOX1, HFE, ATP6V1B1, CTNNB1, WNT2, EPCAM, AKR1A1, CD44, NOS3, SCNN1B, FN1, MYO1A, ABCB11, SLC12A3, MUC20, MAL, NEDD1, TCHP, LRP2, EDA, IGFBP2	0.00711903
20	ion channel complex	31	KCNC3, GABRB3, CACNB1, CACNB2, CACNB4, KCNJ11, KCNQ4, KCNS2, BEST1, CHRNA7, KCNQ2, SCNN1B, SCN5A, SNAP25, KCNG4, GABRG1, GABRG2, KCNB1, GABRA5, CACNA1I, CLIC1, CACNG1, KCNN1, ATP2A1, CACNA1G, KCTD17, SCN4B, SCN11A, CACNA1C, KCNH2, CACNA1A	0.00731221
21	H4/H2A histone acetyltransferase complex	6	MEAF6, ING3, ACTL6A, RUVBL2, EP400, C20ORF20	0.00898733
22	cell fraction	123	ALS2, LOR, CGA, PLXNA1, GRIK2, PKMYT1, TAPBP, CTNNB1, WNT2, ACTG1, REG3A, PGRMC1, LRRC59, SERPINE1, RC3H2, RAPGEF3, FAS, SLC4A3, ABCB11, UGCG, HTR4, CORO7, HLA-C, PDE4D, MAPK1, PITPNM2, NME2, ARRB1, BACE2, BACE1, LAMC2, VAMP3, VAMP1, EDA, TPST1, WNT5A, CAV2, TMX1, CYP1B1, GCNT2, GNAI3, AKAP13, ADRBK1, ATP6V1B1, ACP1, KARS, KRAS, DMD, PEMT, PCYT1A, ERO1L, EGF, CYP19A1, RAB8B, RYK, CELSR3, SNAPIN, …	0.00942904
23	endomembrane system	92	RTN4, CLTA, SEC31A, LDLR, MRVI1, EIF5A, SYNGR1, WTAP, CBFA2T3, ADORA1, SLC35A3, TAPBP, SSR1, SLC35A4, WNT2, POMGNT1, ST3GAL5, PIGF, NECAP2, RC3H2, NUP37, NOS3, RAPGEF3, GLE1, SGPL1, SCAMP3, BCL2L14, NUP88, SNUPN, FUT11, PGAP1, HLA-A, RPH3AL, ERLIN2, CDHR5, CORO7, CLIC1, TMEM38B, MAGT1, LRP10, ARRB1, HIPK2, ASPHD1, VAMP4, MDM2, VPS26B, STEAP2, KCNH2, EDA, TRAPPC3, NXT1, CAV2, TMX1, PARD3, CYP1B1, …	0.0107861
24	cell projection	82	ALS2, RTN4, LDHA, NRP1, GABRB3, GRIK2, MYO7A, BCAR1, CSPG4, TP63, TTLL6, GLI3, ADORA1, TGFB2, CTNNB1, WNT2, KCNQ4, HDC, FAP, CDH23, ANKS1B, SH3PXD2A, OTX2, LDB3, ACTN1, MYLK2, PRKCG, CLIC1, DNAI2, MARK4, CDK5, MAPK1, SMO, MYRIP, EFHC1, NME2, CHRM1, BACE1, CC2D2A, CYBRD1, GHRL, FBXO10, PARVA, CALCR, CAV2, SLC39A14, ENPP7, PARD3, DNAH12, CCK, PLEK2, AGFG1, CNN3, KNCN, VIM, ADRBK1, ARPC4, CAPZB, MYC…	0.0160188
25	plasma membrane part	231	SEC31B, SEC31A, ADORA1, CTNNB1, CD48, DIRAS1, DIRAS3, CD44, CHRNA7, FAS, EFNB3, ABCB11, NCF4, HTR4, PTPRU, CCR9, EGFLAM, COLQ, CCR5, HAS1, HTR7, LILRB3, BACE1, LAMC2, RAB13, EFNA4, RAB10, KLRC1, PALM, AMTN, ERBB3, CACNB1, CACNB2, HFE, ADRBK1, CACNB4, CD72, RIMS1, KRAS, OPN1MW2, DMD, ZAP70, PEMT, FCER1G, HLA-DPB1, TRPC5, CELSR3, CD63, PLA2G4F, RGS7, GK, OPRM1, MSR1, LDLR, SLC15A2, MYO7A, BCAR1, FE…	0.0170388
26	insoluble fraction	96	ALS2, OPRM1, LOR, ATP6V0E1, PLXNA1, SLC15A2, GRIK2, BCAR1, PKMYT1, TP63, KCNJ11, TAPBP, CTNNB1, WNT2, LNPEP, FOS, SLC1A5, POMGNT1, HDC, SLC1A6, PGRMC1, LRRC59, VKORC1, RC3H2, RAPGEF3, SLC4A3, KDELR1, ABCB11, AIFM1, UGCG, HTR4, PRKCG, CORO7, HLA-C, PDE4D, CLIC1, MAPK1, NME2, ARRB1, BACE2, CHRM1, BACE1, MDM2, LAMC2, VAMP3, VAMP1, STEAP2, EDA, TPST1, BID, CAV2, TMX1, GNAI3, CYP1B1, GCNT2, PML, AKAP1…	0.0185258
27	apical plasma membrane	21	CAV2, PARD3, MYO1A, ERBB3, SLC12A3, KNCN, SLC6A20, MYO7A, GPR64, MUC20, DUOX1, MAL, ATP6V1B1, EPCAM, WNT2, AKR1A1, CD44, LRP2, SCNN1B, IGFBP2, FN1	0.0193093
28	midbody	6	KIF23, CDK1, INCENP, ANXA11, AURKB, ARL8B	0.0203384
29	soluble fraction	41	WNT5A, CGA, CAV2, KYNU, ADRBK1, ASNS, ACP1, KARS, WNT2, ACTG1, ANXA7, ERCC8, REG3A, HDC, SERPINE1, NOS3, PCYT1A, FAS, EGF, RTEL1, RAB8B, AIFM1, PDE4D, CORO7, CLIC1, GYG1, CRYZ, ANXA2, MAPK1, SH2D2A, PITPNM2, NME2, FBLN1, MAPK13, ARRB1, BAX, LAMC2, PTMS, CORT, LHB, RNPEP	0.0207441
30	cell projection part	32	CALCR, ALS2, PARD3, CCK, DNAH12, CNN3, GABRB3, GRIK2, KNCN, TTLL6, ARPC4, ADRBK1, ADORA1, CTNNB1, PEMT, CDH23, SYNPO, ANKS1B, SPTBN4, MUC20, MYLK2, DNAI2, MAPK1, NEDD1, EFHC1, CHRM1, MAP2, CC2D2A, CYBRD1, ANTXR1, LRP2, CACNA1C	0.0247535
31	microtubule organizing center	34	HAUS4, ALS2, PARD3, CEP120, CCDC85B, CEP76, KNCN, HAUS1, TTLL6, C14ORF166, PAX2, CTNNB1, CEP70, CDC45, NUDT21, CLASP1, PPP4C, CDH23, KIF2A, CEP135, DLGAP5, KIF18A, PDE4D, MARK4, TACC2, CDC25B, CCNB1, NME2, NEDD1, RASSF1, HIPK2, CC2D2A, PDE4DIP, HAUS8	0.0257544
32	PML body	8	RPAIN, HIPK2, SPTBN4, PML, TOP3A, RB1, CHEK2, DAXX	0.0280549
33	spindle	22	HAUS4, CKAP2, KIF23, KIF4B, CDK1, PARD3, PRC1, DLGAP5, HAUS1, KIF18A, NUSAP1, RB1, AURKB, NEDD1, MAPK14, RASSF1, PLEKHG6, INCENP, ANXA11, CLASP1, ARL8B, HAUS8	0.0282455
34	NuA4 histone acetyltransferase complex	5	MEAF6, ING3, ACTL6A, RUVBL2, EP400	0.0338157
35	cell soma	24	CALCR, RTN4, ALS2, CCK, AGFG1, CNN3, KNCN, GRIK2, SPTBN4, MYLK2, ADORA1, CDK5, TGFB2, MAPK1, SMO, EFHC1, HDC, TSC2, MAP2, CACNA1G, CACNA1C, GNB2L1, CACNA1A, SYNPO	0.0348116
36	MHC class I protein complex	7	MICA, HLA-A, HFE, CD1B, HLA-C, HLA-E, HLA-G	0.0389618
37	SWI/SNF-type complex	5	SMARCC2, ACTL6A, RB1, NCR1, SMARCA4	0.0428442
38	SWI/SNF complex	5	SMARCC2, ACTL6A, RB1, NCR1, SMARCA4	0.0428442
39	RNA cap binding complex	3	NCBP2, NCBP1, EIF2C2	0.0448188
40	mRNA cap binding complex	3	NCBP2, NCBP1, EIF2C2	0.0448188
41	nuclear speck	16	MEF2C, DGKQ, RREB1, MAML1, MAML2, CBY1, CDC5L, PNN, RFWD2, PYHIN1, EIF4A3, PLRG1, DDX3X, TRIM69, CDK12, THOC1	0.0497589
Molecular function
1	identical protein binding	80	ALS2, HNF1B, KYNU, NRP1, ZAK, GRIK2, CLDN6, TP63, SDCBP2, DAXX, TGFB2, NONO, ACTG1, DPY30, NLRC4, APOA2, TP53I3, FAP, CHRNA7, FAS, POLG2, TERT, EXOSC8, DFFA, STXBP1, RUNX1T1, MCM6, DOK2, NME2, HNF4A, PSMA4, MDM2, RUVBL2, SNRPC, IL12B, SMARCA4, BCAT1, CAV2, CLDN18, ERBB3, SAV1, PML, HCFC1, DSCAML1, NUFIP1, KITLG, ASNS, C14ORF166, PAH, PSMA7, ACP1, MYCBP2, BLOC1S3, GSTK1, PRKRA, TAP1, PYCARD, GALE,…	0.00311435
2	RNA cap binding	5	NCBP2, NCBP1, EIF2C2, EIF4E, SNUPN	0.00355737
3	RNA binding	87	NCBP2, NCBP1, GTF3A, EIF2C2, SURF6, RBM3, SRP68, SNRPD1, EIF5A, RBM7, MOV10L1, RPS2, DNAJC17, NONO, DDX11, RPLP0, TIA1, PCBP2, RBM12, TERT, KHDRBS1, EXOSC8, RBM42, MRPL3, SF3B14, EXOSC7, SNUPN, SF1, EXOSC3, CDC5L, MBNL1, LOC649330, RNASEH2A, HNRNPU, EIF4G1, EIF4A3, KDM2B, LARP4, SERBP1, CELF5, CELF4, CELF3, DDX31, RBM38, CELF1, SNRPC, CPSF2, NHP2, THOC1, FIP1L1, AGFG1, PABPC4, ADAD1, RPS15A, MYEF…	0.00478125
4	eukaryotic initiation factor 4E binding	4	HHEX, EIF4EBP1, OTX2, ANKHD1	0.00655606
5	voltage-gated calcium channel activity	8	CACNA1I, CACNA1G, CACNB1, CACNB2, CACNB4, CACNA1C, CACNG1, CACNA1A	0.0109996
6	snoRNA binding	4	NOP14, NUFIP1, NOP58, NHP2	0.0122268
7	structural constituent of cytoskeleton	14	LOR, GFAP, ACTA1, VIM, SPTBN4, ACTG1, ARPC1B, KRT5, ARPC3, KRT17, DMD, KRT2, TUBA1B, SPTB	0.0154448
8	phospholipase activity	15	LPL, ENPP7, PLA2G10, PLCG1, SMPDL3B, CCR5, CHRM1, LIPG, PLCD3, SMPD1, PLA1A, PLA2G4F, PLCD1, SMPD4, PLCXD2	0.017211
9	transcription factor activity	109	MEF2C, MEF2A, NR2E3, NFXL1, CNOT7, CTNNB1, BATF, GABPB1, PROP1, GATA3, NKX6-2, ZNF396, CREB3L3, SATB2, EMX1, HMG20A, SIX5, CSDA, DDIT3, ZNF193, HHEX, NME2, HNF4A, TGIF1, PRDM2, MYNN, TSHZ3, HMGB2, TFAP4, TFCP2L1, HOXA11, MYEF2, SOX4, SOX9, ATF1, HOXA10, RUNX2, HNRNPAB, SMAD6, FOXA1, ARID3A, EN1, NR4A3, ESX1, FOXP3, USF1, FOXP4, GCFC1, NR1I3, HOXB1, ZFHX4, ATF3, HDAC2, RNF4, MLX, ATF7, HOXB9, RFX3…	0.0174626
10	phosphoric diester hydrolase activity	15	ENPP7, PDE10A, PDE4D, PDE6C, PLCG1, SMPDL3B, PDE1B, CCR5, CHRM1, PLCD3, SMPD1, PLCD1, PDE9A, SMPD4, PLCXD2	0.0189799
11	protein kinase activator activity	6	ALS2, CDK5R2, ERBB3, GHRL, FGF13, EGF	0.019508
12	protein homodimerization activity	43	ALS2, CAV2, KYNU, HNF1B, GRIK2, ERBB3, PML, DSCAML1, PAH, ASNS, SDCBP2, DAXX, MYCBP2, TGFB2, NLRC4, TP53I3, APOA2, FAP, TAP1, PRKRA, PYCARD, CHRNA7, GALE, TERT, CARD8, S100A16, SMAD6, RUNX1T1, ARID3A, TREX1, TPD52L1, TPD52L2, FOXP3, WWTR1, USF1, FOXP4, HNF4A, MLX, BAX, ATP2A1, TSC2, SNRPC, IL12B	0.019735
13	sphingomyelin phosphodiesterase activity	4	ENPP7, SMPDL3B, SMPD1, SMPD4	0.0199594
14	translation repressor activity	4	PAIP2, CELF4, CELF1, ANKHD1	0.0199594
15	transcription regulator activity	161	MEF2C, MEF2A, TMEM189-UBE2V1, CBX2, NR2E3, CNOT7, NFXL1, CTNNB1, BATF, GABPB1, GTF2E2, PROP1, NKX6-2, GATA3, ZNF396, PATZ1, CREB3L3, SATB2, POU2AF1, EMX1, RREB1, HMG20A, SIX5, CSDA, DDIT3, HHEX, ZNF193, NME2, MED15, HNF4A, RIPK3, TGIF1, PRDM2, MYNN, SMARCA4, TSHZ3, CAMTA2, HMGB2, TFAP4, TFCP2L1, HOXA11, MYEF2, UBE2V1, SOX4, SOX9, ATF1, HOXA10, RUNX2, SSX1, HNRNPAB, ZNF398, SMAD6, MAML1, FOXA1, MA…	0.0210629
16	kinase activator activity	7	ALS2, CDK5R2, ERBB3, GHRL, FGF13, EGF, TAB1	0.0221136
17	protein dimerization activity	64	ALS2, HNF1B, KYNU, GRIK2, HEXA, MYO7A, TAS1R1, SDCBP2, DAXX, ADORA1, TGFB2, BATF, FOS, NLRC4, TP53I3, APOA2, GTF2A1, FAP, CHRNA7, CREB3L3, COL11A2, TERT, POLR1D, NCF4, RUNX1T1, POLR2J2, DDIT3, HNF4A, SNRPC, IL12B, BIN1, CAV2, MCL1, ERBB3, PML, DSCAML1, ASNS, PAH, RRAGD, ATF1, MYCBP2, TAP1, PRKRA, PYCARD, GALE, CARD8, S100A16, SMAD6, CREB1, ARID3A, TREX1, TPD52L1, TPD52L2, FOXP3, WWTR1, FOXP4, USF…	0.0254057
18	voltage-gated cation channel activity	22	KCNC3, KCNAB1, KCNB1, CACNA1I, CACNB1, CACNB2, CACNB4, CACNG1, KCNJ11, KCNQ4, KCNS2, KCTD17, CACNA1G, SCN4B, SCN11A, KCNQ2, CACNA1C, KCNH2, KCNG4, SNAP25, SCN5A, CACNA1A	0.0255386
19	cytoskeletal protein binding	60	MYBPC1, MYO7A, SDC2, PACSIN2, DYNLL2, SNTB1, NOS3, NCKIPSD, PARVG, FMNL3, ACTA1, RPH3AL, MYLK2, ACTN1, NUSAP1, NEXN, MARK4, FMN2, ARPC1B, MYRIP, NME2, TNNT1, CAPN10, XIRP1, CCR5, LIMCH1, ATG4A, ARL8B, SPTB, PARVA, APC2, CNN3, MYL3, ARPC4, CAPZB, TPM3, PFN1, ARPC3, DMD, WIPF2, CLASP1, DCX, STK38L, SNAP25, SYNPO, PLEC, MYO1A, PHACTR3, NF2, BAIAP2L2, MYO1B, SPTBN4, MYO1D, KIF18A, SUN2, ANXA2, GMFB, …	0.0263781
20	transcription activator activity	50	HNF1B, TMEM189-UBE2V1, MITF, TP63, CNOT7, CTNNB1, GTF2A1, PAX8, PATZ1, COL11A2, EGR1, POU2AF1, RREB1, ZNF287, RB1, TAF12, HNF4A, ZMIZ2, RIPK3, USP22, CARM1, SMARCA4, TFAP4, PML, UBE2V1, NFYC, MYEF2, HCFC1, SOX9, ZSCAN21, RUNX2, ING1, ETV4, NFATC1, ZNF398, MAML1, MAML2, ILF3, NR4A3, FOXP3, WWTR1, USF1, ATXN7L3, NR1I3, HDAC2, RNF4, YAF2, DYRK1B, SMARCC2, HOXB9, KLF4	0.0293817
21	IgG binding	4	FCGR2B, FCGR1B, FCER1G, FCGR2A	0.0298007
22	exonuclease activity, active with either ribo- or deoxyribonucleic acids and producing 5'-phosphomonoesters	6	RAD1, PAN2, EXOSC8, EXOSC7, EXOSC3, TREX1	0.0303303
23	sequence-specific DNA binding	70	XRCC5, ISX, MEF2C, HNF1B, MEF2A, FOXA3, HSFY2, MITF, TP63, NR2E3, GLI3, CTNNB1, BATF, FOS, KIF2C, PROP1, POU5F1, GATA3, NKX6-2, PAX8, CREB3L3, TERT, EGR1, SATB2, EMX1, SOX14, FOXJ1, OTX2, SIX5, RHOXF2B, DDIT3, HHEX, HNF4A, TGIF1, TSHZ3, TFAP4, HOXA11, MYEF2, NFYC, SOX9, ATF1, MSX2, POU2F2, HOXA10, ETV1, THAP1, ETV6, ETV4, NFATC1, HNRNPAB, FOXL1, CREB1, FOXA1, EN1, ESX1, NR4A3, ISL1, FOXP3, FOXP4,…	0.0312637
24	lipase activity	16	LPL, ENPP7, PLA2G10, ABHD5, PLCG1, SMPDL3B, CCR5, CHRM1, LIPG, PLCD3, SMPD1, PLA1A, PLA2G4F, PLCD1, SMPD4, PLCXD2	0.0368297
25	L-ascorbic acid binding	6	PAM, C17ORF101, P4HA1, PLOD3, EGLN1, LEPREL1	0.0369127
26	oxidoreductase activity, acting on paired donors, with incorporation or reduction of molecular oxygen, 2-oxoglutarate as one donor, and incorporation of one atom each of oxygen into both donors	7	KDM2B, P4HA1, PLOD3, ASPHD1, EGLN1, LEPREL1, ALKBH2	0.037271
27	polysaccharide binding	22	KNG1, PTPRC, LPL, TNXB, C6ORF25, POSTN, PCOLCE2, VEGFB, AZU1, CCL14, EGFLAM, BGN, SERPINE2, CD44, NAV2, LIPG, LAMC2, PTCH1, PTX3, CD14, AGL, FN1	0.0398929
28	pattern binding	22	KNG1, PTPRC, LPL, TNXB, C6ORF25, POSTN, PCOLCE2, VEGFB, AZU1, CCL14, EGFLAM, BGN, SERPINE2, CD44, NAV2, LIPG, LAMC2, PTCH1, PTX3, CD14, AGL, FN1	0.0398929
29	translation initiation factor binding	4	HHEX, EIF4EBP1, OTX2, ANKHD1	0.041729
30	general transcriptional repressor activity	4	HHEX, HMGB2, TFCP2L1, FOXP3	0.041729
31	translation regulator activity	7	MRPL11, DAZ2, PAIP2, CELF4, CELF1, ANKHD1, MRPL43	0.0435018
32	heparin binding	16	KNG1, PTPRC, LPL, TNXB, C6ORF25, POSTN, PCOLCE2, AZU1, VEGFB, CCL14, SERPINE2, NAV2, LIPG, LAMC2, PTCH1, FN1	0.0461125
33	transcription repressor activity	39	HMGB2, BCLAF1, TFCP2L1, EZH2, PML, TP63, CBX2, RLIM, DAXX, PLRG1, TSC22D4, PATZ1, SSX1, KHDRBS1, SOX14, SF1, RUNX1T1, ILF3, RB1, IFI16, ESX1, CSDA, WWTR1, FOXP3, TRIM22, FOXP4, DDIT3, HHEX, HDAC2, ATF3, YAF2, ID1, RNF2, HIPK2, TGIF1, MDM2, ID4, RFX3, KLF4	0.0462119
KEGG
1	Allograft rejection	10	HLA-DQB1, HLA-A, FASLG, HLA-C, HLA-DPB1, FAS, IL12B, HLA-E, HLA-DMA, HLA-G	0.00938324
2	Graft-versus-host disease	10	HLA-DQB1, HLA-A, FASLG, HLA-C, HLA-DPB1, FAS, HLA-E, HLA-DMA, HLA-G, KLRC1	0.0159681
3	Natural killer cell mediated cytotoxicity	23	BID, MICA, PIK3CD, HLA-A, FASLG, PRKCG, HLA-C, HLA-E, NCR1, HLA-G, CD48, MAPK1, IFNAR2, NRAS, KRAS, PLCG1, ZAP70, FCER1G, FAS, PAK1, KLRC1, NFATC1, LCP2	0.017341
4	p53 signaling pathway	14	BID, CDK1, CYCS, CHEK2, RFWD2, CCNB1, TP53I3, BAX, TSC2, SERPINE1, MDM2, FAS, GADD45A, TP53AIP1	0.0205581
5	Melanogenesis	18	DVL2, WNT5A, GNAI3, GNAO1, CREB1, CAMK2G, MITF, KITLG, PRKCG, KIT, CTNNB1, WNT2, NRAS, MAPK1, WNT4, KRAS, CAMK2B, CREB3L3	0.0244273
6	Type I diabetes mellitus	10	HLA-DQB1, HLA-A, FASLG, HLA-C, HLA-DPB1, FAS, IL12B, HLA-E, HLA-DMA, HLA-G	0.025434
PANTHER
1	Thyrotropin-releasing hormone receptor signaling pathway	15	CGA, CACNB1, CACNB2, PRKCG, CACNB4, GNG12, PLCG1, GNB2, DNAJC25, PLCD3, PLCD1, VAMP3, VAMP1, SNAP25, CACNA1A	0.0028686
2	Metabotropic glutamate receptor group II pathway	13	GNAO1, GNAI3, GNB2, PRKAR1B, DNAJC25, CACNB1, CACNB2, VAMP3, CACNB4, GNG12, VAMP1, SNAP25, CACNA1A	0.00620685
3	Oxytocin receptor mediated signaling pathway	14	CACNB1, CACNB2, PRKCG, GNG12, CACNB4, GNB2, PLCG1, DNAJC25, PLCD3, PLCD1, VAMP3, VAMP1, CACNA1C, SNAP25	0.00676068
4	Alzheimer disease-amyloid secretase pathway	15	APH1B, CACNB1, CACNB2, PRKCG, CACNB4, FURIN, MAPK1, MAPK13, MAPK14, CHRM1, BACE2, MAPK15, BACE1, CHRNA7, CACNA1C	0.0154651
5	Opioid proopiomelanocortin pathway	9	OPRM1, GNAO1, GNAI3, GNB2, DNAJC25, VAMP3, GNG12, VAMP1, SNAP25	0.0213551
6	5HT2 type receptor mediated signaling pathway	14	CACNB1, CACNB2, PRKCG, GNG12, CACNB4, GNB2, PLCG1, DNAJC25, PLCD3, PLCD1, VAMP3, VAMP1, CACNA1C, SNAP25	0.0220568
7	Beta2 adrenergic receptor signaling pathway	10	GNB2, DNAJC25, CACNB1, CACNB2, VAMP3, CACNB4, GNG12, CACNA1C, VAMP1, SNAP25	0.040626
8	Apoptosis signaling pathway	21	BCL2L14, MCL1, AIFM1, CREB1, CYCS, BCL2A1, PIK3CD, FASLG, PRKCG, RTL1, DAXX, ATF1, MAPK1, FOS, ATF3, BAX, ATF7, PRKRA, RIPK3, RIPK2, FAS	0.0453742
9	Beta1 adrenergic receptor signaling pathway	10	GNB2, DNAJC25, CACNB1, CACNB2, VAMP3, CACNB4, GNG12, CACNA1C, VAMP1, SNAP25	0.0460424
Reactome
1	Cell Cycle Checkpoints	21	CDK1, CHEK2, UBE2C, CDC25C, MCM10, PSMA7, MCM5, WEE1, MCM6, RAD1, CCNB1, RFC5, CDC45, RFC4, PSMA5, PSMA4, PSMB2, PSMA3, MDM2, UBE2D1, RAD17	0.00944695
2	Cell Cycle, Mitotic	42	KIF23, CKS1B, CEP76, PPP2R5D, PKMYT1, AURKB, MCM10, PSMA7, CEP70, KIF2C, CDC45, INCENP, PSMB2, CLASP1, NUP37, UBE2D1, KIF2A, CDK1, CENPN, CENPM, CEP135, GMNN, KIF18A, RB1, UBE2C, CDC25C, MCM5, WEE1, CDC25B, MCM6, RFC5, CCNB1, NEDD1, REC8, RFC4, CSNK1D, PSMA5, ZWINT, PSMA4, PSMA3, CORT, KIF20A	0.0398656
BioCarta
1	FAS signaling pathway ( CD95 )	10	MAP3K7, DFFA, LMNB2, LMNA, RIPK2, FASLG, RB1, FAS, PAK1, DAXX	0.00675817
2	Melanocyte Development and Pigmentation Pathway	4	CREB1, MITF, KITLG, KIT	0.0384944
3	Regulation of BAD phosphorylation	6	MAPK1, IL3, BAX, PRKAR1B, KITLG, KIT	0.0496484
