# Supplementary material for: Genetic landscape of long noncoding RNA (lncRNAs) in glioblastoma: identification of complex lncRNA regulatory networks and clinically relevant lncRNAs in glioblastoma
Source: Oncotarget. 2018 Jul 3;9(51):29548–64. doi: 10.18632/oncotarget.25434 (PMC6049862; doi:10.18632/oncotarget.25434)
Supplement: Supplementary file 8 [file oncotarget-09-29548-s008.xlsx]

## Sheet: Sheet1
Supplementary Table 8: Correlation between lncRNAs and lncRNAs in cis
	lncRNA1						lncRNA2						Correlation
Sr. No.	GeneSymbol	seqname	source	relationship	Log2 fold change	p-value	GeneSymbol	seqname	source	relationship	Log2 fold change	p-value	R	p value
Positve correlation lncRNA1 Up and lncRNA2 Up regulation
1	AC002055.4	ENST00000463325	GENCODE	bidirectional	1.361	0.00245327	RPL23AP82	uc010hbj.3	UCSC_knowngene	bidirectional	1.152	0.0483809	0.892982	0
2	AC002055.4	ENST00000463325	GENCODE	bidirectional	1.361	0.00245327	AC002055.4	ENST00000467796	GENCODE	intronic antisense	1.179	0.0439461	0.9	0
3	AC002055.4	ENST00000463325	GENCODE	bidirectional	1.361	0.00245327	RPL23AP82	uc003bnq.1	UCSC_knowngene	bidirectional	1.259	0.000985153	0.975439	8.08462e-06
4	AC002454.1	ENST00000419668	GENCODE	intergenic	3.248	0.000238277	AC002454.1	ENST00000435695	GENCODE	natural antisense	2.231	0.00336232	0.94386	5.32896e-06
5	AC002454.1	ENST00000424523	GENCODE	intergenic	2.884	0.000182419	AC002454.1	ENST00000435695	GENCODE	natural antisense	2.231	0.00336232	0.966667	7.61521e-06
6	AC002454.1	ENST00000419668	GENCODE	intergenic	3.248	0.000238277	AC002454.1	ENST00000424523	GENCODE	intergenic	2.884	0.000182419	0.921053	1.50172e-06
7	AC002456.2	ENST00000415965	GENCODE	intronic antisense	2.699	1.89e-07	AC002456.2	ENST00000441971	GENCODE	intronic antisense	2.514	2.56e-07	0.989474	8.41803e-06
8	AC002456.2	ENST00000412669	GENCODE	intronic antisense	2.818	5.51e-08	AC002456.2	ENST00000441971	GENCODE	intronic antisense	2.514	2.56e-07	0.994737	8.42567e-06
9	AC002456.2	ENST00000412669	GENCODE	intronic antisense	2.818	5.51e-08	AC002456.2	ENST00000415965	GENCODE	intronic antisense	2.699	1.89e-07	0.992982	8.42962e-06
10	AC003092.2	ENST00000411946	GENCODE	intergenic	1.434	0.00978102	XLOC_006525	TCONS_00013888	LincRNAs identified by Cabili et al	intergenic	1.603	0.00889932	0.515789	0.0254528
11	AC003092.2	ENST00000411946	GENCODE	intergenic	1.434	0.00978102	XLOC_006525	TCONS_00014353	LincRNAs identified by Cabili et al	intergenic	2.037	0.000581664	0.850877	0
12	AC004540.4	ENST00000451264	GENCODE	natural antisense	1.987	0.0177794	AC004540.4	ENST00000451368	GENCODE	natural antisense	1.977	0.0290101	0.978947	8.21389e-06
13	AC004540.4	ENST00000451368	GENCODE	natural antisense	1.977	0.0290101	LOC441204	uc003sxz.3	UCSC_knowngene	intergenic	1.557	0.00139786	0.698246	0.00122872
14	AC004540.4	ENST00000451264	GENCODE	natural antisense	1.987	0.0177794	LOC441204	uc003sxz.3	UCSC_knowngene	intergenic	1.557	0.00139786	0.640351	0.00390643
15	AC005682.8	ENST00000421730	GENCODE	intergenic	1.523	0.000471709	AC005682.5	ENST00000422542	GENCODE	intergenic	1.291	0.00774245	0.507018	0.0284023
16	AC006014.7	ENST00000415277	pseudogene		1.525	2.48e-07	PMS2P3	ENST00000438326	GENCODE	intergenic	1.153	7e-08	0.62807	0.00485109
17	AC007952.4	ENST00000495691	GENCODE	intergenic	1.449	0.000995045	RP11-160E2.11	ENST00000572818	GENCODE	intergenic	2.339	0.000364099	0.67193	0.00214416
18	AC008088.4	ENST00000563569	GENCODE	intergenic	1.99	9.88e-05	RP11-381P6.1	ENST00000581673	GENCODE	intergenic	1.094	0.000224455	0.587719	0.00935427
19	AC009236.1	ENST00000427020	GENCODE	intergenic	1.828	0.00403601	AC012354.6	ENST00000425325	GENCODE	intergenic	1.798	0.0199768	0.540351	0.0184736
20	AC009473.1	ENST00000451066	GENCODE	intergenic	1.041	0.00708132	AC006042.6	ENST00000449931	GENCODE	natural antisense	1.52	0.00549241	0.770175	0.000173456
21	AC018730.1	ENST00000443988	GENCODE	intergenic	1.963	0.000303404	AC018730.1	ENST00000458253	GENCODE	intergenic	2.032	0.000436675	0.987719	8.40211e-06
22	AC018730.1	ENST00000413121	GENCODE	intergenic	2.254	9.68e-05	AC018730.1	ENST00000447876	GENCODE	intergenic	1.053	0.0163148	0.768421	0.000184191
23	AC018730.1	ENST00000413121	GENCODE	intergenic	2.254	9.68e-05	AC068535.2	ENST00000416008	GENCODE	intergenic	1.557	0.00517897	0.535088	0.0198211
24	AC018730.1	ENST00000447876	GENCODE	intergenic	1.053	0.0163148	AC068535.2	ENST00000416008	GENCODE	intergenic	1.557	0.00517897	0.582456	0.0101341
25	AC018730.1	ENST00000413121	GENCODE	intergenic	2.254	9.68e-05	AC018730.1	ENST00000443988	GENCODE	intergenic	1.963	0.000303404	0.97193	7.92252e-06
26	AC018730.1	ENST00000413121	GENCODE	intergenic	2.254	9.68e-05	AC018730.1	ENST00000458253	GENCODE	intergenic	2.032	0.000436675	0.975439	8.08462e-06
27	AC018730.1	ENST00000447876	GENCODE	intergenic	1.053	0.0163148	AC018730.1	ENST00000458253	GENCODE	intergenic	2.032	0.000436675	0.794737	6.56523e-05
28	AC018730.1	ENST00000443988	GENCODE	intergenic	1.963	0.000303404	AC018730.1	ENST00000447876	GENCODE	intergenic	1.053	0.0163148	0.826316	6.37252e-06
29	AC019068.2	ENST00000413353	GENCODE	natural antisense	4.141	4.73e-05	AK023507	uc002vwe.1	UCSC_knowngene	exon sense-overlapping	2.258	8.71e-08	0.487719	0.0358489
30	AC064875.2	ENST00000414661	GENCODE	intergenic	2.053	0.00275763	XLOC_001991	TCONS_00004149	LincRNAs identified by Cabili et al	intergenic	3.113	0.000181188	0.82807	4.73137e-06
31	AC064875.2	ENST00000421112	GENCODE	intergenic	1.995	3.89e-05	AC064875.2	ENST00000414661	GENCODE	intergenic	2.053	0.00275763	0.870175	0
32	AC064875.2	ENST00000421112	GENCODE	intergenic	1.995	3.89e-05	XLOC_001991	TCONS_00004149	LincRNAs identified by Cabili et al	intergenic	3.113	0.000181188	0.770175	0.000173456
33	AC064875.2	ENST00000421112	GENCODE	intergenic	1.995	3.89e-05	LOC100506474	NR_038434	RefSeq	intergenic	1.265	0.00508927	0.649123	0.00332846
34	AC090421.1	ENST00000430801	GENCODE	bidirectional	1.217	0.000120115	AC090421.1	ENST00000416650	GENCODE	bidirectional	1.435	4.16e-06	0.723124	0.000468009
35	AC093673.5	ENST00000429630	GENCODE	bidirectional	1.496	2.64e-05	AC092214.10	ENST00000421648	GENCODE	intronic antisense	1.888	5.33e-05	0.507018	0.0284023
36	AC093734.11	ENST00000533935	GENCODE	intronic antisense	1.533	7.31e-05	KIAA1908	NR_027329	RefSeq	intronic antisense	1.324	0.000944696	0.8	5.08914e-05
37	AC093901.1	ENST00000449075	GENCODE	intergenic	2.78	2.27e-05	AC093901.1	ENST00000449819	GENCODE	intergenic	2.274	1.75e-05	0.903509	0
38	AC108025.2	ENST00000420221	GENCODE	intergenic	2.076	0.000488948	AC010729.1	ENST00000455579	GENCODE	exon sense-overlapping	2.638	2.33e-06	0.757895	0.000259311
39	AC114803.3	ENST00000417355	GENCODE	natural antisense	3.389	2.8e-05	XLOC_001870	TCONS_00004032	LincRNAs identified by Cabili et al	intergenic	1.005	0.0132329	0.703509	0.00109104
40	AK022898	uc001dnu.1	UCSC_knowngene	intergenic	1.451	0.00194463	RP4-665J23.1	ENST00000455680	GENCODE	intergenic	1.558	0.00104786	0.991228	8.42714e-06
41	AK022898	uc001dnu.1	UCSC_knowngene	intergenic	1.451	0.00194463	RP4-665J23.1	ENST00000443802	GENCODE	intergenic	1.134	0.0089976	0.57193	0.0118526
42	AK022914	uc002zks.4	UCSC_knowngene	intron sense-overlapping	1.521	0.00036639	AP000525.8	ENST00000413768	GENCODE	intron sense-overlapping	2.453	0.000608607	0.568421	0.0124753
43	AK022914	uc001vvr.1	UCSC_knowngene	intergenic	1.333	0.00733574	CTD-2314B22.3	ENST00000548903	GENCODE	intergenic	1.631	0.000288412	0.72807	0.000601715
44	AK022914	uc001vvr.1	UCSC_knowngene	intergenic	1.333	0.00733574	BC016035	uc021rnj.1	UCSC_knowngene	intergenic	1.318	0.0191991	0.642105	0.00378473
45	AK023614	uc021wdt.1	UCSC_knowngene	intergenic	2.094	2.7e-05	RP3-511B24.5	ENST00000423733	GENCODE	natural antisense	1.237	0.00173656	0.475439	0.0413366
46	AK056135	uc002zkv.3	UCSC_knowngene	intergenic	1.52	0.00264007	AP000525.8	ENST00000383038	GENCODE	intergenic	1.852	0.000330818	0.642105	0.00378473
47	AK056135	uc002zkv.3	UCSC_knowngene	intergenic	1.52	0.00264007	AP000525.8	ENST00000413768	GENCODE	intron sense-overlapping	2.453	0.000608607	0.826316	6.37252e-06
48	AK056135	uc001vvv.1	UCSC_knowngene	intergenic	1.687	0.00187056	CTD-2314B22.3	ENST00000553153	GENCODE	intergenic	1.736	0.00118184	0.573684	0.0115508
49	AK056135	uc002zkv.3	UCSC_knowngene	intergenic	1.52	0.00264007	P704P	uc002zlf.2	UCSC_knowngene	intergenic	1.65	0.0181437	0.710526	0.000927047
50	AK056135	uc002zkv.3	UCSC_knowngene	intergenic	1.52	0.00264007	AK022914	uc002zks.4	UCSC_knowngene	intron sense-overlapping	1.521	0.00036639	0.675439	0.00199731
51	AK056135	uc001vvv.1	UCSC_knowngene	intergenic	1.687	0.00187056	AK022914	uc001vvl.4	UCSC_knowngene	intergenic	2.398	0.00165463	0.742105	0.000412963
52	AK056817	uc003jnb.1	UCSC_knowngene	intergenic	1.818	0.000363996	LOC153684	NR_015447	RefSeq	natural antisense	1.416	0.0125877	0.510526	0.0271916
53	AL078621.4	ENST00000446595	GENCODE	intergenic	1.115	0.0157469	FAM138B	NR_026821	RefSeq	intergenic	2.141	0.0209366	0.503509	0.0296556
54	AL589743.1	ENST00000548271	GENCODE	intergenic	1.191	0.0097675	BC016035	uc021rnj.1	UCSC_knowngene	intergenic	1.318	0.0191991	0.817544	1.67023e-05
55	AL589743.1	ENST00000412017	GENCODE	intergenic	1.265	0.00816726	CTD-2314B22.3	ENST00000553153	GENCODE	intergenic	1.736	0.00118184	0.622807	0.00530932
56	AL589743.1	ENST00000548271	GENCODE	intergenic	1.191	0.0097675	BC016035	uc001vvq.1	UCSC_knowngene	intergenic	1.148	0.0279126	0.9	0
57	AL589743.1	ENST00000549484	GENCODE	intergenic	1.584	0.000449625	AK056135	uc001vvv.1	UCSC_knowngene	intergenic	1.687	0.00187056	0.629825	0.00470573
58	AL589743.1	ENST00000412017	GENCODE	intergenic	1.265	0.00816726	AK022914	uc001vvl.4	UCSC_knowngene	intergenic	2.398	0.00165463	0.715789	0.000817526
59	AL589743.1	ENST00000412017	GENCODE	intergenic	1.265	0.00816726	AK022914	uc001vvr.1	UCSC_knowngene	intergenic	1.333	0.00733574	0.621053	0.0054697
60	AL589743.1	ENST00000412017	GENCODE	intergenic	1.265	0.00816726	AK056135	uc001vvv.1	UCSC_knowngene	intergenic	1.687	0.00187056	0.605263	0.00709942
61	AL589743.1	ENST00000548271	GENCODE	intergenic	1.191	0.0097675	BC041856	uc010ahe.1	UCSC_knowngene	intergenic	2.094	0.00856807	0.508772	0.0277917
62	AL589743.1	ENST00000412017	GENCODE	intergenic	1.265	0.00816726	CTD-2314B22.3	ENST00000549813	GENCODE	intergenic	1.826	3.99e-06	0.496491	0.0322937
63	AL589743.1	ENST00000548271	GENCODE	intergenic	1.191	0.0097675	CTD-2314B22.3	ENST00000549813	GENCODE	intergenic	1.826	3.99e-06	0.714035	0.000852816
64	AL589743.1	ENST00000549484	GENCODE	intergenic	1.584	0.000449625	AK022914	uc001vvl.4	UCSC_knowngene	intergenic	2.398	0.00165463	0.485965	0.0365955
65	AL589743.1	ENST00000548271	GENCODE	intergenic	1.191	0.0097675	CTD-2314B22.3	ENST00000546382	GENCODE	intergenic	1.602	0.000472279	0.54386	0.0176169
66	AL589743.1	ENST00000548271	GENCODE	intergenic	1.191	0.0097675	CTD-2314B22.3	ENST00000548903	GENCODE	intergenic	1.631	0.000288412	0.868421	0
67	AL589743.1	ENST00000549484	GENCODE	intergenic	1.584	0.000449625	CTD-2314B22.3	ENST00000553153	GENCODE	intergenic	1.736	0.00118184	0.629825	0.00470573
68	AL589743.1	ENST00000548271	GENCODE	intergenic	1.191	0.0097675	AK022914	uc001vvr.1	UCSC_knowngene	intergenic	1.333	0.00733574	0.798246	5.5546e-05
69	AL589743.1	ENST00000549484	GENCODE	intergenic	1.584	0.000449625	CTD-2314B22.3	ENST00000549813	GENCODE	intergenic	1.826	3.99e-06	0.696491	0.0012776
70	AP000473.5	ENST00000413645	GENCODE	intergenic	1.772	0.00931646	LINC00478	uc010glc.2	UCSC_knowngene	intergenic	1.659	0.00188698	0.596491	0.00816354
71	AP000525.8	ENST00000383038	GENCODE	intergenic	1.852	0.000330818	AP000525.8	ENST00000413768	GENCODE	intron sense-overlapping	2.453	0.000608607	0.564912	0.0131243
72	AP000525.8	ENST00000383038	GENCODE	intergenic	1.852	0.000330818	AK022914	uc002zks.4	UCSC_knowngene	intron sense-overlapping	1.521	0.00036639	0.97193	7.92252e-06
73	AP000525.8	ENST00000447898	GENCODE	intron sense-overlapping	1.763	0.000814274	AP000525.8	ENST00000413768	GENCODE	intron sense-overlapping	2.453	0.000608607	0.498246	0.0316174
74	AP000695.4	ENST00000454980	GENCODE	natural antisense	2.324	3.77e-05	AP000695.4	ENST00000428667	GENCODE	intronic antisense	2.819	4.43e-07	0.780702	0.000118322
75	AQP7P1	uc004aem.1	UCSC_knowngene	intergenic	2.391	0.00364425	AQP7P1	uc004aep.1	UCSC_knowngene	intergenic	2.904	0.000210267	0.889474	0
76	AX747372	uc002ukl.1	UCSC_knowngene	exon sense-overlapping	6.825	3.53e-18	HOXD-AS2	NR_038435	RefSeq	natural antisense	8.388	1.12e-15	0.589474	0.00910547
77	AX748339	uc002dam.1	UCSC_knowngene	intron sense-overlapping	1.115	0.00450726	RP11-876N24.5	ENST00000570440	GENCODE	intron sense-overlapping	1.708	0.00199967	0.72807	0.000601715
78	AX748339	uc002dam.1	UCSC_knowngene	intron sense-overlapping	1.115	0.00450726	RP11-876N24.4	ENST00000573379	GENCODE	natural antisense	1.418	0.0140976	0.689474	0.0014891
79	BC016035	uc021rnj.1	UCSC_knowngene	intergenic	1.318	0.0191991	CTD-2314B22.3	ENST00000548903	GENCODE	intergenic	1.631	0.000288412	0.792982	7.1125e-05
80	BC016035	uc001vvq.1	UCSC_knowngene	intergenic	1.148	0.0279126	AK022914	uc001vvr.1	UCSC_knowngene	intergenic	1.333	0.00733574	0.75614	0.000273778
81	BC016035	uc001vvq.1	UCSC_knowngene	intergenic	1.148	0.0279126	BC041856	uc010ahe.1	UCSC_knowngene	intergenic	2.094	0.00856807	0.585965	0.00960858
82	BC016035	uc001vvq.1	UCSC_knowngene	intergenic	1.148	0.0279126	CTD-2314B22.3	ENST00000548903	GENCODE	intergenic	1.631	0.000288412	0.850877	0
83	BC016035	uc001vvq.1	UCSC_knowngene	intergenic	1.148	0.0279126	BC016035	uc021rnj.1	UCSC_knowngene	intergenic	1.318	0.0191991	0.898246	0
84	BC016035	uc001vvq.1	UCSC_knowngene	intergenic	1.148	0.0279126	CTD-2314B22.3	ENST00000553153	GENCODE	intergenic	1.736	0.00118184	0.464912	0.046546
85	BC016035	uc001vvq.1	UCSC_knowngene	intergenic	1.148	0.0279126	CTD-2314B22.3	ENST00000546382	GENCODE	intergenic	1.602	0.000472279	0.670175	0.00222081
86	BC030753	uc001czu.3	UCSC_knowngene	intronic antisense	1.907	4.44e-05	RP4-668G5.1	ENST00000418662	GENCODE	intronic antisense	1.557	0.00306296	0.764912	0.000207123
87	BC030753	uc001czu.3	UCSC_knowngene	intronic antisense	1.907	4.44e-05	RP4-668G5.1	ENST00000421455	GENCODE	intronic antisense	2.558	3.91e-07	0.759649	0.00024543
88	BC033983	uc001jtu.1	UCSC_knowngene	natural antisense	1.313	0.00484465	RP11-152N13.5	ENST00000457758	GENCODE	natural antisense	1.24	0.00656435	0.966667	7.61521e-06
89	BC036412	uc002qnp.1	UCSC_knowngene	natural antisense	2.666	5.97e-08	FJ997633	uc010ygp.1	UCSC_knowngene	natural antisense	1.828	0.00110279	0.880702	0
90	BC040208	uc003vhn.1	UCSC_knowngene	natural antisense	1.26	0.0214588	BD495725	uc003vhq.1	UCSC_knowngene	intron sense-overlapping	1.494	0.000237403	0.785965	9.60713e-05
91	BC041856	uc010ahe.1	UCSC_knowngene	intergenic	2.094	0.00856807	CTD-2314B22.3	ENST00000548903	GENCODE	intergenic	1.631	0.000288412	0.531579	0.0207625
92	BC041856	uc010ahe.1	UCSC_knowngene	intergenic	2.094	0.00856807	AK022914	uc001vvr.1	UCSC_knowngene	intergenic	1.333	0.00733574	0.638596	0.00403132
93	BC041856	uc010ahe.1	UCSC_knowngene	intergenic	2.094	0.00856807	BC016035	uc021rnj.1	UCSC_knowngene	intergenic	1.318	0.0191991	0.680702	0.00179245
94	BC041856	uc010ahe.1	UCSC_knowngene	intergenic	2.094	0.00856807	CTD-2314B22.3	ENST00000553153	GENCODE	intergenic	1.736	0.00118184	0.794737	6.56523e-05
95	BC041856	uc010ahe.1	UCSC_knowngene	intergenic	2.094	0.00856807	AK022914	uc001vvl.4	UCSC_knowngene	intergenic	2.398	0.00165463	0.645614	0.00355061
96	BC051736	uc001uyb.3	UCSC_knowngene	intronic antisense	1.164	0.00471017	AK056182	uc001uxv.1	UCSC_knowngene	intronic antisense	1.296	0.00598633	0.647368	0.00343807
97	BC062752	uc022coe.1	UCSC_knowngene	exon sense-overlapping	2.867	0.0149947	AC007379.5	ENST00000505047	GENCODE	exon sense-overlapping	1.241	0.0381758	0.880702	0
98	BC065754	uc003box.1	UCSC_knowngene	natural antisense	1.196	0.00901662	CHL1	NR_045572	RefSeq	exon sense-overlapping	1.81	0.0036734	0.524561	0.022753
99	BC079832	uc003nhj.3	UCSC_knowngene	bidirectional	3.626	9.41e-08	XLOC_005208	TCONS_00011742	LincRNAs identified by Cabili et al	intergenic	1.088	0.000277843	0.494737	0.0329814
100	BX004987.5	ENST00000456460	GENCODE	intergenic	2.883	0.0014171	LOC100286793	uc001ejr.4	UCSC_knowngene	intergenic	1.43	0.020758	0.570175	0.0121607
101	BX004987.5	ENST00000415543	GENCODE	intergenic	1.626	0.00928971	LOC100286793	uc001ejr.4	UCSC_knowngene	intergenic	1.43	0.020758	0.631579	0.00456396
102	BX004987.5	ENST00000456460	GENCODE	intergenic	2.883	0.0014171	BX004987.5	ENST00000415543	GENCODE	intergenic	1.626	0.00928971	0.805263	3.84027e-05
103	BX004987.5	ENST00000456460	GENCODE	intergenic	2.883	0.0014171	BX004987.5	ENST00000421640	GENCODE	intergenic	2.766	2.43e-05	0.74386	0.000393093
104	BX004987.5	ENST00000415543	GENCODE	intergenic	1.626	0.00928971	BX004987.5	ENST00000421640	GENCODE	intergenic	2.766	2.43e-05	0.5	0.0309524
105	BX248778	uc001vvk.1	UCSC_knowngene	intergenic	1.593	0.00932987	AK056135	uc001vvv.1	UCSC_knowngene	intergenic	1.687	0.00187056	0.635088	0.00429089
106	BX248778	uc001vvk.1	UCSC_knowngene	intergenic	1.593	0.00932987	AK022914	uc001vvl.4	UCSC_knowngene	intergenic	2.398	0.00165463	0.596491	0.00816354
107	BX248778	uc001vvk.1	UCSC_knowngene	intergenic	1.593	0.00932987	CTD-2314B22.3	ENST00000549813	GENCODE	intergenic	1.826	3.99e-06	0.622807	0.00530932
108	BX248778	uc001vvk.1	UCSC_knowngene	intergenic	1.593	0.00932987	CTD-2314B22.3	ENST00000553153	GENCODE	intergenic	1.736	0.00118184	0.675439	0.00199731
109	BX248778	uc001vvk.1	UCSC_knowngene	intergenic	1.593	0.00932987	AL589743.1	ENST00000549484	GENCODE	intergenic	1.584	0.000449625	0.95614	6.75745e-06
110	BX284650.2	ENST00000426533	GENCODE	intergenic	1.224	0.00925301	LOC100286793	uc001ejr.4	UCSC_knowngene	intergenic	1.43	0.020758	0.745614	0.000373971
111	BX284650.2	ENST00000426533	GENCODE	intergenic	1.224	0.00925301	LOC100286793	NR_027469	RefSeq	intergenic	1.122	0.00641777	0.65614	0.00291815
112	BX537481	uc001zyi.3	UCSC_knowngene	bidirectional	1.523	4.09e-06	CTD-3110H11.2	ENST00000560359	GENCODE	natural antisense	1.639	4.93e-06	0.980702	8.26662e-06
113	BX537481	uc001zyi.3	UCSC_knowngene	bidirectional	1.523	4.09e-06	CTD-3110H11.2	ENST00000561289	GENCODE	bidirectional	1.67	2.62e-06	0.994737	8.42567e-06
114	BX571672.5	ENST00000449527	GENCODE	intergenic	2.048	0.00122345	BX571672.5	ENST00000456568	GENCODE	intergenic	1	0.00189781	0.680702	0.00179245
115	C1QTNF9-AS1	ENST00000449656	GENCODE	natural antisense	1.798	9.81e-05	RP11-169O17.5	ENST00000416351	GENCODE	natural antisense	1.258	5.36e-05	0.54386	0.0176169
116	C7orf55	NR_073060	RefSeq	exon sense-overlapping	1.991	2.17e-07	C7orf55	NR_073058	RefSeq	exon sense-overlapping	1.526	0.000102643	0.724561	0.000658097
117	C7orf55	NR_073059	RefSeq	exon sense-overlapping	1.839	4.92e-07	C7orf55	NR_073060	RefSeq	exon sense-overlapping	1.991	2.17e-07	0.878947	0
118	C7orf55	NR_073059	RefSeq	exon sense-overlapping	1.839	4.92e-07	C7orf55	NR_073058	RefSeq	exon sense-overlapping	1.526	0.000102643	0.601754	0.00751056
119	CDKN2B-AS1	NR_047542	RefSeq	intronic antisense	1.984	0.0315958	CDKN2B-AS1	NR_047541	RefSeq	intronic antisense	1.772	0.0471093	0.989474	8.41803e-06
120	CHEK2P2	ENST00000555186	GENCODE	intergenic	2.191	0.00617784	CHEK2P2	ENST00000566448	GENCODE	intergenic	1.955	0.0112902	0.982456	8.31162e-06
121	CP	NR_046371	RefSeq	exon sense-overlapping	3.868	6.05e-05	XLOC_002865	TCONS_00007003	LincRNAs identified by Cabili et al	intergenic	1.421	0.000282624	0.503509	0.0296556
122	CRNDE	uc010vhb.2	UCSC_knowngene	intergenic	5.195	3.97e-12	CRNDE	ENST00000558031	GENCODE	intergenic	5.708	2.54e-11	0.924561	2.17851e-06
123	CRNDE	uc010vhb.2	UCSC_knowngene	intergenic	5.195	3.97e-12	CTD-3032H12.2	ENST00000560487	GENCODE	intergenic	5.023	2.98e-08	0.477193	0.0405147
124	CRNDE	ENST00000559432	GENCODE	intergenic	5.451	7.41e-12	CRNDE	ENST00000558952	GENCODE	intergenic	6.307	2.63e-12	0.929825	3.13914e-06
125	CRNDE	ENST00000559432	GENCODE	intergenic	5.451	7.41e-12	CRNDE	ENST00000558031	GENCODE	intergenic	5.708	2.54e-11	0.945614	5.56152e-06
126	CRNDE	uc010vhb.2	UCSC_knowngene	intergenic	5.195	3.97e-12	CRNDE	ENST00000559432	GENCODE	intergenic	5.451	7.41e-12	0.950877	6.20229e-06
127	CRNDE	uc010vhb.2	UCSC_knowngene	intergenic	5.195	3.97e-12	CRNDE	ENST00000558952	GENCODE	intergenic	6.307	2.63e-12	0.936842	4.30551e-06
128	CRNDE	ENST00000559432	GENCODE	intergenic	5.451	7.41e-12	CTD-3032H12.2	ENST00000560487	GENCODE	intergenic	5.023	2.98e-08	0.538596	0.0189143
129	CRNDE	ENST00000558952	GENCODE	intergenic	6.307	2.63e-12	CRNDE	ENST00000558031	GENCODE	intergenic	5.708	2.54e-11	0.966667	7.61521e-06
130	CTC-463N11.3	ENST00000505362	GENCODE	intronic antisense	1.646	0.000208211	CTC-463N11.3	ENST00000505677	GENCODE	intronic antisense	1.668	0.000171655	0.994737	8.42567e-06
131	CTC-463N11.3	ENST00000505677	GENCODE	intronic antisense	1.668	0.000171655	CTC-463N11.3	ENST00000515003	GENCODE	intronic antisense	1.658	0.000246649	0.998246	8.39925e-06
132	CTC-463N11.3	ENST00000505362	GENCODE	intronic antisense	1.646	0.000208211	CTC-463N11.3	ENST00000515003	GENCODE	intronic antisense	1.658	0.000246649	0.998246	8.39925e-06
133	CTD-2127H9.1	ENST00000513480	GENCODE	intron sense-overlapping	2.601	0.000528796	CTD-2263F21.1	ENST00000510469	GENCODE	intronic antisense	1.495	0.00556745	0.482456	0.0381257
134	CTD-2127H9.1	ENST00000513480	GENCODE	intron sense-overlapping	2.601	0.000528796	CTD-2127H9.1	ENST00000512519	GENCODE	bidirectional	2.856	1.14e-07	0.703509	0.00109104
135	CTD-2127H9.1	ENST00000513480	GENCODE	intron sense-overlapping	2.601	0.000528796	CTD-2263F21.1	ENST00000510137	GENCODE	intergenic	4.082	3.13e-07	0.750877	0.000320886
136	CTD-2127H9.1	ENST00000513480	GENCODE	intron sense-overlapping	2.601	0.000528796	RP11-122C5.1	ENST00000506463	GENCODE	intergenic	1.913	0.000480894	0.92807	2.82666e-06
137	CTD-2201E18.3	ENST00000503152	GENCODE	intron sense-overlapping	2.086	3.84e-07	AK056817	uc003jnb.1	UCSC_knowngene	intergenic	1.818	0.000363996	0.487933	0.0340602
138	CTD-2263F21.1	ENST00000510469	GENCODE	intronic antisense	1.495	0.00556745	CTD-2127H9.1	ENST00000512519	GENCODE	bidirectional	2.856	1.14e-07	0.65614	0.00291815
139	CTD-2263F21.1	ENST00000510137	GENCODE	intergenic	4.082	3.13e-07	RP11-122C5.1	ENST00000506463	GENCODE	intergenic	1.913	0.000480894	0.65614	0.00291815
140	CTD-2263F21.1	ENST00000510469	GENCODE	intronic antisense	1.495	0.00556745	RP11-122C5.1	ENST00000506463	GENCODE	intergenic	1.913	0.000480894	0.473684	0.0421715
141	CTD-2263F21.1	ENST00000510137	GENCODE	intergenic	4.082	3.13e-07	CTD-2127H9.1	ENST00000512519	GENCODE	bidirectional	2.856	1.14e-07	0.721053	0.000718586
142	CTD-2263F21.1	ENST00000510469	GENCODE	intronic antisense	1.495	0.00556745	CTD-2263F21.1	ENST00000510137	GENCODE	intergenic	4.082	3.13e-07	0.645614	0.00355061
143	CTD-2270L9.4	ENST00000565747	GENCODE	natural antisense	2.225	5.33e-07	CTD-2270L9.4	ENST00000562842	GENCODE	natural antisense	1.929	7.47e-07	0.514035	0.0260222
144	CTD-2314B22.3	ENST00000546382	GENCODE	intergenic	1.602	0.000472279	CTD-2314B22.3	ENST00000553153	GENCODE	intergenic	1.736	0.00118184	0.607018	0.00690084
145	CTD-2314B22.3	ENST00000553153	GENCODE	intergenic	1.736	0.00118184	AK022914	uc001vvr.1	UCSC_knowngene	intergenic	1.333	0.00733574	0.605263	0.00709942
146	CTD-2314B22.3	ENST00000549813	GENCODE	intergenic	1.826	3.99e-06	BC016035	uc001vvq.1	UCSC_knowngene	intergenic	1.148	0.0279126	0.675439	0.00199731
147	CTD-2314B22.3	ENST00000546382	GENCODE	intergenic	1.602	0.000472279	BC016035	uc021rnj.1	UCSC_knowngene	intergenic	1.318	0.0191991	0.475439	0.0413366
148	CTD-2314B22.3	ENST00000549813	GENCODE	intergenic	1.826	3.99e-06	AK022914	uc001vvr.1	UCSC_knowngene	intergenic	1.333	0.00733574	0.775439	0.000143992
149	CTD-2314B22.3	ENST00000549813	GENCODE	intergenic	1.826	3.99e-06	BC016035	uc021rnj.1	UCSC_knowngene	intergenic	1.318	0.0191991	0.724561	0.000658097
150	CTD-2314B22.3	ENST00000553153	GENCODE	intergenic	1.736	0.00118184	AK022914	uc001vvl.4	UCSC_knowngene	intergenic	2.398	0.00165463	0.840351	0
151	CTD-2314B22.3	ENST00000546382	GENCODE	intergenic	1.602	0.000472279	AL589743.1	ENST00000551881	GENCODE	intergenic	1.211	0.00255547	0.526316	0.0222416
152	CTD-2314B22.3	ENST00000546382	GENCODE	intergenic	1.602	0.000472279	BC041856	uc010ahe.1	UCSC_knowngene	intergenic	2.094	0.00856807	0.510526	0.0271916
153	CTD-2314B22.3	ENST00000549813	GENCODE	intergenic	1.826	3.99e-06	CTD-2314B22.3	ENST00000546382	GENCODE	intergenic	1.602	0.000472279	0.47193	0.0430195
154	CTD-2314B22.3	ENST00000546382	GENCODE	intergenic	1.602	0.000472279	AK022914	uc001vvr.1	UCSC_knowngene	intergenic	1.333	0.00733574	0.635088	0.00429089
155	CTD-2314B22.3	ENST00000553153	GENCODE	intergenic	1.736	0.00118184	BC016035	uc021rnj.1	UCSC_knowngene	intergenic	1.318	0.0191991	0.584211	0.00986849
156	CTD-2314B22.3	ENST00000549813	GENCODE	intergenic	1.826	3.99e-06	BC041856	uc010ahe.1	UCSC_knowngene	intergenic	2.094	0.00856807	0.5	0.0309524
157	CTD-2314B22.3	ENST00000549813	GENCODE	intergenic	1.826	3.99e-06	CTD-2314B22.3	ENST00000553153	GENCODE	intergenic	1.736	0.00118184	0.64386	0.00366614
158	CTD-2314B22.3	ENST00000549813	GENCODE	intergenic	1.826	3.99e-06	CTD-2314B22.3	ENST00000548903	GENCODE	intergenic	1.631	0.000288412	0.780702	0.000118322
159	CTD-2541J13.2	ENST00000583493	GENCODE	natural antisense	1.636	0.00290736	LOC643542	NR_033921	RefSeq	natural antisense	1.517	0.0208637	0.582456	0.0101341
160	CTD-3032H12.2	ENST00000560487	GENCODE	intergenic	5.023	2.98e-08	CRNDE	ENST00000558952	GENCODE	intergenic	6.307	2.63e-12	0.489474	0.0351142
161	CTD-3110H11.2	ENST00000499326	GENCODE	bidirectional	1.645	1.96e-06	CTD-3110H11.2	ENST00000560359	GENCODE	natural antisense	1.639	4.93e-06	0.982456	8.31162e-06
162	CTD-3110H11.2	ENST00000499326	GENCODE	bidirectional	1.645	1.96e-06	CTD-3110H11.2	ENST00000561289	GENCODE	bidirectional	1.67	2.62e-06	0.992982	8.42962e-06
163	CTD-3110H11.2	ENST00000499326	GENCODE	bidirectional	1.645	1.96e-06	BX537481	uc001zyi.3	UCSC_knowngene	bidirectional	1.523	4.09e-06	0.998246	8.39925e-06
164	CTD-3110H11.2	ENST00000560359	GENCODE	natural antisense	1.639	4.93e-06	CTD-3110H11.2	ENST00000561289	GENCODE	bidirectional	1.67	2.62e-06	0.985965	8.37919e-06
165	DGCR11	NR_024157	RefSeq	intron sense-overlapping	1.063	0.00859758	XLOC_014147	TCONS_00029753	LincRNAs identified by Cabili et al	intergenic	1.373	0.0319479	0.659649	0.00272906
166	DGCR11	NR_024157	RefSeq	intron sense-overlapping	1.063	0.00859758	XLOC_014147	TCONS_00029754	LincRNAs identified by Cabili et al	intergenic	1.43	0.0262254	0.698246	0.00122872
167	DGUOK-AS1	ENST00000413452	GENCODE	natural antisense	2.044	0.000178773	DGUOK-AS1	ENST00000439192	GENCODE	natural antisense	2.126	0.000114193	0.991228	8.42714e-06
168	DQ575504	uc003jxs.4	UCSC_knowngene	intergenic	1.42	0.00153077	RP11-848G14.2	ENST00000510264	GENCODE	intergenic	2.171	2.33e-05	0.678947	0.00185874
169	FAM41C	ENST00000432963	GENCODE	intergenic	1.242	0.00712271	LOC643837	uc001abr.1	UCSC_knowngene	intergenic	1.073	0.00110141	0.638596	0.00403132
170	FAM41C	ENST00000427857	GENCODE	intergenic	1.636	0.00592899	FAM41C	ENST00000432963	GENCODE	intergenic	1.242	0.00712271	0.975439	8.08462e-06
171	FAM41C	NR_027055	RefSeq	intergenic	1.274	0.00958143	LOC643837	uc001abr.1	UCSC_knowngene	intergenic	1.073	0.00110141	0.617544	0.00580234
172	FAM41C	ENST00000432963	GENCODE	intergenic	1.242	0.00712271	FAM41C	NR_027055	RefSeq	intergenic	1.274	0.00958143	0.984211	8.34909e-06
173	FAM41C	ENST00000427857	GENCODE	intergenic	1.636	0.00592899	FAM41C	NR_027055	RefSeq	intergenic	1.274	0.00958143	0.991228	8.42714e-06
174	FAM41C	ENST00000427857	GENCODE	intergenic	1.636	0.00592899	LOC643837	uc001abr.1	UCSC_knowngene	intergenic	1.073	0.00110141	0.596491	0.00816354
175	FAM86C2P	ENST00000531806	GENCODE	intergenic	1.318	5.38e-06	RP5-901A4.1	ENST00000532296	GENCODE	intronic antisense	1.444	0.00217952	0.778947	0.000126481
176	FAM86C2P	ENST00000525180	GENCODE	intergenic	1.197	0.0119188	FAM86C2P	ENST00000528684	pseudogene		1.87	6.41e-05	0.870175	0
177	FAM86DP	ENST00000484945	GENCODE	intergenic	1.604	0.000294375	FAM86DP	ENST00000478666	GENCODE	intergenic	1.5	4.58e-05	0.963158	7.36602e-06
178	FAM86DP	ENST00000497543	GENCODE	intergenic	1.507	1.14e-05	FAM86DP	ENST00000489609	GENCODE	intergenic	1.583	2.24e-05	0.466667	0.0456439
179	FAM86DP	ENST00000478666	GENCODE	intergenic	1.5	4.58e-05	FAM86DP	ENST00000497543	GENCODE	intergenic	1.507	1.14e-05	0.673684	0.00206967
180	FAM86DP	ENST00000478666	GENCODE	intergenic	1.5	4.58e-05	FAM86DP	ENST00000489609	GENCODE	intergenic	1.583	2.24e-05	0.589474	0.00910547
181	FAM86DP	ENST00000484945	GENCODE	intergenic	1.604	0.000294375	FAM86DP	ENST00000497543	GENCODE	intergenic	1.507	1.14e-05	0.652632	0.0031178
182	FAM86JP	NR_024250	RefSeq	natural antisense	1.74	3.73e-08	RP11-666A20.1	ENST00000486431	GENCODE	natural antisense	1.83	2.44e-08	0.978499	4.29973e-13
183	FLJ46066	NR_040105	RefSeq	intergenic	1.539	0.00367479	RP11-139K4.2	ENST00000489016	GENCODE	intergenic	2.191	0.000484116	0.773684	0.000153372
184	GAS5	ENST00000436656	GENCODE	bidirectional	2.564	1.07e-05	GAS5	ENST00000442067	GENCODE	intergenic	1.481	0.000186001	0.970175	7.82878e-06
185	GAS5	ENST00000436656	GENCODE	bidirectional	2.564	1.07e-05	GAS5	ENST00000449589	GENCODE	bidirectional	2.409	1.03e-07	0.536842	0.0193634
186	GAS5	ENST00000425771	GENCODE	intergenic	1.193	0.00637446	GAS5	ENST00000412059	GENCODE	bidirectional	1.199	0.0198373	0.552632	0.0156147
187	GAS5	ENST00000436656	GENCODE	bidirectional	2.564	1.07e-05	GAS5	ENST00000412059	GENCODE	bidirectional	1.199	0.0198373	0.840351	0
188	GAS5	ENST00000443799	GENCODE	bidirectional	1.263	1.8e-07	GAS5	ENST00000449589	GENCODE	bidirectional	2.409	1.03e-07	0.735088	0.000500396
189	GAS5	ENST00000412059	GENCODE	bidirectional	1.199	0.0198373	GAS5	ENST00000442067	GENCODE	intergenic	1.481	0.000186001	0.891228	0
190	GAS5	ENST00000454813	GENCODE	intergenic	1.007	0.00322345	GAS5	ENST00000412059	GENCODE	bidirectional	1.199	0.0198373	0.947368	5.78462e-06
191	GAS5	ENST00000425771	GENCODE	intergenic	1.193	0.00637446	GAS5	ENST00000442067	GENCODE	intergenic	1.481	0.000186001	0.657895	0.00282231
192	GAS5	ENST00000454813	GENCODE	intergenic	1.007	0.00322345	GAS5	ENST00000442067	GENCODE	intergenic	1.481	0.000186001	0.780702	0.000118322
193	GAS5	ENST00000434796	GENCODE	intergenic	1.276	7.71e-06	GAS5	ENST00000454813	GENCODE	intergenic	1.007	0.00322345	0.721053	0.000718586
194	GAS5	ENST00000436656	GENCODE	bidirectional	2.564	1.07e-05	GAS5	ENST00000416952	GENCODE	bidirectional	1.111	1.56e-05	0.470175	0.0438809
195	GAS5	ENST00000425771	GENCODE	intergenic	1.193	0.00637446	GAS5	ENST00000436656	GENCODE	bidirectional	2.564	1.07e-05	0.642105	0.00378473
196	GAS5	ENST00000443799	GENCODE	bidirectional	1.263	1.8e-07	GAS5	ENST00000458220	GENCODE	bidirectional	2.19	4.48e-08	0.505263	0.0290236
197	GAS5	ENST00000425771	GENCODE	intergenic	1.193	0.00637446	GAS5	ENST00000449589	GENCODE	bidirectional	2.409	1.03e-07	0.47193	0.0430195
198	GAS5	ENST00000436656	GENCODE	bidirectional	2.564	1.07e-05	GAS5	ENST00000454813	GENCODE	intergenic	1.007	0.00322345	0.764912	0.000207123
199	GAS5	ENST00000425771	GENCODE	intergenic	1.193	0.00637446	GAS5	ENST00000416952	GENCODE	bidirectional	1.111	1.56e-05	0.485965	0.0365955
200	GAS5	ENST00000434796	GENCODE	intergenic	1.276	7.71e-06	GAS5	ENST00000412059	GENCODE	bidirectional	1.199	0.0198373	0.594737	0.00839121
201	GAS5	ENST00000442067	GENCODE	intergenic	1.481	0.000186001	GAS5	ENST00000449589	GENCODE	bidirectional	2.409	1.03e-07	0.521053	0.023804
202	GAS5	ENST00000436656	GENCODE	bidirectional	2.564	1.07e-05	GAS5	ENST00000434796	GENCODE	intergenic	1.276	7.71e-06	0.491228	0.0343915
203	GAS5	ENST00000416952	GENCODE	bidirectional	1.111	1.56e-05	GAS5	ENST00000442067	GENCODE	intergenic	1.481	0.000186001	0.466667	0.0456439
204	GAS5-AS1	NR_037605	RefSeq	intergenic	1.266	1.86e-05	RP5-1198E17.1	ENST00000416578	GENCODE	intergenic	1.19	0.000834689	0.489474	0.0351142
205	GBP1P1	ENST00000394662	pseudogene		1.427	0.00698719	GBP1P1	ENST00000513638	GENCODE	intergenic	1.565	0.00933214	0.784211	0.00010313
206	GS1-600G8.5	ENST00000443965	GENCODE	intergenic	2.447	0.000372914	GS1-600G8.5	ENST00000412485	GENCODE	intergenic	2.468	0.000613218	0.882456	0
207	HAS2-AS1	ENST00000522197	GENCODE	natural antisense	2.852	6.69e-08	HAS2-AS1	ENST00000518865	GENCODE	natural antisense	1.403	0.00051543	0.475439	0.0413366
208	HAS2-AS1	ENST00000520043	GENCODE	bidirectional	2.816	1.87e-08	HAS2-AS1	ENST00000518865	GENCODE	natural antisense	1.403	0.00051543	0.464912	0.046546
209	HAS2-AS1	ENST00000520043	GENCODE	bidirectional	2.816	1.87e-08	HAS2-AS1	NR_002835	RefSeq	natural antisense	2.676	7.99e-07	0.754386	0.00028885
210	HAS2-AS1	ENST00000520043	GENCODE	bidirectional	2.816	1.87e-08	HAS2-AS1	ENST00000522197	GENCODE	natural antisense	2.852	6.69e-08	0.978947	8.21389e-06
211	HAS2-AS1	ENST00000522197	GENCODE	natural antisense	2.852	6.69e-08	HAS2-AS1	NR_002835	RefSeq	natural antisense	2.676	7.99e-07	0.787719	8.93533e-05
212	HLA-DQB	uc011hzu.2	UCSC_knowngene	intergenic	2.441	1.09e-05	HLA-DQB	uc011hzv.2	UCSC_knowngene	intergenic	1.824	1.27e-05	0.812281	2.48466e-05
213	HOTAIRM1	NR_038366	RefSeq	natural antisense	1.03	0.0458656	HOXA11-AS	ENST00000520395	GENCODE	bidirectional	2.389	0.000547793	0.557895	0.0145044
214	HOTAIRM1	NR_038366	RefSeq	natural antisense	1.03	0.0458656	HOTAIRM1	NR_038367	RefSeq	natural antisense	4.375	4.32e-09	0.5	0.0309524
215	HOTAIRM1	NR_038367	RefSeq	natural antisense	4.375	4.32e-09	HOXA11-AS	NR_002795	RefSeq	bidirectional	1.532	0.00779638	0.735088	0.000500396
216	HOTAIRM1	ENST00000425358	GENCODE	bidirectional	1.847	0.00890629	HOTAIRM1	NR_038366	RefSeq	natural antisense	1.03	0.0458656	0.649123	0.00332846
217	HOTAIRM1	NR_038367	RefSeq	natural antisense	4.375	4.32e-09	HOXA11-AS	ENST00000520395	GENCODE	bidirectional	2.389	0.000547793	0.712281	0.000889312
218	HOTAIRM1	ENST00000425358	GENCODE	bidirectional	1.847	0.00890629	HOTAIRM1	NR_038367	RefSeq	natural antisense	4.375	4.32e-09	0.510526	0.0271916
219	HOTTIP	ENST00000472494	GENCODE	bidirectional	2.222	0.00365562	HOXA11-AS	NR_002795	RefSeq	bidirectional	1.532	0.00779638	0.75614	0.000273778
220	HOTTIP	ENST00000472494	GENCODE	bidirectional	2.222	0.00365562	XLOC_006390	TCONS_00013751	LincRNAs identified by Cabili et al	intergenic	4.515	2.43e-07	0.794737	6.56523e-05
221	HOXA11-AS	ENST00000520395	GENCODE	bidirectional	2.389	0.000547793	HOXA11-AS	NR_002795	RefSeq	bidirectional	1.532	0.00779638	0.563158	0.0134589
222	HOXB-AS1	ENST00000508688	GENCODE	natural antisense	1.439	0.000239995	HOXB-AS1	ENST00000504972	GENCODE	natural antisense	1.891	0.00273384	0.54386	0.0176169
223	HOXC-AS1	ENST00000512427	GENCODE	intronic antisense	1.565	0.0119857	HOXC-AS3	ENST00000567780	GENCODE	bidirectional	1.47	0.0120272	0.652632	0.0031178
224	HOXC-AS1	ENST00000505700	GENCODE	intronic antisense	2.223	0.00173823	HOXC-AS3	ENST00000567780	GENCODE	bidirectional	1.47	0.0120272	0.557895	0.0145044
225	HOXC-AS1	ENST00000512427	GENCODE	intronic antisense	1.565	0.0119857	XLOC_009765	TCONS_00020435	LincRNAs identified by Cabili et al	intergenic	1.154	0.0162457	0.585965	0.00960858
226	HOXC-AS1	ENST00000505700	GENCODE	intronic antisense	2.223	0.00173823	HOXC-AS1	ENST00000512427	GENCODE	intronic antisense	1.565	0.0119857	0.957895	6.92358e-06
227	HOXC-AS1	ENST00000505700	GENCODE	intronic antisense	2.223	0.00173823	RP11-834C11.8	ENST00000504210	GENCODE	intergenic	1.651	0.00193588	0.463158	0.0474618
228	HOXC-AS1	ENST00000505700	GENCODE	intronic antisense	2.223	0.00173823	XLOC_009765	TCONS_00020435	LincRNAs identified by Cabili et al	intergenic	1.154	0.0162457	0.5	0.0309524
229	HOXC-AS1	ENST00000512427	GENCODE	intronic antisense	1.565	0.0119857	RP11-834C11.8	ENST00000504210	GENCODE	intergenic	1.651	0.00193588	0.538596	0.0189143
230	HOXC-AS1	ENST00000512427	GENCODE	intronic antisense	1.565	0.0119857	HOXC-AS3	ENST00000514702	GENCODE	natural antisense	1.322	0.0154174	0.464912	0.046546
231	HOXC-AS3	ENST00000514702	GENCODE	natural antisense	1.322	0.0154174	HOXC-AS3	ENST00000509870	GENCODE	bidirectional	1.629	0.00111296	0.682456	0.00172809
232	HOXC-AS3	ENST00000514702	GENCODE	natural antisense	1.322	0.0154174	XLOC_009765	TCONS_00020435	LincRNAs identified by Cabili et al	intergenic	1.154	0.0162457	0.77193	0.000163189
233	HOXC-AS3	ENST00000513165	GENCODE	bidirectional	1.014	0.0471262	HOXC-AS3	ENST00000514702	GENCODE	natural antisense	1.322	0.0154174	0.703509	0.00109104
234	HOXC-AS3	ENST00000567780	GENCODE	bidirectional	1.47	0.0120272	RP11-834C11.8	ENST00000504210	GENCODE	intergenic	1.651	0.00193588	0.647368	0.00343807
235	HOXC-AS3	ENST00000513165	GENCODE	bidirectional	1.014	0.0471262	HOXC-AS3	ENST00000567780	GENCODE	bidirectional	1.47	0.0120272	0.57193	0.0118526
236	HOXC-AS3	ENST00000567780	GENCODE	bidirectional	1.47	0.0120272	HOXC-AS3	ENST00000509870	GENCODE	bidirectional	1.629	0.00111296	0.601754	0.00751056
237	HOXC-AS3	ENST00000513165	GENCODE	bidirectional	1.014	0.0471262	HOXC-AS3	ENST00000509870	GENCODE	bidirectional	1.629	0.00111296	0.850877	0
238	HOXC-AS3	ENST00000513165	GENCODE	bidirectional	1.014	0.0471262	HOXC-AS5	ENST00000512916	GENCODE	natural antisense	1.547	0.0295861	0.62807	0.00485109
239	HOXC-AS5	ENST00000512916	GENCODE	natural antisense	1.547	0.0295861	HOXC-AS3	ENST00000509870	GENCODE	bidirectional	1.629	0.00111296	0.689474	0.0014891
240	HOXC-AS5	ENST00000512916	GENCODE	natural antisense	1.547	0.0295861	RP11-834C11.8	ENST00000504210	GENCODE	intergenic	1.651	0.00193588	0.682456	0.00172809
241	HOXC-AS5	ENST00000512916	GENCODE	natural antisense	1.547	0.0295861	HOXC-AS3	ENST00000567780	GENCODE	bidirectional	1.47	0.0120272	0.714035	0.000852816
242	HOXD-AS2	NR_038435	RefSeq	natural antisense	8.388	1.12e-15	LOC375295	NR_040001	RefSeq	intergenic	2.499	0.00478069	0.505263	0.0290236
243	KB-1836B5.1	ENST00000563059	GENCODE	intergenic	2.481	3.21e-05	RP11-513D5.5	ENST00000529325	GENCODE	natural antisense	1.371	0.00218374	0.742105	0.000412963
244	LINC00152	ENST00000413202	GENCODE	intergenic	3.18	3.06e-06	LINC00152	ENST00000437561	GENCODE	intergenic	3.173	2.86e-06	0.964912	7.49512e-06
245	LINC00152	ENST00000437561	GENCODE	intergenic	3.173	2.86e-06	LINC00152	ENST00000455131	GENCODE	intergenic	3.203	3.2e-06	0.973684	8.00775e-06
246	LINC00152	ENST00000409898	GENCODE	intergenic	2.067	0.000565291	LINC00152	ENST00000413202	GENCODE	intergenic	3.18	3.06e-06	0.729825	0.000574995
247	LINC00152	ENST00000409898	GENCODE	intergenic	2.067	0.000565291	LINC00152	ENST00000437561	GENCODE	intergenic	3.173	2.86e-06	0.689474	0.0014891
248	LINC00152	NR_024206	RefSeq	intergenic	3.192	2.02e-06	LINC00152	ENST00000413202	GENCODE	intergenic	3.18	3.06e-06	0.991228	8.42714e-06
249	LINC00152	NR_024206	RefSeq	intergenic	3.192	2.02e-06	LINC00152	ENST00000409898	GENCODE	intergenic	2.067	0.000565291	0.701754	0.00113548
250	LINC00152	NR_024206	RefSeq	intergenic	3.192	2.02e-06	LINC00152	ENST00000437561	GENCODE	intergenic	3.173	2.86e-06	0.975439	8.08462e-06
251	LINC00152	ENST00000413202	GENCODE	intergenic	3.18	3.06e-06	LINC00152	ENST00000455131	GENCODE	intergenic	3.203	3.2e-06	0.996491	8.41548e-06
252	LINC00152	ENST00000409898	GENCODE	intergenic	2.067	0.000565291	LINC00152	ENST00000455131	GENCODE	intergenic	3.203	3.2e-06	0.705263	0.00104802
253	LINC00152	NR_024206	RefSeq	intergenic	3.192	2.02e-06	LINC00152	ENST00000455131	GENCODE	intergenic	3.203	3.2e-06	0.996491	8.41548e-06
254	LINC00312	NR_024065	RefSeq	intergenic	1.345	0.00343108	AC087859.1	ENST00000455811	GENCODE	bidirectional	1.233	0.0030172	0.545614	0.0172008
255	LINC00475	ENST00000367276	GENCODE	intergenic	1.026	0.0059569	LINC00475	ENST00000430945	GENCODE	intergenic	1.892	0.000111555	0.870175	0
256	LINC00475	ENST00000367276	GENCODE	intergenic	1.026	0.0059569	LINC00475	ENST00000421234	GENCODE	intergenic	1.099	0.0116187	0.6	0.0077233
257	LINC00475	ENST00000430945	GENCODE	intergenic	1.892	0.000111555	LINC00475	ENST00000421234	GENCODE	intergenic	1.099	0.0116187	0.64386	0.00366614
258	LINC00475	ENST00000367276	GENCODE	intergenic	1.026	0.0059569	LINC00475	ENST00000438322	GENCODE	intergenic	1.869	0.000442319	0.763158	0.000219354
259	LINC00475	ENST00000430945	GENCODE	intergenic	1.892	0.000111555	LINC00475	ENST00000438322	GENCODE	intergenic	1.869	0.000442319	0.668421	0.00229968
260	LINC00478	ENST00000400178	GENCODE	intergenic	1.505	3.15e-05	LINC00478	ENST00000458468	GENCODE	intergenic	1.568	3.65e-05	0.921053	1.50172e-06
261	LINC00478	ENST00000418813	GENCODE	intergenic	1.648	1.01e-05	LINC00478	ENST00000458468	GENCODE	intergenic	1.568	3.65e-05	0.950877	6.20229e-06
262	LINC00478	ENST00000400178	GENCODE	intergenic	1.505	3.15e-05	LINC00478	ENST00000428669	GENCODE	intergenic	1.198	0.001263	0.724561	0.000658097
263	LINC00478	ENST00000458468	GENCODE	intergenic	1.568	3.65e-05	LINC00478	ENST00000428669	GENCODE	intergenic	1.198	0.001263	0.703509	0.00109104
264	LINC00478	ENST00000458468	GENCODE	intergenic	1.568	3.65e-05	LINC00478	ENST00000453910	GENCODE	intergenic	2.171	1.38e-06	0.778947	0.000126481
265	LINC00478	ENST00000418813	GENCODE	intergenic	1.648	1.01e-05	LINC00478	ENST00000453910	GENCODE	intergenic	2.171	1.38e-06	0.884211	0
266	LINC00478	ENST00000428669	GENCODE	intergenic	1.198	0.001263	LINC00478	ENST00000453910	GENCODE	intergenic	2.171	1.38e-06	0.633333	0.0044257
267	LINC00478	ENST00000400178	GENCODE	intergenic	1.505	3.15e-05	LINC00478	ENST00000418813	GENCODE	intergenic	1.648	1.01e-05	0.957895	6.92358e-06
268	LINC00478	ENST00000418813	GENCODE	intergenic	1.648	1.01e-05	LINC00478	ENST00000428669	GENCODE	intergenic	1.198	0.001263	0.673684	0.00206967
269	LINC00478	ENST00000400178	GENCODE	intergenic	1.505	3.15e-05	LINC00478	ENST00000453910	GENCODE	intergenic	2.171	1.38e-06	0.829825	3.21707e-06
270	LINC00520	ENST00000554221	GENCODE	intergenic	1.957	0.00162832	LINC00520	NR_026797	RefSeq	intergenic	3.053	3.55e-05	0.822807	1.006e-05
271	LOC100132774	uc001cjy.3	UCSC_knowngene	natural antisense	1.14	0.000989066	KDM4A-AS1	NR_033827	RefSeq	natural antisense	1.24	0.00139579	0.801754	4.64892e-05
272	LOC100286793	NR_027469	RefSeq	intergenic	1.122	0.00641777	LOC100286793	uc001ejr.4	UCSC_knowngene	intergenic	1.43	0.020758	0.605263	0.00709942
273	LOC100505806	NR_045196	RefSeq	bidirectional	1.716	0.00462035	CTD-2001E22.2	ENST00000509788	GENCODE	bidirectional	1.779	0.00733394	0.836842	0
274	LOC100505875	uc003hls.3	UCSC_knowngene	intergenic	1.428	0.0476634	RP11-438E5.1	ENST00000511241	GENCODE	intergenic	1.545	0.0176746	0.824561	8.14662e-06
275	LOC100505875	NR_038342	RefSeq	intergenic	2.006	0.0211617	RP11-438E5.1	ENST00000511241	GENCODE	intergenic	1.545	0.0176746	0.654386	0.00301662
276	LOC100505875	NR_038342	RefSeq	intergenic	2.006	0.0211617	RP11-438E5.1	ENST00000510667	GENCODE	intergenic	2.054	0.00280318	0.857895	0
277	LOC100505875	NR_038342	RefSeq	intergenic	2.006	0.0211617	LOC100505875	uc003hls.3	UCSC_knowngene	intergenic	1.428	0.0476634	0.64386	0.00366614
278	LOC100505875	NR_038342	RefSeq	intergenic	2.006	0.0211617	RP11-438E5.1	ENST00000512130	GENCODE	intergenic	1.232	0.0374102	0.833333	5.45502e-07
279	LOC100506054	NR_038429	RefSeq	natural antisense	1.624	0.0077626	LOC100506054	uc002qxu.3	UCSC_knowngene	natural antisense	1.39	0.0190867	0.929825	3.13914e-06
280	LOC100506343	NR_038951	RefSeq	intronic antisense	2.288	1.92e-05	LOC100506343	NR_038952	RefSeq	intronic antisense	2.457	2.99e-06	0.952632	6.39684e-06
281	LOC100506474	NR_038434	RefSeq	intergenic	1.265	0.00508927	XLOC_001991	TCONS_00004149	LincRNAs identified by Cabili et al	intergenic	3.113	0.000181188	0.673684	0.00206967
282	LOC100506474	NR_038434	RefSeq	intergenic	1.265	0.00508927	AC064875.2	ENST00000414661	GENCODE	intergenic	2.053	0.00275763	0.507018	0.0284023
283	LOC100506895	NR_038276	RefSeq	natural antisense	2.773	1.77e-05	POLR2J4	ENST00000427076	GENCODE	intronic antisense	1.516	0.000277613	0.542105	0.0180412
284	LOC100507299	uc004ahq.1	UCSC_knowngene	natural antisense	1.501	8.19e-05	LOC100507299	NR_039990	RefSeq	intronic antisense	1.105	0.0188081	0.749123	0.000337889
285	LOC100630923	NR_038967	RefSeq	exon sense-overlapping	1.503	0.0386243	RP11-163E9.2	ENST00000476426	pseudogene		1.185	2.41e-05	0.77193	0.000163189
286	LOC286297	NR_046175	RefSeq	intergenic	3.516	7.28e-05	AQP7P1	uc004aep.1	UCSC_knowngene	intergenic	2.904	0.000210267	0.538596	0.0189143
287	LOC286297	NR_046175	RefSeq	intergenic	3.516	7.28e-05	AQP7P1	uc004aem.1	UCSC_knowngene	intergenic	2.391	0.00364425	0.577193	0.010966
288	LOC388796	uc002xii.3	UCSC_knowngene	intergenic	1.105	0.000251091	LOC388796	NR_027241	RefSeq	intergenic	1.048	0.000507953	0.701754	0.00113548
289	LOC388796	uc002xii.3	UCSC_knowngene	intergenic	1.105	0.000251091	LOC388796	uc002xij.3	UCSC_knowngene	intergenic	1.22	0.00026173	0.666667	0.00238082
290	LOC388796	uc002xij.3	UCSC_knowngene	intergenic	1.22	0.00026173	RP4-564F22.2	ENST00000456953	GENCODE	intergenic	1.073	2.69e-05	0.801754	4.64892e-05
291	LOC388796	uc002xij.3	UCSC_knowngene	intergenic	1.22	0.00026173	RP4-564F22.2	ENST00000436764	GENCODE	intergenic	1.063	0.000392244	0.982456	8.31162e-06
292	LOC388796	uc002xii.3	UCSC_knowngene	intergenic	1.105	0.000251091	RP4-564F22.2	ENST00000456953	GENCODE	intergenic	1.073	2.69e-05	0.835088	0
293	LOC388796	uc002xij.3	UCSC_knowngene	intergenic	1.22	0.00026173	LOC388796	NR_027241	RefSeq	intergenic	1.048	0.000507953	0.973684	8.00775e-06
294	LOC388796	uc002xii.3	UCSC_knowngene	intergenic	1.105	0.000251091	RP4-564F22.2	ENST00000436764	GENCODE	intergenic	1.063	0.000392244	0.714035	0.000852816
295	LOC493754	uc003tvc.4	UCSC_knowngene	intergenic	1.126	0.00339349	LOC493754	uc011keb.2	UCSC_knowngene	intergenic	1.354	0.00717962	0.515789	0.0254528
296	LOC554249	uc004acc.4	UCSC_knowngene	intergenic	1.566	5.43e-07	MGC21881	uc010mms.2	UCSC_knowngene	intergenic	1.306	6.82e-06	0.936842	4.30551e-06
297	LOC554249	uc004adp.4	UCSC_knowngene	intergenic	1.405	6.34e-05	RP11-211N8.2	ENST00000450704	GENCODE	intergenic	1.368	0.00847866	0.952632	6.39684e-06
298	LOC643733	uc001phz.3	UCSC_knowngene	intergenic	1.094	0.0173412	RP11-693N9.2	ENST00000534659	GENCODE	intergenic	1.024	0.00195489	0.549123	0.0163922
299	LOC643733	uc001phz.3	UCSC_knowngene	intergenic	1.094	0.0173412	AB231723	uc001piq.1	UCSC_knowngene	intron sense-overlapping	1.583	0.0151876	0.480702	0.0389093
300	LOC643837	NR_047522	RefSeq	intergenic	1.513	0.0339313	FAM41C	ENST00000432963	GENCODE	intergenic	1.242	0.00712271	0.594737	0.00839121
301	LOC643837	NR_047522	RefSeq	intergenic	1.513	0.0339313	FAM41C	NR_027055	RefSeq	intergenic	1.274	0.00958143	0.594737	0.00839121
302	LOC643837	NR_047522	RefSeq	intergenic	1.513	0.0339313	LOC643837	uc001abr.1	UCSC_knowngene	intergenic	1.073	0.00110141	0.792982	7.1125e-05
303	LOC643837	NR_047522	RefSeq	intergenic	1.513	0.0339313	FAM41C	ENST00000427857	GENCODE	intergenic	1.636	0.00592899	0.57193	0.0118526
304	LOC647264	uc010thk.1	UCSC_knowngene	exon sense-overlapping	1.562	0.00122811	AK098560	uc001vih.1	UCSC_knowngene	intergenic	3.021	0.00134889	0.875439	0
305	LOC648987	uc003jnc.3	UCSC_knowngene	intergenic	1.452	7.02e-06	AK056817	uc003jnb.1	UCSC_knowngene	intergenic	1.818	0.000363996	0.475439	0.0413366
306	LOC648987	uc003jnc.3	UCSC_knowngene	intergenic	1.452	7.02e-06	CTD-2201E18.3	ENST00000503152	GENCODE	intron sense-overlapping	2.086	3.84e-07	0.912681	5.11583e-08
307	LOC648987	NR_034086	RefSeq	intergenic	2.088	2.21e-07	CTD-2201E18.3	ENST00000503152	GENCODE	intron sense-overlapping	2.086	3.84e-07	0.81176	2.447e-05
308	LOC648987	NR_034086	RefSeq	intergenic	2.088	2.21e-07	LOC648987	uc003jnc.3	UCSC_knowngene	intergenic	1.452	7.02e-06	0.842105	0
309	LRRC37BP1	ENST00000431308	GENCODE	intergenic	1.452	0.0104239	LRRC37BP1	uc010csi.2	UCSC_knowngene	intergenic	1.371	0.0260403	0.803509	4.23294e-05
310	LSM5	NR_024466	RefSeq	exon sense-overlapping	1.597	0.00776019	DPY19L1P2	uc003tda.1	UCSC_knowngene	intron sense-overlapping	2.306	0.000933163	0.724561	0.000658097
311	LYRM2	NR_028495	RefSeq	exon sense-overlapping	1.126	0.00721283	RP1-122O8.7	ENST00000438877	GENCODE	natural antisense	1.424	0.000988419	0.742105	0.000412963
312	MIR181A2HG	ENST00000429139	GENCODE	intronic antisense	2.83	5.89e-07	MIR181A2HG	NR_038975	RefSeq	intronic antisense	3.169	5.51e-07	0.863158	0
313	MIR181A2HG	NR_038975	RefSeq	intronic antisense	3.169	5.51e-07	AB074162	uc004bos.3	UCSC_knowngene	intronic antisense	3.038	1.68e-07	0.831579	1.82368e-06
314	MIR181A2HG	ENST00000429139	GENCODE	intronic antisense	2.83	5.89e-07	AB074162	uc004bos.3	UCSC_knowngene	intronic antisense	3.038	1.68e-07	0.97193	7.92252e-06
315	MIR210HG	uc009yby.2	UCSC_knowngene	intergenic	1.368	0.000231277	MIR210HG	ENST00000534540	GENCODE	intergenic	1.202	0.0170042	0.915789	4.40065e-07
316	MIR210HG	uc009yby.2	UCSC_knowngene	intergenic	1.368	0.000231277	MIR210HG	NR_038262	RefSeq	intergenic	1.574	0.000356198	0.692982	0.00138008
317	MIR210HG	NR_038262	RefSeq	intergenic	1.574	0.000356198	MIR210HG	ENST00000534540	GENCODE	intergenic	1.202	0.0170042	0.77193	0.000163189
318	NOVA1-AS1	ENST00000552826	GENCODE	intergenic	1.129	0.0259242	RP11-626P14.2	ENST00000548335	GENCODE	intergenic	2.396	0.00310179	0.612281	0.00633216
319	NOVA1-AS1	ENST00000547786	GENCODE	bidirectional	3.04	8.91e-07	RP11-626P14.2	ENST00000548335	GENCODE	intergenic	2.396	0.00310179	0.770175	0.000173456
320	NOVA1-AS1	ENST00000547786	GENCODE	bidirectional	3.04	8.91e-07	NOVA1-AS1	ENST00000552826	GENCODE	intergenic	1.129	0.0259242	0.759649	0.00024543
321	NOVA1-AS1	ENST00000552826	GENCODE	intergenic	1.129	0.0259242	NOVA1-AS1	ENST00000548328	GENCODE	intergenic	1.453	0.000894428	0.803509	4.23294e-05
322	NOVA1-AS1	ENST00000548328	GENCODE	intergenic	1.453	0.000894428	RP11-626P14.2	ENST00000548335	GENCODE	intergenic	2.396	0.00310179	0.561404	0.0138004
323	NOVA1-AS1	ENST00000547786	GENCODE	bidirectional	3.04	8.91e-07	NOVA1-AS1	ENST00000548328	GENCODE	intergenic	1.453	0.000894428	0.745614	0.000373971
324	PMCHL2	uc011crz.2	UCSC_knowngene	intergenic	1.856	0.0047851	PMCHL2	ENST00000457791	pseudogene		2.617	0.000248724	0.705263	0.00104802
325	PMS2L14	uc003ubz.1	UCSC_knowngene	intron sense-overlapping	2.166	0.0224286	AC004878.8	ENST00000448088	GENCODE	intronic antisense	1.475	0.0124306	0.831579	1.82368e-06
326	PMS2P1	uc010lgv.1	UCSC_knowngene	natural antisense	2.066	1.39e-10	RP11-758P17.3	ENST00000475250	GENCODE	natural antisense	1.223	0.029629	0.72807	0.000601715
327	PMS2P3	ENST00000529061	pseudogene		1.284	3.08e-06	PMS2P3	ENST00000430602	GENCODE	intergenic	1.655	0.000877269	0.535088	0.0198211
328	PMS2P3	ENST00000430602	GENCODE	intergenic	1.655	0.000877269	AC006014.7	ENST00000415277	pseudogene		1.525	2.48e-07	0.601754	0.00751056
329	PMS2P3	ENST00000529061	pseudogene		1.284	3.08e-06	AC006014.7	ENST00000415277	pseudogene		1.525	2.48e-07	0.731579	0.000549219
330	PMS2P3	ENST00000529061	pseudogene		1.284	3.08e-06	PMS2P3	ENST00000438326	GENCODE	intergenic	1.153	7e-08	0.668421	0.00229968
331	POLR2J4	uc003tjh.2	UCSC_knowngene	intergenic	1.599	1.55e-07	POLR2J4	ENST00000326391	GENCODE	intergenic	1.212	4.05e-06	0.980702	8.26662e-06
332	RDM1	NR_027996	RefSeq	exon sense-overlapping	1.741	0.00415314	RDM1	NR_027998	RefSeq	exon sense-overlapping	1.443	0.00159428	0.773684	0.000153372
333	RMST	uc001tfa.1	UCSC_knowngene	intergenic	3.107	6.94e-07	RMST	ENST00000547946	GENCODE	intergenic	3.177	7.27e-07	0.996491	8.41548e-06
334	RP11-106E15.1	ENST00000579923	GENCODE	intronic antisense	4.27	5.39e-07	XLOC_012707	TCONS_00026354	LincRNAs identified by Cabili et al	intergenic	2.343	2.97e-07	0.507018	0.0284023
335	RP11-1081M5.1	ENST00000521558	GENCODE	intergenic	1.394	0.0209009	RP11-400K9.4	ENST00000426023	GENCODE	intergenic	1.45	0.0222733	0.536842	0.0193634
336	RP11-10O17.2	ENST00000567286	GENCODE	bidirectional	1.437	0.0064583	LOC440288	NR_038449	RefSeq	bidirectional	1.186	0.0176087	0.921053	1.50172e-06
337	RP11-111A22.1	ENST00000561039	GENCODE	natural antisense	1.037	0.0115096	LOC100131089	NR_040062	RefSeq	bidirectional	1.852	3.99e-07	0.689474	0.0014891
338	RP11-111F5.4	ENST00000412631	GENCODE	intergenic	1.238	4.71e-06	RP11-111F5.4	ENST00000429818	GENCODE	intergenic	1.199	1.19e-05	0.966667	7.61521e-06
339	RP11-115N4.1	ENST00000418395	GENCODE	intergenic	2.009	0.000300024	RP11-115N4.1	ENST00000449361	GENCODE	intergenic	2.664	5.89e-07	0.742105	0.000412963
340	RP11-122C5.1	ENST00000506463	GENCODE	intergenic	1.913	0.000480894	CTD-2127H9.1	ENST00000512519	GENCODE	bidirectional	2.856	1.14e-07	0.557895	0.0145044
341	RP11-126K1.6	ENST00000455503	GENCODE	intronic antisense	1.995	1.94e-07	SCNM1	NR_037937	RefSeq	exon sense-overlapping	1.049	2.36e-06	0.727512	0.000415416
342	RP11-126K1.8	ENST00000422153	GENCODE	natural antisense	1.471	2.35e-05	RP11-126K1.6	ENST00000455503	GENCODE	intronic antisense	1.995	1.94e-07	0.606406	0.00591379
343	RP11-126K1.8	ENST00000422153	GENCODE	natural antisense	1.471	2.35e-05	SCNM1	NR_037937	RefSeq	exon sense-overlapping	1.049	2.36e-06	0.459649	0.0493356
344	RP11-12A1.1	ENST00000508328	GENCODE	natural antisense	1.108	0.0283272	LOC255130	NR_034081	RefSeq	natural antisense	1.918	0.000678744	0.808772	3.12119e-05
345	RP11-143M1.2	ENST00000442069	GENCODE	intergenic	1.652	0.0180382	RP11-143M1.2	ENST00000429980	GENCODE	intergenic	1.728	0.000164189	0.645614	0.00355061
346	RP11-148L24.1	ENST00000503140	GENCODE	intergenic	2.94	0.00103666	RP11-248N22.1	ENST00000511346	GENCODE	intergenic	1.149	0.0036357	0.591228	0.00886209
347	RP11-14N7.2	ENST00000452399	GENCODE	intergenic	1.403	0.00136038	RP11-14N7.2	ENST00000539543	GENCODE	intergenic	1.359	0.00208821	0.994737	8.42567e-06
348	RP11-160E2.17	ENST00000442355	GENCODE	intergenic	1.044	0.0409936	RP11-160E2.11	ENST00000572818	GENCODE	intergenic	2.339	0.000364099	0.519298	0.0243438
349	RP11-160E2.17	ENST00000435028	GENCODE	intergenic	1.224	0.00500486	RP11-160E2.17	ENST00000442355	GENCODE	intergenic	1.044	0.0409936	0.929825	3.13914e-06
350	RP11-160E2.17	ENST00000435028	GENCODE	intergenic	1.224	0.00500486	RP11-160E2.11	ENST00000572818	GENCODE	intergenic	2.339	0.000364099	0.612281	0.00633216
351	RP11-160E2.17	ENST00000435028	GENCODE	intergenic	1.224	0.00500486	AC007952.4	ENST00000495691	GENCODE	intergenic	1.449	0.000995045	0.952632	6.39684e-06
352	RP11-160E2.17	ENST00000442355	GENCODE	intergenic	1.044	0.0409936	AC007952.4	ENST00000495691	GENCODE	intergenic	1.449	0.000995045	0.908772	0
353	RP11-161H23.5	ENST00000550468	GENCODE	natural antisense	1.737	0.000133452	FAM186B	NR_027450	RefSeq	exon sense-overlapping	1.656	5.09e-05	0.766667	0.000195408
354	RP11-195E11.2	ENST00000414515	GENCODE	intronic antisense	1.533	0.00504628	LOC100507299	uc004ahq.1	UCSC_knowngene	natural antisense	1.501	8.19e-05	0.67193	0.00214416
355	RP11-195E11.2	ENST00000414515	GENCODE	intronic antisense	1.533	0.00504628	LOC100507299	NR_039990	RefSeq	intronic antisense	1.105	0.0188081	0.585965	0.00960858
356	RP11-201P10.3	ENST00000569828	GENCODE	intergenic	1.769	0.0165196	CSNK1A1P1	ENST00000563423	pseudogene		1.869	0.0459701	0.970175	7.82878e-06
357	RP11-213H15.1	ENST00000440769	GENCODE	intergenic	1.569	0.00152054	XLOC_004923	TCONS_00010401	LincRNAs identified by Cabili et al	intergenic	1.118	0.0229651	0.801754	4.64892e-05
358	RP11-213H15.3	ENST00000513492	GENCODE	intergenic	2.375	0.000204549	XLOC_004923	TCONS_00010401	LincRNAs identified by Cabili et al	intergenic	1.118	0.0229651	0.678947	0.00185874
359	RP11-213H15.3	ENST00000511918	GENCODE	intergenic	2.156	0.0021755	XLOC_004923	TCONS_00010401	LincRNAs identified by Cabili et al	intergenic	1.118	0.0229651	0.733333	0.000524361
360	RP11-213H15.3	ENST00000511918	GENCODE	intergenic	2.156	0.0021755	RP11-213H15.1	ENST00000440769	GENCODE	intergenic	1.569	0.00152054	0.7	0.00118136
361	RP11-213H15.3	ENST00000511918	GENCODE	intergenic	2.156	0.0021755	RP11-213H15.3	ENST00000513492	GENCODE	intergenic	2.375	0.000204549	0.67193	0.00214416
362	RP11-213H15.3	ENST00000513492	GENCODE	intergenic	2.375	0.000204549	RP11-213H15.1	ENST00000440769	GENCODE	intergenic	1.569	0.00152054	0.512281	0.0266018
363	RP11-21I10.2	ENST00000514608	GENCODE	intergenic	1.674	0.00364617	RP11-33B1.1	ENST00000513147	GENCODE	intergenic	1.143	0.0335751	0.852632	0
364	RP11-22P4.1	ENST00000532947	GENCODE	intergenic	1.654	4.34e-05	RP11-406D1.2	ENST00000525309	GENCODE	intergenic	1.663	0.000357038	0.5871	0.00822334
365	RP11-23E10.4	ENST00000568520	GENCODE	intergenic	1.216	0.00587947	RP11-293B20.1	ENST00000565156	GENCODE	intergenic	1.234	0.00072099	0.592982	0.00862403
366	RP11-263K19.4	ENST00000453136	GENCODE	natural antisense	1.63	0.000265715	RP11-263K19.4	ENST00000454348	GENCODE	natural antisense	1.306	6.71e-06	0.650877	0.00322172
367	RP11-263K19.4	ENST00000447623	GENCODE	natural antisense	1.895	5.63e-07	RP11-263K19.4	ENST00000454348	GENCODE	natural antisense	1.306	6.71e-06	0.952632	6.39684e-06
368	RP11-263K19.4	ENST00000447623	GENCODE	natural antisense	1.895	5.63e-07	RP11-263K19.4	ENST00000453136	GENCODE	natural antisense	1.63	0.000265715	0.640351	0.00390643
369	RP11-27M24.3	ENST00000566787	GENCODE	intergenic	1.061	0.0216486	RP11-876N24.5	ENST00000570440	GENCODE	intron sense-overlapping	1.708	0.00199967	0.5	0.0309524
370	RP11-293B20.1	ENST00000565049	pseudogene		1.337	0.00128884	RP11-23E10.4	ENST00000567422	pseudogene		2.389	5.85e-05	0.466667	0.0456439
371	RP11-29H23.4	ENST00000456382	GENCODE	natural antisense	1.217	0.000507627	RP11-263K19.4	ENST00000453136	GENCODE	natural antisense	1.63	0.000265715	0.489474	0.0351142
372	RP11-308D16.4	ENST00000440604	GENCODE	intergenic	1.636	0.00555391	RP11-308D16.4	ENST00000438602	GENCODE	intergenic	1.092	0.0341841	0.694737	0.00132804
373	RP11-308D16.4	ENST00000431464	GENCODE	intergenic	2.057	3.92e-05	RP11-308D16.4	ENST00000438602	GENCODE	intergenic	1.092	0.0341841	0.840351	0
374	RP11-308D16.4	ENST00000424306	GENCODE	intergenic	2.644	2.23e-07	RP11-308D16.4	ENST00000438602	GENCODE	intergenic	1.092	0.0341841	0.512281	0.0266018
375	RP11-308D16.4	ENST00000431464	GENCODE	intergenic	2.057	3.92e-05	RP11-308D16.4	ENST00000440604	GENCODE	intergenic	1.636	0.00555391	0.570175	0.0121607
376	RP11-308D16.4	ENST00000431464	GENCODE	intergenic	2.057	3.92e-05	RP11-308D16.4	ENST00000424306	GENCODE	intergenic	2.644	2.23e-07	0.508772	0.0277917
377	RP11-308D16.4	ENST00000440604	GENCODE	intergenic	1.636	0.00555391	RP11-308D16.4	ENST00000424306	GENCODE	intergenic	2.644	2.23e-07	0.622807	0.00530932
378	RP11-329L6.1	ENST00000580828	GENCODE	intergenic	1.022	0.00792832	RP11-329L6.1	ENST00000582965	GENCODE	intergenic	1.517	0.00208732	0.682456	0.00172809
379	RP11-33B1.1	ENST00000515251	GENCODE	intergenic	1.15	0.0170312	RP11-33B1.1	ENST00000513147	GENCODE	intergenic	1.143	0.0335751	0.792982	7.1125e-05
380	RP11-33B1.1	ENST00000515251	GENCODE	intergenic	1.15	0.0170312	RP11-21I10.2	ENST00000514608	GENCODE	intergenic	1.674	0.00364617	0.668421	0.00229968
381	RP11-341G23.4	ENST00000551299	GENCODE	natural antisense	2.046	6.05e-05	RP11-341G23.4	ENST00000550029	GENCODE	natural antisense	1.303	0.00340929	0.5	0.0309524
382	RP11-37C7.3	ENST00000564211	GENCODE	natural antisense	1.262	0.000141749	LOC100131089	NR_040062	RefSeq	bidirectional	1.852	3.99e-07	0.647368	0.00343807
383	RP11-383J24.5	ENST00000519861	GENCODE	bidirectional	1.875	9.86e-07	RP11-383J24.5	ENST00000530778	GENCODE	bidirectional	1.696	4.94e-08	0.835088	0
384	RP11-386G11.10	ENST00000547387	GENCODE	natural antisense	1.334	0.0228085	FAM186B	NR_027450	RefSeq	exon sense-overlapping	1.656	5.09e-05	0.505263	0.0290236
385	RP11-386G11.10	ENST00000547387	GENCODE	natural antisense	1.334	0.0228085	RP11-579D7.4	ENST00000547774	GENCODE	bidirectional	1.761	7.04e-05	0.587719	0.00935427
386	RP11-386G11.10	ENST00000547387	GENCODE	natural antisense	1.334	0.0228085	RP11-161H23.5	ENST00000550468	GENCODE	natural antisense	1.737	0.000133452	0.726316	0.000629407
387	RP11-394A14.2	ENST00000450029	GENCODE	intergenic	1.693	0.0182415	AK098560	uc001vih.1	UCSC_knowngene	intergenic	3.021	0.00134889	0.745614	0.000373971
388	RP11-394A14.2	ENST00000450029	GENCODE	intergenic	1.693	0.0182415	LOC647264	uc010thk.1	UCSC_knowngene	exon sense-overlapping	1.562	0.00122811	0.682456	0.00172809
389	RP11-394A14.2	ENST00000450029	GENCODE	intergenic	1.693	0.0182415	RP11-473M10.3	ENST00000418943	GENCODE	intergenic	2.628	0.00164205	0.821053	1.21192e-05
390	RP11-421L21.3	ENST00000453011	GENCODE	bidirectional	1.209	0.0106801	BC045807	uc001duc.3	UCSC_knowngene	intergenic	2.129	2.46e-05	0.72807	0.000601715
391	RP11-429B14.4	ENST00000567484	GENCODE	intergenic	2.055	0.000453285	AK054710	uc021suf.1	UCSC_knowngene	intergenic	1.354	0.0156626	0.719298	0.000750442
392	RP11-436K8.1	ENST00000423403	GENCODE	intergenic	2.256	0.000300009		AW769345	LincRNAs identified by Khalil et al	intergenic	1.814	2.63e-05	0.826316	6.37252e-06
393	RP11-437L7.1	ENST00000569751	GENCODE	intergenic	1.588	6.03e-05	RP11-7O14.1	ENST00000569993	GENCODE	intergenic	1.696	0.000211721	0.578947	0.0106827
394	RP11-438E5.1	ENST00000512130	GENCODE	intergenic	1.232	0.0374102	RP11-438E5.1	ENST00000511241	GENCODE	intergenic	1.545	0.0176746	0.791228	7.68918e-05
395	RP11-438E5.1	ENST00000510667	GENCODE	intergenic	2.054	0.00280318	RP11-438E5.1	ENST00000511241	GENCODE	intergenic	1.545	0.0176746	0.698246	0.00122872
396	RP11-438E5.1	ENST00000512130	GENCODE	intergenic	1.232	0.0374102	LOC100505875	uc003hls.3	UCSC_knowngene	intergenic	1.428	0.0476634	0.684211	0.00166562
397	RP11-438E5.1	ENST00000510667	GENCODE	intergenic	2.054	0.00280318	RP11-438E5.1	ENST00000512130	GENCODE	intergenic	1.232	0.0374102	0.845614	0
398	RP11-438E5.1	ENST00000510667	GENCODE	intergenic	2.054	0.00280318	LOC100505875	uc003hls.3	UCSC_knowngene	intergenic	1.428	0.0476634	0.768421	0.000184191
399	RP11-448G15.3	ENST00000561486	GENCODE	intergenic	1.637	1.4e-05	RP11-448G15.1	ENST00000503493	GENCODE	intronic antisense	1.292	0.0128423	0.461404	0.0483916
400	RP11-45A16.3	ENST00000438048	GENCODE	intronic antisense	1.292	0.027053	RP11-45A16.4	ENST00000451100	GENCODE	intronic antisense	1.932	0.000838204	0.761404	0.000232117
401	RP11-463M16.4	ENST00000508743	GENCODE	intronic antisense	1.544	0.00214067	RP11-463M16.4	ENST00000504438	pseudogene		1.561	0.00128965	0.977193	8.15328e-06
402	RP11-463O9.5	ENST00000563280	GENCODE	natural antisense	2.251	9.67e-05		CF129145	LincRNAs identified by Khalil et al	intergenic	1.948	0.000228283	0.54386	0.0176169
403	RP11-473M10.3	ENST00000418943	GENCODE	intergenic	2.628	0.00164205	AK098560	uc001vih.1	UCSC_knowngene	intergenic	3.021	0.00134889	0.626316	0.00500009
404	RP11-473M10.3	ENST00000418943	GENCODE	intergenic	2.628	0.00164205	LOC647264	uc010thk.1	UCSC_knowngene	exon sense-overlapping	1.562	0.00122811	0.624561	0.00515281
405	RP11-483C6.1	ENST00000572358	GENCODE	intron sense-overlapping	1.865	0.000170972	NOVA1-AS1	ENST00000548328	GENCODE	intergenic	1.453	0.000894428	0.654386	0.00301662
406	RP11-483C6.1	ENST00000572358	GENCODE	intron sense-overlapping	1.865	0.000170972	NOVA1-AS1	ENST00000547786	GENCODE	bidirectional	3.04	8.91e-07	0.65614	0.00291815
407	RP11-483C6.1	ENST00000572358	GENCODE	intron sense-overlapping	1.865	0.000170972	NOVA1-AS1	ENST00000552826	GENCODE	intergenic	1.129	0.0259242	0.750877	0.000320886
408	RP11-493L12.2	ENST00000551898	GENCODE	intronic antisense	1.272	0.000169691	RP11-493L12.2	ENST00000550426	GENCODE	intronic antisense	1.263	0.000269134	0.92807	2.82666e-06
409	RP11-493L12.2	ENST00000547626	GENCODE	intronic antisense	1.38	0.000114388	RP11-493L12.2	ENST00000550426	GENCODE	intronic antisense	1.263	0.000269134	0.963158	7.36602e-06
410	RP11-493L12.2	ENST00000547626	GENCODE	intronic antisense	1.38	0.000114388	RP11-493L12.2	ENST00000551898	GENCODE	intronic antisense	1.272	0.000169691	0.980702	8.26662e-06
411	RP11-4C20.3	ENST00000420845	GENCODE	intronic antisense	2.05	0.00440141	RP11-4C20.4	ENST00000433110	GENCODE	intron sense-overlapping	1.037	0.00183122	0.603509	0.00730263
412	RP11-4O1.2	ENST00000563249	GENCODE	intergenic	1.547	0.00118755	RP11-4O1.2	ENST00000563434	GENCODE	intergenic	2.676	8.42e-06	0.624561	0.00515281
413	RP11-551L14.1	ENST00000391394	GENCODE	intergenic	1.495	0.00943147	RP11-551L14.1	ENST00000542925	GENCODE	intergenic	1.96	0.00234454	0.873684	0
414	RP11-579D7.4	ENST00000547774	GENCODE	bidirectional	1.761	7.04e-05	RP11-161H23.11	ENST00000548382	GENCODE	intergenic	2.273	7.79e-05	0.552632	0.0156147
415	RP11-580I16.2	ENST00000582066	GENCODE	natural antisense	1.259	0.00113853	RP5-890E16.2	ENST00000578660	GENCODE	bidirectional	1.001	0.00135189	0.563158	0.0134589
416	RP11-580I16.2	ENST00000582066	GENCODE	natural antisense	1.259	0.00113853	RP11-580I16.2	ENST00000582389	GENCODE	natural antisense	1.149	0.00547228	0.82807	4.73137e-06
417	RP11-580I16.2	ENST00000582389	GENCODE	natural antisense	1.149	0.00547228	RP5-890E16.2	ENST00000578660	GENCODE	bidirectional	1.001	0.00135189	0.491228	0.0343915
418	RP11-620J15.2	ENST00000499481	GENCODE	intergenic	1.108	0.0174417	XLOC_009779	TCONS_00020446	LincRNAs identified by Cabili et al	intergenic	1.89	0.00216469	0.615789	0.00597476
419	RP11-620J15.3	ENST00000551421	GENCODE	intergenic	1.16	0.0331385	XLOC_009779	TCONS_00020446	LincRNAs identified by Cabili et al	intergenic	1.89	0.00216469	0.70645	0.000722166
420	RP11-620J15.3	ENST00000551421	GENCODE	intergenic	1.16	0.0331385	RP11-620J15.2	ENST00000499481	GENCODE	intergenic	1.108	0.0174417	0.726635	0.000425515
421	RP11-622K12.1	ENST00000451583	GENCODE	intergenic	1.004	0.000255063	SPIN3	NR_027139	RefSeq	exon sense-overlapping	1.381	0.00546782	0.524561	0.022753
422	RP11-674P19.2	ENST00000579651	GENCODE	intergenic	3.135	3.82e-07	XLOC_012707	TCONS_00026354	LincRNAs identified by Cabili et al	intergenic	2.343	2.97e-07	0.784211	0.00010313
423	RP11-693N9.2	ENST00000528437	GENCODE	intergenic	2.277	5.1e-07	RP11-693N9.2	ENST00000534659	GENCODE	intergenic	1.024	0.00195489	0.578947	0.0106827
424	RP11-693N9.2	ENST00000527617	GENCODE	intergenic	2.2	2.06e-07	LOC643733	uc001phz.3	UCSC_knowngene	intergenic	1.094	0.0173412	0.626316	0.00500009
425	RP11-693N9.2	ENST00000527617	GENCODE	intergenic	2.2	2.06e-07	RP11-693N9.2	ENST00000534659	GENCODE	intergenic	1.024	0.00195489	0.570175	0.0121607
426	RP11-693N9.2	ENST00000527617	GENCODE	intergenic	2.2	2.06e-07	RP11-693N9.2	ENST00000528437	GENCODE	intergenic	2.277	5.1e-07	0.7	0.00118136
427	RP11-6O2.4	ENST00000566974	GENCODE	natural antisense	1.27	0.00463886	AC022819.3	ENST00000563495	GENCODE	intron sense-overlapping	1.648	9.37e-05	0.514035	0.0260222
428	RP1-170O19.17	ENST00000523608	GENCODE	intergenic	2.748	0.00324934	HOTTIP	ENST00000472494	GENCODE	bidirectional	2.222	0.00365562	0.694737	0.00132804
429	RP1-170O19.17	ENST00000523608	GENCODE	intergenic	2.748	0.00324934	HOXA11-AS	NR_002795	RefSeq	bidirectional	1.532	0.00779638	0.464912	0.046546
430	RP11-760N9.1	ENST00000578427	GENCODE	intronic antisense	1.079	0.0190113	BC040631	uc002knb.3	UCSC_knowngene	intronic antisense	1.104	0.0168924	0.933333	3.73951e-06
431	RP11-770J1.3	ENST00000528578	GENCODE	natural antisense	1.15	0.000530113	RP11-770J1.3	ENST00000532597	GENCODE	intronic antisense	1.417	0.000342021	0.898246	0
432	RP11-770J1.3	ENST00000528578	GENCODE	natural antisense	1.15	0.000530113	RP11-770J1.3	ENST00000525992	GENCODE	intronic antisense	1.216	0.00122983	0.717544	0.000783412
433	RP11-770J1.3	ENST00000528578	GENCODE	natural antisense	1.15	0.000530113	RP11-770J1.3	ENST00000556583	GENCODE	natural antisense	1.385	6.54e-05	0.868421	0
434	RP11-770J1.3	ENST00000556583	GENCODE	natural antisense	1.385	6.54e-05	RP11-770J1.3	ENST00000525992	GENCODE	intronic antisense	1.216	0.00122983	0.896491	0
435	RP11-770J1.3	ENST00000532597	GENCODE	intronic antisense	1.417	0.000342021	RP11-770J1.3	ENST00000525992	GENCODE	intronic antisense	1.216	0.00122983	0.768421	0.000184191
436	RP11-770J1.3	ENST00000532597	GENCODE	intronic antisense	1.417	0.000342021	RP11-770J1.3	ENST00000556583	GENCODE	natural antisense	1.385	6.54e-05	0.759649	0.00024543
437	RP11-783K16.13	ENST00000545800	GENCODE	exon sense-overlapping	2.262	1.42e-05	RP11-783K16.5	ENST00000538355	GENCODE	bidirectional	2.35	1.43e-07	0.584211	0.00986849
438	RP11-783K16.13	ENST00000545800	GENCODE	exon sense-overlapping	2.262	1.42e-05	RP11-783K16.5	ENST00000544553	GENCODE	intronic antisense	1.692	0.000233725	0.921053	1.50172e-06
439	RP11-783K16.5	ENST00000538355	GENCODE	bidirectional	2.35	1.43e-07	RP11-783K16.5	ENST00000544553	GENCODE	intronic antisense	1.692	0.000233725	0.592982	0.00862403
440	RP11-815I9.4	ENST00000578214	GENCODE	intron sense-overlapping	1.44	0.035905	AC090286.2	ENST00000434303	pseudogene		1.017	0.032137	0.459649	0.0493356
441	RP11-834C11.5	ENST00000504278	GENCODE	intergenic	1.78	0.00102076	HOXC-AS5	ENST00000512916	GENCODE	natural antisense	1.547	0.0295861	0.557895	0.0145044
442	RP11-834C11.5	ENST00000504278	GENCODE	intergenic	1.78	0.00102076	RP11-834C11.8	ENST00000504210	GENCODE	intergenic	1.651	0.00193588	0.770175	0.000173456
443	RP11-848G14.2	ENST00000513164	pseudogene		1.344	0.000285339	RP11-848G14.2	ENST00000510264	GENCODE	intergenic	2.171	2.33e-05	0.822807	1.006e-05
444	RP11-848G14.2	ENST00000513164	pseudogene		1.344	0.000285339	SMA	uc010ixj.1	UCSC_knowngene	intergenic	1.494	0.00208473	0.812281	2.48466e-05
445	RP11-848G14.2	ENST00000513164	pseudogene		1.344	0.000285339	DQ575504	uc003jxs.4	UCSC_knowngene	intergenic	1.42	0.00153077	0.605263	0.00709942
446	RP11-848G14.2	ENST00000510264	GENCODE	intergenic	2.171	2.33e-05	SMA	uc010ixj.1	UCSC_knowngene	intergenic	1.494	0.00208473	0.582456	0.0101341
447	RP11-874J12.2	ENST00000573355	GENCODE	intronic antisense	1.274	1.72e-05	RP11-874J12.2	ENST00000576606	GENCODE	intronic antisense	1.08	7.23e-05	0.985965	8.37919e-06
448	RP11-874J12.2	ENST00000575606	GENCODE	intronic antisense	1.133	2.63e-05	RP11-874J12.2	ENST00000576606	GENCODE	intronic antisense	1.08	7.23e-05	0.985965	8.37919e-06
449	RP11-874J12.2	ENST00000573355	GENCODE	intronic antisense	1.274	1.72e-05	RP11-874J12.2	ENST00000575606	GENCODE	intronic antisense	1.133	2.63e-05	0.978947	8.21389e-06
450	RP11-876N24.5	ENST00000570440	GENCODE	intron sense-overlapping	1.708	0.00199967	RP11-876N24.4	ENST00000573379	GENCODE	natural antisense	1.418	0.0140976	0.508772	0.0277917
451	RP11-893F2.9	ENST00000508851	GENCODE	intergenic	2.782	4.34e-07	CTB-22K21.2	ENST00000502435	GENCODE	natural antisense	1.978	0.000768023	0.550877	0.0159996
452	RP11-89K21.1	ENST00000444871	GENCODE	intergenic	1.086	0.029734	AC012354.6	ENST00000425325	GENCODE	intergenic	1.798	0.0199768	0.566667	0.0127964
453	RP11-939C17.2	ENST00000531652	GENCODE	natural antisense	1.173	2.76e-05	RP11-939C17.2	ENST00000534545	GENCODE	natural antisense	1.336	0.000480045	0.522807	0.0232737
454	RP11-974F13.6	ENST00000512319	GENCODE	intergenic	1.54	0.000283978	GUSBP3	uc003jxc.4	UCSC_knowngene	intergenic	1.253	0.0331293	0.575439	0.0112553
455	RP13-228J13.5	ENST00000453508	GENCODE	intergenic	1.573	1.62e-09	RP13-228J13.5	ENST00000508429	pseudogene		1.246	4.87e-08	0.910526	0
456	RP13-582O9.5	ENST00000523031	GENCODE	intergenic	1.363	2.41e-05	RP13-582O9.5	ENST00000524335	GENCODE	intergenic	1.226	0.00410701	0.645614	0.00355061
457	RP13-582O9.5	ENST00000523031	GENCODE	intergenic	1.363	2.41e-05	RP13-582O9.5	ENST00000521207	GENCODE	intergenic	1.222	0.00100307	0.501754	0.0302985
458	RP3-369A17.4	ENST00000453179	GENCODE	intergenic	1.051	0.013344	RP3-369A17.4	ENST00000423504	GENCODE	intergenic	1.508	0.00379666	0.868421	0
459	RP4-545C24.1	ENST00000489077	GENCODE	intronic antisense	1.625	8.01e-06	RP4-545C24.1	ENST00000493248	GENCODE	intronic antisense	1.039	0.00574838	0.87193	0
460	RP4-545C24.1	ENST00000464929	GENCODE	intronic antisense	1.653	0.000316774	RP4-545C24.1	ENST00000489077	GENCODE	intronic antisense	1.625	8.01e-06	0.635088	0.00429089
461	RP4-564F22.2	ENST00000413755	GENCODE	intergenic	1.055	0.0445235	LOC388796	uc002xii.3	UCSC_knowngene	intergenic	1.105	0.000251091	0.877193	0
462	RP4-564F22.2	ENST00000413755	GENCODE	intergenic	1.055	0.0445235	RP4-564F22.2	ENST00000456953	GENCODE	intergenic	1.073	2.69e-05	0.921053	1.50172e-06
463	RP4-564F22.2	ENST00000413755	GENCODE	intergenic	1.055	0.0445235	LOC388796	uc002xij.3	UCSC_knowngene	intergenic	1.22	0.00026173	0.845614	0
464	RP4-564F22.2	ENST00000456953	GENCODE	intergenic	1.073	2.69e-05	LOC388796	NR_027241	RefSeq	intergenic	1.048	0.000507953	0.835088	0
465	RP4-564F22.2	ENST00000413755	GENCODE	intergenic	1.055	0.0445235	RP4-564F22.2	ENST00000436764	GENCODE	intergenic	1.063	0.000392244	0.85614	0
466	RP4-564F22.2	ENST00000456953	GENCODE	intergenic	1.073	2.69e-05	RP4-564F22.2	ENST00000436764	GENCODE	intergenic	1.063	0.000392244	0.824561	8.14662e-06
467	RP4-564F22.2	ENST00000436764	GENCODE	intergenic	1.063	0.000392244	LOC388796	NR_027241	RefSeq	intergenic	1.048	0.000507953	0.994737	8.42567e-06
468	RP4-564F22.2	ENST00000413755	GENCODE	intergenic	1.055	0.0445235	LOC388796	NR_027241	RefSeq	intergenic	1.048	0.000507953	0.847368	0
469	RP4-583P15.10	ENST00000433905	GENCODE	natural antisense	1.719	0.00472449	RP4-583P15.10	ENST00000447343	GENCODE	natural antisense	1.723	0.00309548	0.984211	8.34909e-06
470	RP4-610C12.1	ENST00000432067	GENCODE	intergenic	1.047	0.0277547	RP4-610C12.1	ENST00000445151	GENCODE	intergenic	1.687	0.00123518	0.578947	0.0106827
471	RP4-665J23.1	ENST00000443802	GENCODE	intergenic	1.134	0.0089976	RP4-665J23.1	ENST00000455680	GENCODE	intergenic	1.558	0.00104786	0.55614	0.0148671
472	RP4-792G4.2	ENST00000431294	GENCODE	natural antisense	2.934	1.12e-08	RP4-792G4.2	ENST00000426393	GENCODE	intergenic	3.723	1.03e-07	0.936842	4.30551e-06
473	RP4-792G4.2	ENST00000431294	GENCODE	natural antisense	2.934	1.12e-08	RP4-792G4.2	ENST00000449386	GENCODE	bidirectional	4.652	2.02e-12	0.863158	0
474	RP4-792G4.2	ENST00000449386	GENCODE	bidirectional	4.652	2.02e-12	RP4-792G4.2	ENST00000418244	GENCODE	bidirectional	1.873	0.0012816	0.742105	0.000412963
475	RP4-792G4.2	ENST00000418244	GENCODE	bidirectional	1.873	0.0012816	RP4-792G4.2	ENST00000426393	GENCODE	intergenic	3.723	1.03e-07	0.717544	0.000783412
476	RP4-792G4.2	ENST00000449386	GENCODE	bidirectional	4.652	2.02e-12	RP4-792G4.2	ENST00000426393	GENCODE	intergenic	3.723	1.03e-07	0.9	0
477	RP4-792G4.2	ENST00000431294	GENCODE	natural antisense	2.934	1.12e-08	RP4-792G4.2	ENST00000418244	GENCODE	bidirectional	1.873	0.0012816	0.735088	0.000500396
478	RP4-794H19.4	ENST00000424308	GENCODE	intergenic	2.104	2.68e-06	RP4-794H19.4	ENST00000438195	GENCODE	intergenic	1.215	0.000840452	0.861404	0
479	RP4-794H19.4	ENST00000424308	GENCODE	intergenic	2.104	2.68e-06	RP4-794H19.4	ENST00000447329	GENCODE	intergenic	1.765	8.42e-06	0.924561	2.17851e-06
480	RP4-794H19.4	ENST00000438195	GENCODE	intergenic	1.215	0.000840452	RP4-794H19.4	ENST00000447329	GENCODE	intergenic	1.765	8.42e-06	0.94386	5.32896e-06
481	RP5-907D15.2	ENST00000427794	GENCODE	bidirectional	2.762	0.000688712	RP5-907D15.2	ENST00000424205	GENCODE	intergenic	2.436	0.000821778	0.801754	4.64892e-05
482	RP9P	ENST00000450133	pseudogene		2.025	0.000785204	DPY19L1P2	uc003tda.1	UCSC_knowngene	intron sense-overlapping	2.306	0.000933163	0.598246	0.00794093
483	RP9P	ENST00000450133	pseudogene		2.025	0.000785204	LSM5	NR_024466	RefSeq	exon sense-overlapping	1.597	0.00776019	0.477193	0.0405147
484	RP9P	uc003tdd.3	UCSC_knowngene	intronic antisense	1.67	4.25e-05	RP9P	ENST00000450133	pseudogene		2.025	0.000785204	0.847368	0
485	RPL23AP82	uc003bnq.1	UCSC_knowngene	bidirectional	1.259	0.000985153	AC002055.4	ENST00000467796	GENCODE	intronic antisense	1.179	0.0439461	0.857895	0
486	RPL23AP82	uc010hbj.3	UCSC_knowngene	bidirectional	1.152	0.0483809	AC002055.4	ENST00000467796	GENCODE	intronic antisense	1.179	0.0439461	0.994737	8.42567e-06
487	RPL23AP82	uc003bnq.1	UCSC_knowngene	bidirectional	1.259	0.000985153	RPL23AP82	uc010hbj.3	UCSC_knowngene	bidirectional	1.152	0.0483809	0.859649	0
488	RRN3P2	ENST00000566038	pseudogene		2.493	6.83e-08	LOC100289092	NR_046290	RefSeq	natural antisense	1.65	0.000944078	0.792982	7.1125e-05
489	RSBN1L-AS1	NR_038361	RefSeq	natural antisense	1.039	0.000802128	AC090421.1	ENST00000416650	GENCODE	bidirectional	1.435	4.16e-06	0.70645	0.000722166
490	SAA3P	ENST00000533267	pseudogene		1.751	0.0266373	AC084117.3	ENST00000496975	GENCODE	intron sense-overlapping	1.007	0.0142836	0.615789	0.00597476
491	SMAD5-AS1	NR_026763	RefSeq	intronic antisense	1.662	0.000132504	XLOC_005013	TCONS_00010494	LincRNAs identified by Cabili et al	exon sense-overlapping	1.4	0.0356675	0.682456	0.00172809
492	SNHG1	ENST00000537068	GENCODE	bidirectional	1.478	1.17e-05	SNHG1	ENST00000537869	GENCODE	bidirectional	1.192	0.00166209	0.747368	0.000355578
493	SNHG1	ENST00000537068	GENCODE	bidirectional	1.478	1.17e-05	SNHG1	ENST00000541578	GENCODE	bidirectional	1.444	0.00309522	0.703509	0.00109104
494	SNHG12	ENST00000475441	GENCODE	natural antisense	2.045	3.06e-10	SNHG12	ENST00000483436	GENCODE	intergenic	1.288	5.87e-09	0.591228	0.00886209
495	SNHG12	ENST00000481220	GENCODE	natural antisense	2.007	1.13e-09	SNHG12	uc001bql.3	UCSC_knowngene	natural antisense	1.326	0.00100178	0.512281	0.0266018
496	SNHG12	ENST00000483436	GENCODE	intergenic	1.288	5.87e-09	SNHG12	uc001bqm.3	UCSC_knowngene	natural antisense	1.519	6.24e-11	0.842105	0
497	SNHG12	ENST00000475441	GENCODE	natural antisense	2.045	3.06e-10	SNHG12	uc001bql.3	UCSC_knowngene	natural antisense	1.326	0.00100178	0.468421	0.0447556
498	SNHG12	ENST00000475441	GENCODE	natural antisense	2.045	3.06e-10	SNHG12	NR_024127	RefSeq	natural antisense	1.315	4.62e-11	0.652632	0.0031178
499	SNHG12	ENST00000475441	GENCODE	natural antisense	2.045	3.06e-10	SNHG12	uc001bqm.3	UCSC_knowngene	natural antisense	1.519	6.24e-11	0.789474	8.29641e-05
500	SNHG12	ENST00000481220	GENCODE	natural antisense	2.007	1.13e-09	SNHG12	uc001bqm.3	UCSC_knowngene	natural antisense	1.519	6.24e-11	0.778947	0.000126481
501	SNHG12	NR_024127	RefSeq	natural antisense	1.315	4.62e-11	SNHG12	uc001bqm.3	UCSC_knowngene	natural antisense	1.519	6.24e-11	0.866667	0
502	SNHG12	uc001bql.3	UCSC_knowngene	natural antisense	1.326	0.00100178	SNHG12	uc001bqm.3	UCSC_knowngene	natural antisense	1.519	6.24e-11	0.485965	0.0365955
503	SNHG12	NR_024127	RefSeq	natural antisense	1.315	4.62e-11	SNHG12	ENST00000481220	GENCODE	natural antisense	2.007	1.13e-09	0.598246	0.00794093
504	SNHG12	NR_024127	RefSeq	natural antisense	1.315	4.62e-11	SNHG12	ENST00000483436	GENCODE	intergenic	1.288	5.87e-09	0.964912	7.49512e-06
505	SNHG12	ENST00000475441	GENCODE	natural antisense	2.045	3.06e-10	SNHG12	ENST00000481220	GENCODE	natural antisense	2.007	1.13e-09	0.964912	7.49512e-06
506	SNHG12	ENST00000483436	GENCODE	intergenic	1.288	5.87e-09	SNHG12	ENST00000481220	GENCODE	natural antisense	2.007	1.13e-09	0.561404	0.0138004
507	SNHG3	NR_002909	RefSeq	exon sense-overlapping	1.097	0.00127583	SNHG12	ENST00000461832	GENCODE	intergenic	1.306	8.14e-05	0.603509	0.00730263
508	SNHG5	ENST00000431043	GENCODE	intergenic	1.391	0.000672829	SNHG5	ENST00000427501	GENCODE	intergenic	1.422	0.0279397	0.545614	0.0172008
509	ST3GAL6-AS1	ENST00000475816	GENCODE	natural antisense	1.471	0.000181506	ST3GAL6-AS1	NR_046683	RefSeq	natural antisense	1.129	0.00491299	0.578947	0.0106827
510	STAG3L4	ENST00000352103	pseudogene		1.458	0.00433727	STAG3L4	ENST00000416602	GENCODE	intergenic	1.767	0.0054199	0.987719	8.40211e-06
511	TTTY14	ENST00000454875	GENCODE	intron sense-overlapping	3.194	0.000826917	BC062752	uc022coe.1	UCSC_knowngene	exon sense-overlapping	2.867	0.0149947	0.517544	0.0248934
512	TTTY14	ENST00000454875	GENCODE	intron sense-overlapping	3.194	0.000826917	NCRNA00185	NR_001544	RefSeq	intergenic	1.626	0.0396736	0.764912	0.000207123
513	TTTY15	ENST00000417071	GENCODE	intergenic	2.528	0.0059791	TTTY15	NR_001545	RefSeq	intergenic	3.709	0.0179811	0.901754	0
514	ULK4P1	uc010ubi.2	UCSC_knowngene	intergenic	1.366	0.0040457	ULK4P3	ENST00000563895	pseudogene		1.188	0.000802884	0.531579	0.0207625
515	ULK4P1	uc010ubi.2	UCSC_knowngene	intergenic	1.366	0.0040457	ULK4P3	ENST00000565158	GENCODE	intergenic	1.568	4.24e-09	0.524561	0.022753
516	ULK4P3	ENST00000563895	pseudogene		1.188	0.000802884	ULK4P3	ENST00000565158	GENCODE	intergenic	1.568	4.24e-09	0.466667	0.0456439
517	XLOC_001641	TCONS_00003834	LincRNAs identified by Cabili et al	intergenic	1.639	0.000251155	AC073257.2	ENST00000413991	GENCODE	intergenic	1.782	1.53e-05	0.487719	0.0358489
518	XLOC_001935	TCONS_00005055	LincRNAs identified by Cabili et al	intergenic	1.213	0.00124788	XLOC_001935	TCONS_00005056	LincRNAs identified by Cabili et al	intergenic	1.154	0.000371178	0.521053	0.023804
519	XLOC_002730	TCONS_00006916	LincRNAs identified by Cabili et al	intergenic	1.269	0.0381271	XLOC_002730	TCONS_00006919	LincRNAs identified by Cabili et al	intergenic	2.571	0.00168086	0.908772	0
520	XLOC_002730	TCONS_00006915	LincRNAs identified by Cabili et al	intergenic	2.22	0.0066966	XLOC_002730	TCONS_00006916	LincRNAs identified by Cabili et al	intergenic	1.269	0.0381271	0.863158	0
521	XLOC_002730	TCONS_00006915	LincRNAs identified by Cabili et al	intergenic	2.22	0.0066966	XLOC_002730	TCONS_00006918	LincRNAs identified by Cabili et al	intergenic	2.11	0.00568782	0.915789	4.40065e-07
522	XLOC_002730	TCONS_00006916	LincRNAs identified by Cabili et al	intergenic	1.269	0.0381271	XLOC_002730	TCONS_00006918	LincRNAs identified by Cabili et al	intergenic	2.11	0.00568782	0.929825	3.13914e-06
523	XLOC_002730	TCONS_00006915	LincRNAs identified by Cabili et al	intergenic	2.22	0.0066966	XLOC_002730	TCONS_00006919	LincRNAs identified by Cabili et al	intergenic	2.571	0.00168086	0.966667	7.61521e-06
524	XLOC_002730	TCONS_00006918	LincRNAs identified by Cabili et al	intergenic	2.11	0.00568782	XLOC_002730	TCONS_00006919	LincRNAs identified by Cabili et al	intergenic	2.571	0.00168086	0.977193	8.15328e-06
525	XLOC_003481	TCONS_00008016	LincRNAs identified by Cabili et al	intergenic	2.307	1.75e-07	XLOC_003480	TCONS_00008015	LincRNAs identified by Cabili et al	intergenic	1.247	5.59e-05	0.510526	0.0271916
526	XLOC_004244	TCONS_00010597	LincRNAs identified by Cabili et al	intergenic	1.725	0.00466813	XLOC_004693	TCONS_00010227	LincRNAs identified by Cabili et al	intergenic	1.018	0.00948543	0.903509	0
527	XLOC_004244	TCONS_00010597	LincRNAs identified by Cabili et al	intergenic	1.725	0.00466813	XLOC_004244	TCONS_00010599	LincRNAs identified by Cabili et al	intergenic	1.563	0.0153114	0.961404	7.22779e-06
528	XLOC_004693	TCONS_00010227	LincRNAs identified by Cabili et al	intergenic	1.018	0.00948543	XLOC_004244	TCONS_00010599	LincRNAs identified by Cabili et al	intergenic	1.563	0.0153114	0.922807	1.84351e-06
529	XLOC_004881	TCONS_00010961	LincRNAs identified by Cabili et al	intergenic	3.157	3.33e-09	XLOC_004881	TCONS_00010962	LincRNAs identified by Cabili et al	intergenic	3.054	1.77e-08	0.808772	3.12119e-05
530	XLOC_006390	TCONS_00013751	LincRNAs identified by Cabili et al	intergenic	4.515	2.43e-07	HOXA11-AS	NR_002795	RefSeq	bidirectional	1.532	0.00779638	0.791228	7.68918e-05
531	XLOC_006525	TCONS_00014353	LincRNAs identified by Cabili et al	intergenic	2.037	0.000581664	XLOC_006525	TCONS_00013888	LincRNAs identified by Cabili et al	intergenic	1.603	0.00889932	0.691228	0.00143375
532	XLOC_006810	TCONS_00014719	LincRNAs identified by Cabili et al	intergenic	1.682	0.00658358	RP11-44D19.1	ENST00000522281	GENCODE	intergenic	1.102	0.0164235	0.5	0.0309524
533	XLOC_006810	TCONS_00014719	LincRNAs identified by Cabili et al	intergenic	1.682	0.00658358	XLOC_006810	TCONS_00014720	LincRNAs identified by Cabili et al	intergenic	1.406	0.000518797	0.717544	0.000783412
534	XLOC_009007	TCONS_00019067	LincRNAs identified by Cabili et al	intergenic	1.703	0.0151536	XLOC_009007	TCONS_00018653	LincRNAs identified by Cabili et al	intergenic	1.803	0.0156158	0.994737	8.42567e-06
535	XLOC_009007	TCONS_00018656	LincRNAs identified by Cabili et al	intergenic	1.876	0.0139304	XLOC_009007	TCONS_00018653	LincRNAs identified by Cabili et al	intergenic	1.803	0.0156158	0.984211	8.34909e-06
536	XLOC_009007	TCONS_00019067	LincRNAs identified by Cabili et al	intergenic	1.703	0.0151536	XLOC_009007	TCONS_00018656	LincRNAs identified by Cabili et al	intergenic	1.876	0.0139304	0.991228	8.42714e-06
537	XLOC_012542	TCONS_00025721	LincRNAs identified by Cabili et al	intergenic	2.903	7.05e-09	XLOC_012542	TCONS_00025722	LincRNAs identified by Cabili et al	intergenic	1.485	4.77e-05	0.719298	0.000750442
538	XLOC_014147	TCONS_00029753	LincRNAs identified by Cabili et al	intergenic	1.373	0.0319479	XLOC_014147	TCONS_00029754	LincRNAs identified by Cabili et al	intergenic	1.43	0.0262254	0.984211	8.34909e-06
539	XLOC_014177	TCONS_00029778	LincRNAs identified by Cabili et al	intergenic	1.432	0.000201255	KB-318B8.7	ENST00000444093	GENCODE	intron sense-overlapping	2.046	0.00844781	0.536842	0.0193634
540	XLOC_014244	TCONS_00029809	LincRNAs identified by Cabili et al	intron sense-overlapping	1.637	9.38e-07	RP3-508I15.14	ENST00000416406	GENCODE	natural antisense	1.993	2.8e-05	0.522807	0.0232737
541	ZNFX1-AS1	NR_036658	RefSeq	natural antisense	1.017	1.91e-05	ZNFX1-AS1	ENST00000428008	GENCODE	bidirectional	1.073	0.000981778	0.805263	3.84027e-05
542	ZNFX1-AS1	NR_003605	RefSeq	natural antisense	1.479	6.64e-06	ZNFX1-AS1	ENST00000428008	GENCODE	bidirectional	1.073	0.000981778	0.868421	0
543	ZNFX1-AS1	NR_036659	RefSeq	bidirectional	1.5	3.94e-06	ZNFX1-AS1	NR_036658	RefSeq	natural antisense	1.017	1.91e-05	0.922807	1.84351e-06
544	ZNFX1-AS1	NR_036659	RefSeq	bidirectional	1.5	3.94e-06	ZNFX1-AS1	NR_003605	RefSeq	natural antisense	1.479	6.64e-06	0.973684	8.00775e-06
545	ZNFX1-AS1	NR_036658	RefSeq	natural antisense	1.017	1.91e-05	ZNFX1-AS1	NR_003605	RefSeq	natural antisense	1.479	6.64e-06	0.885965	0
546	ZNFX1-AS1	NR_036659	RefSeq	bidirectional	1.5	3.94e-06	ZNFX1-AS1	ENST00000428008	GENCODE	bidirectional	1.073	0.000981778	0.908772	0
547	ZSCAN12	NR_028077	RefSeq	exon sense-overlapping	1.206	0.000175503	ZNF192P1	ENST00000440790	GENCODE	intergenic	1.101	0.00568151	0.538596	0.0189143
548		AW450413	LincRNAs identified by Khalil et al	intergenic	2.074	0.00345977	AC003090.1	ENST00000456777	GENCODE	intergenic	1.032	0.0260159	0.615789	0.00597476
549		DB345127	LincRNAs identified by Khalil et al	intergenic	1.176	0.000495762	LOC728724	NR_033916	RefSeq	intergenic	3.184	5.17e-09	0.678947	0.00185874
Positve correlation lncRNA1 Down and lncRNA2 Down regulation
1	AC002117.1	ENST00000452741	GENCODE	natural antisense	-1.999	4.63e-08	AC091132.1	ENST00000433601	GENCODE	intronic antisense	-2.047	2.01e-06	0.7	0.00118136
2	AC002310.12	ENST00000569752	GENCODE	intronic antisense	-1.003	5.46e-06	RP11-455F5.5	ENST00000566144	GENCODE	natural antisense	-2.128	6.15e-06	0.517771	0.0231669
3	AC005324.6	ENST00000434017	GENCODE	natural antisense	-1.135	0.00204437	RP11-640I15.1	ENST00000584540	GENCODE	natural antisense	-1.529	0.00951733	0.605263	0.00709942
4	AC005324.6	ENST00000434017	GENCODE	natural antisense	-1.135	0.00204437	RP11-849N15.5	ENST00000584902	GENCODE	intergenic	-1.137	0.00362403	0.792982	7.1125e-05
5	AC005324.6	ENST00000434017	GENCODE	natural antisense	-1.135	0.00204437	AC005324.6	ENST00000433873	GENCODE	natural antisense	-1.496	0.0108509	0.763158	0.000219354
6	AC005324.6	ENST00000433873	GENCODE	natural antisense	-1.496	0.0108509	RP11-849N15.5	ENST00000584902	GENCODE	intergenic	-1.137	0.00362403	0.670175	0.00222081
7	AC005703.2	ENST00000453339	GENCODE	intergenic	-1.508	5e-05	RP11-640I15.1	ENST00000584540	GENCODE	natural antisense	-1.529	0.00951733	0.670175	0.00222081
8	AC005703.2	ENST00000453339	GENCODE	intergenic	-1.508	5e-05	AC005324.6	ENST00000434017	GENCODE	natural antisense	-1.135	0.00204437	0.901754	0
9	AC005703.2	ENST00000453339	GENCODE	intergenic	-1.508	5e-05	AC005324.6	ENST00000433873	GENCODE	natural antisense	-1.496	0.0108509	0.657895	0.00282231
10	AC005703.2	ENST00000453339	GENCODE	intergenic	-1.508	5e-05	RP11-849N15.5	ENST00000584902	GENCODE	intergenic	-1.137	0.00362403	0.887719	0
11	AC007179.1	ENST00000415159	GENCODE	intergenic	-1.574	2.02e-05	AC007131.2	ENST00000434611	GENCODE	intergenic	-1.42	4.93e-05	0.62807	0.00485109
12	AC007392.4	ENST00000433432	GENCODE	intergenic	-1.365	4.03e-07	AC007403.1	ENST00000444266	GENCODE	intergenic	-1.352	0.000434769	0.698246	0.00122872
13	AC007403.1	ENST00000444266	GENCODE	intergenic	-1.352	0.000434769	AC007392.3	ENST00000433396	GENCODE	intergenic	-2.357	2.18e-05	0.5	0.0309524
14	AC007557.2	ENST00000421907	GENCODE	intergenic	-1.962	9.09e-08	RP11-574O16.1	ENST00000564299	GENCODE	intergenic	-1.159	4.69e-08	0.477193	0.0405147
15	AC008268.2	ENST00000458519	GENCODE	intergenic	-1.79	4.86e-05	XLOC_002206	TCONS_00004332	LincRNAs identified by Cabili et al	intergenic	-2.419	3.7e-05	0.522807	0.0232737
16	AC008888.7	ENST00000474419	GENCODE	intronic antisense	-1.827	0.000247629	BC042033	uc002pjg.3	UCSC_knowngene	natural antisense	-1.151	0.00555497	0.605263	0.00709942
17	AC008888.7	ENST00000483163	GENCODE	intronic antisense	-1.144	0.00425115	XLOC_013108	TCONS_00027589	LincRNAs identified by Cabili et al	intergenic	-1.11	0.000261863	0.87193	0
18	AC009120.10	ENST00000561669	GENCODE	intergenic	-1.501	5.44e-05		AA054416	LincRNAs identified by Khalil et al	intergenic	-1.386	0.00391622	0.505263	0.0290236
19	AC009120.10	ENST00000561669	GENCODE	intergenic	-1.501	5.44e-05	XLOC_011789	TCONS_00024467	LincRNAs identified by Cabili et al	intergenic	-2.334	2.06e-05	0.668421	0.00229968
20	AC009120.4	ENST00000568137	GENCODE	intergenic	-1.858	0.000493843	XLOC_011786	TCONS_00024464	LincRNAs identified by Cabili et al	intergenic	-1.662	3.45e-05	0.57193	0.0118526
21	AC009120.4	ENST00000568137	GENCODE	intergenic	-1.858	0.000493843	AC009120.10	ENST00000561669	GENCODE	intergenic	-1.501	5.44e-05	0.778947	0.000126481
22	AC009120.4	ENST00000568137	GENCODE	intergenic	-1.858	0.000493843	XLOC_011789	TCONS_00024467	LincRNAs identified by Cabili et al	intergenic	-2.334	2.06e-05	0.526316	0.0222416
23	AC009133.21	ENST00000572964	GENCODE	intergenic	-1.372	9.44e-05	NR_027081	uc010vei.1	UCSC_knowngene	natural antisense	-1.566	0.00115262	0.678947	0.00185874
24	AC010745.4	ENST00000420130	GENCODE	intergenic	-2.354	0.000217912	AC142119.1	ENST00000412381	GENCODE	intergenic	-1.13	0.00218117	0.892982	0
25	AC011747.7	ENST00000418957	GENCODE	natural antisense	-1.202	0.000823513	AC011747.7	ENST00000421298	GENCODE	natural antisense	-1.053	0.00117819	0.938596	4.57515e-06
26	AC011747.7	ENST00000421298	GENCODE	natural antisense	-1.053	0.00117819	AC007464.1	ENST00000456681	GENCODE	intergenic	-1.021	0.000665545	0.598246	0.00794093
27	AC011747.7	ENST00000418957	GENCODE	natural antisense	-1.202	0.000823513	XLOC_001334	TCONS_00003558	LincRNAs identified by Cabili et al	intergenic	-1.757	0.000345195	0.626316	0.00500009
28	AC011747.7	ENST00000418957	GENCODE	natural antisense	-1.202	0.000823513	AC007464.1	ENST00000456681	GENCODE	intergenic	-1.021	0.000665545	0.498246	0.0316174
29	AC016683.5	ENST00000446590	GENCODE	intronic antisense	-2.076	9.66e-07	AC016683.5	ENST00000438409	GENCODE	natural antisense	-1.289	9.53e-07	0.798246	5.5546e-05
30	AC016683.5	ENST00000446590	GENCODE	intronic antisense	-2.076	9.66e-07	XLOC_001628	TCONS_00003820	LincRNAs identified by Cabili et al	intergenic	-1.276	0.0218412	0.584211	0.00986849
31	AC016683.5	ENST00000438409	GENCODE	natural antisense	-1.289	9.53e-07	XLOC_001628	TCONS_00003820	LincRNAs identified by Cabili et al	intergenic	-1.276	0.0218412	0.580702	0.0104055
32	AC016751.2	ENST00000458254	GENCODE	intergenic	-1.399	0.00745059	LOC401022	uc002uku.3	UCSC_knowngene	natural antisense	-1.995	5.43e-08	0.503509	0.0296556
33	AC017096.1	ENST00000442967	GENCODE	intronic antisense	-1.272	0.000111257	AC093590.1	ENST00000439734	GENCODE	intergenic	-3.637	6.9e-06	0.610526	0.00651729
34	AC018647.3	ENST00000449644	GENCODE	intergenic	-1.627	0.00492741	AC018647.3	ENST00000458087	GENCODE	intergenic	-1.544	0.00319084	0.573684	0.0115508
35	AC018647.3	ENST00000430518	GENCODE	intergenic	-2.505	0.000159306	AC018647.3	ENST00000458087	GENCODE	intergenic	-1.544	0.00319084	0.54386	0.0176169
36	AC018799.1	ENST00000438505	GENCODE	intergenic	-2.571	7.43e-09	BC038548	uc002utf.1	UCSC_knowngene	intergenic	-2.674	5.52e-10	0.594737	0.00839121
37	AC025627.7	ENST00000420951	GENCODE	intergenic	-1.143	0.000258022	RP11-311F12.1	ENST00000577087	GENCODE	intergenic	-1.286	0.00209641	0.675439	0.00199731
38	AC025627.9	ENST00000453795	pseudogene		-1.757	0.000202231	AC015818.3	ENST00000583364	GENCODE	intergenic	-1.02	0.0103713	0.489474	0.0351142
39	AC058791.2	ENST00000433079	GENCODE	intergenic	-1.238	0.0441987	AC058791.2	ENST00000443623	GENCODE	intergenic	-1.056	0.0495464	0.926316	2.50634e-06
40	AC058791.2	ENST00000423414	GENCODE	intergenic	-1.16	0.026766	AC058791.2	ENST00000443623	GENCODE	intergenic	-1.056	0.0495464	0.950877	6.20229e-06
41	AC058791.2	ENST00000443623	GENCODE	intergenic	-1.056	0.0495464	FLJ43663	NR_024153	RefSeq	intergenic	-1.437	0.0401719	0.926316	2.50634e-06
42	AC058791.2	ENST00000423414	GENCODE	intergenic	-1.16	0.026766	FLJ43663	NR_024153	RefSeq	intergenic	-1.437	0.0401719	0.975439	8.08462e-06
43	AC058791.2	ENST00000423414	GENCODE	intergenic	-1.16	0.026766	AC058791.2	ENST00000433079	GENCODE	intergenic	-1.238	0.0441987	0.95614	6.75745e-06
44	AC058791.2	ENST00000433079	GENCODE	intergenic	-1.238	0.0441987	FLJ43663	NR_024153	RefSeq	intergenic	-1.437	0.0401719	0.95614	6.75745e-06
45	AC073871.2	ENST00000418309	GENCODE	exon sense-overlapping	-1.344	0.00280452	AC073133.2	ENST00000426187	GENCODE	intergenic	-1.333	1.51e-05	0.584211	0.00986849
46	AC079610.1	ENST00000426870	GENCODE	intergenic	-1.943	3.91e-07	XLOC_002478	TCONS_00005330	LincRNAs identified by Cabili et al	intergenic	-1.285	5.23e-10	0.557895	0.0145044
47	AC087886.1	ENST00000550334	GENCODE	bidirectional	-3.576	1.9e-09	XLOC_010128	TCONS_00020843	LincRNAs identified by Cabili et al	intergenic	-1.987	8.88e-05	0.540351	0.0184736
48	AC092117.9	ENST00000421271	pseudogene		-1.445	6.28e-06	CTD-2270P14.3	ENST00000577055	GENCODE	intergenic	-1.184	6.78e-06	0.566667	0.0127964
49	AC092159.2	ENST00000445418	GENCODE	natural antisense	-1.912	6.43e-07	XLOC_001309	TCONS_00003534	LincRNAs identified by Cabili et al	intergenic	-1.109	0.00713319	0.670175	0.00222081
50	AC093415.2	ENST00000420870	GENCODE	intronic antisense	-1.15	0.00520342	AC093415.2	ENST00000450990	GENCODE	intronic antisense	-1.799	5.63e-07	0.650877	0.00322172
51	AC093415.3	ENST00000449586	GENCODE	intronic antisense	-1.455	0.000628601	AC093415.2	ENST00000450990	GENCODE	intronic antisense	-1.799	5.63e-07	0.491228	0.0343915
52	AC093590.1	ENST00000453035	GENCODE	intergenic	-3.376	4.77e-08	SATB2-AS1	NR_026830	RefSeq	natural antisense	-3.278	1.13e-06	0.649123	0.00332846
53	AC104655.2	ENST00000432211	GENCODE	natural antisense	-1.107	0.000344296	AC104655.2	ENST00000449177	GENCODE	natural antisense	-1.155	0.00611289	0.9	0
54	AC114808.2	ENST00000428335	GENCODE	intronic antisense	-1.475	7.5e-06	AC092159.2	ENST00000445418	GENCODE	natural antisense	-1.912	6.43e-07	0.587719	0.00935427
55	AC114808.2	ENST00000428335	GENCODE	intronic antisense	-1.475	7.5e-06	AC144450.1	ENST00000438247	GENCODE	intergenic	-1.056	0.00170099	0.598246	0.00794093
56	AC116609.1	ENST00000456255	GENCODE	intergenic	-1.1	0.0145853	AC113607.2	ENST00000449405	GENCODE	intergenic	-1.15	0.00452086	0.614035	0.00615134
57	AC129929.5	ENST00000427151	GENCODE	natural antisense	-1.387	0.000311461	KCNQ1DN	NR_024627	RefSeq	intergenic	-2.966	0.00221359	0.615789	0.00597476
58	AC140481.8	ENST00000436488	GENCODE	intronic antisense	-1.262	0.000295346	AC140481.7	ENST00000434661	GENCODE	intergenic	-1.092	0.000229348	0.914035	7.57378e-08
59	AC141586.5	ENST00000567242	pseudogene		-1.075	0.0121	RP11-473M20.7	ENST00000570949	GENCODE	natural antisense	-2.414	4e-09	0.492982	0.0336806
60	AC144521.1	ENST00000414198	GENCODE	intronic antisense	-2.062	0.000870118	XLOC_002592	TCONS_00005961	LincRNAs identified by Cabili et al	intergenic	-1.57	0.000300574	0.710526	0.000927047
61	AC144836.1	ENST00000575911	GENCODE	intergenic	-1.571	7.2e-05	XLOC_012072	TCONS_00025267	LincRNAs identified by Cabili et al	intergenic	-1.89	1.08e-05	0.7	0.00118136
62	AF067845.1	ENST00000567210	GENCODE	intergenic	-1.315	0.0479315	ERICH1-AS1	ENST00000577187	GENCODE	intergenic	-2.996	7.47e-05	0.568421	0.0124753
63	AF186192.5	ENST00000578723	GENCODE	intergenic	-1.913	0.000431609	AF186192.5	ENST00000529026	GENCODE	intergenic	-1.756	0.00232579	0.666667	0.00238082
64	AK000840	uc003jms.1	UCSC_knowngene	intergenic	-2.004	0.000462974	OXCT1-AS1	ENST00000508458	GENCODE	natural antisense	-1.191	0.0250517	0.661404	0.00263834
65	AK054988	uc010tdg.1	UCSC_knowngene	intergenic	-2.449	0.00335954	LINC00357	ENST00000420140	GENCODE	intergenic	-2.495	0.000494107	0.784211	0.00010313
66	AK054988	uc010tdg.1	UCSC_knowngene	intergenic	-2.449	0.00335954	TPTE2P1	uc001upx.4	UCSC_knowngene	intergenic	-1.62	0.000557794	0.475439	0.0413366
67	AK054988	uc010tdg.1	UCSC_knowngene	intergenic	-2.449	0.00335954	TPTE2P1	uc001upw.3	UCSC_knowngene	intergenic	-3.127	8.35e-06	0.854386	0
68	AK091593	uc022ars.1	UCSC_knowngene	intergenic	-2.666	0.000189006	LINC00599	ENST00000518557	GENCODE	intergenic	-2.747	0.0112243	0.889474	0
69	AK127787	uc002lgd.1	UCSC_knowngene	intergenic	-1.436	3.23e-06	XLOC_012682	TCONS_00026623	LincRNAs identified by Cabili et al	intergenic	-1.054	0.000361064	0.578947	0.0106827
70	AK127787	uc002lgd.1	UCSC_knowngene	intergenic	-1.436	3.23e-06	XLOC_012683	TCONS_00026336	LincRNAs identified by Cabili et al	intergenic	-1.12	2.04e-07	0.801754	4.64892e-05
71	AL512355.4	ENST00000548964	GENCODE	natural antisense	-1.094	2.2e-06	RP11-44N21.1	ENST00000546968	GENCODE	intergenic	-2.555	6.02e-07	0.736842	0.000477298
72	ANKRD19P	ENST00000460854	GENCODE	intergenic	-2.086	2.7e-10	RP11-526D8.7	ENST00000425090	GENCODE	intergenic	-2.117	2.82e-06	0.731579	0.000549219
73	ANKRD19P	ENST00000492083	GENCODE	intergenic	-5.979	1.62e-11	ANKRD19P	ENST00000464387	GENCODE	intergenic	-5.336	2.04e-08	0.612281	0.00633216
74	ANKRD19P	ENST00000464387	GENCODE	intergenic	-5.336	2.04e-08	RP11-526D8.7	ENST00000425090	GENCODE	intergenic	-2.117	2.82e-06	0.550877	0.0159996
75	ANKRD19P	ENST00000464387	GENCODE	intergenic	-5.336	2.04e-08	RP11-526D8.7	ENST00000411450	GENCODE	intergenic	-2.392	1.64e-06	0.586222	0.00834357
76	ANKRD19P	ENST00000465736	GENCODE	intergenic	-4.047	5.61e-10	RP11-526D8.7	ENST00000411450	GENCODE	intergenic	-2.392	1.64e-06	0.534445	0.0184057
77	ANKRD19P	ENST00000492083	GENCODE	intergenic	-5.979	1.62e-11	RP11-526D8.7	ENST00000411450	GENCODE	intergenic	-2.392	1.64e-06	0.668714	0.00174614
78	AOX2P	ENST00000470911	GENCODE	intergenic	-1.9	0.000235066	AC007163.4	ENST00000484406	GENCODE	intergenic	-1.103	0.000137966	0.631579	0.00456396
79	AP000260.4	ENST00000437109	GENCODE	intronic antisense	-1.055	0.00922736	AP000251.2	ENST00000433071	GENCODE	bidirectional	-1.242	2.09e-05	0.587719	0.00935427
80	AP001055.6	ENST00000424921	GENCODE	intergenic	-1.175	0.00597147	XLOC_014111	TCONS_00029313	LincRNAs identified by Cabili et al	intergenic	-1.494	0.00145669	0.757895	0.000259311
81	AP005530.2	ENST00000572062	GENCODE	intergenic	-3.137	0.00011925	AP005530.2	ENST00000572608	GENCODE	intergenic	-3.403	6.1e-06	0.97193	7.92252e-06
82	AX747048	uc002kol.1	UCSC_knowngene	intergenic	-1.59	3.24e-06	XLOC_012763	TCONS_00026418	LincRNAs identified by Cabili et al	intergenic	-2.084	2.31e-06	0.714035	0.000852816
83	BC031239	uc004bqf.1	UCSC_knowngene	intergenic	-1.507	0.00161585	RP11-205K6.2	ENST00000425153	GENCODE	intergenic	-1.347	5.65e-05	0.701754	0.00113548
84	BC034636	uc003luf.3	UCSC_knowngene	intergenic	-2.199	2.63e-06	CTB-12O2.1	ENST00000524295	GENCODE	intergenic	-1.538	8.26e-07	0.873684	0
85	BC039122	uc001qtw.1	UCSC_knowngene	intronic antisense	-1.369	4.65e-07	RP11-266K4.9	ENST00000399866	GENCODE	intergenic	-1.378	1.24e-07	0.689201	0.0010984
86	BC039122	uc001qtw.1	UCSC_knowngene	intronic antisense	-1.369	4.65e-07	RP11-113C12.3	ENST00000537764	GENCODE	intergenic	-1.52	0.00241457	0.502195	0.0284444
87	BC040898	uc003qnn.3	UCSC_knowngene	intergenic	-1.017	0.00466657	RP11-350J20.5	ENST00000455607	GENCODE	intronic antisense	-1.133	5e-06	0.494737	0.0329814
88	BC042649	uc001uix.3	UCSC_knowngene	intergenic	-1.294	0.000113404	XLOC_009959	TCONS_00021260	LincRNAs identified by Cabili et al	intergenic	-1.113	5.34e-06	0.8	5.08914e-05
89	BC045735	uc001hmu.3	UCSC_knowngene	intergenic	-1.659	0.00138453	RP11-410C4.5	ENST00000563417	GENCODE	intergenic	-1.153	0.000476915	0.750877	0.000320886
90	BC073927	uc001oqx.1	UCSC_knowngene	intronic antisense	-1.055	0.00117421	XLOC_009493	TCONS_00019696	LincRNAs identified by Cabili et al	intergenic	-1.505	0.000260361	0.489474	0.0351142
91	BC096759	uc002blo.2	UCSC_knowngene	intergenic	-1.295	3.86e-08	RP11-561C5.4	ENST00000560405	GENCODE	intergenic	-1.176	0.000276803	0.784211	0.00010313
92	BDNF-AS1	uc009yik.3	UCSC_knowngene	natural antisense	-1.192	0.00309839	BDNF-AS	ENST00000501663	GENCODE	intronic antisense	-1.597	3.26e-08	0.573684	0.0115508
93	BX648826	uc002xts.1	UCSC_knowngene	intergenic	-1.261	0.00976412	XLOC_013771	TCONS_00028418	LincRNAs identified by Cabili et al	intergenic	-1.172	0.000278915	0.619298	0.00563401
94	BZRAP1-AS1	NR_038417	RefSeq	natural antisense	-1.815	7.46e-07	RP5-1171I10.4	ENST00000582348	GENCODE	intronic antisense	-1.975	1.23e-07	0.709083	0.00067567
95	C1orf126	NR_027136	RefSeq	natural antisense	-1.363	0.000271308	C1orf126	uc009voh.3	UCSC_knowngene	natural antisense	-1.173	0.0009029	0.470175	0.0438809
96	C1orf126	NR_027136	RefSeq	natural antisense	-1.363	0.000271308	RP3-467K16.4	ENST00000427824	GENCODE	bidirectional	-1.046	0.00987781	0.591228	0.00886209
97	CALCOCO1	NR_026554	RefSeq	exon sense-overlapping	-1.105	0.0130957	uc.339	uc.339+	UCR	intronic antisense	-1.281	0.0136474	0.629825	0.00470573
98	CFLAR-AS1	ENST00000415011	GENCODE	natural antisense	-1.125	0.0178249	XLOC_002461	TCONS_00005314	LincRNAs identified by Cabili et al	intergenic	-1.135	0.049672	0.463158	0.0474618
99	chr1:233220100-233231000	chr1:233220100-233231000-	LincRNAs identified by Khalil et al	intergenic	-1.174	0.026939	LINC00184	ENST00000429269	GENCODE	intergenic	-1.61	0.000624705	0.649123	0.00332846
100	chr11:8260275-8275625	chr11:8260275-8275625+	LincRNAs identified by Khalil et al	intergenic	-1.442	0.00485149	RP11-236J17.6	ENST00000528151	GENCODE	natural antisense	-1.273	0.0135807	0.864912	0
101	chr11:8260275-8275625	chr11:8260275-8275625+	LincRNAs identified by Khalil et al	intergenic	-1.442	0.00485149	RP11-236J17.5	ENST00000530466	GENCODE	intron sense-overlapping	-1.175	0.00112621	0.67193	0.00214416
102	chr13:24548975-24561125	chr13:24548975-24561125+	LincRNAs identified by Khalil et al	intergenic	-1.92	2.01e-08	TPTE2P1	uc001upx.4	UCSC_knowngene	intergenic	-1.62	0.000557794	0.822807	1.006e-05
103	chr13:24548975-24561125	chr13:24548975-24561125+	LincRNAs identified by Khalil et al	intergenic	-1.92	2.01e-08	TPTE2P1	uc001upw.3	UCSC_knowngene	intergenic	-3.127	8.35e-06	0.470175	0.0438809
104	chr13:24548975-24561125	chr13:24548975-24561125+	LincRNAs identified by Khalil et al	intergenic	-1.92	2.01e-08	LINC00357	ENST00000420140	GENCODE	intergenic	-2.495	0.000494107	0.531579	0.0207625
105	chr14:93405000-93415700	chr14:93405000-93415700-	LincRNAs identified by Khalil et al	intergenic	-1.275	8.01e-08	XLOC_011106	TCONS_00022840	LincRNAs identified by Cabili et al	intergenic	-1.206	2.56e-06	0.485965	0.0365955
106	chr17:21173800-21193125	chr17:21173800-21193125-	LincRNAs identified by Khalil et al	intergenic	-1.23	9.77e-05	XLOC_012145	TCONS_00025333	LincRNAs identified by Cabili et al	intergenic	-1.632	1.75e-07	0.508772	0.0277917
107	chr18:10070425-10083725	chr18:10070425-10083725-	LincRNAs identified by Khalil et al	intergenic	-1.821	2.09e-08	RP11-881L2.1	ENST00000584109	GENCODE	intronic antisense	-1.351	2.59e-05	0.67193	0.00214416
108	chr18:10070425-10083725	chr18:10070425-10083725-	LincRNAs identified by Khalil et al	intergenic	-1.821	2.09e-08	AX747048	uc002kol.1	UCSC_knowngene	intergenic	-1.59	3.24e-06	0.614035	0.00615134
109	chr2:231247700-231258825	chr2:231247700-231258825-	LincRNAs identified by Khalil et al	intergenic	-1.391	0.000454548	AC012507.3	ENST00000455128	GENCODE	intergenic	-1.079	8.57e-05	0.521053	0.023804
110	chr5:124766050-124776075	chr5:124766050-124776075+	LincRNAs identified by Khalil et al	intergenic	-1.098	0.00887618	RP11-284A20.1	ENST00000509456	GENCODE	intergenic	-1.05	0.0015328	0.649123	0.00332846
111	chr5:124766050-124776075	chr5:124766050-124776075+	LincRNAs identified by Khalil et al	intergenic	-1.098	0.00887618	HMlincRNA773	HMlincRNA773-	LincRNAs identified by Khalil et al	intergenic	-1.653	8.32e-05	0.591228	0.00886209
112	chr7:149967450-150001750	chr7:149967450-150001750-	LincRNAs identified by Khalil et al	intergenic	-1.055	0.0146321	RP4-584D14.6	ENST00000497366	GENCODE	intronic antisense	-1.069	0.00839855	0.9	0
113	chr9:110109500-110126925	chr9:110109500-110126925-	LincRNAs identified by Khalil et al	intergenic	-2.511	1.57e-08	XLOC_007511	TCONS_00016126	LincRNAs identified by Cabili et al	intergenic	-1.287	2.59e-06	0.505263	0.0290236
114	CTA-109P11.4	ENST00000549104	GENCODE	intergenic	-1.946	3.19e-05	EMX2OS	uc001ldf.3	UCSC_knowngene	bidirectional	-2.274	1.47e-10	0.607018	0.00690084
115	CTA-250D10.23	ENST00000566575	GENCODE	intergenic	-1.275	0.0439568	RP4-669P10.16	ENST00000428786	GENCODE	intergenic	-1.161	0.00616725	0.522807	0.0232737
116	CTA-250D10.23	ENST00000566575	GENCODE	intergenic	-1.275	0.0439568	CTA-250D10.19	ENST00000424613	GENCODE	natural antisense	-1.258	2.4e-07	0.566667	0.0127964
117	CTA-254O6.1	ENST00000561473	GENCODE	intergenic	-1.305	0.00178925	AC005009.2	ENST00000452471	GENCODE	natural antisense	-1.507	0.000771927	0.459649	0.0493356
118	CTA-929C8.8	ENST00000413244	GENCODE	intergenic	-1.698	1.34e-07	BC015159	uc003adh.3	UCSC_knowngene	intergenic	-2.099	4.61e-05	0.55614	0.0148671
119	CTB-187M2.2	ENST00000579897	GENCODE	natural antisense	-2.342	2.41e-06	RP11-311F12.1	ENST00000577087	GENCODE	intergenic	-1.286	0.00209641	0.736842	0.000477298
120	CTC-304I17.3	ENST00000581727	GENCODE	intron sense-overlapping	-1.949	2.36e-06	CTC-304I17.5	ENST00000583224	GENCODE	intergenic	-1.398	2.51e-07	0.708772	0.000966054
121	CTC-338M12.2	ENST00000513771	GENCODE	intergenic	-1.052	0.0119804	XLOC_004689	TCONS_00009572	LincRNAs identified by Cabili et al	intergenic	-1.18	0.00371557	0.67193	0.00214416
122	CTC-369A16.3	ENST00000510853	GENCODE	intergenic	-1.339	2.6e-08	XLOC_004978	TCONS_00010460	LincRNAs identified by Cabili et al	intergenic	-1.273	0.0257933	0.492982	0.0336806
123	CTC-369A16.3	ENST00000510853	GENCODE	intergenic	-1.339	2.6e-08	RP11-93O7.5	ENST00000520192	GENCODE	intergenic	-1.073	0.017924	0.484211	0.0373544
124	CTC-441N14.1	ENST00000505209	GENCODE	intergenic	-1	0.00715339	CTC-210G5.1	ENST00000505546	GENCODE	natural antisense	-1	0.000879548	0.685965	0.00160499
125	CTC-497E21.4	ENST00000527945	GENCODE	intergenic	-1.146	0.00180341	CTC-497E21.4	ENST00000532541	GENCODE	intergenic	-1.717	1.24e-05	0.545614	0.0172008
126	CTC-525D6.1	ENST00000577849	GENCODE	bidirectional	-1.095	0.00932758	XLOC_013032	TCONS_00027511	LincRNAs identified by Cabili et al	intergenic	-1.311	0.00177411	0.463158	0.0474618
127	CTC-529P8.1	ENST00000515304	GENCODE	bidirectional	-1.207	0.00035905	CTC-529P8.1	ENST00000507373	GENCODE	bidirectional	-1.764	0.00114058	0.535088	0.0198211
128	CTC-575I10.1	ENST00000506717	GENCODE	intronic antisense	-1.84	7.04e-06	XLOC_004885	TCONS_00010377	LincRNAs identified by Cabili et al	intergenic	-2.507	3.17e-05	0.491228	0.0343915
129	CTD-2007H18.1	ENST00000558370	GENCODE	intergenic	-1.525	0.00120568	RP11-605F22.2	ENST00000560623	GENCODE	natural antisense	-1.162	0.00908486	0.768421	0.000184191
130	CTD-2049O4.1	ENST00000563052	GENCODE	natural antisense	-1.748	0.000214445	CTD-2049O4.1	ENST00000568831	GENCODE	natural antisense	-3.291	1.2e-06	0.477193	0.0405147
131	CTD-2058B24.3	ENST00000554029	GENCODE	intergenic	-2.162	0.00864845	CTD-2058B24.2	ENST00000554687	GENCODE	intergenic	-1.96	1.36e-05	0.877193	0
132	CTD-2176I21.2	ENST00000510198	GENCODE	intronic antisense	-1.858	2.07e-05	HMlincRNA447	HMlincRNA447-	LincRNAs identified by Khalil et al	intergenic	-2.062	4.71e-05	0.817544	1.67023e-05
133	CTD-2194D22.1	ENST00000503386	GENCODE	intergenic	-1.333	0.0010263	XLOC_004709	TCONS_00010247	LincRNAs identified by Cabili et al	intergenic	-2.163	4.6e-06	0.631579	0.00456396
134	CTD-2194D22.1	ENST00000503386	GENCODE	intergenic	-1.333	0.0010263	SDHAP3	ENST00000436493	GENCODE	intergenic	-1.695	2.25e-05	0.510526	0.0271916
135	CTD-2194L12.2	ENST00000513673	GENCODE	intergenic	-1.012	0.00953924	CTD-2194L12.3	ENST00000510938	GENCODE	intergenic	-1.015	0.0242058	0.850877	0
136	CTD-2194L12.2	ENST00000513673	GENCODE	intergenic	-1.012	0.00953924	CTD-2130F23.2	ENST00000503870	GENCODE	intergenic	-1.465	0.000587379	0.459649	0.0493356
137	CTD-2313N18.2	ENST00000524615	GENCODE	intergenic	-1.489	2.56e-06	UNC93B6	ENST00000525262	GENCODE	natural antisense	-1.76	2.63e-05	0.649123	0.00332846
138	CTD-2313N18.2	ENST00000524615	GENCODE	intergenic	-1.489	2.56e-06	RP11-849H4.4	ENST00000502284	GENCODE	natural antisense	-1.024	4.43e-05	0.596491	0.00816354
139	CTD-2313N18.2	ENST00000524615	GENCODE	intergenic	-1.489	2.56e-06	XLOC_009493	TCONS_00019696	LincRNAs identified by Cabili et al	intergenic	-1.505	0.000260361	0.866667	0
140	CTD-2509G16.2	ENST00000531609	GENCODE	intergenic	-1.014	0.0415272	FUT8	NR_038170	RefSeq	exon sense-overlapping	-1.356	5.92e-06	0.77193	0.000163189
141	CTD-2542L18.1	ENST00000567093	GENCODE	intergenic	-1.25	0.00114934	XLOC_012038	TCONS_00024754	LincRNAs identified by Cabili et al	intergenic	-1.11	0.00159103	0.482456	0.0381257
142	CTD-2542L18.1	ENST00000567093	GENCODE	intergenic	-1.25	0.00114934	XLOC_012039	TCONS_00024755	LincRNAs identified by Cabili et al	intergenic	-1.517	0.000152991	0.742105	0.000412963
143	CTD-2555A7.2	ENST00000537498	GENCODE	intergenic	-2.656	0.00554566	RP5-1142A6.2	ENST00000567968	GENCODE	natural antisense	-1.313	0.0050142	0.480702	0.0389093
144	CTD-2555A7.2	ENST00000537498	GENCODE	intergenic	-2.656	0.00554566	MGC23284	NR_024402	RefSeq	bidirectional	-1.358	0.00460178	0.485965	0.0365955
145	CTD-2555A7.3	ENST00000562782	GENCODE	natural antisense	-1.201	0.00220825	RP11-46C24.5	ENST00000566427	GENCODE	intergenic	-1.043	0.00127375	0.491228	0.0343915
146	CTD-2562J17.4	ENST00000530792	GENCODE	natural antisense	-2.862	4.4e-14	CTD-2562J17.4	ENST00000529491	GENCODE	intergenic	-1.922	4.71e-09	0.715789	0.000817526
147	CTD-2562J17.4	ENST00000530792	GENCODE	natural antisense	-2.862	4.4e-14	CTD-2562J17.7	ENST00000529215	GENCODE	natural antisense	-1.268	0.00132919	0.615789	0.00597476
148	CTD-2562J17.7	ENST00000529215	GENCODE	natural antisense	-1.268	0.00132919	CTD-2562J17.4	ENST00000529491	GENCODE	intergenic	-1.922	4.71e-09	0.807018	3.46999e-05
149	CTD-2651B20.3	ENST00000559003	GENCODE	intronic antisense	-1.156	0.0193966	RP11-718O11.1	ENST00000560705	GENCODE	intergenic	-1.801	5.85e-07	0.612281	0.00633216
150	CTD-3065J16.6	ENST00000561181	GENCODE	intergenic	-1.002	0.000503051	CTD-3232M19.2	ENST00000528668	pseudogene		-1.032	0.00336847	0.601754	0.00751056
151	CTD-3232M19.2	ENST00000528668	pseudogene		-1.032	0.00336847	AC084125.4	ENST00000544423	GENCODE	natural antisense	-1.472	4.3e-05	0.803509	4.23294e-05
152	CTD-3232M19.2	ENST00000528668	pseudogene		-1.032	0.00336847	AF186192.5	ENST00000529026	GENCODE	intergenic	-1.756	0.00232579	0.505263	0.0290236
153	CYP1B1-AS1	NR_027252	RefSeq	intergenic	-1.224	0.00820952	AC011247.3	ENST00000457097	GENCODE	intronic antisense	-1.075	0.000587719	0.47193	0.0430195
154	CYP1B1-AS1	ENST00000431999	GENCODE	natural antisense	-2.109	7.3e-07	AC011247.3	ENST00000457097	GENCODE	intronic antisense	-1.075	0.000587719	0.552632	0.0156147
155	CYP1B1-AS1	ENST00000431999	GENCODE	natural antisense	-2.109	7.3e-07	CYP1B1-AS1	NR_027252	RefSeq	intergenic	-1.224	0.00820952	0.652632	0.0031178
156	DGCR10	NR_026651	RefSeq	intergenic	-3.917	0.000316124	DGCR5	uc002zon.2	UCSC_knowngene	intergenic	-1.972	0.00398884	0.740351	0.000433605
157	DGCR5	ENST00000424407	GENCODE	intergenic	-1.968	0.00102072	DGCR5	ENST00000540720	GENCODE	intergenic	-2.393	3.31e-05	0.742105	0.000412963
158	DGCR5	ENST00000421572	GENCODE	intergenic	-1.136	0.000516243	DGCR9	NR_024159	RefSeq	intergenic	-1.989	3.64e-05	0.592982	0.00862403
159	DGCR5	NR_002733	RefSeq	intergenic	-1.148	0.00868637	DGCR9	NR_024159	RefSeq	intergenic	-1.989	3.64e-05	0.463158	0.0474618
160	DGCR5	ENST00000421572	GENCODE	intergenic	-1.136	0.000516243	DGCR5	ENST00000540720	GENCODE	intergenic	-2.393	3.31e-05	0.591228	0.00886209
161	DGCR5	ENST00000438934	GENCODE	intergenic	-1.73	1.27e-06	DGCR10	NR_026651	RefSeq	intergenic	-3.917	0.000316124	0.707018	0.00100637
162	DGCR5	ENST00000438934	GENCODE	intergenic	-1.73	1.27e-06	DGCR9	NR_024159	RefSeq	intergenic	-1.989	3.64e-05	0.564912	0.0131243
163	DGCR5	ENST00000421572	GENCODE	intergenic	-1.136	0.000516243	DGCR5	ENST00000424407	GENCODE	intergenic	-1.968	0.00102072	0.626316	0.00500009
164	DGCR5	NR_002733	RefSeq	intergenic	-1.148	0.00868637	DGCR5	ENST00000540720	GENCODE	intergenic	-2.393	3.31e-05	0.498246	0.0316174
165	DGCR5	ENST00000438934	GENCODE	intergenic	-1.73	1.27e-06	DGCR5	uc002zon.2	UCSC_knowngene	intergenic	-1.972	0.00398884	0.782456	0.000110543
166	DGCR9	NR_024159	RefSeq	intergenic	-1.989	3.64e-05	DGCR10	NR_026651	RefSeq	intergenic	-3.917	0.000316124	0.491228	0.0343915
167	DGCR9	NR_024159	RefSeq	intergenic	-1.989	3.64e-05	DGCR5	uc002zon.2	UCSC_knowngene	intergenic	-1.972	0.00398884	0.708772	0.000966054
168	DGCR9	NR_024159	RefSeq	intergenic	-1.989	3.64e-05	DGCR5	ENST00000540720	GENCODE	intergenic	-2.393	3.31e-05	0.617544	0.00580234
169	EMX2OS	ENST00000424371	GENCODE	intergenic	-2.028	0.00316972	RP11-328K15.1	ENST00000445647	GENCODE	intergenic	-2.143	2.6e-05	0.624561	0.00515281
170	EMX2OS	ENST00000424371	GENCODE	intergenic	-2.028	0.00316972	EMX2OS	ENST00000450314	GENCODE	bidirectional	-1.927	0.00275889	0.936842	4.30551e-06
171	EMX2OS	ENST00000450314	GENCODE	bidirectional	-1.927	0.00275889	RP11-328K15.1	ENST00000445647	GENCODE	intergenic	-2.143	2.6e-05	0.680702	0.00179245
172	EVX1-AS	ENST00000519050	GENCODE	natural antisense	-1.218	1.29e-07	AC004549.6	ENST00000441955	GENCODE	intronic antisense	-1.962	1.23e-05	0.591228	0.00886209
173	FLJ33360	NR_028351	RefSeq	intergenic	-1.621	0.000154382	LOC255167	NR_024424	RefSeq	intergenic	-1.732	1.54e-06	0.822807	1.006e-05
174	FLJ34208	uc003fua.2	UCSC_knowngene	natural antisense	-1.332	5.74e-05	FLJ34208	uc021xja.1	UCSC_knowngene	intronic antisense	-1.259	6.35e-05	0.515789	0.0254528
175	FOLH1B	ENST00000532352	GENCODE	exon sense-overlapping	-2.592	0.000131597	FOLH1B	ENST00000531315	GENCODE	exon sense-overlapping	-2.792	1.45e-06	0.714035	0.000852816
176	FOLH1B	ENST00000531315	GENCODE	exon sense-overlapping	-2.792	1.45e-06	FOLH1B	ENST00000529567	pseudogene		-2.802	3.53e-05	0.917544	7.99524e-07
177	FOLH1B	ENST00000532352	GENCODE	exon sense-overlapping	-2.592	0.000131597	FOLH1B	ENST00000529567	pseudogene		-2.802	3.53e-05	0.777193	0.000135032
178	FOLH1B	ENST00000531315	GENCODE	exon sense-overlapping	-2.792	1.45e-06	FOLH1B	ENST00000533785	GENCODE	intergenic	-2.992	9.9e-06	0.514035	0.0260222
179	H1FX-AS1	ENST00000433902	GENCODE	natural antisense	-1.081	0.00027013	H1FX-AS1	ENST00000383461	GENCODE	intergenic	-2.136	1.34e-06	0.635088	0.00429089
180	HERC2P2	ENST00000558398	GENCODE	intergenic	-1.1	0.000841984	XLOC_011166	TCONS_00023297	LincRNAs identified by Cabili et al	intergenic	-1.868	7.82e-06	0.561404	0.0138004
181	HERC2P2	ENST00000558398	GENCODE	intergenic	-1.1	0.000841984	RP11-566K19.5	ENST00000559740	GENCODE	natural antisense	-1.306	4.02e-05	0.629825	0.00470573
182	HERC2P2	ENST00000558398	GENCODE	intergenic	-1.1	0.000841984	RP11-566K19.5	ENST00000558417	pseudogene		-2.275	6.89e-08	0.545614	0.0172008
183	HERC2P3	ENST00000426501	GENCODE	intergenic	-2.466	0.00784633	HERC2P3	ENST00000428453	GENCODE	intergenic	-2.469	0.00441551	0.915789	4.40065e-07
184	HERC2P5	ENST00000569697	GENCODE	intergenic	-1.218	0.00167888	RP11-989E6.3	ENST00000566260	GENCODE	intergenic	-1.8	3.06e-08	0.612281	0.00633216
185	HERC2P5	ENST00000569697	GENCODE	intergenic	-1.218	0.00167888	SLC6A10P	ENST00000330048	GENCODE	intergenic	-1.947	2.29e-10	0.563158	0.0134589
186	HMlincRNA1302	HMlincRNA1302+	LincRNAs identified by Khalil et al	intergenic	-1.481	9.63e-05	BX537548	uc003ejk.3	UCSC_knowngene	intergenic	-1.363	4.28e-05	0.689474	0.0014891
187	HMlincRNA1397	HMlincRNA1397-	LincRNAs identified by Khalil et al	intergenic	-1.62	1.16e-06	RP11-802F5.1	ENST00000527440	GENCODE	intronic antisense	-2.892	1.07e-08	0.533333	0.0202874
188	HMlincRNA750	HMlincRNA750-	LincRNAs identified by Khalil et al	intergenic	-1.076	0.00186769	RP11-325L7.1	ENST00000500267	GENCODE	natural antisense	-1.524	2.2e-05	0.77193	0.000163189
189	HMlincRNA759	HMlincRNA759+	LincRNAs identified by Khalil et al	intergenic	-1.936	0.000112869	LOC100505658	NR_038333	RefSeq	intronic antisense	-1.057	0.0448315	0.740351	0.000433605
190	HMlincRNA970	HMlincRNA970-	LincRNAs identified by Khalil et al	intergenic	-1.336	7.27e-05	HMlincRNA971	HMlincRNA971+	LincRNAs identified by Khalil et al	intergenic	-2.785	3.36e-05	0.522807	0.0232737
191	HNF1A-AS1	ENST00000537361	GENCODE	intronic antisense	-1.182	0.00725024	RP11-173P15.3	ENST00000535720	GENCODE	natural antisense	-1.269	0.00916482	0.854386	0
192	HOXA-AS3	ENST00000518848	GENCODE	intronic antisense	-1.271	0.0190697	AC004009.3	ENST00000412413	GENCODE	intergenic	-1.219	0.0016463	0.5	0.0309524
193	HP08942	uc021tsp.1	UCSC_knowngene	intergenic	-1.833	6.59e-08	XLOC_012145	TCONS_00025333	LincRNAs identified by Cabili et al	intergenic	-1.632	1.75e-07	0.585965	0.00960858
194	IDI2-AS1	NR_024629	RefSeq	natural antisense	-1.583	0.000226625	BC046483	uc001igd.3	UCSC_knowngene	natural antisense	-1.062	0.00245144	0.592982	0.00862403
195	IDI2-AS1	NR_024628	RefSeq	natural antisense	-1.208	0.00483689	IDI2-AS1	NR_024629	RefSeq	natural antisense	-1.583	0.000226625	0.673684	0.00206967
196	IDI2-AS1	NR_024628	RefSeq	natural antisense	-1.208	0.00483689	RP11-809C18.3	ENST00000451601	GENCODE	intronic antisense	-5.762	1.72e-08	0.494737	0.0329814
197	IDI2-AS1	NR_024628	RefSeq	natural antisense	-1.208	0.00483689	BC046483	uc001igd.3	UCSC_knowngene	natural antisense	-1.062	0.00245144	0.470175	0.0438809
198	ITGB2-AS1	NR_038316	RefSeq	natural antisense	-1.254	2.66e-05	LINC00163	ENST00000434081	GENCODE	intergenic	-1.197	0.00205095	0.707018	0.00100637
199	ITGB2-AS1	NR_038316	RefSeq	natural antisense	-1.254	2.66e-05	LINC00334	ENST00000584169	GENCODE	intergenic	-1.362	6.82e-07	0.547368	0.0167926
200	ITGB2-AS1	NR_038316	RefSeq	natural antisense	-1.254	2.66e-05	XLOC_013980	TCONS_00029245	LincRNAs identified by Cabili et al	intergenic	-1.413	0.000392858	0.749123	0.000337889
201	ITGB2-AS1	NR_038316	RefSeq	natural antisense	-1.254	2.66e-05	XLOC_014119	TCONS_00029180	LincRNAs identified by Cabili et al	intergenic	-2.151	1.29e-09	0.673684	0.00206967
202	KB-1183D5.11	ENST00000451257	GENCODE	intergenic	-2.34	3.33e-05	TMEM191A	ENST00000422715	GENCODE	intergenic	-1.876	6.65e-09	0.498246	0.0316174
203	KB-1592A4.15	ENST00000420508	GENCODE	exon sense-overlapping	-1.575	3e-05	TMEM191A	ENST00000422715	GENCODE	intergenic	-1.876	6.65e-09	0.684211	0.00166562
204	KB-1592A4.15	ENST00000420508	GENCODE	exon sense-overlapping	-1.575	3e-05	KB-1183D5.11	ENST00000451257	GENCODE	intergenic	-2.34	3.33e-05	0.678947	0.00185874
205	KCNQ2	uc002yex.3	UCSC_knowngene	intergenic	-3.75	7.21e-06	RP11-261N11.8	ENST00000370257	GENCODE	intronic antisense	-2.838	0.000194537	0.605263	0.00709942
206	KRT16P3	ENST00000584759	GENCODE	intergenic	-1.003	0.00124899	AC015818.3	ENST00000583364	GENCODE	intergenic	-1.02	0.0103713	0.749123	0.000337889
207	KRT16P3	ENST00000580113	GENCODE	intergenic	-3.912	1.43e-11	AC015818.11	ENST00000583574	GENCODE	intergenic	-1.308	8.27e-05	0.549123	0.0163922
208	LA16c-381G6.1	ENST00000561511	GENCODE	intergenic	-1.887	2.21e-08	LA16c-366D3.1	ENST00000569574	GENCODE	intronic antisense	-1.628	0.00163946	0.494737	0.0329814
209	LHFPL3-AS2	NR_027374	RefSeq	intronic antisense	-1.349	0.00266705	LOC100216545	NR_024586	RefSeq	bidirectional	-1.072	0.000590137	0.640351	0.00390643
210	LINC00092	NR_024129	RefSeq	intergenic	-1.2	0.000239544	RP11-180I4.2	ENST00000422343	GENCODE	intergenic	-2.195	5.41e-07	0.635088	0.00429089
211	LINC00163	ENST00000434081	GENCODE	intergenic	-1.197	0.00205095	XLOC_014119	TCONS_00029180	LincRNAs identified by Cabili et al	intergenic	-2.151	1.29e-09	0.617544	0.00580234
212	LINC00277	ENST00000559914	GENCODE	intergenic	-1.211	8.8e-05	XLOC_011518	TCONS_00023722	LincRNAs identified by Cabili et al	intergenic	-1.528	1.41e-05	0.65614	0.00291815
213	LINC00320	ENST00000419299	GENCODE	intergenic	-3.212	5.56e-05	LINC00320	uc002yky.4	UCSC_knowngene	intergenic	-3.264	6.15e-05	0.857895	0
214	LINC00320	ENST00000419299	GENCODE	intergenic	-3.212	5.56e-05	LINC00320	uc002ylb.4	UCSC_knowngene	intergenic	-4.789	3.6e-07	0.584211	0.00986849
215	LINC00320	uc002yky.4	UCSC_knowngene	intergenic	-3.264	6.15e-05	LINC00320	uc002ylb.4	UCSC_knowngene	intergenic	-4.789	3.6e-07	0.536842	0.0193634
216	LINC00334	ENST00000584169	GENCODE	intergenic	-1.362	6.82e-07	XLOC_014119	TCONS_00029180	LincRNAs identified by Cabili et al	intergenic	-2.151	1.29e-09	0.514035	0.0260222
217	LINC00334	ENST00000584169	GENCODE	intergenic	-1.362	6.82e-07	LINC00163	ENST00000434081	GENCODE	intergenic	-1.197	0.00205095	0.501754	0.0302985
218	LINC00355	ENST00000456627	GENCODE	intergenic	-1.033	0.00488455	BC128161	uc001vij.1	UCSC_knowngene	intergenic	-1.181	0.0279829	0.466667	0.0456439
219	LINC00357	ENST00000420140	GENCODE	intergenic	-2.495	0.000494107	TPTE2P1	uc001upx.4	UCSC_knowngene	intergenic	-1.62	0.000557794	0.519298	0.0243438
220	LINC00357	ENST00000420140	GENCODE	intergenic	-2.495	0.000494107	RP11-165I9.4	ENST00000413501	GENCODE	intergenic	-2.125	0.000866066	0.485965	0.0365955
221	LINC00460	NR_034119	RefSeq	intergenic	-2.981	4.56e-06	LINC00443	NR_047026	RefSeq	intergenic	-1.976	5.81e-05	0.545614	0.0172008
222	LINC00486	NR_027098	RefSeq	intergenic	-2.534	3.69e-07	LOC100271832	NR_027097	RefSeq	intergenic	-1.851	0.000568631	0.538596	0.0189143
223	LINC00494	NR_026958	RefSeq	intergenic	-1.549	0.000178984	XLOC_013771	TCONS_00028418	LincRNAs identified by Cabili et al	intergenic	-1.172	0.000278915	0.617544	0.00580234
224	LINC00570	ENST00000432665	GENCODE	intergenic	-2.026	6.09e-06	LINC00570	ENST00000453100	GENCODE	intergenic	-2.033	2.66e-06	0.640351	0.00390643
225	LINC00594	ENST00000561261	GENCODE	intergenic	-1.856	3.59e-11	RP11-521C20.2	ENST00000560376	GENCODE	intergenic	-1.83	1.76e-05	0.55614	0.0148671
226	LINC00595	ENST00000476909	GENCODE	intergenic	-1.541	7.52e-05	AK126491	uc001jzw.1	UCSC_knowngene	intergenic	-2.605	0.000126538	0.778947	0.000126481
227	LINC00595	ENST00000476909	GENCODE	intergenic	-1.541	7.52e-05	RP11-90J7.3	ENST00000432742	GENCODE	intergenic	-2.227	1.14e-08	0.503509	0.0296556
228	LINC00599	NR_024281	RefSeq	intergenic	-2.184	0.00242237	AK091593	uc022ars.1	UCSC_knowngene	intergenic	-2.666	0.000189006	0.94386	5.32896e-06
229	LINC00599	NR_024281	RefSeq	intergenic	-2.184	0.00242237	LINC00599	ENST00000518557	GENCODE	intergenic	-2.747	0.0112243	0.815789	1.92403e-05
230	LINC00642	NR_033986	RefSeq	intergenic	-1.012	0.040889	AL096869.5	ENST00000419459	GENCODE	intergenic	-1.035	0.0312366	0.868421	0
231	LOC100130700	NR_034019	RefSeq	intergenic	-1.31	3.82e-06	XLOC_011927	TCONS_00024636	LincRNAs identified by Cabili et al	intergenic	-1.077	0.0247392	0.498246	0.0316174
232	LOC100130700	NR_034019	RefSeq	intergenic	-1.31	3.82e-06	RP11-352B15.1	ENST00000565625	GENCODE	intergenic	-1.428	0.000110656	0.477402	0.0387318
233	LOC100131060	NR_034015	RefSeq	intergenic	-1.716	0.00320415	RP11-63G10.2	ENST00000424592	GENCODE	intergenic	-1.823	1.1e-06	0.642105	0.00378473
234	LOC100132215	NR_027069	RefSeq	natural antisense	-1.127	0.0001566	AC009501.4	ENST00000437346	GENCODE	natural antisense	-1.303	4.15e-05	0.708772	0.000966054
235	LOC100132215	NR_033389	RefSeq	natural antisense	-1.59	5.7e-06	AC009501.4	ENST00000437346	GENCODE	natural antisense	-1.303	4.15e-05	0.738596	0.000455042
236	LOC100132215	NR_033389	RefSeq	natural antisense	-1.59	5.7e-06	LOC100132215	NR_027069	RefSeq	natural antisense	-1.127	0.0001566	0.792982	7.1125e-05
237	LOC100216545	NR_024586	RefSeq	bidirectional	-1.072	0.000590137	RP4-778K6.3	ENST00000476569	GENCODE	intronic antisense	-1.332	0.000270717	0.810526	2.79303e-05
238	LOC100270746	NR_026776	RefSeq	intergenic	-1.415	0.0169748	CTA-14H9.5	ENST00000567732	GENCODE	intergenic	-1.177	0.00013771	0.466667	0.0456439
239	LOC100287225	NR_040075	RefSeq	intergenic	-2.46	7.53e-05	XLOC_012676	TCONS_00026329	LincRNAs identified by Cabili et al	intergenic	-2.906	5.3e-07	0.54386	0.0176169
240	LOC100288181	NR_038925	RefSeq	natural antisense	-1.932	0.00330387	AC145123.2	ENST00000522374	GENCODE	intergenic	-1.388	0.0493563	0.521053	0.023804
241	LOC100302640	uc003dwf.4	UCSC_knowngene	intergenic	-2.123	9.43e-05	RP11-446H18.3	ENST00000463143	GENCODE	intergenic	-1.782	0.00221908	0.635088	0.00429089
242	LOC100302640	NR_028303	RefSeq	intergenic	-1.264	0.000440705	RP11-446H18.3	ENST00000495228	GENCODE	intergenic	-1.137	0.00202278	0.501754	0.0302985
243	LOC100302640	uc003dwf.4	UCSC_knowngene	intergenic	-2.123	9.43e-05	XLOC_003199	TCONS_00006574	LincRNAs identified by Cabili et al	intergenic	-1.12	0.00168267	0.642105	0.00378473
244	LOC100302640	uc003dwf.4	UCSC_knowngene	intergenic	-2.123	9.43e-05	XLOC_003200	TCONS_00006577	LincRNAs identified by Cabili et al	intergenic	-1.307	0.00436098	0.475439	0.0413366
245	LOC100505576	NR_038847	RefSeq	intergenic	-1.27	0.0120433		AA584156	LincRNAs identified by Khalil et al	intergenic	-1.826	2.48e-05	0.462484	0.0461773
246	LOC100506229	NR_039976	RefSeq	intergenic	-1.563	4.9e-06	LOC100506229	NR_039977	RefSeq	intergenic	-1.451	1.6e-07	0.819298	1.4331e-05
247	LOC100506229	NR_039975	RefSeq	intergenic	-1.213	0.000985254	RP11-386B13.4	ENST00000505053	GENCODE	intergenic	-1.494	0.00312443	0.670175	0.00222081
248	LOC100506229	NR_039975	RefSeq	intergenic	-1.213	0.000985254	RP11-701P16.5	ENST00000510284	GENCODE	intergenic	-1.251	5.6e-07	0.670175	0.00222081
249	LOC100506229	NR_039976	RefSeq	intergenic	-1.563	4.9e-06	LOC100506229	NR_039975	RefSeq	intergenic	-1.213	0.000985254	0.47193	0.0430195
250	LOC100506229	NR_039976	RefSeq	intergenic	-1.563	4.9e-06	RP11-701P16.5	ENST00000510284	GENCODE	intergenic	-1.251	5.6e-07	0.487719	0.0358489
251	LOC100506229	NR_039975	RefSeq	intergenic	-1.213	0.000985254	LOC100506229	NR_039977	RefSeq	intergenic	-1.451	1.6e-07	0.6	0.0077233
252	LOC100507377	NR_038300	RefSeq	intergenic	-1.62	0.00024661	LOC100507377	uc001sxc.3	UCSC_knowngene	intergenic	-2.917	6.46e-07	0.614035	0.00615134
253	LOC100507387	NR_038402	RefSeq	intergenic	-3.511	1.01e-10	RP11-826N14.4	ENST00000510029	GENCODE	intergenic	-3.888	2.75e-12	0.719298	0.000750442
254	LOC148145	NR_027318	RefSeq	intergenic	-1.433	0.000403019	LOC100505835	NR_040036	RefSeq	intergenic	-3.763	0.000103576	0.573684	0.0115508
255	LOC154092	uc003qeu.2	UCSC_knowngene	intergenic	-1.292	0.00878134	LOC154092	NR_038217	RefSeq	intergenic	-2.317	2.1e-05	0.575439	0.0112553
256	LOC254312	NR_024411	RefSeq	intergenic	-1.466	3.64e-07	AF007147	uc001ikr.1	UCSC_knowngene	intron sense-overlapping	-1.172	0.000417533	0.491228	0.0343915
257	LOC254312	NR_024411	RefSeq	intergenic	-1.466	3.64e-07	XLOC_008729	TCONS_00018432	LincRNAs identified by Cabili et al	intergenic	-1.579	1.39e-05	0.615789	0.00597476
258	LOC283050	NR_024431	RefSeq	intergenic	-1.18	8.02e-05	RP11-90J7.3	ENST00000546103	GENCODE	intergenic	-1.072	0.000418395	0.491228	0.0343915
259	LOC283335	NR_033854	RefSeq	natural antisense	-1.703	3.39e-06	RP11-1136G11.7	ENST00000548129	GENCODE	exon sense-overlapping	-1.994	4.56e-07	0.517544	0.0248934
260	LOC285740	uc003qjo.1	UCSC_knowngene	intronic antisense	-1.983	6.69e-08	HYMAI	NR_002768	RefSeq	exon sense-overlapping	-2.757	7.93e-07	0.507018	0.0284023
261	LOC286367	NR_024011	RefSeq	intergenic	-1.345	0.00580415	AK311445	uc010mtj.1	UCSC_knowngene	intronic antisense	-1.001	0.000737107	0.642105	0.00378473
262	LOC348120	NR_040094	RefSeq	intergenic	-1.091	0.00143075	HERC2P3	ENST00000456027	GENCODE	intergenic	-1.355	7.87e-08	0.647368	0.00343807
263	LOC388152	uc002bkb.3	UCSC_knowngene	intergenic	-1.131	1.43e-07	LOC388152	uc010bmv.2	UCSC_knowngene	intergenic	-1.096	0.000837161	0.757895	0.000259311
264	LOC439949	NR_036503	RefSeq	bidirectional	-1.373	0.00307213	LOC439949	NR_036502	RefSeq	bidirectional	-2.213	0.00942453	0.903509	0
265	LOC440896	uc010mnt.1	UCSC_knowngene	intergenic	-1.697	2.1e-05	LOC440896	uc004afh.2	UCSC_knowngene	intergenic	-2.922	0.000122602	0.491228	0.0343915
266	LOC440905	uc002tpz.2	UCSC_knowngene	intergenic	-1.506	0.00915185	LOC100216479	NR_046260	RefSeq	intergenic	-1.262	0.0293411	0.968846	9.73315e-12
267	LOC574538	NR_033859	RefSeq	natural antisense	-1.807	4.99e-08	RP11-283I3.2	ENST00000539568	GENCODE	natural antisense	-3.384	1.63e-06	0.592982	0.00862403
268	LOC729737	NR_039983	RefSeq	intergenic	-1.125	6.58e-06	LOC729737	uc001aam.4	UCSC_knowngene	intergenic	-1.095	8.94e-06	0.940351	4.83569e-06
269	LOC79015	NR_034104	RefSeq	intergenic	-1.442	7.04e-05	RP4-781B1.2	ENST00000439786	GENCODE	exon sense-overlapping	-2.227	1.21e-09	0.591228	0.00886209
270	LUST	NR_045388	RefSeq	natural antisense	-2.551	5.05e-06	CTD-2330K9.2	ENST00000435478	GENCODE	natural antisense	-1.26	0.0141495	0.603509	0.00730263
271	MEIS1-AS1	ENST00000454595	GENCODE	intronic antisense	-1.718	2.71e-07	AC007403.1	ENST00000444266	GENCODE	intergenic	-1.352	0.000434769	0.552632	0.0156147
272	MEIS1-AS1	ENST00000454595	GENCODE	intronic antisense	-1.718	2.71e-07	AC007392.3	ENST00000433396	GENCODE	intergenic	-2.357	2.18e-05	0.507018	0.0284023
273	MEIS1-AS1	ENST00000454595	GENCODE	intronic antisense	-1.718	2.71e-07	AC007392.4	ENST00000433432	GENCODE	intergenic	-1.365	4.03e-07	0.468421	0.0447556
274	MIR22HG	ENST00000573075	GENCODE	bidirectional	-1.131	0.000413501	AC144836.1	ENST00000575911	GENCODE	intergenic	-1.571	7.2e-05	0.514035	0.0260222
275	MIR4500HG	NR_033829	RefSeq	intergenic	-1.231	0.000994691	MIR4500HG	ENST00000453832	GENCODE	intergenic	-2.039	3.76e-09	0.533333	0.0202874
276	MIR7-3HG	ENST00000540211	GENCODE	intergenic	-2.426	0.00235444	XLOC_012922	TCONS_00026870	LincRNAs identified by Cabili et al	intergenic	-2.225	1.72e-05	0.563158	0.0134589
277	MYADML	ENST00000490394	GENCODE	intergenic	-1.4	0.000249093	MYADML	ENST00000491596	pseudogene		-1.597	0.00613467	0.840351	0
278	MYCNOS	ENST00000439180	GENCODE	intronic antisense	-1.492	7.05e-05	XLOC_001363	TCONS_00003586	LincRNAs identified by Cabili et al	intergenic	-1.285	0.000236915	0.894252	2.44254e-07
279	NPSR1-AS1	ENST00000431669	GENCODE	intronic antisense	-1.566	2.67e-07	AAA1	uc003tek.4	UCSC_knowngene	intronic antisense	-1.062	0.0102399	0.698246	0.00122872
280	NR_027081	uc010vei.1	UCSC_knowngene	natural antisense	-1.566	0.00115262	AC002310.12	ENST00000569752	GENCODE	intronic antisense	-1.003	5.46e-06	0.50373	0.0278862
281	OR7E5P	ENST00000548970	pseudogene		-1.284	0.000598002	LINC00592	NR_027358	RefSeq	bidirectional	-3.302	1.18e-05	0.607018	0.00690084
282	OR7E5P	ENST00000548970	pseudogene		-1.284	0.000598002	RP3-416H24.4	ENST00000547174	GENCODE	intronic antisense	-1.061	0.00436368	0.594737	0.00839121
283	PDHB	NR_033384	RefSeq	exon sense-overlapping	-2.201	7.11e-11	XLOC_002674	TCONS_00006033	LincRNAs identified by Cabili et al	intergenic	-1.102	0.0300911	0.552632	0.0156147
284	PI4KAP1	uc010gsk.2	UCSC_knowngene	intergenic	-1.788	1.08e-05	XLOC_014158	TCONS_00029515	LincRNAs identified by Cabili et al	intergenic	-1.122	0.00332704	0.770175	0.000173456
285	PWRN1	ENST00000569908	GENCODE	intergenic	-2.194	0.000158915	PWRN1	uc001ywm.3	UCSC_knowngene	intergenic	-1.819	0.000616168	0.491228	0.0343915
286	PWRN1	ENST00000565512	GENCODE	intergenic	-2.244	0.0016207	XLOC_011177	TCONS_00023307	LincRNAs identified by Cabili et al	intergenic	-1.238	0.00586471	0.598246	0.00794093
287	PWRN1	ENST00000569908	GENCODE	intergenic	-2.194	0.000158915	XLOC_011172	TCONS_00023303	LincRNAs identified by Cabili et al	intergenic	-3.087	7.74e-07	0.508772	0.0277917
288	PWRN1	ENST00000568019	GENCODE	intergenic	-2.269	0.000655654	XLOC_011177	TCONS_00023867	LincRNAs identified by Cabili et al	intergenic	-3.106	2.05e-06	0.659649	0.00272906
289	PWRN1	ENST00000568019	GENCODE	intergenic	-2.269	0.000655654	XLOC_011173	TCONS_00023858	LincRNAs identified by Cabili et al	intergenic	-1.55	1.54e-05	0.521053	0.023804
290	PWRN1	ENST00000565512	GENCODE	intergenic	-2.244	0.0016207	XLOC_011177	TCONS_00023867	LincRNAs identified by Cabili et al	intergenic	-3.106	2.05e-06	0.636842	0.00415945
291	PWRN1	ENST00000565893	GENCODE	intergenic	-1.841	0.000336977	XLOC_011177	TCONS_00023307	LincRNAs identified by Cabili et al	intergenic	-1.238	0.00586471	0.485965	0.0365955
292	PWRN1	ENST00000565893	GENCODE	intergenic	-1.841	0.000336977	XLOC_011172	TCONS_00023303	LincRNAs identified by Cabili et al	intergenic	-3.087	7.74e-07	0.668421	0.00229968
293	PWRN1	ENST00000565893	GENCODE	intergenic	-1.841	0.000336977	XLOC_011178	TCONS_00023869	LincRNAs identified by Cabili et al	intergenic	-2.956	2.82e-06	0.692982	0.00138008
294	PWRN1	ENST00000562501	GENCODE	intergenic	-1.091	0.00659957	PWRN1	ENST00000568019	GENCODE	intergenic	-2.269	0.000655654	0.478947	0.0397056
295	RCAN3AS	NR_045408	RefSeq	natural antisense	-1.826	1.28e-05	RP4-594I10.3	ENST00000577528	GENCODE	bidirectional	-1.572	0.000489588	0.573684	0.0115508
296	RCAN3AS	NR_045408	RefSeq	natural antisense	-1.826	1.28e-05		AK098701	LincRNAs identified by Khalil et al	intergenic	-1.099	3.75e-06	0.549123	0.0163922
297	RP1-104O17.3	ENST00000432438	GENCODE	intergenic	-1.391	4.51e-05	RP3-418C23.2	ENST00000574739	GENCODE	intergenic	-1.753	3.93e-06	0.477193	0.0405147
298	RP11-100M12.3	ENST00000557170	GENCODE	intergenic	-1.65	3.89e-06	AC144833.1	ENST00000567953	GENCODE	intron sense-overlapping	-2.826	2.06e-10	0.601754	0.00751056
299	RP11-107D24.2	ENST00000570105	GENCODE	intergenic	-1.432	7.92e-05	XLOC_011172	TCONS_00023857	LincRNAs identified by Cabili et al	intergenic	-3.48	8.07e-07	0.478947	0.0397056
300	RP11-1113L8.1	ENST00000574267	GENCODE	natural antisense	-1.892	0.000493586	RP11-311F12.1	ENST00000577087	GENCODE	intergenic	-1.286	0.00209641	0.826316	6.37252e-06
301	RP11-1113L8.1	ENST00000574267	GENCODE	natural antisense	-1.892	0.000493586	AC025627.7	ENST00000420951	GENCODE	intergenic	-1.143	0.000258022	0.522807	0.0232737
302	RP11-114H23.2	ENST00000548702	GENCODE	intergenic	-1.338	1.22e-06	RP11-114H23.1	ENST00000552290	GENCODE	intergenic	-2.003	9.56e-07	0.6	0.0077233
303	RP11-115J16.2	ENST00000521842	GENCODE	intergenic	-1.181	8.18e-05	XLOC_006701	TCONS_00014596	LincRNAs identified by Cabili et al	intergenic	-1.48	3.38e-05	0.708772	0.000966054
304	RP11-117D22.1	ENST00000429099	GENCODE	intergenic	-2.234	1.43e-05	AK097571	uc001cvn.1	UCSC_knowngene	bidirectional	-1.254	0.000842148	0.552632	0.0156147
305	RP11-142G1.1	ENST00000568286	GENCODE	intergenic	-1.126	0.0115099	RP11-142G1.2	ENST00000569713	GENCODE	intergenic	-2.758	3.81e-07	0.601754	0.00751056
306	RP11-145M4.1	ENST00000422198	GENCODE	intergenic	-1.076	0.000141066	RP4-794H19.2	ENST00000419531	GENCODE	intergenic	-2.264	8.28e-05	0.508772	0.0277917
307	RP11-156K13.1	ENST00000522768	GENCODE	bidirectional	-1.924	0.000948172	RP11-156K13.2	ENST00000519368	GENCODE	natural antisense	-1.063	0.0102834	0.680702	0.00179245
308	RP11-156K13.1	ENST00000522768	GENCODE	bidirectional	-1.924	0.000948172		AI915841	LincRNAs identified by Khalil et al	intergenic	-1.193	0.0177627	0.535088	0.0198211
309	RP11-161D15.1	ENST00000509968	GENCODE	intergenic	-1.379	0.00189885	RP11-489G11.3	ENST00000563631	GENCODE	intergenic	-1.225	0.000619429	0.508772	0.0277917
310	RP11-166P13.4	ENST00000576014	GENCODE	intronic antisense	-1.225	0.00347896	RNF126P1	ENST00000569893	pseudogene		-1.808	1.25e-05	0.650877	0.00322172
311	RP11-168E17.1	ENST00000515691	GENCODE	intergenic	-1.759	0.00427104		DT216591	LincRNAs identified by Khalil et al	intergenic	-1.272	0.000163134	0.478947	0.0397056
312	RP11-168O22.1	ENST00000457975	GENCODE	intron sense-overlapping	-2.315	1.95e-05	RP11-264A11.1	ENST00000414295	GENCODE	intron sense-overlapping	-1.48	1.58e-05	0.531579	0.0207625
313	RP11-16N2.1	ENST00000398777	GENCODE	intergenic	-1.182	0.000427136	RP11-16N2.1	ENST00000506379	GENCODE	intergenic	-1.834	3.61e-06	0.64386	0.00366614
314	RP11-173P15.3	ENST00000541383	GENCODE	natural antisense	-1.172	0.00489447	RP11-173P15.3	ENST00000535720	GENCODE	natural antisense	-1.269	0.00916482	0.577193	0.010966
315	RP11-17M24.1	ENST00000584758	GENCODE	intron sense-overlapping	-1.618	2.33e-10	CTC-304I17.5	ENST00000583224	GENCODE	intergenic	-1.398	2.51e-07	0.64386	0.00366614
316	RP11-17M24.1	ENST00000584758	GENCODE	intron sense-overlapping	-1.618	2.33e-10	AK057317	uc002hhw.1	UCSC_knowngene	intronic antisense	-1.954	3.07e-05	0.582456	0.0101341
317	RP11-17M24.1	ENST00000584758	GENCODE	intron sense-overlapping	-1.618	2.33e-10	CTC-304I17.3	ENST00000581727	GENCODE	intron sense-overlapping	-1.949	2.36e-06	0.670175	0.00222081
318	RP11-181G12.2	ENST00000444529	GENCODE	intronic antisense	-1.621	7.89e-05	RP11-547D24.3	ENST00000445600	GENCODE	bidirectional	-1.126	2.92e-05	0.540351	0.0184736
319	RP11-181G12.2	ENST00000444529	GENCODE	intronic antisense	-1.621	7.89e-05	RP11-181G12.2	ENST00000536678	GENCODE	intronic antisense	-1.488	0.000257272	0.505263	0.0290236
320	RP11-18F14.1	ENST00000561634	GENCODE	intergenic	-1.696	3.32e-05	RP11-18F14.2	ENST00000570137	GENCODE	intergenic	-1.624	1.9e-07	0.566667	0.0127964
321	RP11-198M11.2	ENST00000558792	GENCODE	intergenic	-1.146	0.000316846	RP11-142J21.2	ENST00000558258	GENCODE	intron sense-overlapping	-1.06	0.00826966	0.482456	0.0381257
322	RP11-202D1.3	ENST00000581198	GENCODE	intergenic	-1.037	7.32e-05	RP11-671P2.1	ENST00000582064	GENCODE	intronic antisense	-1.101	0.00657137	0.505485	0.0272583
323	RP11-214F16.3	ENST00000435885	GENCODE	intergenic	-1.263	6.56e-07	CLYBL-AS1	ENST00000416009	GENCODE	intronic antisense	-2.103	3.97e-06	0.629825	0.00470573
324	RP11-214F16.3	ENST00000435885	GENCODE	intergenic	-1.263	6.56e-07	RP11-122A8.4	ENST00000562781	GENCODE	intergenic	-1.564	6.15e-05	0.542105	0.0180412
325	RP11-219E7.3	ENST00000556197	GENCODE	intergenic	-1.039	0.00387175	RP11-998D10.7	ENST00000554733	GENCODE	natural antisense	-1.642	6.24e-05	0.775439	0.000143992
326	RP11-21L1.1	ENST00000568699	GENCODE	intergenic	-1.381	1.64e-07	RP11-467L24.1	ENST00000564046	GENCODE	intergenic	-1.406	6.62e-06	0.717544	0.000783412
327	RP11-21L1.1	ENST00000568699	GENCODE	intergenic	-1.381	1.64e-07	XLOC_011751	TCONS_00024434	LincRNAs identified by Cabili et al	intergenic	-1.205	0.00245596	0.619298	0.00563401
328	RP11-226P1.2	ENST00000556144	GENCODE	intergenic	-1.924	0.00617833	XLOC_011089	TCONS_00022817	LincRNAs identified by Cabili et al	intergenic	-1.005	0.0350809	0.812281	2.48466e-05
329	RP11-227F19.1	ENST00000508038	GENCODE	natural antisense	-1.726	4.21e-05	XLOC_003523	TCONS_00008058	LincRNAs identified by Cabili et al	intergenic	-1.511	1.8e-05	0.507018	0.0284023
330	RP11-232M24.1	ENST00000470860	GENCODE	intergenic	-1.204	0.000339535	ZIC4	NR_040762	RefSeq	exon sense-overlapping	-1.864	5.14e-07	0.475439	0.0413366
331	RP11-236J17.5	ENST00000530466	GENCODE	intron sense-overlapping	-1.175	0.00112621	RP11-236J17.6	ENST00000528151	GENCODE	natural antisense	-1.273	0.0135807	0.884211	0
332	RP11-245J24.1	ENST00000436430	GENCODE	intergenic	-2.96	3.75e-08	RP11-245J24.1	ENST00000413810	GENCODE	intergenic	-3.915	1.36e-06	0.652632	0.0031178
333	RP11-245J24.1	ENST00000436975	GENCODE	intergenic	-3.369	1.01e-07	RP11-245J24.1	ENST00000413810	GENCODE	intergenic	-3.915	1.36e-06	0.82807	4.73137e-06
334	RP11-245J24.1	ENST00000436430	GENCODE	intergenic	-2.96	3.75e-08		BX101441	LincRNAs identified by Khalil et al	intergenic	-2.049	6.96e-08	0.468421	0.0447556
335	RP11-245J24.1	ENST00000436975	GENCODE	intergenic	-3.369	1.01e-07	RP11-245J24.1	ENST00000436430	GENCODE	intergenic	-2.96	3.75e-08	0.715789	0.000817526
336	RP11-24M17.5	ENST00000395215	GENCODE	intergenic	-1.1	0.000638161	DNM1P35	uc021sqp.1	UCSC_knowngene	natural antisense	-1.418	1.69e-05	0.554386	0.0152372
337	RP11-252A24.2	ENST00000568371	GENCODE	intergenic	-1.181	0.000128383		AA054416	LincRNAs identified by Khalil et al	intergenic	-1.386	0.00391622	0.650877	0.00322172
338	RP11-252A24.2	ENST00000568371	GENCODE	intergenic	-1.181	0.000128383	AC009120.10	ENST00000561669	GENCODE	intergenic	-1.501	5.44e-05	0.524561	0.022753
339	RP11-255A11.21	ENST00000433357	GENCODE	intergenic	-2.018	2.48e-05	RP11-384P7.6	ENST00000444956	GENCODE	intergenic	-1.742	0.00779886	0.515789	0.0254528
340	RP11-255M2.1	ENST00000554649	GENCODE	intergenic	-1.12	0.000246206	XLOC_011592	TCONS_00023799	LincRNAs identified by Cabili et al	intergenic	-1.483	0.000155143	0.480702	0.0389093
341	RP11-255M2.1	ENST00000554649	GENCODE	intergenic	-1.12	0.000246206	XLOC_011590	TCONS_00023797	LincRNAs identified by Cabili et al	intergenic	-1.492	1.54e-05	0.605263	0.00709942
342	RP11-256L6.3	ENST00000551849	GENCODE	intronic antisense	-1.204	0.00156683		W87727	LincRNAs identified by Khalil et al	intergenic	-1.037	0.0109116	0.470175	0.0438809
343	RP11-261N11.8	ENST00000428531	GENCODE	intergenic	-2.791	0.000133494	RP11-261N11.8	ENST00000370257	GENCODE	intronic antisense	-2.838	0.000194537	0.884211	0
344	RP11-261N11.8	ENST00000428531	GENCODE	intergenic	-2.791	0.000133494	KCNQ2	uc002yex.3	UCSC_knowngene	intergenic	-3.75	7.21e-06	0.640351	0.00390643
345	RP11-265N7.1	ENST00000560743	GENCODE	intergenic	-1.06	0.00412169	XLOC_011215	TCONS_00023917	LincRNAs identified by Cabili et al	intergenic	-3.001	1.68e-05	0.47193	0.0430195
346	RP11-266K4.9	ENST00000536034	GENCODE	intergenic	-1.101	0.010755	RP11-113C12.3	ENST00000537764	GENCODE	intergenic	-1.52	0.00241457	0.501754	0.0302985
347	RP11-267A15.1	ENST00000504512	GENCODE	intergenic	-1.927	0.00449142	RP11-267A15.1	ENST00000507361	GENCODE	intergenic	-2.914	0.000394305	0.631579	0.00456396
348	RP11-273B20.1	ENST00000544657	GENCODE	natural antisense	-1.579	0.000463149	RP11-273B20.3	ENST00000545794	GENCODE	natural antisense	-1.509	5.42e-08	0.498246	0.0316174
349	RP11-273G15.2	ENST00000518831	GENCODE	natural antisense	-1.287	0.00106614	LOC100133669	NR_026913	RefSeq	natural antisense	-3.315	1.19e-05	0.62807	0.00485109
350	RP11-283C24.1	ENST00000578585	GENCODE	intergenic	-1.866	2.44e-05	XLOC_012138	TCONS_00025860	LincRNAs identified by Cabili et al	intergenic	-1.815	0.000288779	0.859649	0
351	RP11-285E9.6	ENST00000577209	GENCODE	intergenic	-1.928	1.42e-05	LINC00338	NR_027058	RefSeq	exon sense-overlapping	-1.129	0.0233554	0.484211	0.0373544
352	RP11-285M22.1	ENST00000577879	GENCODE	intergenic	-1.626	5.04e-08	MTND1P15	ENST00000579693	GENCODE	intergenic	-2.522	4.74e-08	0.745614	0.000373971
353	RP11-28B23.1	ENST00000573133	pseudogene		-2.269	1.31e-05	CTB-187M2.2	ENST00000579897	GENCODE	natural antisense	-2.342	2.41e-06	0.507018	0.0284023
354	RP11-298D21.1	ENST00000567860	GENCODE	intronic antisense	-1.093	0.00216637	RP11-298D21.1	ENST00000569165	GENCODE	intronic antisense	-1.458	2.86e-05	0.519298	0.0243438
355	RP11-300J18.3	ENST00000553929	GENCODE	intergenic	-1.448	0.000154051	RP11-1152H15.1	ENST00000556168	GENCODE	intergenic	-2.346	4.43e-05	0.591228	0.00886209
356	RP11-305E6.1	ENST00000411802	GENCODE	intergenic	-1.223	8.17e-05	RP11-253D19.1	ENST00000440932	GENCODE	intergenic	-1.825	0.000670378	0.622807	0.00530932
357	RP11-311D14.2	ENST00000510406	GENCODE	natural antisense	-1.102	0.0002793	RP11-311D14.2	ENST00000508961	GENCODE	intronic antisense	-1.033	0.000803656	0.950877	6.20229e-06
358	RP11-314D7.1	ENST00000551135	GENCODE	intergenic	-1.668	9.02e-06	RP11-314D7.1	ENST00000552840	GENCODE	intergenic	-1.336	0.00235153	0.508772	0.0277917
359	RP11-321E2.3	ENST00000507730	GENCODE	intergenic	-3.475	5.48e-12	RP11-321E2.3	ENST00000508677	GENCODE	intergenic	-5.785	1.03e-11	0.542105	0.0180412
360	RP11-338E21.1	ENST00000546135	GENCODE	intergenic	-1.562	6.86e-07	RP11-766N7.3	ENST00000540024	GENCODE	intergenic	-3.051	6.98e-11	0.512281	0.0266018
361	RP11-346L1.2	ENST00000519978	GENCODE	intergenic	-1.531	3.85e-05	RP11-90P5.5	ENST00000476186	GENCODE	intron sense-overlapping	-2.217	4.46e-05	0.519298	0.0243438
362	RP11-348M17.2	ENST00000521984	GENCODE	natural antisense	-1.816	2.14e-06	XLOC_005067	TCONS_00010540	LincRNAs identified by Cabili et al	intergenic	-2.199	0.000121327	0.578947	0.0106827
363	RP11-352B15.1	ENST00000565625	GENCODE	intergenic	-1.428	0.000110656	XLOC_011927	TCONS_00024636	LincRNAs identified by Cabili et al	intergenic	-1.077	0.0247392	0.917947	3.07092e-08
364	RP11-352D13.6	ENST00000565312	GENCODE	intergenic	-1.679	2.2e-07	XLOC_011518	TCONS_00023722	LincRNAs identified by Cabili et al	intergenic	-1.528	1.41e-05	0.607018	0.00690084
365	RP11-356K23.1	ENST00000555407	GENCODE	intronic antisense	-1.329	0.00788795	FOXN3-AS2	NR_024620	RefSeq	intronic antisense	-1.069	0.0169862	0.594737	0.00839121
366	RP11-384C4.7	ENST00000442146	GENCODE	intronic antisense	-1.166	0.00269727	RP11-552D8.1	ENST00000429499	GENCODE	bidirectional	-1.052	0.0155357	0.685965	0.00160499
367	RP11-384P7.6	ENST00000422764	GENCODE	intergenic	-1.566	0.0222245	RP11-384P7.6	ENST00000444956	GENCODE	intergenic	-1.742	0.00779886	0.942105	5.08699e-06
368	RP11-388C12.5	ENST00000570919	GENCODE	intergenic	-1.092	0.00152898	AC139099.6	ENST00000572850	GENCODE	intergenic	-1.303	1.29e-06	0.664912	0.00246427
369	RP11-388M20.9	ENST00000576745	GENCODE	intergenic	-2.318	2.25e-05	RP11-452L6.7	ENST00000569782	GENCODE	natural antisense	-1.205	0.00983901	0.673684	0.00206967
370	RP11-401P9.5	ENST00000570167	GENCODE	natural antisense	-1.233	0.00226331	RP11-327F22.5	ENST00000565327	GENCODE	intergenic	-1.499	4.42e-07	0.508772	0.0277917
371	RP11-402G3.5	ENST00000423632	GENCODE	intergenic	-1.383	0.000154286	XLOC_007528	TCONS_00016134	LincRNAs identified by Cabili et al	intergenic	-1.072	0.00163339	0.719298	0.000750442
372	RP11-402G3.5	ENST00000415101	GENCODE	intergenic	-1.701	5.8e-05	RP11-402G3.5	ENST00000423632	GENCODE	intergenic	-1.383	0.000154286	0.784211	0.00010313
373	RP11-402G3.5	ENST00000415101	GENCODE	intergenic	-1.701	5.8e-05	XLOC_007528	TCONS_00016134	LincRNAs identified by Cabili et al	intergenic	-1.072	0.00163339	0.62807	0.00485109
374	RP11-402P6.11	ENST00000439926	GENCODE	intergenic	-1.93	8.54e-06	XLOC_008183	TCONS_00017336	LincRNAs identified by Cabili et al	intergenic	-2.632	0.000132997	0.882456	0
375	RP11-402P6.7	ENST00000457716	GENCODE	intergenic	-2.634	0.0003902	RP11-402P6.11	ENST00000439926	GENCODE	intergenic	-1.93	8.54e-06	0.919298	1.15358e-06
376	RP11-402P6.7	ENST00000457716	GENCODE	intergenic	-2.634	0.0003902	XLOC_008183	TCONS_00017336	LincRNAs identified by Cabili et al	intergenic	-2.632	0.000132997	0.973684	8.00775e-06
377	RP11-402P6.9	ENST00000422194	GENCODE	intergenic	-2.512	8.14e-06	XLOC_008183	TCONS_00017336	LincRNAs identified by Cabili et al	intergenic	-2.632	0.000132997	0.826316	6.37252e-06
378	RP11-402P6.9	ENST00000422194	GENCODE	intergenic	-2.512	8.14e-06	RP11-402P6.11	ENST00000439926	GENCODE	intergenic	-1.93	8.54e-06	0.780702	0.000118322
379	RP11-402P6.9	ENST00000422194	GENCODE	intergenic	-2.512	8.14e-06	RP11-402P6.7	ENST00000457716	GENCODE	intergenic	-2.634	0.0003902	0.768421	0.000184191
380	RP11-403I13.4	ENST00000442049	GENCODE	intergenic	-1.162	0.00704586	AK310441	uc009wkv.1	UCSC_knowngene	intergenic	-1.36	3.3e-07	0.585965	0.00960858
381	RP11-403I13.4	ENST00000442049	GENCODE	intergenic	-1.162	0.00704586	RP11-353N4.1	ENST00000428508	GENCODE	intergenic	-1.889	0.000152543	0.492982	0.0336806
382	RP11-423H2.3	ENST00000503263	GENCODE	intergenic	-1.249	0.0148506	RP11-423H2.3	ENST00000507072	GENCODE	intergenic	-1.26	0.000174695	0.747368	0.000355578
383	RP11-423H2.3	ENST00000366189	GENCODE	intergenic	-1.455	4.98e-05	XLOC_005099	TCONS_00011098	LincRNAs identified by Cabili et al	intergenic	-1.113	5.35e-05	0.564912	0.0131243
384	RP11-432J9.3	ENST00000415746	GENCODE	intergenic	-1.103	3.53e-05	LOC728978	NR_038453	RefSeq	intronic antisense	-1.077	9.04e-06	0.498246	0.0316174
385	RP11-436F9.1	ENST00000426205	GENCODE	intergenic	-1.434	0.00393622	RP11-436F9.1	ENST00000458615	GENCODE	intergenic	-1.959	0.00623096	0.698246	0.00122872
386	RP11-436H11.3	ENST00000502467	GENCODE	intronic antisense	-1.601	0.00337783	RP11-284A20.1	ENST00000509456	GENCODE	intergenic	-1.05	0.0015328	0.475439	0.0413366
387	RP11-445H22.4	ENST00000427598	GENCODE	intronic antisense	-1.119	2.29e-05	RP4-781B1.2	ENST00000439786	GENCODE	exon sense-overlapping	-2.227	1.21e-09	0.652632	0.0031178
388	RP11-446F17.3	ENST00000434329	GENCODE	intronic antisense	-3.12	1.02e-10	RP11-446F17.3	ENST00000571590	GENCODE	intronic antisense	-3.125	4.24e-10	0.615789	0.00597476
389	RP11-446F3.2	ENST00000441907	GENCODE	intergenic	-1.622	0.000510323	LOC282980	NR_040253	RefSeq	intergenic	-1.563	6.01e-05	0.721053	0.000718586
390	RP11-446H18.3	ENST00000473550	GENCODE	intergenic	-1.009	0.000950471	RP11-446H18.3	ENST00000463143	GENCODE	intergenic	-1.782	0.00221908	0.507018	0.0284023
391	RP11-44N21.1	ENST00000548104	GENCODE	intergenic	-1.669	0.00100392	RP11-44N21.1	ENST00000548361	GENCODE	intergenic	-1.545	0.00123437	0.82807	4.73137e-06
392	RP11-44N21.1	ENST00000548104	GENCODE	intergenic	-1.669	0.00100392	AL512355.4	ENST00000548964	GENCODE	natural antisense	-1.094	2.2e-06	0.461404	0.0483916
393	RP11-44N21.1	ENST00000548361	GENCODE	intergenic	-1.545	0.00123437	AL512355.4	ENST00000548964	GENCODE	natural antisense	-1.094	2.2e-06	0.677193	0.00192701
394	RP11-44N21.1	ENST00000548104	GENCODE	intergenic	-1.669	0.00100392	RP11-44N21.1	ENST00000546968	GENCODE	intergenic	-2.555	6.02e-07	0.629825	0.00470573
395	RP11-44N21.1	ENST00000548361	GENCODE	intergenic	-1.545	0.00123437	RP11-44N21.1	ENST00000546968	GENCODE	intergenic	-2.555	6.02e-07	0.852632	0
396	RP11-454P21.1	ENST00000514771	GENCODE	intergenic	-1.408	0.026691	BC028204	uc003jgb.3	UCSC_knowngene	intergenic	-1.576	0.0134897	0.82807	4.73137e-06
397	RP11-455F5.5	ENST00000568506	GENCODE	natural antisense	-1.793	8.46e-06	AC009133.21	ENST00000572964	GENCODE	intergenic	-1.372	9.44e-05	0.752632	0.000304546
398	RP11-455F5.5	ENST00000568506	GENCODE	natural antisense	-1.793	8.46e-06	RP11-455F5.5	ENST00000566144	GENCODE	natural antisense	-2.128	6.15e-06	0.485965	0.0365955
399	RP11-455F5.5	ENST00000568506	GENCODE	natural antisense	-1.793	8.46e-06	NR_027081	uc010vei.1	UCSC_knowngene	natural antisense	-1.566	0.00115262	0.814035	2.19525e-05
400	RP11-455F5.5	ENST00000568506	GENCODE	natural antisense	-1.793	8.46e-06	AC002310.12	ENST00000569752	GENCODE	intronic antisense	-1.003	5.46e-06	0.61606	0.00497603
401	RP11-456I15.2	ENST00000538624	GENCODE	intronic antisense	-1.504	0.000148562	RP11-800A3.7	ENST00000546324	GENCODE	natural antisense	-1.719	0.000128929	0.817544	1.67023e-05
402	RP11-460I19.2	ENST00000503095	GENCODE	intergenic	-1.187	0.000118564	XLOC_003411	TCONS_00007944	LincRNAs identified by Cabili et al	intergenic	-1.199	2.57e-06	0.522807	0.0232737
403	RP11-461O7.1	ENST00000567929	GENCODE	intergenic	-1.533	0.000316629	RP11-249C24.10	ENST00000569778	GENCODE	intergenic	-1.119	0.00230766	0.661404	0.00263834
404	RP11-464C19.2	ENST00000413339	GENCODE	intergenic	-1.25	5.62e-05	RP11-184A2.2	ENST00000415358	GENCODE	intergenic	-1.532	4.13e-07	0.636842	0.00415945
405	RP11-467I17.1	ENST00000569938	GENCODE	intergenic	-1.479	7.2e-05	XLOC_011798	TCONS_00024481	LincRNAs identified by Cabili et al	intergenic	-1.051	1.72e-06	0.619298	0.00563401
406	RP11-48O20.4	ENST00000443364	GENCODE	intergenic	-2.309	5.78e-11	RP11-536C5.7	ENST00000418602	GENCODE	natural antisense	-2.131	8.83e-06	0.529825	0.0212465
407	RP11-490M8.1	ENST00000565283	GENCODE	bidirectional	-1.434	3.18e-08	LOC100288911	NR_037631	RefSeq	bidirectional	-1.441	0.000194484	0.759649	0.00024543
408	RP11-491F9.1	ENST00000564875	GENCODE	intergenic	-1.048	0.00451054	RP11-491F9.6	ENST00000566607	GENCODE	intergenic	-1.763	5.16e-05	0.459649	0.0493356
409	RP11-496I9.1	ENST00000527113	GENCODE	natural antisense	-1.33	0.000271356	AX747537	uc001lsr.1	UCSC_knowngene	intron sense-overlapping	-1.119	0.000372685	0.726316	0.000629407
410	RP11-496I9.1	ENST00000527113	GENCODE	natural antisense	-1.33	0.000271356	XLOC_009017	TCONS_00019182	LincRNAs identified by Cabili et al	intergenic	-1.201	0.00173654	0.619298	0.00563401
411	RP11-496I9.1	ENST00000527113	GENCODE	natural antisense	-1.33	0.000271356	BC040735	uc001loz.3	UCSC_knowngene	intronic antisense	-1.046	0.000537775	0.592982	0.00862403
412	RP11-497D6.4	ENST00000458125	GENCODE	intergenic	-1.684	2.52e-06	STXBP5-AS1	NR_034115	RefSeq	natural antisense	-2.418	3.84e-08	0.647368	0.00343807
413	RP11-522B15.3	ENST00000558499	GENCODE	intergenic	-1.254	0.000102582	XLOC_011371	TCONS_00024016	LincRNAs identified by Cabili et al	intergenic	-1.322	0.000266235	0.785965	9.60713e-05
414	RP11-524G24.2	ENST00000434375	GENCODE	intronic antisense	-1.155	4.08e-06	RP11-244O19.1	ENST00000567068	GENCODE	intergenic	-1.7	0.000156418	0.493199	0.0318948
415	RP11-537P22.2	ENST00000554595	GENCODE	intron sense-overlapping	-1.318	2.04e-07	RP11-356O9.2	ENST00000556024	GENCODE	intergenic	-2.029	2e-05	0.633333	0.0044257
416	RP11-543C4.3	ENST00000555875	GENCODE	natural antisense	-1.079	0.0306412	XLOC_011119	TCONS_00023170	LincRNAs identified by Cabili et al	intergenic	-1.021	0.00313512	0.794737	6.56523e-05
417	RP11-546O6.4	ENST00000562653	GENCODE	intergenic	-1.835	8.91e-07	XLOC_007801	TCONS_00016844	LincRNAs identified by Cabili et al	intergenic	-1.603	0.00860549	0.557895	0.0145044
418	RP11-547D24.3	ENST00000445600	GENCODE	bidirectional	-1.126	2.92e-05	RP11-181G12.2	ENST00000536678	GENCODE	intronic antisense	-1.488	0.000257272	0.742105	0.000412963
419	RP11-552E20.3	ENST00000373171	GENCODE	intergenic	-2.023	8.72e-06	RP11-121P10.1	ENST00000414505	GENCODE	intron sense-overlapping	-2.459	4.44e-06	0.598246	0.00794093
420	RP11-557H15.4	ENST00000434593	GENCODE	intergenic	-1.994	0.000512428	RP11-557H15.4	ENST00000423028	GENCODE	intergenic	-1.706	0.000174446	0.940351	4.83569e-06
421	RP11-561C5.3	ENST00000558282	pseudogene		-1.104	0.00499634	BC096759	uc002blo.2	UCSC_knowngene	intergenic	-1.295	3.86e-08	0.470175	0.0438809
422	RP11-561C5.3	ENST00000558282	pseudogene		-1.104	0.00499634	RP11-561C5.4	ENST00000560405	GENCODE	intergenic	-1.176	0.000276803	0.845614	0
423	RP11-561O23.8	ENST00000425587	GENCODE	intergenic	-1.843	0.00157944	RP11-561O23.5	ENST00000414223	GENCODE	intergenic	-2.601	0.000147439	0.55614	0.0148671
424	RP11-562A8.5	ENST00000560159	GENCODE	natural antisense	-1.184	0.00227243	AK091906	uc001zyw.1	UCSC_knowngene	intergenic	-1.017	0.0154578	0.740351	0.000433605
425	RP11-566K19.5	ENST00000558417	pseudogene		-2.275	6.89e-08	RP11-566K19.5	ENST00000559740	GENCODE	natural antisense	-1.306	4.02e-05	0.87193	0
426	RP11-573D15.2	ENST00000419745	GENCODE	intergenic	-1.124	0.010201	RP11-573D15.9	ENST00000577781	GENCODE	natural antisense	-1.301	5.29e-05	0.542105	0.0180412
427	RP11-573D15.2	ENST00000419745	GENCODE	intergenic	-1.124	0.010201	RP11-78H24.1	ENST00000435548	GENCODE	intergenic	-1.66	1.14e-07	0.47193	0.0430195
428	RP11-573D15.2	ENST00000419745	GENCODE	intergenic	-1.124	0.010201	RP11-78H24.1	ENST00000414102	GENCODE	intergenic	-1.311	0.000131256	0.531579	0.0207625
429	RP11-573D15.9	ENST00000577781	GENCODE	natural antisense	-1.301	5.29e-05	RP11-78H24.1	ENST00000435548	GENCODE	intergenic	-1.66	1.14e-07	0.550877	0.0159996
430	RP11-573D15.9	ENST00000577781	GENCODE	natural antisense	-1.301	5.29e-05	RP11-78H24.1	ENST00000414102	GENCODE	intergenic	-1.311	0.000131256	0.529825	0.0212465
431	RP11-586K12.10	ENST00000570084	GENCODE	intergenic	-1.051	0.00323005	HERC2P5	ENST00000569697	GENCODE	intergenic	-1.218	0.00167888	0.835088	0
432	RP11-58A12.2	ENST00000424682	GENCODE	intergenic	-3.749	3.31e-06	LOC440896	uc004afh.2	UCSC_knowngene	intergenic	-2.922	0.000122602	0.515789	0.0254528
433	RP11-58B2.1	ENST00000502494	GENCODE	intergenic	-1.598	0.000583129	LINC00491	ENST00000510145	GENCODE	intergenic	-1.059	0.0154702	0.680702	0.00179245
434	RP11-597A11.6	ENST00000555580	GENCODE	intergenic	-1.16	0.000744707	RP11-244H18.3	ENST00000551144	GENCODE	intergenic	-1.819	0.000179823	0.592982	0.00862403
435	RP11-59O6.3	ENST00000429661	GENCODE	intronic antisense	-1.702	1.19e-06	XLOC_007629	TCONS_00016246	LincRNAs identified by Cabili et al	intergenic	-1.684	8.85e-05	0.629825	0.00470573
436	RP11-5N23.2	ENST00000449648	GENCODE	intergenic	-1.969	3.53e-05	RP11-5N23.3	ENST00000561822	GENCODE	intergenic	-1.415	0.00081041	0.938596	4.57515e-06
437	RP11-5N23.2	ENST00000449648	GENCODE	intergenic	-1.969	3.53e-05	XLOC_008720	TCONS_00018425	LincRNAs identified by Cabili et al	intergenic	-1.186	0.00160989	0.463158	0.0474618
438	RP11-603J24.6	ENST00000550840	GENCODE	natural antisense	-1.38	0.00144268	RP11-973D8.4	ENST00000554022	GENCODE	natural antisense	-2.058	4.65e-08	0.629825	0.00470573
439	RP1-163G9.1	ENST00000453118	GENCODE	intergenic	-2.78	2.5e-05	FLJ42875	NR_024371	RefSeq	intergenic	-1.796	0.000110593	0.519298	0.0243438
440	RP1-163G9.1	ENST00000413472	GENCODE	intergenic	-2.178	1.42e-05	RP1-163G9.1	ENST00000453118	GENCODE	intergenic	-2.78	2.5e-05	0.954386	6.58189e-06
441	RP1-163G9.1	ENST00000413472	GENCODE	intergenic	-2.178	1.42e-05	RP1-163G9.1	ENST00000415573	GENCODE	intergenic	-2.054	2.37e-07	0.626316	0.00500009
442	RP1-163G9.1	ENST00000413472	GENCODE	intergenic	-2.178	1.42e-05	FLJ42875	NR_024371	RefSeq	intergenic	-1.796	0.000110593	0.54386	0.0176169
443	RP1-163G9.1	ENST00000415573	GENCODE	intergenic	-2.054	2.37e-07	FLJ42875	NR_024371	RefSeq	intergenic	-1.796	0.000110593	0.715789	0.000817526
444	RP1-163G9.1	ENST00000415573	GENCODE	intergenic	-2.054	2.37e-07	RP1-163G9.1	ENST00000453118	GENCODE	intergenic	-2.78	2.5e-05	0.566667	0.0127964
445	RP11-64P14.7	ENST00000419604	GENCODE	intronic antisense	-3.583	1.15e-05	RP11-64P14.7	ENST00000431442	GENCODE	intron sense-overlapping	-3.207	5.95e-08	0.603509	0.00730263
446	RP11-660L16.2	ENST00000529369	GENCODE	intronic antisense	-1.614	1.91e-06	XLOC_009493	TCONS_00019696	LincRNAs identified by Cabili et al	intergenic	-1.505	0.000260361	0.745614	0.000373971
447	RP11-660L16.2	ENST00000529369	GENCODE	intronic antisense	-1.614	1.91e-06	CTD-2313N18.2	ENST00000524615	GENCODE	intergenic	-1.489	2.56e-06	0.714035	0.000852816
448	RP11-660L16.2	ENST00000529369	GENCODE	intronic antisense	-1.614	1.91e-06	UNC93B6	ENST00000525262	GENCODE	natural antisense	-1.76	2.63e-05	0.747368	0.000355578
449	RP11-673C5.2	ENST00000566268	GENCODE	intronic antisense	-3.261	4.53e-08	RP11-673C5.2	ENST00000561571	GENCODE	intronic antisense	-3.658	6.55e-09	0.72807	0.000601715
450	RP11-673C5.2	ENST00000566268	GENCODE	intronic antisense	-3.261	4.53e-08	RP11-673C5.2	ENST00000569258	GENCODE	intronic antisense	-1.378	0.000435897	0.577193	0.010966
451	RP11-699A5.2	ENST00000579247	GENCODE	bidirectional	-1.266	0.0176641	RP11-296E23.2	ENST00000584331	GENCODE	intron sense-overlapping	-1.491	0.0211048	0.526316	0.0222416
452	RP11-69H7.2	ENST00000567079	GENCODE	intergenic	-1.112	0.00117703	DNM1P35	uc021sqp.1	UCSC_knowngene	natural antisense	-1.418	1.69e-05	0.664912	0.00246427
453	RP11-701P16.5	ENST00000510284	GENCODE	intergenic	-1.251	5.6e-07	LOC100506229	NR_039977	RefSeq	intergenic	-1.451	1.6e-07	0.689474	0.0014891
454	RP11-705C15.3	ENST00000537616	GENCODE	intron sense-overlapping	-1.078	3.84e-05	XLOC_009650	TCONS_00021051	LincRNAs identified by Cabili et al	intergenic	-1.025	0.0285637	0.629825	0.00470573
455	RP11-707P17.1	ENST00000561007	GENCODE	natural antisense	-1.638	0.0317102	RP11-707P17.2	ENST00000559977	GENCODE	natural antisense	-2.534	0.00358107	0.512281	0.0266018
456	RP11-707P17.2	ENST00000559173	GENCODE	natural antisense	-1.418	0.0019766	RP11-707P17.2	ENST00000559977	GENCODE	natural antisense	-2.534	0.00358107	0.877193	0
457	RP11-71E19.5	ENST00000511287	GENCODE	bidirectional	-1.147	0.00206586	XLOC_003234	TCONS_00006632	LincRNAs identified by Cabili et al	intergenic	-2.291	1.45e-08	0.55614	0.0148671
458	RP11-727A23.7	ENST00000531869	GENCODE	intronic antisense	-1.7	1.18e-07	AK311356	uc009yvh.3	UCSC_knowngene	bidirectional	-1.271	5.47e-06	0.577193	0.010966
459	RP11-760H22.2	ENST00000520544	GENCODE	intergenic	-1.412	5.76e-06	RP11-760H22.2	ENST00000574086	GENCODE	intergenic	-2.393	1.16e-05	0.470175	0.0438809
460	RP11-761I4.3	ENST00000560973	GENCODE	intronic antisense	-1.666	2.67e-07	CTD-2034I4.1	ENST00000559211	GENCODE	intergenic	-1.051	6.61e-05	0.794737	6.56523e-05
461	RP11-763B22.6	ENST00000456469	GENCODE	intergenic	-1.7	1.2e-08	AK310441	uc009wkv.1	UCSC_knowngene	intergenic	-1.36	3.3e-07	0.494737	0.0329814
462	RP11-783N5.1	ENST00000573950	GENCODE	bidirectional	-2.849	2.32e-05	XLOC_003469	TCONS_00008003	LincRNAs identified by Cabili et al	intergenic	-1.395	2.41e-05	0.657895	0.00282231
463	RP11-78H24.1	ENST00000414102	GENCODE	intergenic	-1.311	0.000131256	RP11-78H24.1	ENST00000435548	GENCODE	intergenic	-1.66	1.14e-07	0.757895	0.000259311
464	RP11-78O22.1	ENST00000470739	GENCODE	intergenic	-2.273	1.64e-05	ZIC4	NR_040762	RefSeq	exon sense-overlapping	-1.864	5.14e-07	0.494737	0.0329814
465	RP11-790G19.2	ENST00000447119	GENCODE	intronic antisense	-1.278	0.000640232	XLOC_008510	TCONS_00018230	LincRNAs identified by Cabili et al	intergenic	-1.075	0.00187465	0.712281	0.000889312
466	RP11-790G19.2	ENST00000447119	GENCODE	intronic antisense	-1.278	0.000640232	LOC728978	NR_038453	RefSeq	intronic antisense	-1.077	9.04e-06	0.519298	0.0243438
467	RP11-790G19.2	ENST00000447119	GENCODE	intronic antisense	-1.278	0.000640232	RP11-432J9.3	ENST00000415746	GENCODE	intergenic	-1.103	3.53e-05	0.75614	0.000273778
468	RP1-179N16.6	ENST00000499560	GENCODE	intronic antisense	-1.094	0.000918295	RP1-179N16.6	ENST00000526611	GENCODE	intronic antisense	-1.033	0.040423	0.566667	0.0127964
469	RP11-804A23.2	ENST00000539897	GENCODE	natural antisense	-1.413	0.00022884	RP11-881M11.4	ENST00000543907	GENCODE	intronic antisense	-2.086	7.58e-05	0.542105	0.0180412
470	RP11-814P5.1	ENST00000558707	GENCODE	natural antisense	-1.214	4.75e-07	HMlincRNA892	HMlincRNA892+	LincRNAs identified by Khalil et al	intergenic	-1.146	0.0019326	0.764912	0.000207123
471	RP11-849F2.4	ENST00000585275	GENCODE	intergenic	-1.611	6.06e-05	XLOC_012383	TCONS_00025555	LincRNAs identified by Cabili et al	intergenic	-1.785	1.33e-06	0.903509	0
472	RP11-849F2.4	ENST00000585275	GENCODE	intergenic	-1.611	6.06e-05	XLOC_012103	TCONS_00025299	LincRNAs identified by Cabili et al	intergenic	-1.003	0.00293186	0.485301	0.0351848
473	RP11-849N15.4	ENST00000580422	GENCODE	intergenic	-1.164	0.0227074	RP11-640I15.1	ENST00000584540	GENCODE	natural antisense	-1.529	0.00951733	0.791228	7.68918e-05
474	RP11-849N15.4	ENST00000580422	GENCODE	intergenic	-1.164	0.0227074	AC005703.2	ENST00000453339	GENCODE	intergenic	-1.508	5e-05	0.47193	0.0430195
475	RP11-849N15.4	ENST00000580422	GENCODE	intergenic	-1.164	0.0227074	RP11-849N15.5	ENST00000584902	GENCODE	intergenic	-1.137	0.00362403	0.612281	0.00633216
476	RP11-849N15.5	ENST00000584902	GENCODE	intergenic	-1.137	0.00362403	RP11-640I15.1	ENST00000584540	GENCODE	natural antisense	-1.529	0.00951733	0.724561	0.000658097
477	RP11-856M7.6	ENST00000584734	GENCODE	intergenic	-1.352	0.000180337	AX747048	uc002kol.1	UCSC_knowngene	intergenic	-1.59	3.24e-06	0.480702	0.0389093
478	RP11-863P13.4	ENST00000566351	GENCODE	intronic antisense	-2.434	0.000427592	RP11-863P13.2	ENST00000568587	GENCODE	intergenic	-2.779	1.33e-10	0.815789	1.92403e-05
479	RP11-90C4.2	ENST00000458145	GENCODE	intergenic	-1.125	0.000995298	RP11-466L17.1	ENST00000422374	GENCODE	intergenic	-1.457	7.26e-09	0.549123	0.0163922
480	RP11-90J7.3	ENST00000546103	GENCODE	intergenic	-1.072	0.000418395	RP11-90J7.2	ENST00000434440	GENCODE	intergenic	-1.067	0.00103445	0.696491	0.0012776
481	RP11-90J7.3	ENST00000432742	GENCODE	intergenic	-2.227	1.14e-08	AK126491	uc001jzw.1	UCSC_knowngene	intergenic	-2.605	0.000126538	0.492982	0.0336806
482	RP11-91P24.6	ENST00000530972	GENCODE	natural antisense	-1.777	3.81e-06	RP11-7I15.3	ENST00000533697	GENCODE	natural antisense	-1.217	0.00149354	0.685965	0.00160499
483	RP11-93B14.5	ENST00000451648	GENCODE	natural antisense	-1.504	0.000179086	RP5-963E22.5	ENST00000567259	GENCODE	intergenic	-1.333	0.000737406	0.598246	0.00794093
484	RP11-946L20.2	ENST00000523557	GENCODE	intergenic	-4.996	6.76e-09	RP11-946L20.2	ENST00000524283	GENCODE	intergenic	-1.191	0.00997476	0.561404	0.0138004
485	RP11-97O12.2	ENST00000506090	GENCODE	intergenic	-1.168	3.13e-06	RP11-97O12.2	ENST00000560368	GENCODE	intergenic	-1.274	0.00160056	0.496491	0.0322937
486	RP11-983P16.4	ENST00000552905	GENCODE	intronic antisense	-1.848	0.000602717	RP11-983P16.4	ENST00000549388	GENCODE	natural antisense	-2.403	4.66e-05	0.750877	0.000320886
487	RP11-989E6.3	ENST00000566260	GENCODE	intergenic	-1.8	3.06e-08	SLC6A10P	ENST00000330048	GENCODE	intergenic	-1.947	2.29e-10	0.947368	5.78462e-06
488	RP13-131K19.1	ENST00000415982	GENCODE	natural antisense	-1.224	0.00264105	RP13-131K19.1	ENST00000429681	GENCODE	natural antisense	-1.613	0.000627686	0.836842	0
489	RP13-614K11.2	ENST00000425194	GENCODE	intergenic	-2.079	5.91e-05	RP5-1092A11.2	ENST00000416554	GENCODE	intronic antisense	-1.167	0.00704702	0.522807	0.0232737
490	RP13-614K11.2	ENST00000425194	GENCODE	intergenic	-2.079	5.91e-05	RP13-614K11.1	ENST00000456897	GENCODE	intergenic	-1.584	0.000122053	0.547368	0.0167926
491	RP13-895J2.7	ENST00000537720	GENCODE	bidirectional	-2.62	9.99e-10	AX747752	uc001ukd.1	UCSC_knowngene	intron sense-overlapping	-1.77	0.025211	0.582456	0.0101341
492	RP1-46F2.3	ENST00000548329	GENCODE	intergenic	-1.066	1.86e-05	RP1-46F2.2	ENST00000553177	GENCODE	intergenic	-1.265	5.7e-05	0.503509	0.0296556
493	RP3-400N23.6	ENST00000440456	GENCODE	intronic antisense	-1.317	0.00897447	RP3-400N23.6	ENST00000451161	GENCODE	intronic antisense	-1.253	0.00709814	0.963158	7.36602e-06
494	RP4-534N18.2	ENST00000447478	GENCODE	intronic antisense	-2.422	2.44e-08	RP11-84A19.2	ENST00000453837	GENCODE	intergenic	-1.114	4.62e-05	0.852632	0
495	RP4-593C16.3	ENST00000564300	GENCODE	intergenic	-1.533	4.17e-05	XLOC_000474	TCONS_00001208	LincRNAs identified by Cabili et al	intergenic	-1.831	9.71e-05	0.757895	0.000259311
496	RP4-613B23.1	ENST00000438017	GENCODE	intronic antisense	-2.462	2.11e-06	CCDC13-AS1	ENST00000418161	GENCODE	natural antisense	-1.815	0.0205777	0.487719	0.0358489
497	RP4-613B23.1	ENST00000438017	GENCODE	intronic antisense	-2.462	2.11e-06	RP4-613B23.1	ENST00000434363	GENCODE	intronic antisense	-1.976	8.06e-05	0.731579	0.000549219
498	RP4-613B23.1	ENST00000445452	GENCODE	intronic antisense	-3.433	3.17e-07	RP4-613B23.1	ENST00000438017	GENCODE	intronic antisense	-2.462	2.11e-06	0.563158	0.0134589
499	RP4-655J12.4	ENST00000434879	GENCODE	intergenic	-1.009	0.0315852	RP4-655J12.4	ENST00000430316	GENCODE	intergenic	-1.124	0.00326193	0.798246	5.5546e-05
500	RP4-669B10.3	ENST00000470988	GENCODE	intron sense-overlapping	-1.091	0.0058705	FAM115C	uc011ktp.2	UCSC_knowngene	intron sense-overlapping	-1.783	2.34e-05	0.466667	0.0456439
501	RP4-669P10.16	ENST00000428786	GENCODE	intergenic	-1.161	0.00616725	LINC00634	NR_024355	RefSeq	intergenic	-2.44	1.38e-06	0.691228	0.00143375
502	RP4-677H15.6	ENST00000565615	GENCODE	intergenic	-5.682	1.34e-07	RP4-677H15.2	ENST00000441830	GENCODE	intronic antisense	-4.276	1.27e-07	0.717544	0.000783412
503	RP4-745E8.2	ENST00000444923	GENCODE	intronic antisense	-1.434	0.000464353	LOC339505	NR_033887	RefSeq	intergenic	-1.299	0.000116382	0.510526	0.0271916
504	RP4-753D10.3	ENST00000440921	GENCODE	intron sense-overlapping	-3.304	2.39e-12	RP4-753D10.3	ENST00000419734	GENCODE	intergenic	-3.998	2.45e-11	0.650877	0.00322172
505	RP5-1028L10.1	ENST00000430098	GENCODE	natural antisense	-1.424	0.000385753	RP5-1028L10.1	ENST00000443008	GENCODE	natural antisense	-1.86	2.81e-06	0.485965	0.0365955
506	RP5-1103I5.1	ENST00000489284	GENCODE	intergenic	-1.589	1.81e-05	AC004549.6	ENST00000441955	GENCODE	intronic antisense	-1.962	1.23e-05	0.505263	0.0290236
507	RP5-1103I5.1	ENST00000489284	GENCODE	intergenic	-1.589	1.81e-05	EVX1-AS	ENST00000519050	GENCODE	natural antisense	-1.218	1.29e-07	0.682456	0.00172809
508	RP5-1142A6.2	ENST00000567968	GENCODE	natural antisense	-1.313	0.0050142	RP5-1142A6.3	ENST00000569786	GENCODE	bidirectional	-1.054	0.0339492	0.491228	0.0343915
509	RP5-1142A6.2	ENST00000567968	GENCODE	natural antisense	-1.313	0.0050142	MGC23284	NR_024402	RefSeq	bidirectional	-1.358	0.00460178	0.459649	0.0493356
510	RP5-1142A6.3	ENST00000565633	GENCODE	bidirectional	-1.241	0.000414563	MGC23284	NR_024402	RefSeq	bidirectional	-1.358	0.00460178	0.591228	0.00886209
511	RP5-1142A6.3	ENST00000569786	GENCODE	bidirectional	-1.054	0.0339492	MGC23284	NR_024402	RefSeq	bidirectional	-1.358	0.00460178	0.575439	0.0112553
512	RP5-1142A6.3	ENST00000565633	GENCODE	bidirectional	-1.241	0.000414563	RP5-1142A6.3	ENST00000569786	GENCODE	bidirectional	-1.054	0.0339492	0.708772	0.000966054
513	RP5-902P8.10	ENST00000453732	GENCODE	exon sense-overlapping	-1.481	3.88e-05	XLOC_000017	TCONS_00000801	LincRNAs identified by Cabili et al	intergenic	-1.661	0.000234013	0.514035	0.0260222
514	RP5-902P8.10	ENST00000453732	GENCODE	exon sense-overlapping	-1.481	3.88e-05	RP5-902P8.10	ENST00000434139	GENCODE	exon sense-overlapping	-1.257	0.000330971	0.884211	0
515	RP5-921G16.1	ENST00000484322	GENCODE	natural antisense	-1.37	0.0151637	RP5-921G16.1	ENST00000497598	GENCODE	intergenic	-1.565	0.00557523	0.724561	0.000658097
516	RP5-944M2.2	ENST00000544419	GENCODE	intergenic	-1.425	0.000142894	RP11-173C20.1	ENST00000537374	GENCODE	intergenic	-1.432	1.77e-08	0.477193	0.0405147
517	RP5-944M2.2	ENST00000544419	GENCODE	intergenic	-1.425	0.000142894	XLOC_010240	TCONS_00021427	LincRNAs identified by Cabili et al	intergenic	-1.182	0.00215784	0.466667	0.0456439
518	RP5-963E22.5	ENST00000567259	GENCODE	intergenic	-1.333	0.000737406	XLOC_013612	TCONS_00028266	LincRNAs identified by Cabili et al	intergenic	-1.18	0.0119553	0.684211	0.00166562
519	RP5-991B18.1	ENST00000457536	GENCODE	intergenic	-1.405	0.000120192	XLOC_013552	TCONS_00028561	LincRNAs identified by Cabili et al	intergenic	-1.23	0.000734565	0.936842	4.30551e-06
520	RP5-991B18.1	ENST00000457536	GENCODE	intergenic	-1.405	0.000120192	XLOC_013552	TCONS_00027943	LincRNAs identified by Cabili et al	intergenic	-1.719	0.000355015	0.65614	0.00291815
521	RP5-998N21.7	ENST00000435113	GENCODE	natural antisense	-1.434	1.76e-05	AK310441	uc009wkv.1	UCSC_knowngene	intergenic	-1.36	3.3e-07	0.664912	0.00246427
522	RP5-998N21.7	ENST00000435113	GENCODE	natural antisense	-1.434	1.76e-05	LOC728855	uc009wld.2	UCSC_knowngene	intergenic	-1.214	1.1e-07	0.492982	0.0336806
523	SATB2-AS1	NR_026830	RefSeq	natural antisense	-3.278	1.13e-06	AC017096.1	ENST00000416200	GENCODE	natural antisense	-2.137	3.91e-06	0.601754	0.00751056
524	SENP3-EIF4A1	NR_037926	RefSeq	exon sense-overlapping	-1.788	1.42e-07	XLOC_012383	TCONS_00025555	LincRNAs identified by Cabili et al	intergenic	-1.785	1.33e-06	0.707018	0.00100637
525	SMIM2-IT1	NR_046843	RefSeq	intron sense-overlapping	-1.429	2.86e-06	RP11-442J21.1	ENST00000426509	GENCODE	intergenic	-2.254	2.57e-07	0.580702	0.0104055
526	SNORA71B	ENST00000439232	GENCODE	intergenic	-1.67	0.000124327	SNORA71A	ENST00000439912	GENCODE	intergenic	-1.243	0.00199812	0.777193	0.000135032
527	TMEM191A	ENST00000445836	GENCODE	intergenic	-2.105	1.34e-07	TMEM191A	ENST00000414022	GENCODE	intergenic	-2.446	3.87e-07	0.521053	0.023804
528	TPT1-AS1	ENST00000523506	GENCODE	bidirectional	-1.179	0.000158767	TPT1-AS1	ENST00000520590	GENCODE	bidirectional	-1.226	0.000313622	0.512281	0.0266018
529	TPTE2P1	uc001upw.3	UCSC_knowngene	intergenic	-3.127	8.35e-06	RP11-165I9.4	ENST00000413501	GENCODE	intergenic	-2.125	0.000866066	0.554386	0.0152372
530	TPTE2P1	uc001upw.3	UCSC_knowngene	intergenic	-3.127	8.35e-06	TPTE2P1	uc001upx.4	UCSC_knowngene	intergenic	-1.62	0.000557794	0.596491	0.00816354
531	TPTE2P1	uc001upw.3	UCSC_knowngene	intergenic	-3.127	8.35e-06	LINC00357	ENST00000420140	GENCODE	intergenic	-2.495	0.000494107	0.805263	3.84027e-05
532	TRIM72	uc002ebp.1	UCSC_knowngene	intergenic	-2.38	1.36e-07	RP11-388M20.9	ENST00000576745	GENCODE	intergenic	-2.318	2.25e-05	0.47193	0.0430195
533	TTTY18	ENST00000438677	GENCODE	intergenic	-1.496	4.72e-07	TTTY19	ENST00000453955	GENCODE	intergenic	-1.432	2.97e-07	0.477193	0.0405147
534	TUBA4B	ENST00000486997	pseudogene		-1.272	7.55e-05	AC009502.3	ENST00000442416	GENCODE	intergenic	-1.55	1.86e-05	0.74386	0.000393093
535	uc.469	uc.469+	UCR	intergenic	-1.472	0.000310267	uc.468	uc.468+	UCR	intergenic	-1.491	0.00071361	0.573684	0.0115508
536	UCA1	uc002nbr.3	UCSC_knowngene	intergenic	-1.798	0.00363801	AC004790.2	ENST00000552685	GENCODE	intron sense-overlapping	-1.323	0.00168561	0.645614	0.00355061
537	USP32P2	ENST00000578409	GENCODE	intergenic	-1.946	1.16e-07	RP11-28B23.1	ENST00000573133	pseudogene		-2.269	1.31e-05	0.494737	0.0329814
538	XIST	ENST00000434839	GENCODE	intergenic	-6.039	0.000184187	XIST	uc004ebm.1	UCSC_knowngene	intergenic	-6.004	0.000222488	0.977193	8.15328e-06
539	XIST	ENST00000421322	GENCODE	intergenic	-6.169	0.00022964	XIST	ENST00000434839	GENCODE	intergenic	-6.039	0.000184187	0.954386	6.58189e-06
540	XIST	ENST00000421322	GENCODE	intergenic	-6.169	0.00022964	XIST	uc004ebm.1	UCSC_knowngene	intergenic	-6.004	0.000222488	0.950877	6.20229e-06
541	XLOC_000017	TCONS_00000801	LincRNAs identified by Cabili et al	intergenic	-1.661	0.000234013	RP5-902P8.10	ENST00000434139	GENCODE	exon sense-overlapping	-1.257	0.000330971	0.750877	0.000320886
542	XLOC_001190	TCONS_00001801	LincRNAs identified by Cabili et al	intergenic	-1.613	0.000167397		BC034527R	LincRNAs identified by Khalil et al	intergenic	-2.608	1.02e-07	0.608772	0.00670683
543	XLOC_001406	TCONS_00003611	LincRNAs identified by Cabili et al	intergenic	-1.564	1.21e-07	XLOC_001406	TCONS_00003616	LincRNAs identified by Cabili et al	intergenic	-2.204	3.57e-07	0.715789	0.000817526
544	XLOC_001435	TCONS_00004755	LincRNAs identified by Cabili et al	intergenic	-1.19	1.3e-06	CYP1B1-AS1	NR_027252	RefSeq	intergenic	-1.224	0.00820952	0.538596	0.0189143
545	XLOC_001435	TCONS_00004755	LincRNAs identified by Cabili et al	intergenic	-1.19	1.3e-06	CYP1B1-AS1	ENST00000431999	GENCODE	natural antisense	-2.109	7.3e-07	0.554386	0.0152372
546	XLOC_001514	TCONS_00003725	LincRNAs identified by Cabili et al	intergenic	-1.499	0.000127444	AC007422.1	ENST00000433065	GENCODE	intergenic	-1.246	2.2e-05	0.496491	0.0322937
547	XLOC_001558	TCONS_00004838	LincRNAs identified by Cabili et al	intergenic	-1.458	6.89e-06	AC105053.4	ENST00000455121	GENCODE	bidirectional	-1.419	0.000383679	0.6	0.0077233
548	XLOC_001926	TCONS_00005051	LincRNAs identified by Cabili et al	intergenic	-1.255	0.0012265	AC079779.4	ENST00000427831	GENCODE	intronic antisense	-1.085	0.000331738	0.721053	0.000718586
549	XLOC_002384	TCONS_00004489	LincRNAs identified by Cabili et al	intergenic	-1.538	0.00137019	XLOC_002383	TCONS_00005269	LincRNAs identified by Cabili et al	intergenic	-1.122	0.00388531	0.603509	0.00730263
550	XLOC_002554	TCONS_00004641	LincRNAs identified by Cabili et al	intergenic	-1.363	2.4e-05	AC093642.5	ENST00000416103	pseudogene		-1.503	0.000311387	0.494737	0.0329814
551	XLOC_002975	TCONS_00006356	LincRNAs identified by Cabili et al	intergenic	-1.112	0.000630474	FLJ34208	uc021xja.1	UCSC_knowngene	intronic antisense	-1.259	6.35e-05	0.701754	0.00113548
552	XLOC_002975	TCONS_00006356	LincRNAs identified by Cabili et al	intergenic	-1.112	0.000630474	FLJ34208	uc003fua.2	UCSC_knowngene	natural antisense	-1.332	5.74e-05	0.715789	0.000817526
553	XLOC_003199	TCONS_00006572	LincRNAs identified by Cabili et al	intergenic	-2.642	7.29e-08	XLOC_003199	TCONS_00006573	LincRNAs identified by Cabili et al	intergenic	-1.455	2.43e-05	0.72807	0.000601715
554	XLOC_003199	TCONS_00006572	LincRNAs identified by Cabili et al	intergenic	-2.642	7.29e-08	XLOC_003201	TCONS_00006579	LincRNAs identified by Cabili et al	intergenic	-3.705	4.04e-12	0.608772	0.00670683
555	XLOC_003200	TCONS_00006577	LincRNAs identified by Cabili et al	intergenic	-1.307	0.00436098	XLOC_003200	TCONS_00006578	LincRNAs identified by Cabili et al	intergenic	-1.705	0.000402134	0.731579	0.000549219
556	XLOC_003200	TCONS_00007221	LincRNAs identified by Cabili et al	intergenic	-1.37	0.00239005	XLOC_003200	TCONS_00006578	LincRNAs identified by Cabili et al	intergenic	-1.705	0.000402134	0.703509	0.00109104
557	XLOC_003387	TCONS_00006757	LincRNAs identified by Cabili et al	intergenic	-1.066	0.00331553	FLJ34208	uc021xja.1	UCSC_knowngene	intronic antisense	-1.259	6.35e-05	0.484211	0.0373544
558	XLOC_003411	TCONS_00008729	LincRNAs identified by Cabili et al	intergenic	-2.654	0.000663699	XLOC_003411	TCONS_00007948	LincRNAs identified by Cabili et al	intergenic	-1.717	0.000364834	0.785965	9.60713e-05
559	XLOC_003411	TCONS_00007945	LincRNAs identified by Cabili et al	intergenic	-2.137	0.000144812	XLOC_003411	TCONS_00007946	LincRNAs identified by Cabili et al	intergenic	-1.935	1.89e-07	0.496491	0.0322937
560	XLOC_003411	TCONS_00008729	LincRNAs identified by Cabili et al	intergenic	-2.654	0.000663699	XLOC_003411	TCONS_00007944	LincRNAs identified by Cabili et al	intergenic	-1.199	2.57e-06	0.610526	0.00651729
561	XLOC_003411	TCONS_00007947	LincRNAs identified by Cabili et al	intergenic	-3.107	5.98e-06	XLOC_003411	TCONS_00007944	LincRNAs identified by Cabili et al	intergenic	-1.199	2.57e-06	0.478947	0.0397056
562	XLOC_003411	TCONS_00008729	LincRNAs identified by Cabili et al	intergenic	-2.654	0.000663699	XLOC_003411	TCONS_00008727	LincRNAs identified by Cabili et al	intergenic	-1.884	0.00146839	0.761404	0.000232117
563	XLOC_003411	TCONS_00007945	LincRNAs identified by Cabili et al	intergenic	-2.137	0.000144812	XLOC_003411	TCONS_00008729	LincRNAs identified by Cabili et al	intergenic	-2.654	0.000663699	0.459649	0.0493356
564	XLOC_003411	TCONS_00008727	LincRNAs identified by Cabili et al	intergenic	-1.884	0.00146839	XLOC_003411	TCONS_00007947	LincRNAs identified by Cabili et al	intergenic	-3.107	5.98e-06	0.763158	0.000219354
565	XLOC_003411	TCONS_00007945	LincRNAs identified by Cabili et al	intergenic	-2.137	0.000144812	XLOC_003411	TCONS_00007947	LincRNAs identified by Cabili et al	intergenic	-3.107	5.98e-06	0.736842	0.000477298
566	XLOC_003411	TCONS_00008727	LincRNAs identified by Cabili et al	intergenic	-1.884	0.00146839	XLOC_003411	TCONS_00007944	LincRNAs identified by Cabili et al	intergenic	-1.199	2.57e-06	0.677193	0.00192701
567	XLOC_003411	TCONS_00008727	LincRNAs identified by Cabili et al	intergenic	-1.884	0.00146839	XLOC_003411	TCONS_00007946	LincRNAs identified by Cabili et al	intergenic	-1.935	1.89e-07	0.478947	0.0397056
568	XLOC_003411	TCONS_00007945	LincRNAs identified by Cabili et al	intergenic	-2.137	0.000144812	XLOC_003411	TCONS_00008727	LincRNAs identified by Cabili et al	intergenic	-1.884	0.00146839	0.817544	1.67023e-05
569	XLOC_003411	TCONS_00007945	LincRNAs identified by Cabili et al	intergenic	-2.137	0.000144812	XLOC_003411	TCONS_00008728	LincRNAs identified by Cabili et al	intergenic	-1.287	0.0026981	0.485965	0.0365955
570	XLOC_003411	TCONS_00008729	LincRNAs identified by Cabili et al	intergenic	-2.654	0.000663699	XLOC_003411	TCONS_00007947	LincRNAs identified by Cabili et al	intergenic	-3.107	5.98e-06	0.596491	0.00816354
571	XLOC_003411	TCONS_00007946	LincRNAs identified by Cabili et al	intergenic	-1.935	1.89e-07	XLOC_003411	TCONS_00007944	LincRNAs identified by Cabili et al	intergenic	-1.199	2.57e-06	0.489474	0.0351142
572	XLOC_003422	TCONS_00007953	LincRNAs identified by Cabili et al	intergenic	-2.911	1.01e-10	XLOC_003422	TCONS_00008740	LincRNAs identified by Cabili et al	intergenic	-1.156	0.000336852	0.586222	0.00834357
573	XLOC_003422	TCONS_00007953	LincRNAs identified by Cabili et al	intergenic	-2.911	1.01e-10	XLOC_003422	TCONS_00008738	LincRNAs identified by Cabili et al	intergenic	-2.343	1.31e-05	0.47828	0.0383246
574	XLOC_003422	TCONS_00008739	LincRNAs identified by Cabili et al	intergenic	-2.393	2.69e-05	XLOC_003422	TCONS_00008740	LincRNAs identified by Cabili et al	intergenic	-1.156	0.000336852	0.514035	0.0260222
575	XLOC_003422	TCONS_00008738	LincRNAs identified by Cabili et al	intergenic	-2.343	1.31e-05	XLOC_003422	TCONS_00008740	LincRNAs identified by Cabili et al	intergenic	-1.156	0.000336852	0.536842	0.0193634
576	XLOC_003422	TCONS_00008738	LincRNAs identified by Cabili et al	intergenic	-2.343	1.31e-05	XLOC_003422	TCONS_00008739	LincRNAs identified by Cabili et al	intergenic	-2.393	2.69e-05	0.973684	8.00775e-06
577	XLOC_003475	TCONS_00008011	LincRNAs identified by Cabili et al	intergenic	-2.046	0.000459931	RP11-496D24.2	ENST00000569621	GENCODE	intergenic	-3.045	1.35e-05	0.654386	0.00301662
578	XLOC_003550	TCONS_00008088	LincRNAs identified by Cabili et al	intergenic	-2.537	1.85e-07	RP11-577G20.2	ENST00000508292	GENCODE	intergenic	-1.462	0.0304182	0.459649	0.0493356
579	XLOC_003615	TCONS_00008172	LincRNAs identified by Cabili et al	intergenic	-1.096	0.00955682	RP11-1299A16.3	ENST00000569927	GENCODE	bidirectional	-1.159	0.0101335	0.536842	0.0193634
580	XLOC_003772	TCONS_00008929	LincRNAs identified by Cabili et al	intergenic	-1.273	0.000300097	XLOC_003775	TCONS_00008931	LincRNAs identified by Cabili et al	intergenic	-1.724	0.00235745	0.563158	0.0134589
581	XLOC_003772	TCONS_00008929	LincRNAs identified by Cabili et al	intergenic	-1.273	0.000300097	XLOC_004153	TCONS_00008642	LincRNAs identified by Cabili et al	intergenic	-1.294	2.95e-06	0.514035	0.0260222
582	XLOC_003775	TCONS_00008931	LincRNAs identified by Cabili et al	intergenic	-1.724	0.00235745	XLOC_004153	TCONS_00008642	LincRNAs identified by Cabili et al	intergenic	-1.294	2.95e-06	0.678947	0.00185874
583	XLOC_004022	TCONS_00008532	LincRNAs identified by Cabili et al	intergenic	-1.328	6.36e-05	XLOC_003615	TCONS_00008171	LincRNAs identified by Cabili et al	intergenic	-1.822	0.000846858	0.463158	0.0474618
584	XLOC_004700	TCONS_00010236	LincRNAs identified by Cabili et al	intergenic	-1.251	0.00356651	RP11-325I22.2	ENST00000504989	GENCODE	intergenic	-5.686	6.24e-08	0.587719	0.00935427
585	XLOC_004700	TCONS_00010233	LincRNAs identified by Cabili et al	intergenic	-1.323	0.0155891	XLOC_004700	TCONS_00010236	LincRNAs identified by Cabili et al	intergenic	-1.251	0.00356651	0.640351	0.00390643
586	XLOC_004945	TCONS_00011012	LincRNAs identified by Cabili et al	intergenic	-3.027	1.94e-07	XLOC_004945	TCONS_00010430	LincRNAs identified by Cabili et al	intergenic	-3.307	1.25e-06	0.622807	0.00530932
587	XLOC_004945	TCONS_00011011	LincRNAs identified by Cabili et al	intergenic	-2.551	4.48e-05	XLOC_004945	TCONS_00010430	LincRNAs identified by Cabili et al	intergenic	-3.307	1.25e-06	0.764912	0.000207123
588	XLOC_004945	TCONS_00011012	LincRNAs identified by Cabili et al	intergenic	-3.027	1.94e-07	XLOC_004945	TCONS_00010429	LincRNAs identified by Cabili et al	intergenic	-3.957	4.84e-08	0.654386	0.00301662
589	XLOC_004945	TCONS_00010429	LincRNAs identified by Cabili et al	intergenic	-3.957	4.84e-08	XLOC_004945	TCONS_00010430	LincRNAs identified by Cabili et al	intergenic	-3.307	1.25e-06	0.715789	0.000817526
590	XLOC_004945	TCONS_00011012	LincRNAs identified by Cabili et al	intergenic	-3.027	1.94e-07	XLOC_004945	TCONS_00011011	LincRNAs identified by Cabili et al	intergenic	-2.551	4.48e-05	0.62807	0.00485109
591	XLOC_004945	TCONS_00011011	LincRNAs identified by Cabili et al	intergenic	-2.551	4.48e-05	XLOC_004945	TCONS_00010429	LincRNAs identified by Cabili et al	intergenic	-3.957	4.84e-08	0.678947	0.00185874
592	XLOC_005079	TCONS_00010552	LincRNAs identified by Cabili et al	intergenic	-1.255	0.00107865	MIR4454	ENST00000521965	GENCODE	intergenic	-1.165	0.000167696	0.524561	0.022753
593	XLOC_005176	TCONS_00011697	LincRNAs identified by Cabili et al	intergenic	-1.151	6.38e-05	GFOD1-AS1	ENST00000446001	GENCODE	natural antisense	-1.164	5.12e-07	0.659649	0.00272906
594	XLOC_005217	TCONS_00011755	LincRNAs identified by Cabili et al	intergenic	-1.997	1.34e-05	LOC100270746	NR_026776	RefSeq	intergenic	-1.415	0.0169748	0.608772	0.00670683
595	XLOC_005563	TCONS_00012032	LincRNAs identified by Cabili et al	intergenic	-1.153	0.00430585	RP1-266L20.4	ENST00000430250	GENCODE	intergenic	-1.039	0.00602995	0.473684	0.0421715
596	XLOC_005595	TCONS_00012069	LincRNAs identified by Cabili et al	intergenic	-1.921	4.11e-08	LY86-AS1	ENST00000447858	GENCODE	bidirectional	-5.36	6.05e-12	0.512281	0.0266018
597	XLOC_005615	TCONS_00012086	LincRNAs identified by Cabili et al	intergenic	-2.238	8.65e-08	RP3-448I9.2	ENST00000456440	GENCODE	intergenic	-1.32	5.91e-05	0.619298	0.00563401
598	XLOC_006882	TCONS_00014806	LincRNAs identified by Cabili et al	intergenic	-1.574	2.59e-05	KB-1083B1.1	ENST00000521625	GENCODE	intronic antisense	-1.955	3.34e-05	0.682456	0.00172809
599	XLOC_006953	TCONS_00014883	LincRNAs identified by Cabili et al	natural antisense	-1.785	2.14e-05	LOC100133669	NR_026913	RefSeq	natural antisense	-3.315	1.19e-05	0.514035	0.0260222
600	XLOC_006953	TCONS_00014883	LincRNAs identified by Cabili et al	natural antisense	-1.785	2.14e-05	RP11-273G15.2	ENST00000518831	GENCODE	natural antisense	-1.287	0.00106614	0.687719	0.00154617
601	XLOC_006953	TCONS_00014883	LincRNAs identified by Cabili et al	natural antisense	-1.785	2.14e-05	RP11-429J17.7	ENST00000529743	GENCODE	intergenic	-1.376	6.15e-07	0.673684	0.00206967
602	XLOC_007192	TCONS_00015149	LincRNAs identified by Cabili et al	intergenic	-1.587	2.12e-06	XLOC_007192	TCONS_00015492	LincRNAs identified by Cabili et al	intergenic	-1.707	1.79e-05	0.817544	1.67023e-05
603	XLOC_007352	TCONS_00015978	LincRNAs identified by Cabili et al	intergenic	-2.228	2.37e-12	XLOC_007354	TCONS_00015979	LincRNAs identified by Cabili et al	intergenic	-2.111	2.73e-05	0.621053	0.0054697
604	XLOC_007726	TCONS_00016345	LincRNAs identified by Cabili et al	intergenic	-1.179	3.87e-06	RP11-195E11.3	ENST00000535188	GENCODE	natural antisense	-1.202	0.00375926	0.807018	3.46999e-05
605	XLOC_008510	TCONS_00018230	LincRNAs identified by Cabili et al	intergenic	-1.075	0.00187465	RP11-432J9.3	ENST00000415746	GENCODE	intergenic	-1.103	3.53e-05	0.929825	3.13914e-06
606	XLOC_008510	TCONS_00018230	LincRNAs identified by Cabili et al	intergenic	-1.075	0.00187465	LOC728978	NR_038453	RefSeq	intronic antisense	-1.077	9.04e-06	0.535088	0.0198211
607	XLOC_008525	TCONS_00018247	LincRNAs identified by Cabili et al	intergenic	-1.386	0.00523631	AK126491	uc001jzw.1	UCSC_knowngene	intergenic	-2.605	0.000126538	0.763158	0.000219354
608	XLOC_008525	TCONS_00018247	LincRNAs identified by Cabili et al	intergenic	-1.386	0.00523631	RP11-90J7.3	ENST00000432742	GENCODE	intergenic	-2.227	1.14e-08	0.501754	0.0302985
609	XLOC_008525	TCONS_00018247	LincRNAs identified by Cabili et al	intergenic	-1.386	0.00523631	RP11-90J7.2	ENST00000434440	GENCODE	intergenic	-1.067	0.00103445	0.485965	0.0365955
610	XLOC_008525	TCONS_00018247	LincRNAs identified by Cabili et al	intergenic	-1.386	0.00523631	LINC00595	ENST00000476909	GENCODE	intergenic	-1.541	7.52e-05	0.714035	0.000852816
611	XLOC_008691	TCONS_00018868	LincRNAs identified by Cabili et al	intergenic	-1.716	6.53e-05	RP11-298E9.6	ENST00000417149	GENCODE	intergenic	-2.687	1.38e-09	0.484211	0.0373544
612	XLOC_008720	TCONS_00018425	LincRNAs identified by Cabili et al	intergenic	-1.186	0.00160989	XLOC_008370	TCONS_00018107	LincRNAs identified by Cabili et al	intergenic	-1.347	0.00086232	0.840351	0
613	XLOC_008875	TCONS_00018558	LincRNAs identified by Cabili et al	intergenic	-1.925	0.000135473	RP11-202D18.2	ENST00000440589	GENCODE	intronic antisense	-1.643	0.0452831	0.64386	0.00366614
614	XLOC_009243	TCONS_00019425	LincRNAs identified by Cabili et al	intergenic	-2.182	6.73e-09	XLOC_009243	TCONS_00019426	LincRNAs identified by Cabili et al	intergenic	-1.213	0.0187353	0.573684	0.0115508
615	XLOC_009250	TCONS_00019440	LincRNAs identified by Cabili et al	intergenic	-1.029	0.0151218	RP11-201M22.1	ENST00000577699	GENCODE	intergenic	-2.051	1.1e-06	0.564912	0.0131243
616	XLOC_009493	TCONS_00019696	LincRNAs identified by Cabili et al	intergenic	-1.505	0.000260361	UNC93B6	ENST00000525262	GENCODE	natural antisense	-1.76	2.63e-05	0.657895	0.00282231
617	XLOC_009762	TCONS_00020432	LincRNAs identified by Cabili et al	intergenic	-1.509	0.0014004	uc.340	uc.340+	UCR	intergenic	-1.055	0.00872465	0.542105	0.0180412
618	XLOC_009819	TCONS_00020497	LincRNAs identified by Cabili et al	natural antisense	-4.163	5.69e-06	XLOC_009819	TCONS_00020498	LincRNAs identified by Cabili et al	intergenic	-4.701	1.28e-06	0.719298	0.000750442
619	XLOC_011172	TCONS_00023857	LincRNAs identified by Cabili et al	intergenic	-3.48	8.07e-07	XLOC_011178	TCONS_00023869	LincRNAs identified by Cabili et al	intergenic	-2.956	2.82e-06	0.557895	0.0145044
620	XLOC_011172	TCONS_00023303	LincRNAs identified by Cabili et al	intergenic	-3.087	7.74e-07	XLOC_011178	TCONS_00023869	LincRNAs identified by Cabili et al	intergenic	-2.956	2.82e-06	0.733333	0.000524361
621	XLOC_011172	TCONS_00023303	LincRNAs identified by Cabili et al	intergenic	-3.087	7.74e-07	XLOC_011177	TCONS_00023307	LincRNAs identified by Cabili et al	intergenic	-1.238	0.00586471	0.682456	0.00172809
622	XLOC_011177	TCONS_00023867	LincRNAs identified by Cabili et al	intergenic	-3.106	2.05e-06	XLOC_011177	TCONS_00023307	LincRNAs identified by Cabili et al	intergenic	-1.238	0.00586471	0.557895	0.0145044
623	XLOC_011177	TCONS_00023867	LincRNAs identified by Cabili et al	intergenic	-3.106	2.05e-06	XLOC_011173	TCONS_00023858	LincRNAs identified by Cabili et al	intergenic	-1.55	1.54e-05	0.705263	0.00104802
624	XLOC_011177	TCONS_00023307	LincRNAs identified by Cabili et al	intergenic	-1.238	0.00586471	XLOC_011178	TCONS_00023869	LincRNAs identified by Cabili et al	intergenic	-2.956	2.82e-06	0.605263	0.00709942
625	XLOC_011177	TCONS_00023867	LincRNAs identified by Cabili et al	intergenic	-3.106	2.05e-06	XLOC_011172	TCONS_00023303	LincRNAs identified by Cabili et al	intergenic	-3.087	7.74e-07	0.470175	0.0438809
626	XLOC_011177	TCONS_00023867	LincRNAs identified by Cabili et al	intergenic	-3.106	2.05e-06	XLOC_011178	TCONS_00023869	LincRNAs identified by Cabili et al	intergenic	-2.956	2.82e-06	0.470175	0.0438809
627	XLOC_011182	TCONS_00023877	LincRNAs identified by Cabili et al	intergenic	-1.055	0.000608611	PWRN1	uc001ywm.3	UCSC_knowngene	intergenic	-1.819	0.000616168	0.5	0.0309524
628	XLOC_011616	TCONS_00023842	LincRNAs identified by Cabili et al	intergenic	-1.719	0.00163285	XLOC_011616	TCONS_00023843	LincRNAs identified by Cabili et al	intergenic	-1.965	0.000293732	0.878947	0
629	XLOC_011753	TCONS_00024436	LincRNAs identified by Cabili et al	intergenic	-1.145	8.76e-08	XLOC_011753	TCONS_00024861	LincRNAs identified by Cabili et al	intergenic	-1.138	5.38e-05	0.65614	0.00291815
630	XLOC_012083	TCONS_00025805	LincRNAs identified by Cabili et al	intron sense-overlapping	-1.709	0.000128901	XLOC_012083	TCONS_00025806	LincRNAs identified by Cabili et al	intron sense-overlapping	-1.57	0.000296479	0.498246	0.0316174
631	XLOC_012083	TCONS_00025805	LincRNAs identified by Cabili et al	intron sense-overlapping	-1.709	0.000128901	RP13-580F15.2	ENST00000577064	GENCODE	intronic antisense	-1.467	1.59e-07	0.738596	0.000455042
632	XLOC_012114	TCONS_00025843	LincRNAs identified by Cabili et al	intergenic	-1.004	0.0354366	CDRT15P1	ENST00000389360	GENCODE	intergenic	-1.241	0.0320227	0.677193	0.00192701
633	XLOC_012177	TCONS_00025361	LincRNAs identified by Cabili et al	intergenic	-1.003	0.000593646	XLOC_012177	TCONS_00025358	LincRNAs identified by Cabili et al	intergenic	-1.295	1.7e-05	0.510526	0.0271916
634	XLOC_012177	TCONS_00025361	LincRNAs identified by Cabili et al	intergenic	-1.003	0.000593646		AU185412	LincRNAs identified by Khalil et al	intronic antisense	-1.328	2.73e-05	0.580702	0.0104055
635	XLOC_012177	TCONS_00025358	LincRNAs identified by Cabili et al	intergenic	-1.295	1.7e-05		AU185412	LincRNAs identified by Khalil et al	intronic antisense	-1.328	2.73e-05	0.861404	0
636	XLOC_012683	TCONS_00026336	LincRNAs identified by Cabili et al	intergenic	-1.12	2.04e-07	XLOC_012682	TCONS_00026623	LincRNAs identified by Cabili et al	intergenic	-1.054	0.000361064	0.698246	0.00122872
637	XLOC_013388	TCONS_00027397	LincRNAs identified by Cabili et al	intergenic	-1.695	2.81e-05	LINC00085	NR_024330	RefSeq	intergenic	-2.014	3.11e-07	0.821053	1.21192e-05
638	XLOC_013547	TCONS_00028559	LincRNAs identified by Cabili et al	intergenic	-1.598	0.00103814	XLOC_013771	TCONS_00028418	LincRNAs identified by Cabili et al	intergenic	-1.172	0.000278915	0.466667	0.0456439
639	XLOC_013547	TCONS_00028559	LincRNAs identified by Cabili et al	intergenic	-1.598	0.00103814	LINC00494	NR_026958	RefSeq	intergenic	-1.549	0.000178984	0.635088	0.00429089
640	XLOC_013547	TCONS_00028559	LincRNAs identified by Cabili et al	intergenic	-1.598	0.00103814	XLOC_013553	TCONS_00028208	LincRNAs identified by Cabili et al	intergenic	-1.636	4.38e-06	0.505263	0.0290236
641	XLOC_013547	TCONS_00028559	LincRNAs identified by Cabili et al	intergenic	-1.598	0.00103814	XLOC_013552	TCONS_00028202	LincRNAs identified by Cabili et al	intergenic	-1.86	1.71e-06	0.524561	0.022753
642	XLOC_013552	TCONS_00028202	LincRNAs identified by Cabili et al	intergenic	-1.86	1.71e-06	XLOC_013774	TCONS_00028423	LincRNAs identified by Cabili et al	intergenic	-1.032	0.0311546	0.564912	0.0131243
643	XLOC_013552	TCONS_00028202	LincRNAs identified by Cabili et al	intergenic	-1.86	1.71e-06	XLOC_013552	TCONS_00028561	LincRNAs identified by Cabili et al	intergenic	-1.23	0.000734565	0.647368	0.00343807
644	XLOC_013552	TCONS_00028202	LincRNAs identified by Cabili et al	intergenic	-1.86	1.71e-06	XLOC_013553	TCONS_00028208	LincRNAs identified by Cabili et al	intergenic	-1.636	4.38e-06	0.791228	7.68918e-05
645	XLOC_013552	TCONS_00027943	LincRNAs identified by Cabili et al	intergenic	-1.719	0.000355015	XLOC_013552	TCONS_00028561	LincRNAs identified by Cabili et al	intergenic	-1.23	0.000734565	0.784211	0.00010313
646	XLOC_013552	TCONS_00028202	LincRNAs identified by Cabili et al	intergenic	-1.86	1.71e-06	XLOC_013778	TCONS_00028426	LincRNAs identified by Cabili et al	intergenic	-2.459	0.000112157	0.589474	0.00910547
647	XLOC_013552	TCONS_00028202	LincRNAs identified by Cabili et al	intergenic	-1.86	1.71e-06	RP5-991B18.1	ENST00000457536	GENCODE	intergenic	-1.405	0.000120192	0.638596	0.00403132
648	XLOC_013612	TCONS_00028265	LincRNAs identified by Cabili et al	intergenic	-1.474	0.00139695	XLOC_013612	TCONS_00028266	LincRNAs identified by Cabili et al	intergenic	-1.18	0.0119553	0.773684	0.000153372
649	XLOC_013612	TCONS_00028265	LincRNAs identified by Cabili et al	intergenic	-1.474	0.00139695	RP5-963E22.5	ENST00000567259	GENCODE	intergenic	-1.333	0.000737406	0.838596	0
650	XLOC_013774	TCONS_00028423	LincRNAs identified by Cabili et al	intergenic	-1.032	0.0311546	XLOC_013778	TCONS_00028426	LincRNAs identified by Cabili et al	intergenic	-2.459	0.000112157	0.487719	0.0358489
651	XLOC_013774	TCONS_00028423	LincRNAs identified by Cabili et al	intergenic	-1.032	0.0311546	XLOC_013552	TCONS_00027943	LincRNAs identified by Cabili et al	intergenic	-1.719	0.000355015	0.715789	0.000817526
652	XLOC_013774	TCONS_00028423	LincRNAs identified by Cabili et al	intergenic	-1.032	0.0311546	RP5-991B18.1	ENST00000457536	GENCODE	intergenic	-1.405	0.000120192	0.659649	0.00272906
653	XLOC_013774	TCONS_00028423	LincRNAs identified by Cabili et al	intergenic	-1.032	0.0311546	XLOC_013552	TCONS_00028561	LincRNAs identified by Cabili et al	intergenic	-1.23	0.000734565	0.782456	0.000110543
654	XLOC_013774	TCONS_00028423	LincRNAs identified by Cabili et al	intergenic	-1.032	0.0311546	XLOC_013771	TCONS_00028418	LincRNAs identified by Cabili et al	intergenic	-1.172	0.000278915	0.463158	0.0474618
655	XLOC_013778	TCONS_00028426	LincRNAs identified by Cabili et al	intergenic	-2.459	0.000112157	XLOC_013552	TCONS_00028561	LincRNAs identified by Cabili et al	intergenic	-1.23	0.000734565	0.736842	0.000477298
656	XLOC_013778	TCONS_00028426	LincRNAs identified by Cabili et al	intergenic	-2.459	0.000112157	RP5-991B18.1	ENST00000457536	GENCODE	intergenic	-1.405	0.000120192	0.736842	0.000477298
657	XLOC_013844	TCONS_00028471	LincRNAs identified by Cabili et al	intergenic	-2.342	0.000116389	KCNQ2	uc002yex.3	UCSC_knowngene	intergenic	-3.75	7.21e-06	0.575439	0.0112553
658	XLOC_013980	TCONS_00029245	LincRNAs identified by Cabili et al	intergenic	-1.413	0.000392858	XLOC_014119	TCONS_00029180	LincRNAs identified by Cabili et al	intergenic	-2.151	1.29e-09	0.889474	0
659	XLOC_013980	TCONS_00029245	LincRNAs identified by Cabili et al	intergenic	-1.413	0.000392858	LINC00163	ENST00000434081	GENCODE	intergenic	-1.197	0.00205095	0.582456	0.0101341
660	XLOC_014174	TCONS_00029531	LincRNAs identified by Cabili et al	intergenic	-1.864	3.5e-05	ZDHHC8P1	ENST00000418264	pseudogene		-1.128	0.000164753	0.826316	6.37252e-06
661	XLOC_014174	TCONS_00029531	LincRNAs identified by Cabili et al	intergenic	-1.864	3.5e-05	AP000344.4	ENST00000454268	GENCODE	intergenic	-1.405	0.000623239	0.863158	0
662	XLOC_014280	TCONS_00029624	LincRNAs identified by Cabili et al	exon sense-overlapping	-1.421	0.032208	WI2-81516E3.1	ENST00000380981	GENCODE	intergenic	-1.001	0.000171667	0.459649	0.0493356
663	XXyac-YX155B6.5	ENST00000432038	GENCODE	intergenic	-1.226	0.000705725	XXyac-YX155B6.6	ENST00000443671	GENCODE	intergenic	-1.192	3.72e-05	0.794737	6.56523e-05
664	XXYLT1-AS2	ENST00000426468	GENCODE	intronic antisense	-1.623	0.000175329	XLOC_003387	TCONS_00006757	LincRNAs identified by Cabili et al	intergenic	-1.066	0.00331553	0.484211	0.0373544
665	Z83851.3	ENST00000446578	GENCODE	intronic antisense	-1.022	0.000316324	CTA-250D10.23	ENST00000566575	GENCODE	intergenic	-1.275	0.0439568	0.566667	0.0127964
666	Z83851.3	ENST00000446578	GENCODE	intronic antisense	-1.022	0.000316324	CTA-250D10.19	ENST00000424613	GENCODE	natural antisense	-1.258	2.4e-07	0.777193	0.000135032
667	ZDHHC8P1	ENST00000418264	pseudogene		-1.128	0.000164753	AP000344.4	ENST00000454268	GENCODE	intergenic	-1.405	0.000623239	0.792982	7.1125e-05
668	ZNRD1-AS1	ENST00000425604	GENCODE	bidirectional	-1.064	0.0433619	ZNRD1-AS1	ENST00000452229	GENCODE	bidirectional	-1.153	0.000646854	0.477193	0.0405147
669		AW235165	LincRNAs identified by Khalil et al	intergenic	-1.53	0.00277451	XLOC_013623	TCONS_00028278	LincRNAs identified by Cabili et al	intergenic	-1.507	0.000167259	0.619298	0.00563401
670		BX491519	LincRNAs identified by Khalil et al	intergenic	-1.499	5.73e-06	uc.340	uc.340+	UCR	intergenic	-1.055	0.00872465	0.687719	0.00154617
671		AY927495R	LincRNAs identified by Khalil et al	intergenic	-1.509	0.000181999	XLOC_013623	TCONS_00028278	LincRNAs identified by Cabili et al	intergenic	-1.507	0.000167259	0.961404	7.22779e-06
672		AW270668	LincRNAs identified by Khalil et al	intergenic	-1.004	0.00257644	uc.286	uc.286-	UCR	intergenic	-1.215	0.000191584	0.877193	0
673		AF339807	NRED	intergenic	-1.414	0.0229428	MIR4500HG	NR_033829	RefSeq	intergenic	-1.231	0.000994691	0.578947	0.0106827
674		AK123125	RNAdb	intergenic	-1.352	4.74e-05	XLOC_003411	TCONS_00007946	LincRNAs identified by Cabili et al	intergenic	-1.935	1.89e-07	0.645614	0.00355061
675		AA808940	LincRNAs identified by Khalil et al	intergenic	-1.324	2.5e-05	XLOC_009584	TCONS_00019787	LincRNAs identified by Cabili et al	intergenic	-1.215	6.7e-06	0.749123	0.000337889
676		AK123125	RNAdb	intergenic	-1.352	4.74e-05	XLOC_003411	TCONS_00007944	LincRNAs identified by Cabili et al	intergenic	-1.199	2.57e-06	0.663158	0.0025501
677		BE174175	LincRNAs identified by Khalil et al	intergenic	-1.3	0.00280501		BE174175R	LincRNAs identified by Khalil et al	intergenic	-1.323	0.00717928	0.831579	1.82368e-06
678		DB308515	LincRNAs identified by Khalil et al	intergenic	-1.115	0.0194434	BC032910	uc003jss.3	UCSC_knowngene	intergenic	-1.538	0.0109158	0.664912	0.00246427
679		AY927495R	LincRNAs identified by Khalil et al	intergenic	-1.509	0.000181999		AW235165	LincRNAs identified by Khalil et al	intergenic	-1.53	0.00277451	0.668421	0.00229968
680		AK123125	RNAdb	intergenic	-1.352	4.74e-05	XLOC_003411	TCONS_00007945	LincRNAs identified by Cabili et al	intergenic	-2.137	0.000144812	0.517544	0.0248934
681		AF339807	NRED	intergenic	-1.414	0.0229428	MIR4500HG	ENST00000453832	GENCODE	intergenic	-2.039	3.76e-09	0.596491	0.00816354
682		AK123125	RNAdb	intergenic	-1.352	4.74e-05	XLOC_003411	TCONS_00007947	LincRNAs identified by Cabili et al	intergenic	-3.107	5.98e-06	0.638596	0.00403132
683		AK123125	RNAdb	intergenic	-1.352	4.74e-05	XLOC_003411	TCONS_00008727	LincRNAs identified by Cabili et al	intergenic	-1.884	0.00146839	0.636842	0.00415945
684		BE675158	LincRNAs identified by Khalil et al	intergenic	-1.27	0.000105904	RP11-552D8.1	ENST00000429499	GENCODE	bidirectional	-1.052	0.0155357	0.519298	0.0243438
Negative correlation lncRNA1 Up and lncRNA2 Down regulation
1	AC002055.4	ENST00000467796	GENCODE	intronic antisense	1.179	0.0439461	BC048192	uc003bmr.1	UCSC_knowngene	natural antisense	-2.206	7.64e-08	-0.566667	0.0127964
2	AC018730.1	ENST00000447876	GENCODE	intergenic	1.053	0.0163148	AC104655.3	ENST00000438148	GENCODE	intergenic	-1.276	0.000146943	-0.480035	0.0375201
3	AC090286.2	ENST00000434303	pseudogene		1.017	0.032137	KRT16P1	ENST00000577750	GENCODE	intergenic	-1.462	0.000394119	-0.787719	8.93533e-05
4	AK024092	uc021svq.1	UCSC_knowngene	intron sense-overlapping	1.727	0.00490499	XLOC_011585	TCONS_00023790	LincRNAs identified by Cabili et al	intergenic	-1.139	9.28e-06	-0.640351	0.00390643
5	AK056135	uc001vvv.1	UCSC_knowngene	intergenic	1.687	0.00187056	RP11-244H18.3	ENST00000551144	GENCODE	intergenic	-1.819	0.000179823	-0.584211	0.00986849
6	AK056135	uc001vvv.1	UCSC_knowngene	intergenic	1.687	0.00187056	RP11-597A11.6	ENST00000555580	GENCODE	intergenic	-1.16	0.000744707	-0.8	5.08914e-05
7	AK091729	uc010lhv.1	UCSC_knowngene	exon sense-overlapping	1.038	0.00244382	BC005927	uc003uxs.3	UCSC_knowngene	exon sense-overlapping	-1.07	0.0150909	-0.492982	0.0336806
8	AK125699	uc001lku.1	UCSC_knowngene	exon sense-overlapping	1.878	0.00386936	RP11-140A10.3	ENST00000414106	GENCODE	natural antisense	-2.521	1.09e-05	-0.535088	0.0198211
9	AK299501	uc003hxs.3	UCSC_knowngene	exon sense-overlapping	1.727	0.010777	RP11-311D14.2	ENST00000508961	GENCODE	intronic antisense	-1.033	0.000803656	-0.914035	7.57378e-08
10	AL589743.1	ENST00000412017	GENCODE	intergenic	1.265	0.00816726	RP11-597A11.6	ENST00000555580	GENCODE	intergenic	-1.16	0.000744707	-0.649123	0.00332846
11	AL589743.1	ENST00000549484	GENCODE	intergenic	1.584	0.000449625	RP11-597A11.6	ENST00000555580	GENCODE	intergenic	-1.16	0.000744707	-0.47193	0.0430195
12	AL589743.1	ENST00000412017	GENCODE	intergenic	1.265	0.00816726	RP11-244H18.3	ENST00000551144	GENCODE	intergenic	-1.819	0.000179823	-0.564912	0.0131243
13	AL589743.1	ENST00000549484	GENCODE	intergenic	1.584	0.000449625	RP11-244H18.3	ENST00000551144	GENCODE	intergenic	-1.819	0.000179823	-0.526316	0.0222416
14	AP006222.2	ENST00000442116	GENCODE	intergenic	1.005	0.0174636	LOC729737	NR_039983	RefSeq	intergenic	-1.125	6.58e-06	-0.468421	0.0447556
15	AP006222.2	ENST00000442116	GENCODE	intergenic	1.005	0.0174636	LOC729737	uc001aam.4	UCSC_knowngene	intergenic	-1.095	8.94e-06	-0.57193	0.0118526
16	BC005905	uc003lqz.3	UCSC_knowngene	intron sense-overlapping	1.615	0.00802317	CTC-529P8.1	ENST00000515304	GENCODE	bidirectional	-1.207	0.00035905	-0.510526	0.0271916
17	BC030591	uc002hkb.3	UCSC_knowngene	exon sense-overlapping	1.501	0.0286208	AC069363.1	ENST00000441575	GENCODE	intronic antisense	-2.017	0.000172097	-0.470175	0.0438809
18	BC030591	uc002hkb.3	UCSC_knowngene	exon sense-overlapping	1.501	0.0286208	XLOC_012177	TCONS_00025358	LincRNAs identified by Cabili et al	intergenic	-1.295	1.7e-05	-0.791228	7.68918e-05
19	BC030591	uc002hkb.3	UCSC_knowngene	exon sense-overlapping	1.501	0.0286208	XLOC_012177	TCONS_00025361	LincRNAs identified by Cabili et al	intergenic	-1.003	0.000593646	-0.675439	0.00199731
20	BC063600	uc001eho.1	UCSC_knowngene	natural antisense	1.588	0.000270212	RP11-418J17.1	ENST00000413531	GENCODE	bidirectional	-1.086	0.00383746	-0.510526	0.0271916
21	BX248778	uc001vvk.1	UCSC_knowngene	intergenic	1.593	0.00932987	RP11-244H18.3	ENST00000551144	GENCODE	intergenic	-1.819	0.000179823	-0.522807	0.0232737
22	CHEK2P2	ENST00000566448	GENCODE	intergenic	1.955	0.0112902	HERC2P3	ENST00000456027	GENCODE	intergenic	-1.355	7.87e-08	-0.85614	0
23	CHEK2P2	ENST00000555186	GENCODE	intergenic	2.191	0.00617784	HERC2P3	ENST00000456027	GENCODE	intergenic	-1.355	7.87e-08	-0.826316	6.37252e-06
24	CP	NR_046371	RefSeq	exon sense-overlapping	3.868	6.05e-05	WWTR1-AS1	ENST00000495094	GENCODE	natural antisense	-1.917	4.63e-06	-0.6	0.0077233
25	CTC-338M12.4	ENST00000506340	GENCODE	natural antisense	1.452	0.00155208	XLOC_005110	TCONS_00011106	LincRNAs identified by Cabili et al	intergenic	-1.649	2.48e-07	-0.570175	0.0121607
26	CTD-2119F7.2	ENST00000565308	pseudogene		2.239	0.0223563	RP11-152O14.1	ENST00000566439	GENCODE	intergenic	-1.127	0.00337566	-0.536842	0.0193634
27	CTD-2314B22.3	ENST00000553153	GENCODE	intergenic	1.736	0.00118184	RP11-244H18.3	ENST00000551144	GENCODE	intergenic	-1.819	0.000179823	-0.735088	0.000500396
28	FAM41C	NR_027055	RefSeq	intergenic	1.274	0.00958143	RP5-902P8.10	ENST00000453732	GENCODE	exon sense-overlapping	-1.481	3.88e-05	-0.542105	0.0180412
29	FAM41C	ENST00000427857	GENCODE	intergenic	1.636	0.00592899	RP5-902P8.10	ENST00000434139	GENCODE	exon sense-overlapping	-1.257	0.000330971	-0.661404	0.00263834
30	FAM41C	NR_027055	RefSeq	intergenic	1.274	0.00958143	RP5-902P8.10	ENST00000434139	GENCODE	exon sense-overlapping	-1.257	0.000330971	-0.661404	0.00263834
31	FAM41C	ENST00000432963	GENCODE	intergenic	1.242	0.00712271	RP5-902P8.10	ENST00000434139	GENCODE	exon sense-overlapping	-1.257	0.000330971	-0.72807	0.000601715
32	FAM41C	ENST00000432963	GENCODE	intergenic	1.242	0.00712271	RP5-902P8.10	ENST00000453732	GENCODE	exon sense-overlapping	-1.481	3.88e-05	-0.584211	0.00986849
33	FAM41C	ENST00000427857	GENCODE	intergenic	1.636	0.00592899	RP5-902P8.10	ENST00000453732	GENCODE	exon sense-overlapping	-1.481	3.88e-05	-0.535088	0.0198211
34	FAM86C2P	ENST00000525180	GENCODE	intergenic	1.197	0.0119188	TBC1D10C	NR_046266	RefSeq	exon sense-overlapping	-1.335	0.000746981	-0.691228	0.00143375
35	FAM86DP	ENST00000491583	GENCODE	intergenic	1.601	4.08e-07	XLOC_002710	TCONS_00006894	LincRNAs identified by Cabili et al	intergenic	-1.222	4.21e-05	-0.549123	0.0163922
36	GS1-600G8.5	ENST00000443965	GENCODE	intergenic	2.447	0.000372914	RP11-791M20.1	ENST00000568788	GENCODE	intergenic	-1.018	0.0024379	-0.522807	0.0232737
37	HOXC-AS3	ENST00000514702	GENCODE	natural antisense	1.322	0.0154174	CALCOCO1	NR_026554	RefSeq	exon sense-overlapping	-1.105	0.0130957	-0.494737	0.0329814
38	HOXC-AS5	ENST00000512916	GENCODE	natural antisense	1.547	0.0295861	XLOC_009762	TCONS_00020432	LincRNAs identified by Cabili et al	intergenic	-1.509	0.0014004	-0.470175	0.0438809
39	LINC00467	ENST00000448567	GENCODE	intergenic	1.31	0.00570068		BC034527R	LincRNAs identified by Khalil et al	intergenic	-2.608	1.02e-07	-0.585965	0.00960858
40	LOC100294145	NR_037178	RefSeq	intergenic	1.388	0.000467927	HCG25	ENST00000422366	GENCODE	natural antisense	-1.373	0.000943747	-0.514035	0.0260222
41	LOC100506190	uc004bxw.3	UCSC_knowngene	intergenic	1.485	1.43e-05	RP11-409K20.8	ENST00000447586	GENCODE	intronic antisense	-1.678	5.69e-05	-0.538596	0.0189143
42	LOC388796	uc002xii.3	UCSC_knowngene	intergenic	1.105	0.000251091	SNORA71B	ENST00000439232	GENCODE	intergenic	-1.67	0.000124327	-0.521053	0.023804
43	LOC643837	NR_047522	RefSeq	intergenic	1.513	0.0339313	RP5-902P8.10	ENST00000434139	GENCODE	exon sense-overlapping	-1.257	0.000330971	-0.789474	8.29641e-05
44	LOC643837	NR_047522	RefSeq	intergenic	1.513	0.0339313	RP5-902P8.10	ENST00000453732	GENCODE	exon sense-overlapping	-1.481	3.88e-05	-0.724561	0.000658097
45	LRRC37A11P	ENST00000579258	pseudogene		1.205	0.0102253	LOC100505576	NR_038847	RefSeq	intergenic	-1.27	0.0120433	-0.54386	0.0176169
46	MIR210HG	uc009yby.2	UCSC_knowngene	intergenic	1.368	0.000231277	XLOC_009017	TCONS_00019182	LincRNAs identified by Cabili et al	intergenic	-1.201	0.00173654	-0.708772	0.000966054
47	MIR210HG	ENST00000534540	GENCODE	intergenic	1.202	0.0170042	XLOC_009017	TCONS_00019182	LincRNAs identified by Cabili et al	intergenic	-1.201	0.00173654	-0.745614	0.000373971
48	MIR210HG	NR_038262	RefSeq	intergenic	1.574	0.000356198	XLOC_009017	TCONS_00019182	LincRNAs identified by Cabili et al	intergenic	-1.201	0.00173654	-0.584211	0.00986849
49	MIR210HG	ENST00000534540	GENCODE	intergenic	1.202	0.0170042	AX747537	uc001lsr.1	UCSC_knowngene	intron sense-overlapping	-1.119	0.000372685	-0.629825	0.00470573
50	MIR210HG	uc009yby.2	UCSC_knowngene	intergenic	1.368	0.000231277	AX747537	uc001lsr.1	UCSC_knowngene	intron sense-overlapping	-1.119	0.000372685	-0.52807	0.0217395
51	MIR210HG	NR_038262	RefSeq	intergenic	1.574	0.000356198	AX747537	uc001lsr.1	UCSC_knowngene	intron sense-overlapping	-1.119	0.000372685	-0.491228	0.0343915
52	MTHFS	NR_037654	RefSeq	exon sense-overlapping	1.246	0.0349073	RP11-210M15.3	ENST00000561432	GENCODE	intergenic	-1.315	0.000263692	-0.587719	0.00935427
53	RP11-1143G9.4	ENST00000548900	GENCODE	natural antisense	3.025	3.81e-05	RP11-324P9.1	ENST00000548266	GENCODE	intergenic	-1.018	0.00894144	-0.605263	0.00709942
54	RP11-114H24.4	ENST00000568184	GENCODE	intergenic	1.482	0.0225012	XLOC_011316	TCONS_00023984	LincRNAs identified by Cabili et al	intronic antisense	-1.143	0.0182382	-0.478947	0.0397056
55	RP11-114H24.4	ENST00000568184	GENCODE	intergenic	1.482	0.0225012	CTD-2071N1.1	ENST00000559749	GENCODE	intronic antisense	-1.354	0.000416587	-0.468421	0.0447556
56	RP11-152N13.5	ENST00000457758	GENCODE	natural antisense	1.24	0.00656435	XLOC_008852	TCONS_00017996	LincRNAs identified by Cabili et al	intergenic	-1.775	3.44e-05	-0.494737	0.0329814
57	RP11-155G14.5	ENST00000478818	pseudogene		3.449	1.95e-08	XLOC_006597	TCONS_00013948	LincRNAs identified by Cabili et al	intergenic	-1.147	0.000553917	-0.475439	0.0413366
58	RP11-15E18.1	ENST00000559739	GENCODE	bidirectional	1.417	0.00136121	XLOC_012538	TCONS_00026129	LincRNAs identified by Cabili et al	intergenic	-1.043	0.00240889	-0.515789	0.0254528
59	RP11-160E2.17	ENST00000435028	GENCODE	intergenic	1.224	0.00500486	RP11-28B23.1	ENST00000573133	pseudogene		-2.269	1.31e-05	-0.514035	0.0260222
60	RP11-161H23.5	ENST00000550468	GENCODE	natural antisense	1.737	0.000133452	RP11-386G11.5	ENST00000547395	GENCODE	intronic antisense	-1.162	0.000179809	-0.801754	4.64892e-05
61	RP11-196G18.3	ENST00000428289	GENCODE	intron sense-overlapping	1.29	0.0361445	RP5-998N21.7	ENST00000435113	GENCODE	natural antisense	-1.434	1.76e-05	-0.603509	0.00730263
62	RP11-196G18.3	ENST00000428289	GENCODE	intron sense-overlapping	1.29	0.0361445	LOC728855	uc009wld.2	UCSC_knowngene	intergenic	-1.214	1.1e-07	-0.487719	0.0358489
63	RP11-201P10.3	ENST00000569828	GENCODE	intergenic	1.769	0.0165196	RP11-29M5.1	ENST00000560169	GENCODE	intronic antisense	-1.17	2.16e-06	-0.861404	0
64	RP11-204L24.2	ENST00000577914	GENCODE	intronic antisense	1.434	0.00254043	LOC254128	NR_037856	RefSeq	bidirectional	-1.142	0.0470945	-0.591228	0.00886209
65	RP11-230B22.1	ENST00000453229	GENCODE	bidirectional	1.81	4.26e-06	XLOC_000232	TCONS_00002048	LincRNAs identified by Cabili et al	intergenic	-1.512	0.000921919	-0.689474	0.0014891
66	RP11-253E3.3	ENST00000513358	GENCODE	intergenic	2.357	5.02e-07	RP5-1063M23.2	ENST00000432994	GENCODE	intergenic	-1.319	4.65e-09	-0.594737	0.00839121
67	RP11-350N15.3	ENST00000533301	GENCODE	intronic antisense	1.479	0.0374064	RP11-675F6.3	ENST00000521623	GENCODE	intergenic	-1.568	2.92e-05	-0.519298	0.0243438
68	RP11-386G11.10	ENST00000547387	GENCODE	natural antisense	1.334	0.0228085	RP11-386G11.5	ENST00000547395	GENCODE	intronic antisense	-1.162	0.000179809	-0.752632	0.000304546
69	RP11-43F13.1	ENST00000502273	pseudogene		1.12	0.00880666	SDHAP3	ENST00000436493	GENCODE	intergenic	-1.695	2.25e-05	-0.726316	0.000629407
70	RP11-43F13.1	ENST00000502273	pseudogene		1.12	0.00880666	CTD-2194D22.1	ENST00000503386	GENCODE	intergenic	-1.333	0.0010263	-0.549123	0.0163922
71	RP11-463M16.4	ENST00000508743	GENCODE	intronic antisense	1.544	0.00214067	RP11-1079K10.3	ENST00000507337	GENCODE	natural antisense	-1.021	6.9e-09	-0.552632	0.0156147
72	RP11-463M16.4	ENST00000504438	pseudogene		1.561	0.00128965	RP11-1079K10.3	ENST00000507337	GENCODE	natural antisense	-1.021	6.9e-09	-0.582456	0.0101341
73	RP11-618G20.4	ENST00000557544	GENCODE	natural antisense	1.07	0.00450096	RP11-355I22.4	ENST00000555156	GENCODE	intergenic	-2.074	5.41e-08	-0.610526	0.00651729
74	RP11-815I9.4	ENST00000578214	GENCODE	intron sense-overlapping	1.44	0.035905	KRT16P1	ENST00000577750	GENCODE	intergenic	-1.462	0.000394119	-0.719298	0.000750442
75	RP11-849N15.1	ENST00000579159	GENCODE	intronic antisense	1.591	0.00327704	RP11-849N15.5	ENST00000584902	GENCODE	intergenic	-1.137	0.00362403	-0.470175	0.0438809
76	RP11-8L8.2	ENST00000557121	GENCODE	intergenic	1.164	0.00681112	AK123878	uc001yif.1	UCSC_knowngene	intergenic	-3.655	5.7e-05	-0.510526	0.0271916
77	RP1-59D14.6	ENST00000575402	GENCODE	intron sense-overlapping	1.851	0.000853068	AC090617.1	ENST00000433167	GENCODE	intronic antisense	-2.66	0.000144071	-0.564912	0.0131243
78	RP1-65J11.1	ENST00000438790	GENCODE	intergenic	2.248	0.000214284	RP5-1166H10.2	ENST00000414532	GENCODE	natural antisense	-1.549	3.77e-06	-0.675439	0.00199731
79	RP4-792G4.2	ENST00000418244	GENCODE	bidirectional	1.873	0.0012816	XLOC_000232	TCONS_00002048	LincRNAs identified by Cabili et al	intergenic	-1.512	0.000921919	-0.575439	0.0112553
80	RPL23AP82	uc010hbj.3	UCSC_knowngene	bidirectional	1.152	0.0483809	BC048192	uc003bmr.1	UCSC_knowngene	natural antisense	-2.206	7.64e-08	-0.531579	0.0207625
81	UBE2Q2P1	ENST00000558251	GENCODE	intergenic	1.085	9.24e-06	LOC100506874	NR_038274	RefSeq	intergenic	-1.087	0.00114901	-0.47193	0.0430195
82	ULK4P3	ENST00000563895	pseudogene		1.188	0.000802884	RP11-680F8.4	ENST00000560740	GENCODE	intron sense-overlapping	-2.42	8.18e-07	-0.563158	0.0134589
83	UPF3AP2	ENST00000578315	GENCODE	intergenic	1.124	0.016046	KRT16P3	ENST00000584759	GENCODE	intergenic	-1.003	0.00124899	-0.612281	0.00633216
84	UPF3AP2	ENST00000578315	GENCODE	intergenic	1.124	0.016046	KRT16P3	ENST00000580113	GENCODE	intergenic	-3.912	1.43e-11	-0.461404	0.0483916
85	XLOC_002730	TCONS_00006919	LincRNAs identified by Cabili et al	intergenic	2.571	0.00168086	XLOC_003181	TCONS_00007198	LincRNAs identified by Cabili et al	intergenic	-1.778	5.21e-07	-0.704695	0.000754636
86	XLOC_002730	TCONS_00006915	LincRNAs identified by Cabili et al	intergenic	2.22	0.0066966	XLOC_003181	TCONS_00007198	LincRNAs identified by Cabili et al	intergenic	-1.778	5.21e-07	-0.725757	0.00043582
87	XLOC_002730	TCONS_00006916	LincRNAs identified by Cabili et al	intergenic	1.269	0.0381271	XLOC_003181	TCONS_00007198	LincRNAs identified by Cabili et al	intergenic	-1.778	5.21e-07	-0.589732	0.00787107
88	XLOC_002730	TCONS_00006918	LincRNAs identified by Cabili et al	intergenic	2.11	0.00568782	XLOC_003181	TCONS_00007198	LincRNAs identified by Cabili et al	intergenic	-1.778	5.21e-07	-0.633611	0.00358341
89	XLOC_007486	TCONS_00016095	LincRNAs identified by Cabili et al	intergenic	1.153	0.0238849	DQ673965	uc004baa.1	UCSC_knowngene	intergenic	-1.046	0.00191979	-0.550877	0.0159996
90	XLOC_007486	TCONS_00016095	LincRNAs identified by Cabili et al	intergenic	1.153	0.0238849	DQ673970	uc004azt.1	UCSC_knowngene	intergenic	-1.258	0.00121403	-0.540351	0.0184736
91	XLOC_009653	TCONS_00020322	LincRNAs identified by Cabili et al	intergenic	2.75	2.21e-09	XLOC_009650	TCONS_00021051	LincRNAs identified by Cabili et al	intergenic	-1.025	0.0285637	-0.473684	0.0421715
Negative correlation lncRNA1 Down and lncRNA2 Up regulation
1	AC005077.12	ENST00000434037	GENCODE	intergenic	-1.357	7.43e-07	BC090058	uc003ufr.3	UCSC_knowngene	intron sense-overlapping	1.723	1.68e-05	-0.526316	0.0222416
2	AC005488.13	ENST00000359797	pseudogene		-1.013	0.0146062	NCF1B	ENST00000423083	GENCODE	intergenic	1.042	0.00047889	-0.684211	0.00166562
3	AC091729.8	ENST00000415656	GENCODE	intronic antisense	-1.432	0.0147619	AK123998	uc021zyp.1	UCSC_knowngene	exon sense-overlapping	1.258	0.0282131	-0.464912	0.046546
4	AC114808.2	ENST00000428335	GENCODE	intronic antisense	-1.475	7.5e-06	AC141930.2	ENST00000419028	GENCODE	intergenic	1.37	0.000840983	-0.610526	0.00651729
5	BX004987.3	ENST00000411775	GENCODE	intergenic	-1.464	0.000464197	BX571672.5	ENST00000456568	GENCODE	intergenic	1	0.00189781	-0.508772	0.0277917
6	BX004987.3	ENST00000411775	GENCODE	intergenic	-1.464	0.000464197	BX571672.5	ENST00000449527	GENCODE	intergenic	2.048	0.00122345	-0.664912	0.00246427
7	chr7:1314975-1333125	chr7:1314975-1333125+	LincRNAs identified by Khalil et al	intergenic	-1.269	9.05e-05	AK123998	uc021zyp.1	UCSC_knowngene	exon sense-overlapping	1.258	0.0282131	-0.664912	0.00246427
8	chr7:1314975-1333125	chr7:1314975-1333125+	LincRNAs identified by Khalil et al	intergenic	-1.269	9.05e-05	AK090593	uc003skf.1	UCSC_knowngene	bidirectional	1.15	0.0209611	-0.775439	0.000143992
9	CRYM-AS1	ENST00000561968	GENCODE	intronic antisense	-1.796	2.38e-05	RRN3P1	uc002djl.3	UCSC_knowngene	intergenic	1.079	0.0015873	-0.598246	0.00794093
10	CTD-2562J17.4	ENST00000529491	GENCODE	intergenic	-1.922	4.71e-09	RP11-939C17.2	ENST00000531652	GENCODE	natural antisense	1.173	2.76e-05	-0.812281	2.48466e-05
11	CTD-2562J17.4	ENST00000530792	GENCODE	natural antisense	-2.862	4.4e-14	RP11-939C17.2	ENST00000531652	GENCODE	natural antisense	1.173	2.76e-05	-0.712281	0.000889312
12	CTD-2562J17.7	ENST00000529215	GENCODE	natural antisense	-1.268	0.00132919	RP11-939C17.2	ENST00000531652	GENCODE	natural antisense	1.173	2.76e-05	-0.682456	0.00172809
13	CTD-2651B20.3	ENST00000559003	GENCODE	intronic antisense	-1.156	0.0193966	HMGN2P46	uc001zvk.3	UCSC_knowngene	natural antisense	1.626	0.00103274	-0.505263	0.0290236
14	DGCR10	NR_026651	RefSeq	intergenic	-3.917	0.000316124	XLOC_014147	TCONS_00029753	LincRNAs identified by Cabili et al	intergenic	1.373	0.0319479	-0.573684	0.0115508
15	DGCR10	NR_026651	RefSeq	intergenic	-3.917	0.000316124	XLOC_014147	TCONS_00029754	LincRNAs identified by Cabili et al	intergenic	1.43	0.0262254	-0.508772	0.0277917
16	DGCR5	uc002zon.2	UCSC_knowngene	intergenic	-1.972	0.00398884	XLOC_014147	TCONS_00029754	LincRNAs identified by Cabili et al	intergenic	1.43	0.0262254	-0.577193	0.010966
17	DGCR5	uc002zon.2	UCSC_knowngene	intergenic	-1.972	0.00398884	XLOC_014147	TCONS_00029753	LincRNAs identified by Cabili et al	intergenic	1.373	0.0319479	-0.592982	0.00862403
18	GCFC1-AS1	NR_038880	RefSeq	bidirectional	-1.03	0.031221	GCFC1	NR_027873	RefSeq	exon sense-overlapping	1.091	0.0486799	-0.598246	0.00794093
19	HMlincRNA1622	HMlincRNA1622-	LincRNAs identified by Khalil et al	intergenic	-1.446	0.0141666	RP11-308D16.4	ENST00000438602	GENCODE	intergenic	1.092	0.0341841	-0.521053	0.023804
20	INO80B-WBP1	NR_037849	RefSeq	exon sense-overlapping	-1.337	1.52e-05	RP11-711M9.1	ENST00000496886	GENCODE	intergenic	1.266	0.00419896	-0.585965	0.00960858
21	LOC100130155	uc003xvd.3	UCSC_knowngene	intergenic	-3.253	0.00133653	BX537900	uc003xve.3	UCSC_knowngene	intergenic	1.884	3.38e-06	-0.515789	0.0254528
22	LOC100506229	NR_039975	RefSeq	intergenic	-1.213	0.000985254	RP11-714G18.1	ENST00000514884	GENCODE	natural antisense	1.086	0.032671	-0.470175	0.0438809
23	LOC100506229	NR_039976	RefSeq	intergenic	-1.563	4.9e-06	RP11-714G18.1	ENST00000514884	GENCODE	natural antisense	1.086	0.032671	-0.67193	0.00214416
24	LOC100506229	NR_039977	RefSeq	intergenic	-1.451	1.6e-07	RP11-714G18.1	ENST00000514884	GENCODE	natural antisense	1.086	0.032671	-0.570175	0.0121607
25	LOC100507362	NR_037181	RefSeq	intergenic	-1.219	0.00276336	HLA-J	ENST00000494367	pseudogene		1.966	0.029671	-0.57193	0.0118526
26	PLCH1-AS2	ENST00000472913	GENCODE	intronic antisense	-1.766	1.96e-05	AK130481	uc003fap.1	UCSC_knowngene	exon sense-overlapping	1.651	0.029772	-0.719298	0.000750442
27	RP11-143K11.1	ENST00000569655	GENCODE	intergenic	-2.507	0.00147388	RP11-449L23.3	ENST00000583712	GENCODE	intronic antisense	1.047	0.00433759	-0.487719	0.0358489
28	RP11-162K11.4	ENST00000432707	GENCODE	intron sense-overlapping	-1.79	8.99e-06	RP11-119K6.6	ENST00000432120	GENCODE	intron sense-overlapping	1.742	0.00283421	-0.524561	0.022753
29	RP11-185P18.2	ENST00000553963	GENCODE	intergenic	-1.237	0.00603115	SNHG10	NR_001459	RefSeq	natural antisense	1.831	9.14e-05	-0.480702	0.0389093
30	RP11-1L9.1	ENST00000446964	GENCODE	intergenic	-1.715	4.01e-06	TLR8-AS1	NR_030727	RefSeq	intronic antisense	1.353	0.00464107	-0.533333	0.0202874
31	RP11-244H18.3	ENST00000551144	GENCODE	intergenic	-1.819	0.000179823	AK022914	uc001vvl.4	UCSC_knowngene	intergenic	2.398	0.00165463	-0.661404	0.00263834
32	RP11-28B23.1	ENST00000573133	pseudogene		-2.269	1.31e-05	AC007952.4	ENST00000495691	GENCODE	intergenic	1.449	0.000995045	-0.540351	0.0184736
33	RP11-29M5.1	ENST00000560169	GENCODE	intronic antisense	-1.17	2.16e-06	CSNK1A1P1	ENST00000563423	pseudogene		1.869	0.0459701	-0.861404	0
34	RP11-311D14.2	ENST00000510406	GENCODE	natural antisense	-1.102	0.0002793	AK299501	uc003hxs.3	UCSC_knowngene	exon sense-overlapping	1.727	0.010777	-0.864912	0
35	RP11-346L1.2	ENST00000519978	GENCODE	intergenic	-1.531	3.85e-05	RP11-150O12.6	ENST00000521989	GENCODE	intergenic	1.578	0.00175831	-0.475439	0.0413366
36	RP11-402G3.5	ENST00000423632	GENCODE	intergenic	-1.383	0.000154286	AX746484	uc004bit.1	UCSC_knowngene	exon sense-overlapping	1.269	0.00171608	-0.521053	0.023804
37	RP11-423H2.3	ENST00000366189	GENCODE	intergenic	-1.455	4.98e-05	RP11-423H2.1	ENST00000504756	GENCODE	intergenic	1.507	0.000683474	-0.585965	0.00960858
38	RP11-467L24.1	ENST00000564046	GENCODE	intergenic	-1.406	6.62e-06	XLOC_011752	TCONS_00024435	LincRNAs identified by Cabili et al	intergenic	1.007	0.00112776	-0.598246	0.00794093
39	RP11-473M20.7	ENST00000570949	GENCODE	natural antisense	-2.414	4e-09	HM587422	uc021tay.1	UCSC_knowngene	intergenic	1.062	0.0184837	-0.594737	0.00839121
40	RP11-597A11.6	ENST00000555580	GENCODE	intergenic	-1.16	0.000744707	AK022914	uc001vvl.4	UCSC_knowngene	intergenic	2.398	0.00165463	-0.615789	0.00597476
41	RP11-60A8.1	ENST00000503403	GENCODE	intergenic	-1.086	0.000168637	XLOC_004881	TCONS_00010962	LincRNAs identified by Cabili et al	intergenic	3.054	1.77e-08	-0.478947	0.0397056
42	RP11-705C15.3	ENST00000537616	GENCODE	intron sense-overlapping	-1.078	3.84e-05	XLOC_009653	TCONS_00020322	LincRNAs identified by Cabili et al	intergenic	2.75	2.21e-09	-0.759649	0.00024543
43	RP11-738G5.1	ENST00000518854	GENCODE	intergenic	-1.579	0.00230739	RP11-109P6.2	ENST00000522408	GENCODE	intergenic	2.769	0.00268683	-0.492982	0.0336806
44	RP11-812E19.3	ENST00000567363	GENCODE	intergenic	-1.499	4.08e-05	RP11-23E10.4	ENST00000567422	pseudogene		2.389	5.85e-05	-0.608772	0.00670683
45	RP11-87E22.2	ENST00000511897	GENCODE	intronic antisense	-4.066	8.34e-10	LOC389641	NR_033928	RefSeq	bidirectional	1.033	0.045215	-0.670175	0.00222081
46	RP5-902P8.10	ENST00000434139	GENCODE	exon sense-overlapping	-1.257	0.000330971	LOC643837	uc001abr.1	UCSC_knowngene	intergenic	1.073	0.00110141	-0.680702	0.00179245
47	RP5-902P8.10	ENST00000453732	GENCODE	exon sense-overlapping	-1.481	3.88e-05	LOC643837	uc001abr.1	UCSC_knowngene	intergenic	1.073	0.00110141	-0.607018	0.00690084
48	RP5-921G16.1	ENST00000484322	GENCODE	natural antisense	-1.37	0.0151637	XLOC_006223	TCONS_00013572	LincRNAs identified by Cabili et al	intergenic	1.075	0.00386565	-0.491228	0.0343915
49	TBC1D10C	NR_046266	RefSeq	exon sense-overlapping	-1.335	0.000746981	FAM86C2P	ENST00000528684	pseudogene		1.87	6.41e-05	-0.747368	0.000355578
50	TMEM191A	ENST00000419950	GENCODE	intergenic	-1.589	2.61e-06	AK128837	uc002zul.4	UCSC_knowngene	intergenic	1.15	0.0105043	-0.54386	0.0176169
51	U52111.14	ENST00000434284	GENCODE	intronic antisense	-1.94	2e-08	LL0XNC01-37G1.1	ENST00000438239	GENCODE	exon sense-overlapping	2.432	5.61e-06	-0.496491	0.0322937
52	XLOC_000232	TCONS_00002048	LincRNAs identified by Cabili et al	intergenic	-1.512	0.000921919	RP4-792G4.2	ENST00000426393	GENCODE	intergenic	3.723	1.03e-07	-0.473684	0.0421715
53	XLOC_003665	TCONS_00008209	LincRNAs identified by Cabili et al	intergenic	-1.122	5.27e-07	RP11-21I10.2	ENST00000514608	GENCODE	intergenic	1.674	0.00364617	-0.745614	0.000373971
54	XLOC_006953	TCONS_00014883	LincRNAs identified by Cabili et al	natural antisense	-1.785	2.14e-05	RP13-582O9.5	ENST00000524335	GENCODE	intergenic	1.226	0.00410701	-0.463158	0.0474618
55	XLOC_007865	TCONS_00016487	LincRNAs identified by Cabili et al	intergenic	-1.542	6.58e-06	LOC100506190	uc004bxw.3	UCSC_knowngene	intergenic	1.485	1.43e-05	-0.461404	0.0483916
56	ZNRD1-AS1	ENST00000452229	GENCODE	bidirectional	-1.153	0.000646854	HLA-J	ENST00000494367	pseudogene		1.966	0.029671	-0.7	0.00118136
57	ZNRD1-AS1	ENST00000425604	GENCODE	bidirectional	-1.064	0.0433619	HLA-J	ENST00000494367	pseudogene		1.966	0.029671	-0.563158	0.0134589
58		AA166697	LincRNAs identified by Khalil et al	intergenic	-1.32	0.00421427	BX648695	uc003vlp.3	UCSC_knowngene	natural antisense	1.605	0.000139884	-0.515789	0.0254528
