# Supplementary material for: Genetic landscape of long noncoding RNA (lncRNAs) in glioblastoma: identification of complex lncRNA regulatory networks and clinically relevant lncRNAs in glioblastoma
Source: Oncotarget. 2018 Jul 3;9(51):29548–64. doi: 10.18632/oncotarget.25434 (PMC6049862; doi:10.18632/oncotarget.25434)
Supplement: Supplementary file 9 [file oncotarget-09-29548-s009.xlsx]

## Sheet: Sheet1
Supplementary Table 9: Correlation between lncRNAs and lncRNAs in trans
	lncRNA1						lncRNA2						Correlation
Sr. No.	Gene Symbol	seqname	source	relationship	Log2 fold change	p-value	Gene Symbol	seqname	source	relationship	Log2 fold change	p-value	R	p value
Positve correlation lncRNA1 Up and lncRNA2 Up regulation
1	AC002055.4	ENST00000463325	GENCODE	bidirectional	1.361	0.00245327	FAM41C	NR_027055	RefSeq	intergenic	1.274	0.00958143	0.975439	8.08462e-06
2	AC002055.4	ENST00000463325	GENCODE	bidirectional	1.361	0.00245327	AC016629.2	ENST00000492393	GENCODE	intergenic	1.328	0.00277399	0.97193	7.92252e-06
3	AC002055.4	ENST00000463325	GENCODE	bidirectional	1.361	0.00245327	FAM41C	ENST00000427857	GENCODE	intergenic	1.636	0.00592899	0.963158	7.36602e-06
4	AC002055.4	ENST00000463325	GENCODE	bidirectional	1.361	0.00245327	FAM41C	ENST00000432963	GENCODE	intergenic	1.242	0.00712271	0.968421	7.72638e-06
5	AC002055.4	ENST00000467796	GENCODE	intronic antisense	1.179	0.0439461	CHEK2P2	ENST00000555186	GENCODE	intergenic	2.191	0.00617784	0.933333	3.73951e-06
6	AC002055.4	ENST00000467796	GENCODE	intronic antisense	1.179	0.0439461	CHEK2P2	ENST00000566448	GENCODE	intergenic	1.955	0.0112902	0.917544	7.99524e-07
7	AC002055.4	ENST00000463325	GENCODE	bidirectional	1.361	0.00245327	BC071667	uc002fqw.3	UCSC_knowngene	intergenic	1.31	0.00106558	0.936376	3.76643e-09
8	AC004878.8	ENST00000448088	GENCODE	intronic antisense	1.475	0.0124306	PCA3	uc010mpn.1	UCSC_knowngene	intronic antisense	1.072	0.0484655	0.903509	0
9	AC004878.8	ENST00000448088	GENCODE	intronic antisense	1.475	0.0124306	AC009784.3	ENST00000454735	GENCODE	intergenic	1.291	0.00965611	0.903509	0
10	AC009784.3	ENST00000454735	GENCODE	intergenic	1.291	0.00965611	XLOC_005013	TCONS_00010494	LincRNAs identified by Cabili et al	exon sense-overlapping	1.4	0.0356675	0.919298	1.15358e-06
11	AC009784.3	ENST00000454735	GENCODE	intergenic	1.291	0.00965611	PCA3	uc010mpn.1	UCSC_knowngene	intronic antisense	1.072	0.0484655	0.942105	5.08699e-06
12	AC015933.2	ENST00000423367	GENCODE	natural antisense	1.408	0.0208583	RP11-84D1.2	ENST00000568143	GENCODE	intergenic	3.028	9.77e-05	0.901754	0
13	AC016629.2	ENST00000492393	GENCODE	intergenic	1.328	0.00277399	BC071667	uc002fqw.3	UCSC_knowngene	intergenic	1.31	0.00106558	0.928477	9.90962e-09
14	AC027601.1	ENST00000575922	GENCODE	natural antisense	1.883	0.00499262	XLOC_009007	TCONS_00018656	LincRNAs identified by Cabili et al	intergenic	1.876	0.0139304	0.922807	1.84351e-06
15	AC027601.1	ENST00000575922	GENCODE	natural antisense	1.883	0.00499262	XLOC_007326	TCONS_00016565	LincRNAs identified by Cabili et al	intergenic	1.821	0.0101494	0.945614	5.56152e-06
16	AC027601.1	ENST00000575922	GENCODE	natural antisense	1.883	0.00499262	AX747721	uc002ofk.1	UCSC_knowngene	intergenic	1.235	0.0264805	0.94386	5.32896e-06
17	AC027601.1	ENST00000575922	GENCODE	natural antisense	1.883	0.00499262	RP11-53O19.2	ENST00000511712	GENCODE	intergenic	2.013	0.00468972	0.929825	3.13914e-06
18	AC027601.1	ENST00000575922	GENCODE	natural antisense	1.883	0.00499262	PCA3	uc010mpn.1	UCSC_knowngene	intronic antisense	1.072	0.0484655	0.968421	7.72638e-06
19	AC027601.1	ENST00000575922	GENCODE	natural antisense	1.883	0.00499262	XLOC_012031	TCONS_00024747	LincRNAs identified by Cabili et al	intergenic	1.289	0.030843	0.957895	6.92358e-06
20	AC027601.1	ENST00000575922	GENCODE	natural antisense	1.883	0.00499262	CTA-109P11.1	ENST00000450247	GENCODE	intergenic	1.529	0.0240218	0.940351	4.83569e-06
21	AC027601.1	ENST00000575922	GENCODE	natural antisense	1.883	0.00499262	XLOC_010951	TCONS_00022649	LincRNAs identified by Cabili et al	intergenic	1.52	0.0232712	0.915789	4.40065e-07
22	AC027601.1	ENST00000575922	GENCODE	natural antisense	1.883	0.00499262	PMS2L14	uc003ubz.1	UCSC_knowngene	intron sense-overlapping	2.166	0.0224286	0.935088	4.02691e-06
23	AC027601.1	ENST00000575922	GENCODE	natural antisense	1.883	0.00499262	XLOC_009007	TCONS_00018653	LincRNAs identified by Cabili et al	intergenic	1.803	0.0156158	0.929825	3.13914e-06
24	AC027601.1	ENST00000575922	GENCODE	natural antisense	1.883	0.00499262	XLOC_009007	TCONS_00019067	LincRNAs identified by Cabili et al	intergenic	1.703	0.0151536	0.935088	4.02691e-06
25	AC064875.2	ENST00000421112	GENCODE	intergenic	1.995	3.89e-05	RP11-93L9.1	ENST00000508111	GENCODE	intergenic	1.431	0.00573628	0.926316	2.50634e-06
26	AC092214.10	ENST00000421648	GENCODE	intronic antisense	1.888	5.33e-05	XLOC_002730	TCONS_00006915	LincRNAs identified by Cabili et al	intergenic	2.22	0.0066966	0.905263	0
27	AC106782.20	ENST00000572471	GENCODE	intron sense-overlapping	1.584	4.33e-05	XLOC_002730	TCONS_00006919	LincRNAs identified by Cabili et al	intergenic	2.571	0.00168086	0.901754	0
28	AC106782.20	ENST00000572471	GENCODE	intron sense-overlapping	1.584	4.33e-05	XLOC_011313	TCONS_00023466	LincRNAs identified by Cabili et al	intergenic	1.064	0.00589057	0.905263	0
29	AK022914	uc002zks.4	UCSC_knowngene	intron sense-overlapping	1.521	0.00036639	AL589743.1	ENST00000549484	GENCODE	intergenic	1.584	0.000449625	0.982456	8.31162e-06
30	AK022914	uc002zks.4	UCSC_knowngene	intron sense-overlapping	1.521	0.00036639	BX248778	uc001vvk.1	UCSC_knowngene	intergenic	1.593	0.00932987	0.949123	5.99822e-06
31	AK056135	uc002zkv.3	UCSC_knowngene	intergenic	1.52	0.00264007	PPP1R14BP3	ENST00000514727	pseudogene		2.16	4.52e-08	0.92807	2.82666e-06
32	AK056135	uc001vvv.1	UCSC_knowngene	intergenic	1.687	0.00187056	AC002055.4	ENST00000467796	GENCODE	intronic antisense	1.179	0.0439461	0.903509	0
33	AK056135	uc002zkv.3	UCSC_knowngene	intergenic	1.52	0.00264007	AK056135	uc001vvv.1	UCSC_knowngene	intergenic	1.687	0.00187056	0.935088	4.02691e-06
34	AK056135	uc002zkv.3	UCSC_knowngene	intergenic	1.52	0.00264007	LYRM2	NR_028495	RefSeq	exon sense-overlapping	1.126	0.00721283	0.905263	0
35	AK056135	uc001vvv.1	UCSC_knowngene	intergenic	1.687	0.00187056	LYRM2	NR_028495	RefSeq	exon sense-overlapping	1.126	0.00721283	0.908772	0
36	AK091729	uc010lhv.1	UCSC_knowngene	exon sense-overlapping	1.038	0.00244382	XLOC_002997	TCONS_00006382	LincRNAs identified by Cabili et al	intron sense-overlapping	1.206	9.99e-05	0.901754	0
37	AK130481	uc003fap.1	UCSC_knowngene	exon sense-overlapping	1.651	0.029772	RP11-33B1.1	ENST00000513147	GENCODE	intergenic	1.143	0.0335751	0.901754	0
38	AK130481	uc003fap.1	UCSC_knowngene	exon sense-overlapping	1.651	0.029772	OSTCP1	ENST00000455507	pseudogene		1.432	0.0226269	0.921053	1.50172e-06
39	AK299501	uc003hxs.3	UCSC_knowngene	exon sense-overlapping	1.727	0.010777	CSNK1A1P1	ENST00000563423	pseudogene		1.869	0.0459701	0.942105	5.08699e-06
40	AK310094	uc022bty.1	UCSC_knowngene	exon sense-overlapping	1.725	0.0448776	DPY19L1P2	uc003tda.1	UCSC_knowngene	intron sense-overlapping	2.306	0.000933163	0.945614	5.56152e-06
41	AP000525.8	ENST00000383038	GENCODE	intergenic	1.852	0.000330818	AL589743.1	ENST00000549484	GENCODE	intergenic	1.584	0.000449625	0.977193	8.15328e-06
42	AP000525.8	ENST00000413768	GENCODE	intron sense-overlapping	2.453	0.000608607	AK022914	uc001vvl.4	UCSC_knowngene	intergenic	2.398	0.00165463	0.973684	8.00775e-06
43	AP000525.8	ENST00000383038	GENCODE	intergenic	1.852	0.000330818	BX248778	uc001vvk.1	UCSC_knowngene	intergenic	1.593	0.00932987	0.977193	8.15328e-06
44	AX746671	uc002lnm.2	UCSC_knowngene	intron sense-overlapping	1.056	0.0282892	XLOC_002997	TCONS_00006382	LincRNAs identified by Cabili et al	intron sense-overlapping	1.206	9.99e-05	0.936842	4.30551e-06
45	AX746671	uc002lnm.2	UCSC_knowngene	intron sense-overlapping	1.056	0.0282892	PMS2L14	uc003ubz.1	UCSC_knowngene	intron sense-overlapping	2.166	0.0224286	0.912281	0
46	AX746671	uc002lnm.2	UCSC_knowngene	intron sense-overlapping	1.056	0.0282892	AC006042.6	ENST00000449931	GENCODE	natural antisense	1.52	0.00549241	0.936842	4.30551e-06
47	AX747721	uc002ofk.1	UCSC_knowngene	intergenic	1.235	0.0264805	XLOC_004244	TCONS_00010599	LincRNAs identified by Cabili et al	intergenic	1.563	0.0153114	0.903509	0
48	AX747721	uc002ofk.1	UCSC_knowngene	intergenic	1.235	0.0264805	XLOC_009007	TCONS_00018653	LincRNAs identified by Cabili et al	intergenic	1.803	0.0156158	0.929825	3.13914e-06
49	AX747721	uc002ofk.1	UCSC_knowngene	intergenic	1.235	0.0264805	XLOC_010951	TCONS_00022649	LincRNAs identified by Cabili et al	intergenic	1.52	0.0232712	0.912281	0
50	AX747721	uc002ofk.1	UCSC_knowngene	intergenic	1.235	0.0264805	XLOC_009007	TCONS_00019067	LincRNAs identified by Cabili et al	intergenic	1.703	0.0151536	0.929825	3.13914e-06
51	AX747721	uc002ofk.1	UCSC_knowngene	intergenic	1.235	0.0264805	XLOC_012031	TCONS_00024747	LincRNAs identified by Cabili et al	intergenic	1.289	0.030843	0.952632	6.39684e-06
52	AX747721	uc002ofk.1	UCSC_knowngene	intergenic	1.235	0.0264805	XLOC_009007	TCONS_00018656	LincRNAs identified by Cabili et al	intergenic	1.876	0.0139304	0.922807	1.84351e-06
53	AX747721	uc002ofk.1	UCSC_knowngene	intergenic	1.235	0.0264805	XLOC_007326	TCONS_00016565	LincRNAs identified by Cabili et al	intergenic	1.821	0.0101494	0.929825	3.13914e-06
54	AX747721	uc002ofk.1	UCSC_knowngene	intergenic	1.235	0.0264805	XLOC_001935	TCONS_00005055	LincRNAs identified by Cabili et al	intergenic	1.213	0.00124788	0.921053	1.50172e-06
55	AX747721	uc002ofk.1	UCSC_knowngene	intergenic	1.235	0.0264805	PMS2L14	uc003ubz.1	UCSC_knowngene	intron sense-overlapping	2.166	0.0224286	0.926316	2.50634e-06
56	AX747721	uc002ofk.1	UCSC_knowngene	intergenic	1.235	0.0264805	PCA3	uc010mpn.1	UCSC_knowngene	intronic antisense	1.072	0.0484655	0.938596	4.57515e-06
57	AX747721	uc002ofk.1	UCSC_knowngene	intergenic	1.235	0.0264805	RP11-53O19.2	ENST00000511712	GENCODE	intergenic	2.013	0.00468972	0.919298	1.15358e-06
58	AX747721	uc002ofk.1	UCSC_knowngene	intergenic	1.235	0.0264805	CTA-109P11.1	ENST00000450247	GENCODE	intergenic	1.529	0.0240218	0.907018	0
59	BC062752	uc022coe.1	UCSC_knowngene	exon sense-overlapping	2.867	0.0149947	TTTY15	NR_001545	RefSeq	intergenic	3.709	0.0179811	0.907018	0
60	CCDC59	NR_033192	RefSeq	exon sense-overlapping	1.17	0.00982194	RP11-33B1.1	ENST00000513147	GENCODE	intergenic	1.143	0.0335751	0.909171	7.06484e-08
61	CCT6P3	ENST00000426828	GENCODE	intergenic	1.964	0.0294433	RP11-201P10.3	ENST00000569828	GENCODE	intergenic	1.769	0.0165196	0.949123	5.99822e-06
62	CCT6P3	ENST00000426828	GENCODE	intergenic	1.964	0.0294433	CSNK1A1P1	ENST00000563423	pseudogene		1.869	0.0459701	0.961404	7.22779e-06
63	CCT6P3	ENST00000426828	GENCODE	intergenic	1.964	0.0294433	RP11-43F13.1	ENST00000502273	pseudogene		1.12	0.00880666	0.905263	0
64	CCT6P3	ENST00000426828	GENCODE	intergenic	1.964	0.0294433	RP11-33B1.1	ENST00000513147	GENCODE	intergenic	1.143	0.0335751	0.905263	0
65	CCT6P3	ENST00000426828	GENCODE	intergenic	1.964	0.0294433	CTD-2119F7.2	ENST00000565308	pseudogene		2.239	0.0223563	0.92807	2.82666e-06
66	CCT6P3	ENST00000426828	GENCODE	intergenic	1.964	0.0294433	EFHC1	NR_033327	RefSeq	exon sense-overlapping	1.699	0.0123967	0.924561	2.17851e-06
67	CCT6P3	ENST00000426828	GENCODE	intergenic	1.964	0.0294433	AK130481	uc003fap.1	UCSC_knowngene	exon sense-overlapping	1.651	0.029772	0.968421	7.72638e-06
68	CHEK2P2	ENST00000555186	GENCODE	intergenic	2.191	0.00617784	RP11-23E10.4	ENST00000567422	pseudogene		2.389	5.85e-05	0.929825	3.13914e-06
69	chr4:114929225-114940000	chr4:114929225-114940000+	LincRNAs identified by Khalil et al	intergenic	1.531	0.0117523	XLOC_003784	TCONS_00008936	LincRNAs identified by Cabili et al	intergenic	1.589	0.00835303	0.914035	7.57378e-08
70	chr4:114929225-114940000	chr4:114929225-114940000+	LincRNAs identified by Khalil et al	intergenic	1.531	0.0117523	XLOC_012031	TCONS_00024747	LincRNAs identified by Cabili et al	intergenic	1.289	0.030843	0.959649	7.08034e-06
71	chr4:114929225-114940000	chr4:114929225-114940000+	LincRNAs identified by Khalil et al	intergenic	1.531	0.0117523	XLOC_001935	TCONS_00005055	LincRNAs identified by Cabili et al	intergenic	1.213	0.00124788	0.936842	4.30551e-06
72	chr4:114929225-114940000	chr4:114929225-114940000+	LincRNAs identified by Khalil et al	intergenic	1.531	0.0117523	XLOC_009007	TCONS_00018656	LincRNAs identified by Cabili et al	intergenic	1.876	0.0139304	0.945614	5.56152e-06
73	chr4:114929225-114940000	chr4:114929225-114940000+	LincRNAs identified by Khalil et al	intergenic	1.531	0.0117523	XLOC_007326	TCONS_00016565	LincRNAs identified by Cabili et al	intergenic	1.821	0.0101494	0.954386	6.58189e-06
74	chr4:114929225-114940000	chr4:114929225-114940000+	LincRNAs identified by Khalil et al	intergenic	1.531	0.0117523	XLOC_004693	TCONS_00010227	LincRNAs identified by Cabili et al	intergenic	1.018	0.00948543	0.921053	1.50172e-06
75	chr4:114929225-114940000	chr4:114929225-114940000+	LincRNAs identified by Khalil et al	intergenic	1.531	0.0117523	XLOC_010951	TCONS_00022649	LincRNAs identified by Cabili et al	intergenic	1.52	0.0232712	0.95614	6.75745e-06
76	chr4:114929225-114940000	chr4:114929225-114940000+	LincRNAs identified by Khalil et al	intergenic	1.531	0.0117523	RP11-53O19.2	ENST00000511712	GENCODE	intergenic	2.013	0.00468972	0.921053	1.50172e-06
77	chr4:114929225-114940000	chr4:114929225-114940000+	LincRNAs identified by Khalil et al	intergenic	1.531	0.0117523	PCA3	uc010mpn.1	UCSC_knowngene	intronic antisense	1.072	0.0484655	0.947368	5.78462e-06
78	chr4:114929225-114940000	chr4:114929225-114940000+	LincRNAs identified by Khalil et al	intergenic	1.531	0.0117523	AC027601.1	ENST00000575922	GENCODE	natural antisense	1.883	0.00499262	0.931579	3.44351e-06
79	chr4:114929225-114940000	chr4:114929225-114940000+	LincRNAs identified by Khalil et al	intergenic	1.531	0.0117523	CTA-109P11.1	ENST00000450247	GENCODE	intergenic	1.529	0.0240218	0.926316	2.50634e-06
80	chr4:114929225-114940000	chr4:114929225-114940000+	LincRNAs identified by Khalil et al	intergenic	1.531	0.0117523	XLOC_009007	TCONS_00019067	LincRNAs identified by Cabili et al	intergenic	1.703	0.0151536	0.95614	6.75745e-06
81	chr4:114929225-114940000	chr4:114929225-114940000+	LincRNAs identified by Khalil et al	intergenic	1.531	0.0117523	PMS2L14	uc003ubz.1	UCSC_knowngene	intron sense-overlapping	2.166	0.0224286	0.908772	0
82	chr4:114929225-114940000	chr4:114929225-114940000+	LincRNAs identified by Khalil et al	intergenic	1.531	0.0117523	XLOC_009007	TCONS_00018653	LincRNAs identified by Cabili et al	intergenic	1.803	0.0156158	0.959649	7.08034e-06
83	chr4:114929225-114940000	chr4:114929225-114940000+	LincRNAs identified by Khalil et al	intergenic	1.531	0.0117523	AC004878.8	ENST00000448088	GENCODE	intronic antisense	1.475	0.0124306	0.912281	0
84	CSNK1A1P1	ENST00000563423	pseudogene		1.869	0.0459701	AK310094	uc022bty.1	UCSC_knowngene	exon sense-overlapping	1.725	0.0448776	0.908772	0
85	CSNK1A1P1	ENST00000563423	pseudogene		1.869	0.0459701	OSTCP1	ENST00000455507	pseudogene		1.432	0.0226269	0.947368	5.78462e-06
86	CSNK1A1P1	ENST00000563423	pseudogene		1.869	0.0459701	CR933660	uc003bny.3	UCSC_knowngene	intergenic	1.073	0.0488409	0.908772	0
87	CSNK1A1P1	ENST00000563423	pseudogene		1.869	0.0459701	AK130481	uc003fap.1	UCSC_knowngene	exon sense-overlapping	1.651	0.029772	0.963158	7.36602e-06
88	CSNK1A1P1	ENST00000563423	pseudogene		1.869	0.0459701	RP11-33B1.1	ENST00000513147	GENCODE	intergenic	1.143	0.0335751	0.921053	1.50172e-06
89	CTA-109P11.1	ENST00000450247	GENCODE	intergenic	1.529	0.0240218	XLOC_009007	TCONS_00018653	LincRNAs identified by Cabili et al	intergenic	1.803	0.0156158	0.935088	4.02691e-06
90	CTA-109P11.1	ENST00000450247	GENCODE	intergenic	1.529	0.0240218	XLOC_009007	TCONS_00018656	LincRNAs identified by Cabili et al	intergenic	1.876	0.0139304	0.921053	1.50172e-06
91	CTA-109P11.1	ENST00000450247	GENCODE	intergenic	1.529	0.0240218	XLOC_004244	TCONS_00010599	LincRNAs identified by Cabili et al	intergenic	1.563	0.0153114	0.908772	0
92	CTA-109P11.1	ENST00000450247	GENCODE	intergenic	1.529	0.0240218	PCA3	uc010mpn.1	UCSC_knowngene	intronic antisense	1.072	0.0484655	0.917544	7.99524e-07
93	CTA-109P11.1	ENST00000450247	GENCODE	intergenic	1.529	0.0240218	XLOC_009007	TCONS_00019067	LincRNAs identified by Cabili et al	intergenic	1.703	0.0151536	0.933333	3.73951e-06
94	CTC-338M12.4	ENST00000506340	GENCODE	natural antisense	1.452	0.00155208	LOC100294145	NR_037178	RefSeq	intergenic	1.388	0.000467927	0.907018	0
95	CTD-2119F7.2	ENST00000565308	pseudogene		2.239	0.0223563	CSNK1A1P1	ENST00000563423	pseudogene		1.869	0.0459701	0.945614	5.56152e-06
96	CTD-2119F7.2	ENST00000565308	pseudogene		2.239	0.0223563	EFHC1	NR_033327	RefSeq	exon sense-overlapping	1.699	0.0123967	0.908772	0
97	CTD-2119F7.2	ENST00000565308	pseudogene		2.239	0.0223563	AK299501	uc003hxs.3	UCSC_knowngene	exon sense-overlapping	1.727	0.010777	0.905263	0
98	CTD-2119F7.2	ENST00000565308	pseudogene		2.239	0.0223563	AK130481	uc003fap.1	UCSC_knowngene	exon sense-overlapping	1.651	0.029772	0.973684	8.00775e-06
99	CTD-2119F7.2	ENST00000565308	pseudogene		2.239	0.0223563	RP11-21I10.2	ENST00000514608	GENCODE	intergenic	1.674	0.00364617	0.973684	8.00775e-06
100	CTD-2119F7.2	ENST00000565308	pseudogene		2.239	0.0223563	OSTCP1	ENST00000455507	pseudogene		1.432	0.0226269	0.931579	3.44351e-06
101	CTD-2267D19.2	ENST00000581080	GENCODE	intronic antisense	2.019	4.31e-07	AC006042.6	ENST00000449931	GENCODE	natural antisense	1.52	0.00549241	0.905263	0
102	CTD-2541J13.2	ENST00000583493	GENCODE	natural antisense	1.636	0.00290736	LOC401588	uc004dgs.4	UCSC_knowngene	bidirectional	1.111	1.3e-05	0.901754	0
103	CTD-2541M15.1	ENST00000522897	GENCODE	natural antisense	1.599	5.67e-08	BX537900	uc003xve.3	UCSC_knowngene	intergenic	1.884	3.38e-06	0.95614	6.75745e-06
104	EFHC1	NR_033327	RefSeq	exon sense-overlapping	1.699	0.0123967	CSNK1A1P1	ENST00000563423	pseudogene		1.869	0.0459701	0.935088	4.02691e-06
105	EFHC1	NR_033327	RefSeq	exon sense-overlapping	1.699	0.0123967	AK130481	uc003fap.1	UCSC_knowngene	exon sense-overlapping	1.651	0.029772	0.910526	0
106	EFHC1	NR_033327	RefSeq	exon sense-overlapping	1.699	0.0123967	OSTCP1	ENST00000455507	pseudogene		1.432	0.0226269	0.915789	4.40065e-07
107	FAM138B	NR_026821	RefSeq	intergenic	2.141	0.0209366	TERC	NR_001566	RefSeq	intergenic	1.338	0.0106447	0.922807	1.84351e-06
108	FAM41C	NR_027055	RefSeq	intergenic	1.274	0.00958143	BC071667	uc002fqw.3	UCSC_knowngene	intergenic	1.31	0.00106558	0.939008	2.65378e-09
109	FAM41C	NR_027055	RefSeq	intergenic	1.274	0.00958143	AC016629.2	ENST00000492393	GENCODE	intergenic	1.328	0.00277399	0.989474	8.41803e-06
110	FAM41C	ENST00000432963	GENCODE	intergenic	1.242	0.00712271	BC071667	uc002fqw.3	UCSC_knowngene	intergenic	1.31	0.00106558	0.910048	6.52515e-08
111	FAM41C	ENST00000427857	GENCODE	intergenic	1.636	0.00592899	BC071667	uc002fqw.3	UCSC_knowngene	intergenic	1.31	0.00106558	0.952172	3.51549e-10
112	FAM41C	ENST00000432963	GENCODE	intergenic	1.242	0.00712271	AC016629.2	ENST00000492393	GENCODE	intergenic	1.328	0.00277399	0.970175	7.82878e-06
113	FAM41C	ENST00000427857	GENCODE	intergenic	1.636	0.00592899	AC016629.2	ENST00000492393	GENCODE	intergenic	1.328	0.00277399	0.977193	8.15328e-06
114	FAM86DP	ENST00000484945	GENCODE	intergenic	1.604	0.000294375	FAM86C2P	ENST00000528684	pseudogene		1.87	6.41e-05	0.961404	7.22779e-06
115	FAM86DP	ENST00000478666	GENCODE	intergenic	1.5	4.58e-05	FAM86C2P	ENST00000528684	pseudogene		1.87	6.41e-05	0.926316	2.50634e-06
116	FARP1-AS1	ENST00000432229	GENCODE	natural antisense	1.022	0.0210045	XLOC_002730	TCONS_00006919	LincRNAs identified by Cabili et al	intergenic	2.571	0.00168086	0.908772	0
117	FARP1-AS1	ENST00000432229	GENCODE	natural antisense	1.022	0.0210045	XLOC_011313	TCONS_00023466	LincRNAs identified by Cabili et al	intergenic	1.064	0.00589057	0.917544	7.99524e-07
118	FARP1-AS1	ENST00000432229	GENCODE	natural antisense	1.022	0.0210045	AC106782.20	ENST00000572471	GENCODE	intron sense-overlapping	1.584	4.33e-05	0.92807	2.82666e-06
119	FARP1-AS1	ENST00000432229	GENCODE	natural antisense	1.022	0.0210045	SNHG3	NR_002909	RefSeq	exon sense-overlapping	1.097	0.00127583	0.92807	2.82666e-06
120	LINC00152	NR_024206	RefSeq	intergenic	3.192	2.02e-06	LOC541471	NR_024373	RefSeq	intergenic	3.106	2.52e-06	0.996491	8.41548e-06
121	LOC100286793	uc001ejr.4	UCSC_knowngene	intergenic	1.43	0.020758	AB231723	uc001piq.1	UCSC_knowngene	intron sense-overlapping	1.583	0.0151876	0.910526	0
122	LOC100289092	NR_046290	RefSeq	natural antisense	1.65	0.000944078	AK091729	uc010lhv.1	UCSC_knowngene	exon sense-overlapping	1.038	0.00244382	0.914035	7.57378e-08
123	LOC100289092	NR_046290	RefSeq	natural antisense	1.65	0.000944078	XLOC_002997	TCONS_00006382	LincRNAs identified by Cabili et al	intron sense-overlapping	1.206	9.99e-05	0.945614	5.56152e-06
124	LOC100289092	NR_046290	RefSeq	natural antisense	1.65	0.000944078	XLOC_011313	TCONS_00023466	LincRNAs identified by Cabili et al	intergenic	1.064	0.00589057	0.947368	5.78462e-06
125	LOC100499227	uc001pwp.2	UCSC_knowngene	intronic antisense	1.611	0.0260996	AC009784.3	ENST00000454735	GENCODE	intergenic	1.291	0.00965611	0.914035	7.57378e-08
126	LOC100499227	uc001pwp.2	UCSC_knowngene	intronic antisense	1.611	0.0260996	PMS2L14	uc003ubz.1	UCSC_knowngene	intron sense-overlapping	2.166	0.0224286	0.926316	2.50634e-06
127	LOC100499227	uc001pwp.2	UCSC_knowngene	intronic antisense	1.611	0.0260996	PCA3	uc010mpn.1	UCSC_knowngene	intronic antisense	1.072	0.0484655	0.908772	0
128	LOC100505702	NR_038304	RefSeq	intergenic	1.61	0.0351079	CSNK1A1P1	ENST00000563423	pseudogene		1.869	0.0459701	0.908772	0
129	LOC100630923	NR_038967	RefSeq	exon sense-overlapping	1.503	0.0386243	PMS2P5	uc010lbw.2	UCSC_knowngene	intergenic	1.665	0.000884452	0.901754	0
130	LOC100630923	NR_038967	RefSeq	exon sense-overlapping	1.503	0.0386243	RP11-877E17.2	ENST00000502069	GENCODE	intronic antisense	1.26	0.022967	0.910526	0
131	LOC283663	NR_024433	RefSeq	intergenic	1.373	6.41e-05	GAS5-AS1	NR_037605	RefSeq	intergenic	1.266	1.86e-05	0.915789	4.40065e-07
132	LOC541471	NR_024373	RefSeq	intergenic	3.106	2.52e-06	LINC00152	ENST00000455131	GENCODE	intergenic	3.203	3.2e-06	1	8.37715e-06
133	LOC541471	NR_024373	RefSeq	intergenic	3.106	2.52e-06	LINC00152	ENST00000413202	GENCODE	intergenic	3.18	3.06e-06	0.996491	8.41548e-06
134	LOC541471	NR_024373	RefSeq	intergenic	3.106	2.52e-06	LINC00152	ENST00000437561	GENCODE	intergenic	3.173	2.86e-06	0.973684	8.00775e-06
135	LOC643837	NR_047522	RefSeq	intergenic	1.513	0.0339313	CSNK1A1P1	ENST00000563423	pseudogene		1.869	0.0459701	0.903509	0
136	LOC643837	NR_047522	RefSeq	intergenic	1.513	0.0339313	LRRC37BP1	ENST00000431308	GENCODE	intergenic	1.452	0.0104239	0.935088	4.02691e-06
137	LRRC37BP1	ENST00000431308	GENCODE	intergenic	1.452	0.0104239	RP11-33B1.1	ENST00000513147	GENCODE	intergenic	1.143	0.0335751	0.933333	3.73951e-06
138	LRRC37BP1	ENST00000431308	GENCODE	intergenic	1.452	0.0104239	AK130481	uc003fap.1	UCSC_knowngene	exon sense-overlapping	1.651	0.029772	0.929825	3.13914e-06
139	LRRC37BP1	ENST00000431308	GENCODE	intergenic	1.452	0.0104239	SPIN3	NR_027139	RefSeq	exon sense-overlapping	1.381	0.00546782	0.954386	6.58189e-06
140	LRRC37BP1	ENST00000431308	GENCODE	intergenic	1.452	0.0104239	CSNK1A1P1	ENST00000563423	pseudogene		1.869	0.0459701	0.940351	4.83569e-06
141	LRRC37BP1	ENST00000431308	GENCODE	intergenic	1.452	0.0104239	CTD-2119F7.2	ENST00000565308	pseudogene		2.239	0.0223563	0.905263	0
142	MIR210HG	NR_038262	RefSeq	intergenic	1.574	0.000356198	XLOC_004923	TCONS_00010401	LincRNAs identified by Cabili et al	intergenic	1.118	0.0229651	0.924561	2.17851e-06
143	MTHFS	NR_037654	RefSeq	exon sense-overlapping	1.246	0.0349073	RP3-369A17.4	ENST00000423504	GENCODE	intergenic	1.508	0.00379666	0.901754	0
144	MTHFS	NR_037654	RefSeq	exon sense-overlapping	1.246	0.0349073	PMS2P5	uc010lbw.2	UCSC_knowngene	intergenic	1.665	0.000884452	0.938596	4.57515e-06
145	MTHFS	NR_037654	RefSeq	exon sense-overlapping	1.246	0.0349073	AK310094	uc022bty.1	UCSC_knowngene	exon sense-overlapping	1.725	0.0448776	0.901754	0
146	MTHFS	NR_037654	RefSeq	exon sense-overlapping	1.246	0.0349073	PMS2P9	ENST00000441237	pseudogene		1.268	0.00303586	0.903509	0
147	OR5G5P	ENST00000528418	GENCODE	intergenic	1.03	0.00324691	RP11-329L6.1	ENST00000582965	GENCODE	intergenic	1.517	0.00208732	0.907018	0
148	OR5G5P	ENST00000528418	GENCODE	intergenic	1.03	0.00324691	BX649158	uc021zin.1	UCSC_knowngene	exon sense-overlapping	1.066	0.0297342	0.914035	7.57378e-08
149	OSTCP1	ENST00000455507	pseudogene		1.432	0.0226269	AK310094	uc022bty.1	UCSC_knowngene	exon sense-overlapping	1.725	0.0448776	0.959649	7.08034e-06
150	PMS2L14	uc003ubz.1	UCSC_knowngene	intron sense-overlapping	2.166	0.0224286	XLOC_009007	TCONS_00018656	LincRNAs identified by Cabili et al	intergenic	1.876	0.0139304	0.917544	7.99524e-07
151	PMS2L14	uc003ubz.1	UCSC_knowngene	intron sense-overlapping	2.166	0.0224286	AC009784.3	ENST00000454735	GENCODE	intergenic	1.291	0.00965611	0.905263	0
152	PMS2L14	uc003ubz.1	UCSC_knowngene	intron sense-overlapping	2.166	0.0224286	XLOC_009007	TCONS_00018653	LincRNAs identified by Cabili et al	intergenic	1.803	0.0156158	0.907018	0
153	PMS2L14	uc003ubz.1	UCSC_knowngene	intron sense-overlapping	2.166	0.0224286	XLOC_002997	TCONS_00006382	LincRNAs identified by Cabili et al	intron sense-overlapping	1.206	9.99e-05	0.901754	0
154	PMS2L14	uc003ubz.1	UCSC_knowngene	intron sense-overlapping	2.166	0.0224286	XLOC_004244	TCONS_00010599	LincRNAs identified by Cabili et al	intergenic	1.563	0.0153114	0.935088	4.02691e-06
155	PMS2L14	uc003ubz.1	UCSC_knowngene	intron sense-overlapping	2.166	0.0224286	CTA-109P11.1	ENST00000450247	GENCODE	intergenic	1.529	0.0240218	0.945614	5.56152e-06
156	PMS2L14	uc003ubz.1	UCSC_knowngene	intron sense-overlapping	2.166	0.0224286	XLOC_009007	TCONS_00019067	LincRNAs identified by Cabili et al	intergenic	1.703	0.0151536	0.915789	4.40065e-07
157	PMS2L14	uc003ubz.1	UCSC_knowngene	intron sense-overlapping	2.166	0.0224286	PCA3	uc010mpn.1	UCSC_knowngene	intronic antisense	1.072	0.0484655	0.940351	4.83569e-06
158	PMS2P3	ENST00000430602	GENCODE	intergenic	1.655	0.000877269	PMS2P5	uc010lbw.2	UCSC_knowngene	intergenic	1.665	0.000884452	0.982456	8.31162e-06
159	PMS2P3	ENST00000430602	GENCODE	intergenic	1.655	0.000877269	ULK4P3	ENST00000563895	pseudogene		1.188	0.000802884	0.905263	0
160	PMS2P3	ENST00000430602	GENCODE	intergenic	1.655	0.000877269	MTHFS	NR_037654	RefSeq	exon sense-overlapping	1.246	0.0349073	0.942105	5.08699e-06
161	PMS2P3	ENST00000430602	GENCODE	intergenic	1.655	0.000877269	PMS2P9	ENST00000441237	pseudogene		1.268	0.00303586	0.933333	3.73951e-06
162	PMS2P9	ENST00000441237	pseudogene		1.268	0.00303586	PMS2P5	uc010lbw.2	UCSC_knowngene	intergenic	1.665	0.000884452	0.933333	3.73951e-06
163	RP1-102K2.6	ENST00000447565	GENCODE	natural antisense	1.57	0.0150207	RP4-630A11.3	ENST00000429871	GENCODE	intron sense-overlapping	1.202	0.0106591	0.903509	0
164	RP11-111F5.4	ENST00000412631	GENCODE	intergenic	1.238	4.71e-06	LOC554249	uc004acc.4	UCSC_knowngene	intergenic	1.566	5.43e-07	0.961404	7.22779e-06
165	RP11-111F5.4	ENST00000429818	GENCODE	intergenic	1.199	1.19e-05	LOC554249	uc004acc.4	UCSC_knowngene	intergenic	1.566	5.43e-07	0.945614	5.56152e-06
166	RP11-111F5.4	ENST00000412631	GENCODE	intergenic	1.238	4.71e-06	RP11-475I24.3	ENST00000425309	GENCODE	intergenic	1.017	6.55e-05	0.989474	8.41803e-06
167	RP11-111F5.4	ENST00000429818	GENCODE	intergenic	1.199	1.19e-05	MGC21881	uc010mms.2	UCSC_knowngene	intergenic	1.306	6.82e-06	0.973684	8.00775e-06
168	RP11-111F5.4	ENST00000412631	GENCODE	intergenic	1.238	4.71e-06	MGC21881	uc010mms.2	UCSC_knowngene	intergenic	1.306	6.82e-06	0.977193	8.15328e-06
169	RP11-148G20.1	ENST00000421275	GENCODE	intronic antisense	1.483	0.00106673	XLOC_004244	TCONS_00010599	LincRNAs identified by Cabili et al	intergenic	1.563	0.0153114	0.954386	6.58189e-06
170	RP11-148G20.1	ENST00000421275	GENCODE	intronic antisense	1.483	0.00106673	XLOC_007326	TCONS_00016565	LincRNAs identified by Cabili et al	intergenic	1.821	0.0101494	0.922807	1.84351e-06
171	RP11-148G20.1	ENST00000421275	GENCODE	intronic antisense	1.483	0.00106673	PMS2L14	uc003ubz.1	UCSC_knowngene	intron sense-overlapping	2.166	0.0224286	0.919298	1.15358e-06
172	RP11-148G20.1	ENST00000421275	GENCODE	intronic antisense	1.483	0.00106673	XLOC_004244	TCONS_00010597	LincRNAs identified by Cabili et al	intergenic	1.725	0.00466813	0.919298	1.15358e-06
173	RP11-148G20.1	ENST00000421275	GENCODE	intronic antisense	1.483	0.00106673	XLOC_002730	TCONS_00006915	LincRNAs identified by Cabili et al	intergenic	2.22	0.0066966	0.936842	4.30551e-06
174	RP11-148G20.1	ENST00000421275	GENCODE	intronic antisense	1.483	0.00106673	RP11-834C11.5	ENST00000504278	GENCODE	intergenic	1.78	0.00102076	0.903509	0
175	RP11-148G20.1	ENST00000421275	GENCODE	intronic antisense	1.483	0.00106673	RP3-436N22.3	ENST00000431459	GENCODE	intronic antisense	1.435	0.00236956	0.912281	0
176	RP11-148G20.1	ENST00000421275	GENCODE	intronic antisense	1.483	0.00106673	RP11-613D13.8	ENST00000501541	GENCODE	natural antisense	1.024	0.00289395	0.931579	3.44351e-06
177	RP11-148G20.1	ENST00000421275	GENCODE	intronic antisense	1.483	0.00106673	RP11-448P19.1	ENST00000526254	GENCODE	intergenic	1.382	0.0131736	0.919298	1.15358e-06
178	RP11-148G20.1	ENST00000421275	GENCODE	intronic antisense	1.483	0.00106673	XLOC_004693	TCONS_00010227	LincRNAs identified by Cabili et al	intergenic	1.018	0.00948543	0.912281	0
179	RP11-148G20.1	ENST00000421275	GENCODE	intronic antisense	1.483	0.00106673	PCA3	uc010mpn.1	UCSC_knowngene	intronic antisense	1.072	0.0484655	0.908772	0
180	RP11-148G20.1	ENST00000421275	GENCODE	intronic antisense	1.483	0.00106673	RP11-161H23.5	ENST00000550468	GENCODE	natural antisense	1.737	0.000133452	0.931579	3.44351e-06
181	RP11-160E2.17	ENST00000435028	GENCODE	intergenic	1.224	0.00500486	RP11-329L6.1	ENST00000582965	GENCODE	intergenic	1.517	0.00208732	0.912281	0
182	RP11-161H23.5	ENST00000550468	GENCODE	natural antisense	1.737	0.000133452	RP11-613D13.8	ENST00000501541	GENCODE	natural antisense	1.024	0.00289395	0.942105	5.08699e-06
183	RP11-161H23.5	ENST00000550468	GENCODE	natural antisense	1.737	0.000133452	PMS2L14	uc003ubz.1	UCSC_knowngene	intron sense-overlapping	2.166	0.0224286	0.903509	0
184	RP11-189B4.6	ENST00000458282	GENCODE	intergenic	3.492	8.41e-05	AK098560	uc001vih.1	UCSC_knowngene	intergenic	3.021	0.00134889	0.92807	2.82666e-06
185	RP11-201P10.3	ENST00000569828	GENCODE	intergenic	1.769	0.0165196	OSTCP1	ENST00000455507	pseudogene		1.432	0.0226269	0.949123	5.99822e-06
186	RP11-201P10.3	ENST00000569828	GENCODE	intergenic	1.769	0.0165196	AK310094	uc022bty.1	UCSC_knowngene	exon sense-overlapping	1.725	0.0448776	0.915789	4.40065e-07
187	RP11-201P10.3	ENST00000569828	GENCODE	intergenic	1.769	0.0165196	CTD-2119F7.2	ENST00000565308	pseudogene		2.239	0.0223563	0.933333	3.73951e-06
188	RP11-201P10.3	ENST00000569828	GENCODE	intergenic	1.769	0.0165196	AK299501	uc003hxs.3	UCSC_knowngene	exon sense-overlapping	1.727	0.010777	0.910526	0
189	RP11-201P10.3	ENST00000569828	GENCODE	intergenic	1.769	0.0165196	AK130481	uc003fap.1	UCSC_knowngene	exon sense-overlapping	1.651	0.029772	0.954386	6.58189e-06
190	RP11-201P10.3	ENST00000569828	GENCODE	intergenic	1.769	0.0165196	RP11-21I10.2	ENST00000514608	GENCODE	intergenic	1.674	0.00364617	0.915789	4.40065e-07
191	RP11-204L24.2	ENST00000577914	GENCODE	intronic antisense	1.434	0.00254043	LOC647323	NR_033944	RefSeq	intergenic	2.089	0.000653484	0.914035	7.57378e-08
192	RP11-211N8.2	ENST00000450704	GENCODE	intergenic	1.368	0.00847866	RP13-582O9.5	ENST00000524335	GENCODE	intergenic	1.226	0.00410701	0.914035	7.57378e-08
193	RP11-21I10.2	ENST00000514608	GENCODE	intergenic	1.674	0.00364617	AK130481	uc003fap.1	UCSC_knowngene	exon sense-overlapping	1.651	0.029772	0.935088	4.02691e-06
194	RP11-21I10.2	ENST00000514608	GENCODE	intergenic	1.674	0.00364617	CSNK1A1P1	ENST00000563423	pseudogene		1.869	0.0459701	0.921053	1.50172e-06
195	RP11-220I1.2	ENST00000426946	GENCODE	intergenic	1.588	0.000133136	XLOC_002730	TCONS_00006918	LincRNAs identified by Cabili et al	intergenic	2.11	0.00568782	0.905263	0
196	RP11-23E10.4	ENST00000567422	pseudogene		2.389	5.85e-05	CHEK2P2	ENST00000566448	GENCODE	intergenic	1.955	0.0112902	0.935088	4.02691e-06
197	RP11-247I13.7	ENST00000441289	GENCODE	exon sense-overlapping	1.647	0.0275429	XLOC_008317	TCONS_00017645	LincRNAs identified by Cabili et al	intergenic	2.482	0.00770947	0.912281	0
198	RP11-267L5.1	ENST00000507929	GENCODE	intergenic	1.201	0.0276625	XLOC_004128	TCONS_00007884	LincRNAs identified by Cabili et al	intergenic	1.176	0.0113205	0.922807	1.84351e-06
199	RP11-313F23.3	ENST00000538025	GENCODE	intergenic	1.07	0.0310439	XLOC_012981	TCONS_00026908	LincRNAs identified by Cabili et al	intergenic	1.045	0.0377744	0.929825	3.13914e-06
200	RP11-358L4.1	ENST00000561560	GENCODE	intergenic	2.827	3.99e-06	XLOC_007326	TCONS_00016565	LincRNAs identified by Cabili et al	intergenic	1.821	0.0101494	0.949123	5.99822e-06
201	RP11-358L4.1	ENST00000561560	GENCODE	intergenic	2.827	3.99e-06	XLOC_010951	TCONS_00022649	LincRNAs identified by Cabili et al	intergenic	1.52	0.0232712	0.924561	2.17851e-06
202	RP11-358L4.1	ENST00000561560	GENCODE	intergenic	2.827	3.99e-06	XLOC_009007	TCONS_00019067	LincRNAs identified by Cabili et al	intergenic	1.703	0.0151536	0.905263	0
203	RP11-358L4.1	ENST00000561560	GENCODE	intergenic	2.827	3.99e-06	PCA3	uc010mpn.1	UCSC_knowngene	intronic antisense	1.072	0.0484655	0.938596	4.57515e-06
204	RP11-358L4.1	ENST00000561560	GENCODE	intergenic	2.827	3.99e-06	XLOC_009007	TCONS_00018656	LincRNAs identified by Cabili et al	intergenic	1.876	0.0139304	0.924561	2.17851e-06
205	RP11-383J24.5	ENST00000519861	GENCODE	bidirectional	1.875	9.86e-07	AK091729	uc010lhv.1	UCSC_knowngene	exon sense-overlapping	1.038	0.00244382	0.907018	0
206	RP11-421L21.3	ENST00000453011	GENCODE	bidirectional	1.209	0.0106801	RP11-33B1.1	ENST00000513147	GENCODE	intergenic	1.143	0.0335751	0.92807	2.82666e-06
207	RP11-448G15.1	ENST00000503493	GENCODE	intronic antisense	1.292	0.0128423	AC009784.3	ENST00000454735	GENCODE	intergenic	1.291	0.00965611	0.922807	1.84351e-06
208	RP11-448P19.1	ENST00000526254	GENCODE	intergenic	1.382	0.0131736	XLOC_011313	TCONS_00023466	LincRNAs identified by Cabili et al	intergenic	1.064	0.00589057	0.910526	0
209	RP11-448P19.1	ENST00000526254	GENCODE	intergenic	1.382	0.0131736	PCA3	uc010mpn.1	UCSC_knowngene	intronic antisense	1.072	0.0484655	0.910526	0
210	RP11-448P19.1	ENST00000526254	GENCODE	intergenic	1.382	0.0131736	RP11-358L4.1	ENST00000561560	GENCODE	intergenic	2.827	3.99e-06	0.917544	7.99524e-07
211	RP11-448P19.1	ENST00000526254	GENCODE	intergenic	1.382	0.0131736	XLOC_007326	TCONS_00016565	LincRNAs identified by Cabili et al	intergenic	1.821	0.0101494	0.938596	4.57515e-06
212	RP11-463M16.4	ENST00000508743	GENCODE	intronic antisense	1.544	0.00214067	RP11-33B1.1	ENST00000513147	GENCODE	intergenic	1.143	0.0335751	0.907018	0
213	RP11-472B18.1	ENST00000513652	GENCODE	intergenic	1.151	0.0267206	LOC643837	uc001abr.1	UCSC_knowngene	intergenic	1.073	0.00110141	0.901754	0
214	RP11-475I24.3	ENST00000425309	GENCODE	intergenic	1.017	6.55e-05	MGC21881	uc010mms.2	UCSC_knowngene	intergenic	1.306	6.82e-06	0.977193	8.15328e-06
215	RP11-475I24.3	ENST00000425309	GENCODE	intergenic	1.017	6.55e-05	RP11-111F5.4	ENST00000429818	GENCODE	intergenic	1.199	1.19e-05	0.966667	7.61521e-06
216	RP11-475I24.3	ENST00000425309	GENCODE	intergenic	1.017	6.55e-05	LOC554249	uc004acc.4	UCSC_knowngene	intergenic	1.566	5.43e-07	0.935088	4.02691e-06
217	RP11-507B12.1	ENST00000559590	GENCODE	intergenic	1.215	0.0351348	XLOC_007326	TCONS_00016565	LincRNAs identified by Cabili et al	intergenic	1.821	0.0101494	0.919298	1.15358e-06
218	RP11-507B12.1	ENST00000559590	GENCODE	intergenic	1.215	0.0351348	XLOC_010951	TCONS_00022649	LincRNAs identified by Cabili et al	intergenic	1.52	0.0232712	0.901754	0
219	RP11-507B12.1	ENST00000559590	GENCODE	intergenic	1.215	0.0351348	AC009784.3	ENST00000454735	GENCODE	intergenic	1.291	0.00965611	0.901754	0
220	RP11-507B12.1	ENST00000559590	GENCODE	intergenic	1.215	0.0351348	RP11-448P19.1	ENST00000526254	GENCODE	intergenic	1.382	0.0131736	0.910526	0
221	RP11-507B12.1	ENST00000559590	GENCODE	intergenic	1.215	0.0351348	PMS2L14	uc003ubz.1	UCSC_knowngene	intron sense-overlapping	2.166	0.0224286	0.931579	3.44351e-06
222	RP11-507B12.1	ENST00000559590	GENCODE	intergenic	1.215	0.0351348	LOC100499227	uc001pwp.2	UCSC_knowngene	intronic antisense	1.611	0.0260996	0.963158	7.36602e-06
223	RP11-507B12.1	ENST00000559590	GENCODE	intergenic	1.215	0.0351348	PCA3	uc010mpn.1	UCSC_knowngene	intronic antisense	1.072	0.0484655	0.924561	2.17851e-06
224	RP11-53O19.2	ENST00000511712	GENCODE	intergenic	2.013	0.00468972	XLOC_009007	TCONS_00018653	LincRNAs identified by Cabili et al	intergenic	1.803	0.0156158	0.973684	8.00775e-06
225	RP11-53O19.2	ENST00000511712	GENCODE	intergenic	2.013	0.00468972	XLOC_009007	TCONS_00019067	LincRNAs identified by Cabili et al	intergenic	1.703	0.0151536	0.977193	8.15328e-06
226	RP11-53O19.2	ENST00000511712	GENCODE	intergenic	2.013	0.00468972	XLOC_009007	TCONS_00018656	LincRNAs identified by Cabili et al	intergenic	1.876	0.0139304	0.968421	7.72638e-06
227	RP11-53O19.2	ENST00000511712	GENCODE	intergenic	2.013	0.00468972	XLOC_004244	TCONS_00010599	LincRNAs identified by Cabili et al	intergenic	1.563	0.0153114	0.901754	0
228	RP11-53O19.2	ENST00000511712	GENCODE	intergenic	2.013	0.00468972	CTA-109P11.1	ENST00000450247	GENCODE	intergenic	1.529	0.0240218	0.907018	0
229	RP11-53O19.2	ENST00000511712	GENCODE	intergenic	2.013	0.00468972	PCA3	uc010mpn.1	UCSC_knowngene	intronic antisense	1.072	0.0484655	0.950877	6.20229e-06
230	RP11-53O19.2	ENST00000511712	GENCODE	intergenic	2.013	0.00468972	XLOC_006390	TCONS_00013751	LincRNAs identified by Cabili et al	intergenic	4.515	2.43e-07	0.922807	1.84351e-06
231	RP1-153P14.3	ENST00000434901	pseudogene		1.686	0.00210092	RP11-329L6.1	ENST00000582965	GENCODE	intergenic	1.517	0.00208732	0.924561	2.17851e-06
232	RP1-153P14.3	ENST00000434901	pseudogene		1.686	0.00210092	OR5G5P	ENST00000528418	GENCODE	intergenic	1.03	0.00324691	0.933333	3.73951e-06
233	RP11-566K19.9	ENST00000557760	GENCODE	intergenic	1.482	0.0055915	AC106782.20	ENST00000572471	GENCODE	intron sense-overlapping	1.584	4.33e-05	0.935088	4.02691e-06
234	RP11-57A19.2	ENST00000501520	GENCODE	bidirectional	1.494	0.0165101	AK131520	uc002oxo.1	UCSC_knowngene	bidirectional	1.223	0.0152521	0.907018	0
235	RP11-57A19.2	ENST00000501520	GENCODE	bidirectional	1.494	0.0165101	LOC84989	NR_027182	RefSeq	natural antisense	2.066	1.37e-05	0.907018	0
236	RP11-613D13.8	ENST00000501541	GENCODE	natural antisense	1.024	0.00289395	XLOC_002730	TCONS_00006919	LincRNAs identified by Cabili et al	intergenic	2.571	0.00168086	0.917544	7.99524e-07
237	RP11-613D13.8	ENST00000501541	GENCODE	natural antisense	1.024	0.00289395	XLOC_002730	TCONS_00006915	LincRNAs identified by Cabili et al	intergenic	2.22	0.0066966	0.94386	5.32896e-06
238	RP11-622K12.1	ENST00000451583	GENCODE	intergenic	1.004	0.000255063	FAM86C2P	ENST00000528684	pseudogene		1.87	6.41e-05	0.901754	0
239	RP11-834C11.5	ENST00000504278	GENCODE	intergenic	1.78	0.00102076	RP3-436N22.3	ENST00000431459	GENCODE	intronic antisense	1.435	0.00236956	0.924561	2.17851e-06
240	RP11-848G14.2	ENST00000513164	pseudogene		1.344	0.000285339	RP11-493L12.2	ENST00000547626	GENCODE	intronic antisense	1.38	0.000114388	0.903509	0
241	RP11-877E17.2	ENST00000502069	GENCODE	intronic antisense	1.26	0.022967	PMS2P5	uc010lbw.2	UCSC_knowngene	intergenic	1.665	0.000884452	0.907018	0
242	RP11-877E17.2	ENST00000502069	GENCODE	intronic antisense	1.26	0.022967	MTHFS	NR_037654	RefSeq	exon sense-overlapping	1.246	0.0349073	0.931579	3.44351e-06
243	RP11-877E17.2	ENST00000502069	GENCODE	intronic antisense	1.26	0.022967	FAM86C2P	ENST00000528684	pseudogene		1.87	6.41e-05	0.903509	0
244	RP1-59D14.6	ENST00000575402	GENCODE	intron sense-overlapping	1.851	0.000853068	OSTCP1	ENST00000455507	pseudogene		1.432	0.0226269	0.908772	0
245	RP1-59D14.6	ENST00000575402	GENCODE	intron sense-overlapping	1.851	0.000853068	AK310094	uc022bty.1	UCSC_knowngene	exon sense-overlapping	1.725	0.0448776	0.933333	3.73951e-06
246	RP3-436N22.3	ENST00000431459	GENCODE	intronic antisense	1.435	0.00236956	XLOC_004244	TCONS_00010599	LincRNAs identified by Cabili et al	intergenic	1.563	0.0153114	0.92807	2.82666e-06
247	RP3-436N22.3	ENST00000431459	GENCODE	intronic antisense	1.435	0.00236956	PMS2L14	uc003ubz.1	UCSC_knowngene	intron sense-overlapping	2.166	0.0224286	0.922807	1.84351e-06
248	RP4-583P15.10	ENST00000447343	GENCODE	natural antisense	1.723	0.00309548	XLOC_002730	TCONS_00006919	LincRNAs identified by Cabili et al	intergenic	2.571	0.00168086	0.929825	3.13914e-06
249	RP4-583P15.10	ENST00000433905	GENCODE	natural antisense	1.719	0.00472449	XLOC_002730	TCONS_00006919	LincRNAs identified by Cabili et al	intergenic	2.571	0.00168086	0.910526	0
250	RP4-583P15.10	ENST00000447343	GENCODE	natural antisense	1.723	0.00309548	XLOC_002730	TCONS_00006918	LincRNAs identified by Cabili et al	intergenic	2.11	0.00568782	0.915789	4.40065e-07
251	RP4-610C12.1	ENST00000445151	GENCODE	intergenic	1.687	0.00123518	RP11-834C11.5	ENST00000504278	GENCODE	intergenic	1.78	0.00102076	0.987719	8.40211e-06
252	RP4-610C12.1	ENST00000445151	GENCODE	intergenic	1.687	0.00123518	RP3-436N22.3	ENST00000431459	GENCODE	intronic antisense	1.435	0.00236956	0.901754	0
253	RP4-630A11.3	ENST00000429871	GENCODE	intron sense-overlapping	1.202	0.0106591	PMS2L14	uc003ubz.1	UCSC_knowngene	intron sense-overlapping	2.166	0.0224286	0.915789	4.40065e-07
254	RP4-784A16.3	ENST00000450469	GENCODE	intron sense-overlapping	1.344	0.0257218	XLOC_011313	TCONS_00023466	LincRNAs identified by Cabili et al	intergenic	1.064	0.00589057	0.935088	4.02691e-06
255	RP4-784A16.3	ENST00000450469	GENCODE	intron sense-overlapping	1.344	0.0257218	FARP1-AS1	ENST00000432229	GENCODE	natural antisense	1.022	0.0210045	0.910526	0
256	RP4-784A16.3	ENST00000450469	GENCODE	intron sense-overlapping	1.344	0.0257218	LOC100289092	NR_046290	RefSeq	natural antisense	1.65	0.000944078	0.907018	0
257	RP4-784A16.3	ENST00000450469	GENCODE	intron sense-overlapping	1.344	0.0257218	RP5-901A4.1	ENST00000532296	GENCODE	intronic antisense	1.444	0.00217952	0.917544	7.99524e-07
258	RP9P	ENST00000450133	pseudogene		2.025	0.000785204	CCDC59	NR_033192	RefSeq	exon sense-overlapping	1.17	0.00982194	0.915314	3.97997e-08
259	RPL23AP82	uc003bnq.1	UCSC_knowngene	bidirectional	1.259	0.000985153	FAM41C	NR_027055	RefSeq	intergenic	1.274	0.00958143	0.975439	8.08462e-06
260	RPL23AP82	uc003bnq.1	UCSC_knowngene	bidirectional	1.259	0.000985153	AC016629.2	ENST00000492393	GENCODE	intergenic	1.328	0.00277399	0.970175	7.82878e-06
261	RPL23AP82	uc003bnq.1	UCSC_knowngene	bidirectional	1.259	0.000985153	FAM41C	ENST00000432963	GENCODE	intergenic	1.242	0.00712271	0.968421	7.72638e-06
262	RPL23AP82	uc010hbj.3	UCSC_knowngene	bidirectional	1.152	0.0483809	CHEK2P2	ENST00000566448	GENCODE	intergenic	1.955	0.0112902	0.933333	3.73951e-06
263	RPL23AP82	uc003bnq.1	UCSC_knowngene	bidirectional	1.259	0.000985153	FAM41C	ENST00000427857	GENCODE	intergenic	1.636	0.00592899	0.978947	8.21389e-06
264	RPL23AP82	uc003bnq.1	UCSC_knowngene	bidirectional	1.259	0.000985153	BC071667	uc002fqw.3	UCSC_knowngene	intergenic	1.31	0.00106558	0.96007	7.78813e-11
265	RPL23AP82	uc010hbj.3	UCSC_knowngene	bidirectional	1.152	0.0483809	CHEK2P2	ENST00000555186	GENCODE	intergenic	2.191	0.00617784	0.936842	4.30551e-06
266	SNHG12	ENST00000464115	GENCODE	intergenic	1.283	0.0107983	P704P	uc002zlf.2	UCSC_knowngene	intergenic	1.65	0.0181437	0.914035	7.57378e-08
267	SPIN3	NR_027139	RefSeq	exon sense-overlapping	1.381	0.00546782	CSNK1A1P1	ENST00000563423	pseudogene		1.869	0.0459701	0.910526	0
268	SPIN3	NR_027139	RefSeq	exon sense-overlapping	1.381	0.00546782	CTD-2119F7.2	ENST00000565308	pseudogene		2.239	0.0223563	0.919298	1.15358e-06
269	SPIN3	NR_027139	RefSeq	exon sense-overlapping	1.381	0.00546782	AK130481	uc003fap.1	UCSC_knowngene	exon sense-overlapping	1.651	0.029772	0.929825	3.13914e-06
270	ULK4P3	ENST00000563895	pseudogene		1.188	0.000802884	PMS2P9	ENST00000441237	pseudogene		1.268	0.00303586	0.903509	0
271	ULK4P3	ENST00000563895	pseudogene		1.188	0.000802884	PMS2P5	uc010lbw.2	UCSC_knowngene	intergenic	1.665	0.000884452	0.901754	0
272	WASH3P	ENST00000559884	GENCODE	intergenic	1.538	9.7e-06	LOC100288778	uc010sdb.1	UCSC_knowngene	intergenic	1.439	5.74e-05	0.924561	2.17851e-06
273	XLOC_001935	TCONS_00005055	LincRNAs identified by Cabili et al	intergenic	1.213	0.00124788	XLOC_010951	TCONS_00022649	LincRNAs identified by Cabili et al	intergenic	1.52	0.0232712	0.915789	4.40065e-07
274	XLOC_001935	TCONS_00005055	LincRNAs identified by Cabili et al	intergenic	1.213	0.00124788	XLOC_009007	TCONS_00018653	LincRNAs identified by Cabili et al	intergenic	1.803	0.0156158	0.921053	1.50172e-06
275	XLOC_001935	TCONS_00005055	LincRNAs identified by Cabili et al	intergenic	1.213	0.00124788	XLOC_012031	TCONS_00024747	LincRNAs identified by Cabili et al	intergenic	1.289	0.030843	0.936842	4.30551e-06
276	XLOC_001935	TCONS_00005055	LincRNAs identified by Cabili et al	intergenic	1.213	0.00124788	XLOC_009007	TCONS_00019067	LincRNAs identified by Cabili et al	intergenic	1.703	0.0151536	0.905263	0
277	XLOC_001935	TCONS_00005055	LincRNAs identified by Cabili et al	intergenic	1.213	0.00124788	RP11-862L9.3	ENST00000577364	GENCODE	natural antisense	1.252	0.00690978	0.908772	0
278	XLOC_002098	TCONS_00004256	LincRNAs identified by Cabili et al	intergenic	1.161	0.0279461	AK125463	uc001opt.1	UCSC_knowngene	natural antisense	1.15	0.0298123	0.901754	0
279	XLOC_003784	TCONS_00008936	LincRNAs identified by Cabili et al	intergenic	1.589	0.00835303	XLOC_007326	TCONS_00016565	LincRNAs identified by Cabili et al	intergenic	1.821	0.0101494	0.917544	7.99524e-07
280	XLOC_003784	TCONS_00008936	LincRNAs identified by Cabili et al	intergenic	1.589	0.00835303	AC004878.8	ENST00000448088	GENCODE	intronic antisense	1.475	0.0124306	0.931579	3.44351e-06
281	XLOC_003784	TCONS_00008936	LincRNAs identified by Cabili et al	intergenic	1.589	0.00835303	XLOC_010951	TCONS_00022649	LincRNAs identified by Cabili et al	intergenic	1.52	0.0232712	0.907018	0
282	XLOC_004244	TCONS_00010599	LincRNAs identified by Cabili et al	intergenic	1.563	0.0153114	XLOC_009007	TCONS_00018653	LincRNAs identified by Cabili et al	intergenic	1.803	0.0156158	0.919298	1.15358e-06
283	XLOC_004244	TCONS_00010599	LincRNAs identified by Cabili et al	intergenic	1.563	0.0153114	XLOC_002997	TCONS_00006382	LincRNAs identified by Cabili et al	intron sense-overlapping	1.206	9.99e-05	0.905263	0
284	XLOC_004244	TCONS_00010597	LincRNAs identified by Cabili et al	intergenic	1.725	0.00466813	PMS2L14	uc003ubz.1	UCSC_knowngene	intron sense-overlapping	2.166	0.0224286	0.924561	2.17851e-06
285	XLOC_004244	TCONS_00010599	LincRNAs identified by Cabili et al	intergenic	1.563	0.0153114	XLOC_002730	TCONS_00006915	LincRNAs identified by Cabili et al	intergenic	2.22	0.0066966	0.901754	0
286	XLOC_004244	TCONS_00010599	LincRNAs identified by Cabili et al	intergenic	1.563	0.0153114	PCA3	uc010mpn.1	UCSC_knowngene	intronic antisense	1.072	0.0484655	0.910526	0
287	XLOC_004244	TCONS_00010597	LincRNAs identified by Cabili et al	intergenic	1.725	0.00466813	RP3-436N22.3	ENST00000431459	GENCODE	intronic antisense	1.435	0.00236956	0.929825	3.13914e-06
288	XLOC_004693	TCONS_00010227	LincRNAs identified by Cabili et al	intergenic	1.018	0.00948543	XLOC_009007	TCONS_00018653	LincRNAs identified by Cabili et al	intergenic	1.803	0.0156158	0.912281	0
289	XLOC_004693	TCONS_00010227	LincRNAs identified by Cabili et al	intergenic	1.018	0.00948543	XLOC_003784	TCONS_00008936	LincRNAs identified by Cabili et al	intergenic	1.589	0.00835303	0.921053	1.50172e-06
290	XLOC_004693	TCONS_00010227	LincRNAs identified by Cabili et al	intergenic	1.018	0.00948543	XLOC_010951	TCONS_00022649	LincRNAs identified by Cabili et al	intergenic	1.52	0.0232712	0.926316	2.50634e-06
291	XLOC_004693	TCONS_00010227	LincRNAs identified by Cabili et al	intergenic	1.018	0.00948543	XLOC_012031	TCONS_00024747	LincRNAs identified by Cabili et al	intergenic	1.289	0.030843	0.919298	1.15358e-06
292	XLOC_004693	TCONS_00010227	LincRNAs identified by Cabili et al	intergenic	1.018	0.00948543	CTA-109P11.1	ENST00000450247	GENCODE	intergenic	1.529	0.0240218	0.935088	4.02691e-06
293	XLOC_004693	TCONS_00010227	LincRNAs identified by Cabili et al	intergenic	1.018	0.00948543	XLOC_001935	TCONS_00005055	LincRNAs identified by Cabili et al	intergenic	1.213	0.00124788	0.921053	1.50172e-06
294	XLOC_004693	TCONS_00010227	LincRNAs identified by Cabili et al	intergenic	1.018	0.00948543	RP11-862L9.3	ENST00000577364	GENCODE	natural antisense	1.252	0.00690978	0.915789	4.40065e-07
295	XLOC_004693	TCONS_00010227	LincRNAs identified by Cabili et al	intergenic	1.018	0.00948543	PMS2L14	uc003ubz.1	UCSC_knowngene	intron sense-overlapping	2.166	0.0224286	0.924561	2.17851e-06
296	XLOC_004693	TCONS_00010227	LincRNAs identified by Cabili et al	intergenic	1.018	0.00948543	PCA3	uc010mpn.1	UCSC_knowngene	intronic antisense	1.072	0.0484655	0.919298	1.15358e-06
297	XLOC_004693	TCONS_00010227	LincRNAs identified by Cabili et al	intergenic	1.018	0.00948543	RP3-436N22.3	ENST00000431459	GENCODE	intronic antisense	1.435	0.00236956	0.950877	6.20229e-06
298	XLOC_004693	TCONS_00010227	LincRNAs identified by Cabili et al	intergenic	1.018	0.00948543	XLOC_007326	TCONS_00016565	LincRNAs identified by Cabili et al	intergenic	1.821	0.0101494	0.92807	2.82666e-06
299	XLOC_004693	TCONS_00010227	LincRNAs identified by Cabili et al	intergenic	1.018	0.00948543	AC027601.1	ENST00000575922	GENCODE	natural antisense	1.883	0.00499262	0.921053	1.50172e-06
300	XLOC_004693	TCONS_00010227	LincRNAs identified by Cabili et al	intergenic	1.018	0.00948543	XLOC_009007	TCONS_00019067	LincRNAs identified by Cabili et al	intergenic	1.703	0.0151536	0.915789	4.40065e-07
301	XLOC_004693	TCONS_00010227	LincRNAs identified by Cabili et al	intergenic	1.018	0.00948543	AX747721	uc002ofk.1	UCSC_knowngene	intergenic	1.235	0.0264805	0.907018	0
302	XLOC_007326	TCONS_00016565	LincRNAs identified by Cabili et al	intergenic	1.821	0.0101494	PCA3	uc010mpn.1	UCSC_knowngene	intronic antisense	1.072	0.0484655	0.985965	8.37919e-06
303	XLOC_007326	TCONS_00016565	LincRNAs identified by Cabili et al	intergenic	1.821	0.0101494	RP11-53O19.2	ENST00000511712	GENCODE	intergenic	2.013	0.00468972	0.952632	6.39684e-06
304	XLOC_007326	TCONS_00016565	LincRNAs identified by Cabili et al	intergenic	1.821	0.0101494	XLOC_009007	TCONS_00019067	LincRNAs identified by Cabili et al	intergenic	1.703	0.0151536	0.97193	7.92252e-06
305	XLOC_007326	TCONS_00016565	LincRNAs identified by Cabili et al	intergenic	1.821	0.0101494	XLOC_004244	TCONS_00010599	LincRNAs identified by Cabili et al	intergenic	1.563	0.0153114	0.92807	2.82666e-06
306	XLOC_007326	TCONS_00016565	LincRNAs identified by Cabili et al	intergenic	1.821	0.0101494	XLOC_009007	TCONS_00018656	LincRNAs identified by Cabili et al	intergenic	1.876	0.0139304	0.97193	7.92252e-06
307	XLOC_007326	TCONS_00016565	LincRNAs identified by Cabili et al	intergenic	1.821	0.0101494	XLOC_010951	TCONS_00022649	LincRNAs identified by Cabili et al	intergenic	1.52	0.0232712	0.977193	8.15328e-06
308	XLOC_007326	TCONS_00016565	LincRNAs identified by Cabili et al	intergenic	1.821	0.0101494	AC009784.3	ENST00000454735	GENCODE	intergenic	1.291	0.00965611	0.924561	2.17851e-06
309	XLOC_007326	TCONS_00016565	LincRNAs identified by Cabili et al	intergenic	1.821	0.0101494	AC004878.8	ENST00000448088	GENCODE	intronic antisense	1.475	0.0124306	0.929825	3.13914e-06
310	XLOC_007326	TCONS_00016565	LincRNAs identified by Cabili et al	intergenic	1.821	0.0101494	XLOC_009007	TCONS_00018653	LincRNAs identified by Cabili et al	intergenic	1.803	0.0156158	0.957895	6.92358e-06
311	XLOC_007326	TCONS_00016565	LincRNAs identified by Cabili et al	intergenic	1.821	0.0101494	XLOC_012031	TCONS_00024747	LincRNAs identified by Cabili et al	intergenic	1.289	0.030843	0.95614	6.75745e-06
312	XLOC_007326	TCONS_00016565	LincRNAs identified by Cabili et al	intergenic	1.821	0.0101494	PMS2L14	uc003ubz.1	UCSC_knowngene	intron sense-overlapping	2.166	0.0224286	0.929825	3.13914e-06
313	XLOC_007326	TCONS_00016565	LincRNAs identified by Cabili et al	intergenic	1.821	0.0101494	CTA-109P11.1	ENST00000450247	GENCODE	intergenic	1.529	0.0240218	0.910526	0
314	XLOC_008317	TCONS_00017645	LincRNAs identified by Cabili et al	intergenic	2.482	0.00770947	BC034684	uc001gzl.3	UCSC_knowngene	exon sense-overlapping	4.803	7.18e-06	0.924561	2.17851e-06
315	XLOC_009007	TCONS_00018653	LincRNAs identified by Cabili et al	intergenic	1.803	0.0156158	PCA3	uc010mpn.1	UCSC_knowngene	intronic antisense	1.072	0.0484655	0.947368	5.78462e-06
316	XLOC_009007	TCONS_00018656	LincRNAs identified by Cabili et al	intergenic	1.876	0.0139304	XLOC_004244	TCONS_00010599	LincRNAs identified by Cabili et al	intergenic	1.563	0.0153114	0.915789	4.40065e-07
317	XLOC_009007	TCONS_00018656	LincRNAs identified by Cabili et al	intergenic	1.876	0.0139304	PCA3	uc010mpn.1	UCSC_knowngene	intronic antisense	1.072	0.0484655	0.966667	7.61521e-06
318	XLOC_009007	TCONS_00019067	LincRNAs identified by Cabili et al	intergenic	1.703	0.0151536	XLOC_004244	TCONS_00010599	LincRNAs identified by Cabili et al	intergenic	1.563	0.0153114	0.917544	7.99524e-07
319	XLOC_009007	TCONS_00019067	LincRNAs identified by Cabili et al	intergenic	1.703	0.0151536	PCA3	uc010mpn.1	UCSC_knowngene	intronic antisense	1.072	0.0484655	0.963158	7.36602e-06
320	XLOC_010384	TCONS_00021786	LincRNAs identified by Cabili et al	natural antisense	1	0.00767419	BX649158	uc021zin.1	UCSC_knowngene	exon sense-overlapping	1.066	0.0297342	0.919298	1.15358e-06
321	XLOC_010951	TCONS_00022649	LincRNAs identified by Cabili et al	intergenic	1.52	0.0232712	PMS2L14	uc003ubz.1	UCSC_knowngene	intron sense-overlapping	2.166	0.0224286	0.901754	0
322	XLOC_010951	TCONS_00022649	LincRNAs identified by Cabili et al	intergenic	1.52	0.0232712	XLOC_004244	TCONS_00010599	LincRNAs identified by Cabili et al	intergenic	1.563	0.0153114	0.901754	0
323	XLOC_010951	TCONS_00022649	LincRNAs identified by Cabili et al	intergenic	1.52	0.0232712	RP11-53O19.2	ENST00000511712	GENCODE	intergenic	2.013	0.00468972	0.961404	7.22779e-06
324	XLOC_010951	TCONS_00022649	LincRNAs identified by Cabili et al	intergenic	1.52	0.0232712	XLOC_009007	TCONS_00018653	LincRNAs identified by Cabili et al	intergenic	1.803	0.0156158	0.970175	7.82878e-06
325	XLOC_010951	TCONS_00022649	LincRNAs identified by Cabili et al	intergenic	1.52	0.0232712	PCA3	uc010mpn.1	UCSC_knowngene	intronic antisense	1.072	0.0484655	0.959649	7.08034e-06
326	XLOC_010951	TCONS_00022649	LincRNAs identified by Cabili et al	intergenic	1.52	0.0232712	XLOC_009007	TCONS_00018656	LincRNAs identified by Cabili et al	intergenic	1.876	0.0139304	0.978947	8.21389e-06
327	XLOC_010951	TCONS_00022649	LincRNAs identified by Cabili et al	intergenic	1.52	0.0232712	XLOC_009007	TCONS_00019067	LincRNAs identified by Cabili et al	intergenic	1.703	0.0151536	0.982456	8.31162e-06
328	XLOC_010951	TCONS_00022649	LincRNAs identified by Cabili et al	intergenic	1.52	0.0232712	CTA-109P11.1	ENST00000450247	GENCODE	intergenic	1.529	0.0240218	0.915789	4.40065e-07
329	XLOC_010951	TCONS_00022649	LincRNAs identified by Cabili et al	intergenic	1.52	0.0232712	AC004878.8	ENST00000448088	GENCODE	intronic antisense	1.475	0.0124306	0.936842	4.30551e-06
330	XLOC_011313	TCONS_00023466	LincRNAs identified by Cabili et al	intergenic	1.064	0.00589057	XLOC_002730	TCONS_00006919	LincRNAs identified by Cabili et al	intergenic	2.571	0.00168086	0.92807	2.82666e-06
331	XLOC_011313	TCONS_00023466	LincRNAs identified by Cabili et al	intergenic	1.064	0.00589057	XLOC_002730	TCONS_00006915	LincRNAs identified by Cabili et al	intergenic	2.22	0.0066966	0.935088	4.02691e-06
332	XLOC_011313	TCONS_00023466	LincRNAs identified by Cabili et al	intergenic	1.064	0.00589057	AC006042.6	ENST00000449931	GENCODE	natural antisense	1.52	0.00549241	0.919298	1.15358e-06
333	XLOC_011313	TCONS_00023466	LincRNAs identified by Cabili et al	intergenic	1.064	0.00589057	AK091729	uc010lhv.1	UCSC_knowngene	exon sense-overlapping	1.038	0.00244382	0.947368	5.78462e-06
334	XLOC_011313	TCONS_00023466	LincRNAs identified by Cabili et al	intergenic	1.064	0.00589057	XLOC_002997	TCONS_00006382	LincRNAs identified by Cabili et al	intron sense-overlapping	1.206	9.99e-05	0.926316	2.50634e-06
335	XLOC_012031	TCONS_00024747	LincRNAs identified by Cabili et al	intergenic	1.289	0.030843	XLOC_009007	TCONS_00018656	LincRNAs identified by Cabili et al	intergenic	1.876	0.0139304	0.966667	7.61521e-06
336	XLOC_012031	TCONS_00024747	LincRNAs identified by Cabili et al	intergenic	1.289	0.030843	XLOC_010951	TCONS_00022649	LincRNAs identified by Cabili et al	intergenic	1.52	0.0232712	0.95614	6.75745e-06
337	XLOC_012031	TCONS_00024747	LincRNAs identified by Cabili et al	intergenic	1.289	0.030843	PMS2L14	uc003ubz.1	UCSC_knowngene	intron sense-overlapping	2.166	0.0224286	0.917544	7.99524e-07
338	XLOC_012031	TCONS_00024747	LincRNAs identified by Cabili et al	intergenic	1.289	0.030843	RP11-53O19.2	ENST00000511712	GENCODE	intergenic	2.013	0.00468972	0.952632	6.39684e-06
339	XLOC_012031	TCONS_00024747	LincRNAs identified by Cabili et al	intergenic	1.289	0.030843	XLOC_009007	TCONS_00019067	LincRNAs identified by Cabili et al	intergenic	1.703	0.0151536	0.977193	8.15328e-06
340	XLOC_012031	TCONS_00024747	LincRNAs identified by Cabili et al	intergenic	1.289	0.030843	CTA-109P11.1	ENST00000450247	GENCODE	intergenic	1.529	0.0240218	0.950877	6.20229e-06
341	XLOC_012031	TCONS_00024747	LincRNAs identified by Cabili et al	intergenic	1.289	0.030843	PCA3	uc010mpn.1	UCSC_knowngene	intronic antisense	1.072	0.0484655	0.957895	6.92358e-06
342	XLOC_012031	TCONS_00024747	LincRNAs identified by Cabili et al	intergenic	1.289	0.030843	XLOC_009007	TCONS_00018653	LincRNAs identified by Cabili et al	intergenic	1.803	0.0156158	0.982456	8.31162e-06
343	XLOC_012393	TCONS_00025565	LincRNAs identified by Cabili et al	intergenic	1.423	0.0196953	BC034684	uc001gzl.3	UCSC_knowngene	exon sense-overlapping	4.803	7.18e-06	0.912281	0
344	XLOC_012393	TCONS_00025565	LincRNAs identified by Cabili et al	intergenic	1.423	0.0196953	XLOC_008317	TCONS_00017645	LincRNAs identified by Cabili et al	intergenic	2.482	0.00770947	0.968421	7.72638e-06
345	XLOC_012980	TCONS_00026907	LincRNAs identified by Cabili et al	intergenic	1.906	6.88e-06	CR933660	uc003bny.3	UCSC_knowngene	intergenic	1.073	0.0488409	0.905263	0
346		AY927632	RNAdb	intergenic	1.014	0.0198626	OR5G5P	ENST00000528418	GENCODE	intergenic	1.03	0.00324691	0.914035	7.57378e-08
347		AY927632	RNAdb	intergenic	1.014	0.0198626	AC106782.20	ENST00000572471	GENCODE	intron sense-overlapping	1.584	4.33e-05	0.907018	0
348		AY927632	RNAdb	intergenic	1.014	0.0198626	XLOC_009007	TCONS_00018656	LincRNAs identified by Cabili et al	intergenic	1.876	0.0139304	0.901754	0
349		AY927632	RNAdb	intergenic	1.014	0.0198626	RP11-507B12.1	ENST00000559590	GENCODE	intergenic	1.215	0.0351348	0.931579	3.44351e-06
350		AY927632	RNAdb	intergenic	1.014	0.0198626	XLOC_007326	TCONS_00016565	LincRNAs identified by Cabili et al	intergenic	1.821	0.0101494	0.938596	4.57515e-06
351		AY927632	RNAdb	intergenic	1.014	0.0198626	XLOC_010951	TCONS_00022649	LincRNAs identified by Cabili et al	intergenic	1.52	0.0232712	0.936842	4.30551e-06
352		AY927632	RNAdb	intergenic	1.014	0.0198626	PMS2L14	uc003ubz.1	UCSC_knowngene	intron sense-overlapping	2.166	0.0224286	0.901754	0
353		AI554154	LincRNAs identified by Khalil et al	intergenic	1.715	0.00527819	RP13-582O9.5	ENST00000524335	GENCODE	intergenic	1.226	0.00410701	0.926316	2.50634e-06
354		AY927632	RNAdb	intergenic	1.014	0.0198626	XLOC_011313	TCONS_00023466	LincRNAs identified by Cabili et al	intergenic	1.064	0.00589057	0.908772	0
355		AY927632	RNAdb	intergenic	1.014	0.0198626	RP11-53O19.2	ENST00000511712	GENCODE	intergenic	2.013	0.00468972	0.903509	0
356		AY927632	RNAdb	intergenic	1.014	0.0198626	PCA3	uc010mpn.1	UCSC_knowngene	intronic antisense	1.072	0.0484655	0.940351	4.83569e-06
357		AY927632	RNAdb	intergenic	1.014	0.0198626	RP11-358L4.1	ENST00000561560	GENCODE	intergenic	2.827	3.99e-06	0.926316	2.50634e-06
358		AY927632	RNAdb	intergenic	1.014	0.0198626	XLOC_009007	TCONS_00019067	LincRNAs identified by Cabili et al	intergenic	1.703	0.0151536	0.907018	0
359		AY927632	RNAdb	intergenic	1.014	0.0198626	XLOC_002730	TCONS_00006915	LincRNAs identified by Cabili et al	intergenic	2.22	0.0066966	0.910526	0
Positve correlation lncRNA1 Down and lncRNA2 Down regulation
1	A2MP1	ENST00000544183	GENCODE	intergenic	-1.614	0.00235465	RP11-384P7.6	ENST00000444956	GENCODE	intergenic	-1.742	0.00779886	0.949123	5.99822e-06
2	A2MP1	ENST00000544183	GENCODE	intergenic	-1.614	0.00235465	AC016751.2	ENST00000458254	GENCODE	intergenic	-1.399	0.00745059	0.92807	2.82666e-06
3	A2MP1	ENST00000544183	GENCODE	intergenic	-1.614	0.00235465	RP11-524G24.2	ENST00000434375	GENCODE	intronic antisense	-1.155	4.08e-06	0.931988	6.53956e-09
4	A2MP1	ENST00000544183	GENCODE	intergenic	-1.614	0.00235465	RP11-20B24.4	ENST00000579187	GENCODE	natural antisense	-2.848	0.000160767	0.919298	1.15358e-06
5	A2MP1	ENST00000544183	GENCODE	intergenic	-1.614	0.00235465	RP11-451O13.1	ENST00000452528	GENCODE	intergenic	-1.83	1.23e-08	0.915789	4.40065e-07
6	A2MP1	ENST00000544183	GENCODE	intergenic	-1.614	0.00235465	LOC729737	NR_039983	RefSeq	intergenic	-1.125	6.58e-06	0.938596	4.57515e-06
7	A2MP1	ENST00000544183	GENCODE	intergenic	-1.614	0.00235465	RP5-902P8.10	ENST00000434139	GENCODE	exon sense-overlapping	-1.257	0.000330971	0.910526	0
8	A2MP1	ENST00000544183	GENCODE	intergenic	-1.614	0.00235465	BC039094	uc003uyp.4	UCSC_knowngene	intergenic	-2.933	1.03e-06	0.922807	1.84351e-06
9	A2MP1	ENST00000544183	GENCODE	intergenic	-1.614	0.00235465	XLOC_011119	TCONS_00023170	LincRNAs identified by Cabili et al	intergenic	-1.021	0.00313512	0.901754	0
10	A2MP1	ENST00000544183	GENCODE	intergenic	-1.614	0.00235465	RP11-887P2.1	ENST00000549723	GENCODE	intronic antisense	-1.456	3.28e-06	0.907018	0
11	A2MP1	ENST00000544183	GENCODE	intergenic	-1.614	0.00235465	LOC388152	uc010bmv.2	UCSC_knowngene	intergenic	-1.096	0.000837161	0.905263	0
12	A2MP1	ENST00000544183	GENCODE	intergenic	-1.614	0.00235465	RP1-56J10.8	ENST00000432130	GENCODE	intronic antisense	-1.49	4.16e-05	0.903509	0
13	A2MP1	ENST00000544183	GENCODE	intergenic	-1.614	0.00235465	RP11-226P1.2	ENST00000556144	GENCODE	intergenic	-1.924	0.00617833	0.936842	4.30551e-06
14	AACSP1	ENST00000521412	pseudogene		-1.143	3.06e-05	RP11-760H22.2	ENST00000520544	GENCODE	intergenic	-1.412	5.76e-06	0.952632	6.39684e-06
15	AATK-AS1	ENST00000414089	GENCODE	intronic antisense	-1.223	0.000407993	XLOC_010134	TCONS_00020849	LincRNAs identified by Cabili et al	intergenic	-1.079	2.99e-05	0.905263	0
16	AATK-AS1	ENST00000414089	GENCODE	intronic antisense	-1.223	0.000407993	RP11-265N7.1	ENST00000560743	GENCODE	intergenic	-1.06	0.00412169	0.912281	0
17	ABHD11-AS1	NR_026690	RefSeq	intergenic	-1.347	1.44e-05	XLOC_000232	TCONS_00002048	LincRNAs identified by Cabili et al	intergenic	-1.512	0.000921919	0.903509	0
18	ABHD11-AS1	NR_026690	RefSeq	intergenic	-1.347	1.44e-05	XLOC_004859	TCONS_00010948	LincRNAs identified by Cabili et al	intergenic	-1.33	0.000158661	0.905263	0
19	ABHD11-AS1	NR_026690	RefSeq	intergenic	-1.347	1.44e-05	XLOC_002010	TCONS_00005103	LincRNAs identified by Cabili et al	intergenic	-1.105	0.00202907	0.947368	5.78462e-06
20	AC002066.1	ENST00000446355	GENCODE	intronic antisense	-1.352	0.00132869		AA808940	LincRNAs identified by Khalil et al	intergenic	-1.324	2.5e-05	0.924561	2.17851e-06
21	AC002066.1	ENST00000446355	GENCODE	intronic antisense	-1.352	0.00132869	RP11-440L14.1	ENST00000503571	GENCODE	intronic antisense	-1.671	7.52e-08	0.905263	0
22	AC002066.1	ENST00000446355	GENCODE	intronic antisense	-1.352	0.00132869	XLOC_013465	TCONS_00028111	LincRNAs identified by Cabili et al	intergenic	-1.708	2.39e-06	0.950877	6.20229e-06
23	AC002066.1	ENST00000446355	GENCODE	intronic antisense	-1.352	0.00132869	RP11-499F3.1	ENST00000559428	GENCODE	intergenic	-1.615	6.38e-08	0.917947	3.07092e-08
24	AC002066.1	ENST00000446355	GENCODE	intronic antisense	-1.352	0.00132869	XLOC_012694	TCONS_00026344	LincRNAs identified by Cabili et al	intergenic	-1.66	7.67e-07	0.917544	7.99524e-07
25	AC002066.1	ENST00000446355	GENCODE	intronic antisense	-1.352	0.00132869	AC025165.8	ENST00000356672	GENCODE	natural antisense	-1.782	5.03e-07	0.910526	0
26	AC002117.1	ENST00000452741	GENCODE	natural antisense	-1.999	4.63e-08	PLCH1-AS2	ENST00000472913	GENCODE	intronic antisense	-1.766	1.96e-05	0.919298	1.15358e-06
27	AC002117.1	ENST00000452741	GENCODE	natural antisense	-1.999	4.63e-08	XLOC_001363	TCONS_00003586	LincRNAs identified by Cabili et al	intergenic	-1.285	0.000236915	0.919298	1.15358e-06
28	AC002117.1	ENST00000452741	GENCODE	natural antisense	-1.999	4.63e-08	AC091705.1	ENST00000412197	GENCODE	intergenic	-1.433	0.00152861	0.926316	2.50634e-06
29	AC002117.1	ENST00000452741	GENCODE	natural antisense	-1.999	4.63e-08	LOC729737	uc001aam.4	UCSC_knowngene	intergenic	-1.095	8.94e-06	0.910526	0
30	AC002117.1	ENST00000452741	GENCODE	natural antisense	-1.999	4.63e-08	XLOC_014119	TCONS_00029180	LincRNAs identified by Cabili et al	intergenic	-2.151	1.29e-09	0.912281	0
31	AC002117.1	ENST00000452741	GENCODE	natural antisense	-1.999	4.63e-08	LOC388152	uc010bmv.2	UCSC_knowngene	intergenic	-1.096	0.000837161	0.908772	0
32	AC002117.1	ENST00000452741	GENCODE	natural antisense	-1.999	4.63e-08	RP11-181G12.2	ENST00000536678	GENCODE	intronic antisense	-1.488	0.000257272	0.910526	0
33	AC002117.1	ENST00000452741	GENCODE	natural antisense	-1.999	4.63e-08	XLOC_000868	TCONS_00001523	LincRNAs identified by Cabili et al	intergenic	-1.15	0.00140931	0.917544	7.99524e-07
34	AC002117.1	ENST00000452741	GENCODE	natural antisense	-1.999	4.63e-08	RP11-618M23.4	ENST00000521016	GENCODE	intergenic	-1.065	1.65e-05	0.915789	4.40065e-07
35	AC002117.1	ENST00000452741	GENCODE	natural antisense	-1.999	4.63e-08	RP11-108L7.7	ENST00000438367	GENCODE	exon sense-overlapping	-1.355	8.67e-05	0.935088	4.02691e-06
36	AC002117.1	ENST00000452741	GENCODE	natural antisense	-1.999	4.63e-08	XLOC_001747	TCONS_00004944	LincRNAs identified by Cabili et al	intergenic	-1.903	5.7e-08	0.926316	2.50634e-06
37	AC002117.1	ENST00000452741	GENCODE	natural antisense	-1.999	4.63e-08	FUT8	NR_038170	RefSeq	exon sense-overlapping	-1.356	5.92e-06	0.933333	3.73951e-06
38	AC002117.1	ENST00000452741	GENCODE	natural antisense	-1.999	4.63e-08	RP11-340I6.7	ENST00000433918	GENCODE	intergenic	-1.07	0.00108738	0.903509	0
39	AC002117.1	ENST00000452741	GENCODE	natural antisense	-1.999	4.63e-08	RP5-998N21.7	ENST00000435113	GENCODE	natural antisense	-1.434	1.76e-05	0.917544	7.99524e-07
40	AC002117.1	ENST00000452741	GENCODE	natural antisense	-1.999	4.63e-08	XLOC_012072	TCONS_00025267	LincRNAs identified by Cabili et al	intergenic	-1.89	1.08e-05	0.901754	0
41	AC002117.1	ENST00000452741	GENCODE	natural antisense	-1.999	4.63e-08	AC008940.1	ENST00000438117	GENCODE	intergenic	-1.892	3.4e-05	0.901754	0
42	AC002117.1	ENST00000452741	GENCODE	natural antisense	-1.999	4.63e-08	XLOC_011518	TCONS_00023722	LincRNAs identified by Cabili et al	intergenic	-1.528	1.41e-05	0.907018	0
43	AC002117.1	ENST00000452741	GENCODE	natural antisense	-1.999	4.63e-08	RP11-561C5.4	ENST00000560405	GENCODE	intergenic	-1.176	0.000276803	0.929825	3.13914e-06
44	AC002117.1	ENST00000452741	GENCODE	natural antisense	-1.999	4.63e-08		AV660546	LincRNAs identified by Khalil et al	intronic antisense	-1.561	0.000189302	0.917544	7.99524e-07
45	AC002117.1	ENST00000452741	GENCODE	natural antisense	-1.999	4.63e-08	XLOC_001406	TCONS_00003611	LincRNAs identified by Cabili et al	intergenic	-1.564	1.21e-07	0.966667	7.61521e-06
46	AC002117.1	ENST00000452741	GENCODE	natural antisense	-1.999	4.63e-08		AU185412	LincRNAs identified by Khalil et al	intronic antisense	-1.328	2.73e-05	0.924561	2.17851e-06
47	AC002117.1	ENST00000452741	GENCODE	natural antisense	-1.999	4.63e-08	BC067356	uc003cri.3	UCSC_knowngene	natural antisense	-1.572	0.000122324	0.921053	1.50172e-06
48	AC002117.1	ENST00000452741	GENCODE	natural antisense	-1.999	4.63e-08	XLOC_009333	TCONS_00019540	LincRNAs identified by Cabili et al	intergenic	-1.212	0.00039361	0.921053	1.50172e-06
49	AC002117.1	ENST00000452741	GENCODE	natural antisense	-1.999	4.63e-08	AX747048	uc002kol.1	UCSC_knowngene	intergenic	-1.59	3.24e-06	0.901754	0
50	AC002117.1	ENST00000452741	GENCODE	natural antisense	-1.999	4.63e-08	XLOC_009483	TCONS_00019682	LincRNAs identified by Cabili et al	intergenic	-1.808	4.33e-06	0.912281	0
51	AC002310.12	ENST00000569752	GENCODE	intronic antisense	-1.003	5.46e-06	RP4-781B1.2	ENST00000439786	GENCODE	exon sense-overlapping	-2.227	1.21e-09	0.900395	1.5006e-07
52	AC003088.1	ENST00000435466	GENCODE	intergenic	-1.443	0.00089099		BX471032	LincRNAs identified by Khalil et al	intergenic	-1.469	0.0102461	0.907018	0
53	AC003088.1	ENST00000435466	GENCODE	intergenic	-1.443	0.00089099	KCNAB1-AS1	ENST00000467794	GENCODE	intronic antisense	-1.465	0.000333933	0.901754	0
54	AC003088.1	ENST00000435466	GENCODE	intergenic	-1.443	0.00089099	RP11-474L11.5	ENST00000533798	GENCODE	intronic antisense	-1.68	0.000263604	0.901754	0
55	AC003088.1	ENST00000435466	GENCODE	intergenic	-1.443	0.00089099	RP11-619A14.2	ENST00000527314	GENCODE	natural antisense	-1.598	0.000520114	0.926316	2.50634e-06
56	AC003088.1	ENST00000435466	GENCODE	intergenic	-1.443	0.00089099	RP11-433M22.2	ENST00000579972	GENCODE	intergenic	-1.07	0.0217776	0.922807	1.84351e-06
57	AC004051.2	ENST00000500526	GENCODE	bidirectional	-1.594	4.42e-05	LINC00092	NR_024129	RefSeq	intergenic	-1.2	0.000239544	0.908772	0
58	AC004051.2	ENST00000500526	GENCODE	bidirectional	-1.594	4.42e-05	XLOC_008299	TCONS_00017655	LincRNAs identified by Cabili et al	intergenic	-1.492	4.58e-05	0.905263	0
59	AC004051.2	ENST00000500526	GENCODE	bidirectional	-1.594	4.42e-05	XLOC_009959	TCONS_00021260	LincRNAs identified by Cabili et al	intergenic	-1.113	5.34e-06	0.907018	0
60	AC004051.2	ENST00000500526	GENCODE	bidirectional	-1.594	4.42e-05	AC008940.1	ENST00000438117	GENCODE	intergenic	-1.892	3.4e-05	0.936842	4.30551e-06
61	AC004125.3	ENST00000567127	GENCODE	intergenic	-1.143	8.9e-05	LOC728855	uc009wld.2	UCSC_knowngene	intergenic	-1.214	1.1e-07	0.903509	0
62	AC004125.3	ENST00000567127	GENCODE	intergenic	-1.143	8.9e-05	AC005392.13	ENST00000425982	GENCODE	intergenic	-2.024	7.52e-05	0.949123	5.99822e-06
63	AC004383.5	ENST00000434384	GENCODE	intergenic	-1.142	0.000374916	XLOC_002554	TCONS_00004641	LincRNAs identified by Cabili et al	intergenic	-1.363	2.4e-05	0.907018	0
64	AC004383.5	ENST00000434384	GENCODE	intergenic	-1.142	0.000374916	RP11-561C5.4	ENST00000560405	GENCODE	intergenic	-1.176	0.000276803	0.938596	4.57515e-06
65	AC004383.5	ENST00000434384	GENCODE	intergenic	-1.142	0.000374916	PLCH1-AS2	ENST00000472913	GENCODE	intronic antisense	-1.766	1.96e-05	0.926316	2.50634e-06
66	AC004383.5	ENST00000434384	GENCODE	intergenic	-1.142	0.000374916		AI203030	LincRNAs identified by Khalil et al	intergenic	-1.242	2.99e-06	0.922807	1.84351e-06
67	AC004383.5	ENST00000434384	GENCODE	intergenic	-1.142	0.000374916	RP11-455F5.5	ENST00000568506	GENCODE	natural antisense	-1.793	8.46e-06	0.933333	3.73951e-06
68	AC004383.5	ENST00000434384	GENCODE	intergenic	-1.142	0.000374916	AC140481.8	ENST00000436488	GENCODE	intronic antisense	-1.262	0.000295346	0.917544	7.99524e-07
69	AC004383.5	ENST00000434384	GENCODE	intergenic	-1.142	0.000374916	XLOC_007726	TCONS_00016345	LincRNAs identified by Cabili et al	intergenic	-1.179	3.87e-06	0.903509	0
70	AC004383.5	ENST00000434384	GENCODE	intergenic	-1.142	0.000374916	LOC729737	uc001aam.4	UCSC_knowngene	intergenic	-1.095	8.94e-06	0.947368	5.78462e-06
71	AC004383.5	ENST00000434384	GENCODE	intergenic	-1.142	0.000374916		AV730200	LincRNAs identified by Khalil et al	intergenic	-1.521	1.8e-05	0.914035	7.57378e-08
72	AC004383.5	ENST00000434384	GENCODE	intergenic	-1.142	0.000374916	XLOC_009483	TCONS_00019682	LincRNAs identified by Cabili et al	intergenic	-1.808	4.33e-06	0.938596	4.57515e-06
73	AC004383.5	ENST00000434384	GENCODE	intergenic	-1.142	0.000374916	RP11-108L7.7	ENST00000438367	GENCODE	exon sense-overlapping	-1.355	8.67e-05	0.95614	6.75745e-06
74	AC004383.5	ENST00000434384	GENCODE	intergenic	-1.142	0.000374916	AX747048	uc002kol.1	UCSC_knowngene	intergenic	-1.59	3.24e-06	0.915789	4.40065e-07
75	AC004383.5	ENST00000434384	GENCODE	intergenic	-1.142	0.000374916		AV660546	LincRNAs identified by Khalil et al	intronic antisense	-1.561	0.000189302	0.931579	3.44351e-06
76	AC004383.5	ENST00000434384	GENCODE	intergenic	-1.142	0.000374916	XLOC_011518	TCONS_00023722	LincRNAs identified by Cabili et al	intergenic	-1.528	1.41e-05	0.921053	1.50172e-06
77	AC004383.5	ENST00000434384	GENCODE	intergenic	-1.142	0.000374916	XLOC_008510	TCONS_00018230	LincRNAs identified by Cabili et al	intergenic	-1.075	0.00187465	0.905263	0
78	AC004383.5	ENST00000434384	GENCODE	intergenic	-1.142	0.000374916	XLOC_013120	TCONS_00027080	LincRNAs identified by Cabili et al	intergenic	-1.024	3.74e-05	0.914035	7.57378e-08
79	AC004383.5	ENST00000434384	GENCODE	intergenic	-1.142	0.000374916	RP1-40E16.3	ENST00000455327	GENCODE	intergenic	-1.306	0.000501827	0.964912	7.49512e-06
80	AC004383.5	ENST00000434384	GENCODE	intergenic	-1.142	0.000374916	LINC00491	ENST00000510145	GENCODE	intergenic	-1.059	0.0154702	0.901754	0
81	AC004383.5	ENST00000434384	GENCODE	intergenic	-1.142	0.000374916	XLOC_000833	TCONS_00001494	LincRNAs identified by Cabili et al	intergenic	-1.011	0.0001044	0.940351	4.83569e-06
82	AC004383.5	ENST00000434384	GENCODE	intergenic	-1.142	0.000374916	RP5-902P8.10	ENST00000434139	GENCODE	exon sense-overlapping	-1.257	0.000330971	0.935088	4.02691e-06
83	AC004383.5	ENST00000434384	GENCODE	intergenic	-1.142	0.000374916	HMlincRNA1256	HMlincRNA1256+	LincRNAs identified by Khalil et al	intergenic	-1.643	0.000419311	0.910526	0
84	AC004383.5	ENST00000434384	GENCODE	intergenic	-1.142	0.000374916	RP11-618M23.4	ENST00000521016	GENCODE	intergenic	-1.065	1.65e-05	0.914035	7.57378e-08
85	AC004383.5	ENST00000434384	GENCODE	intergenic	-1.142	0.000374916	HMlincRNA750	HMlincRNA750-	LincRNAs identified by Khalil et al	intergenic	-1.076	0.00186769	0.901754	0
86	AC004383.5	ENST00000434384	GENCODE	intergenic	-1.142	0.000374916	RP11-409K20.8	ENST00000447586	GENCODE	intronic antisense	-1.678	5.69e-05	0.901754	0
87	AC004383.5	ENST00000434384	GENCODE	intergenic	-1.142	0.000374916	AC084125.4	ENST00000544423	GENCODE	natural antisense	-1.472	4.3e-05	0.921053	1.50172e-06
88	AC004383.5	ENST00000434384	GENCODE	intergenic	-1.142	0.000374916	LOC388152	uc010bmv.2	UCSC_knowngene	intergenic	-1.096	0.000837161	0.933333	3.73951e-06
89	AC004383.5	ENST00000434384	GENCODE	intergenic	-1.142	0.000374916		DT216591	LincRNAs identified by Khalil et al	intergenic	-1.272	0.000163134	0.945614	5.56152e-06
90	AC004383.5	ENST00000434384	GENCODE	intergenic	-1.142	0.000374916	TPT1-AS1	ENST00000523506	GENCODE	bidirectional	-1.179	0.000158767	0.915789	4.40065e-07
91	AC004383.5	ENST00000434384	GENCODE	intergenic	-1.142	0.000374916	BC067356	uc003cri.3	UCSC_knowngene	natural antisense	-1.572	0.000122324	0.94386	5.32896e-06
92	AC004383.5	ENST00000434384	GENCODE	intergenic	-1.142	0.000374916	XLOC_007865	TCONS_00016487	LincRNAs identified by Cabili et al	intergenic	-1.542	6.58e-06	0.940351	4.83569e-06
93	AC004383.5	ENST00000434384	GENCODE	intergenic	-1.142	0.000374916	AC009120.10	ENST00000561669	GENCODE	intergenic	-1.501	5.44e-05	0.935088	4.02691e-06
94	AC004383.5	ENST00000434384	GENCODE	intergenic	-1.142	0.000374916	AC005703.2	ENST00000453339	GENCODE	intergenic	-1.508	5e-05	0.907018	0
95	AC004383.5	ENST00000434384	GENCODE	intergenic	-1.142	0.000374916	AC005324.6	ENST00000434017	GENCODE	natural antisense	-1.135	0.00204437	0.924561	2.17851e-06
96	AC004383.5	ENST00000434384	GENCODE	intergenic	-1.142	0.000374916		AK001840	LincRNAs identified by Khalil et al	intergenic	-1.063	1.28e-05	0.915789	4.40065e-07
97	AC004383.5	ENST00000434384	GENCODE	intergenic	-1.142	0.000374916	RP11-438N16.1	ENST00000550223	GENCODE	intergenic	-1.077	0.000103726	0.912281	0
98	AC004383.5	ENST00000434384	GENCODE	intergenic	-1.142	0.000374916	uc.355	uc.355+	UCR	intergenic	-1.291	4.75e-06	0.917544	7.99524e-07
99	AC004383.5	ENST00000434384	GENCODE	intergenic	-1.142	0.000374916	FUT8	NR_038170	RefSeq	exon sense-overlapping	-1.356	5.92e-06	0.961404	7.22779e-06
100	AC004383.5	ENST00000434384	GENCODE	intergenic	-1.142	0.000374916	LINC00263	uc001kra.4	UCSC_knowngene	intergenic	-1.305	5.51e-05	0.921053	1.50172e-06
101	AC004383.5	ENST00000434384	GENCODE	intergenic	-1.142	0.000374916	RP11-185P18.2	ENST00000553963	GENCODE	intergenic	-1.237	0.00603115	0.919298	1.15358e-06
102	AC004383.5	ENST00000434384	GENCODE	intergenic	-1.142	0.000374916	RP11-181G12.2	ENST00000536678	GENCODE	intronic antisense	-1.488	0.000257272	0.94386	5.32896e-06
103	AC004383.5	ENST00000434384	GENCODE	intergenic	-1.142	0.000374916	RP11-626G11.1	ENST00000565802	GENCODE	intergenic	-1.155	4.76e-07	0.929825	3.13914e-06
104	AC004383.5	ENST00000434384	GENCODE	intergenic	-1.142	0.000374916	XLOC_005563	TCONS_00012633	LincRNAs identified by Cabili et al	intergenic	-1.662	8.04e-07	0.931579	3.44351e-06
105	AC004383.5	ENST00000434384	GENCODE	intergenic	-1.142	0.000374916	LOC729737	NR_039983	RefSeq	intergenic	-1.125	6.58e-06	0.901754	0
106	AC004383.5	ENST00000434384	GENCODE	intergenic	-1.142	0.000374916	RP11-311D14.2	ENST00000510406	GENCODE	natural antisense	-1.102	0.0002793	0.901754	0
107	AC004383.5	ENST00000434384	GENCODE	intergenic	-1.142	0.000374916	XLOC_013980	TCONS_00029245	LincRNAs identified by Cabili et al	intergenic	-1.413	0.000392858	0.97193	7.92252e-06
108	AC004383.5	ENST00000434384	GENCODE	intergenic	-1.142	0.000374916	RP11-338E21.1	ENST00000546135	GENCODE	intergenic	-1.562	6.86e-07	0.912281	0
109	AC004485.3	ENST00000439839	GENCODE	intergenic	-2.073	6.04e-07	AC093415.2	ENST00000450990	GENCODE	intronic antisense	-1.799	5.63e-07	0.914035	7.57378e-08
110	AC004485.3	ENST00000439839	GENCODE	intergenic	-2.073	6.04e-07	LOC100216545	NR_024586	RefSeq	bidirectional	-1.072	0.000590137	0.917544	7.99524e-07
111	AC004549.6	ENST00000441955	GENCODE	intronic antisense	-1.962	1.23e-05	XLOC_013771	TCONS_00028418	LincRNAs identified by Cabili et al	intergenic	-1.172	0.000278915	0.922807	1.84351e-06
112	AC004790.2	ENST00000552685	GENCODE	intron sense-overlapping	-1.323	0.00168561	MYADML	ENST00000491596	pseudogene		-1.597	0.00613467	0.901754	0
113	AC004790.2	ENST00000552685	GENCODE	intron sense-overlapping	-1.323	0.00168561	XLOC_008678	TCONS_00018396	LincRNAs identified by Cabili et al	intergenic	-1.128	0.000624356	0.922807	1.84351e-06
114	AC004790.2	ENST00000552685	GENCODE	intron sense-overlapping	-1.323	0.00168561	uc.163	uc.163-	UCR	intergenic	-1.25	0.00418101	0.957895	6.92358e-06
115	AC004790.2	ENST00000552685	GENCODE	intron sense-overlapping	-1.323	0.00168561	XLOC_013623	TCONS_00028278	LincRNAs identified by Cabili et al	intergenic	-1.507	0.000167259	0.935088	4.02691e-06
116	AC004790.2	ENST00000552685	GENCODE	intron sense-overlapping	-1.323	0.00168561	XLOC_006198	TCONS_00014189	LincRNAs identified by Cabili et al	intergenic	-1.146	0.00921881	0.959649	7.08034e-06
117	AC004790.2	ENST00000552685	GENCODE	intron sense-overlapping	-1.323	0.00168561	uc.283	uc.283+	UCR	intergenic	-1.916	0.000556015	0.921053	1.50172e-06
118	AC004985.13	ENST00000446874	GENCODE	intergenic	-1.857	3.94e-06	AC008268.2	ENST00000458519	GENCODE	intergenic	-1.79	4.86e-05	0.97193	7.92252e-06
119	AC005041.9	ENST00000416630	GENCODE	intronic antisense	-1.937	2.84e-05	CTD-2525J15.2	ENST00000532488	GENCODE	intronic antisense	-2.735	1.47e-06	0.917544	7.99524e-07
120	AC005041.9	ENST00000416630	GENCODE	intronic antisense	-1.937	2.84e-05	HMlincRNA1099	HMlincRNA1099-	LincRNAs identified by Khalil et al	intergenic	-1.285	0.00186702	0.907018	0
121	AC005041.9	ENST00000416630	GENCODE	intronic antisense	-1.937	2.84e-05	CTC-564N23.2	ENST00000512650	GENCODE	natural antisense	-2.166	2.3e-05	0.908772	0
122	AC005041.9	ENST00000416630	GENCODE	intronic antisense	-1.937	2.84e-05	RP4-655J12.4	ENST00000434879	GENCODE	intergenic	-1.009	0.0315852	0.924561	2.17851e-06
123	AC005041.9	ENST00000416630	GENCODE	intronic antisense	-1.937	2.84e-05	AK127557	uc003fif.1	UCSC_knowngene	intergenic	-1.688	0.00167281	0.911804	5.5527e-08
124	AC005041.9	ENST00000416630	GENCODE	intronic antisense	-1.937	2.84e-05	XLOC_013547	TCONS_00028559	LincRNAs identified by Cabili et al	intergenic	-1.598	0.00103814	0.908772	0
125	AC005041.9	ENST00000416630	GENCODE	intronic antisense	-1.937	2.84e-05	AC012507.3	ENST00000415628	GENCODE	intergenic	-1.441	0.00102408	0.912281	0
126	AC005041.9	ENST00000416630	GENCODE	intronic antisense	-1.937	2.84e-05	RP11-147N17.1	ENST00000482372	GENCODE	intronic antisense	-3.373	8.97e-05	0.935088	4.02691e-06
127	AC005041.9	ENST00000416630	GENCODE	intronic antisense	-1.937	2.84e-05	XLOC_004205	TCONS_00008692	LincRNAs identified by Cabili et al	intergenic	-1.525	0.00397546	0.912281	0
128	AC005041.9	ENST00000416630	GENCODE	intronic antisense	-1.937	2.84e-05	ARL2BPP3	ENST00000580773	GENCODE	intergenic	-1.1	0.0145331	0.92807	2.82666e-06
129	AC005041.9	ENST00000416630	GENCODE	intronic antisense	-1.937	2.84e-05	CTB-174D11.1	ENST00000512417	GENCODE	intronic antisense	-1.422	0.0010543	0.924561	2.17851e-06
130	AC005324.6	ENST00000434017	GENCODE	natural antisense	-1.135	0.00204437	AC084125.4	ENST00000544423	GENCODE	natural antisense	-1.472	4.3e-05	0.954386	6.58189e-06
131	AC005324.6	ENST00000434017	GENCODE	natural antisense	-1.135	0.00204437	LOC729737	uc001aam.4	UCSC_knowngene	intergenic	-1.095	8.94e-06	0.926316	2.50634e-06
132	AC005324.6	ENST00000434017	GENCODE	natural antisense	-1.135	0.00204437	RP5-902P8.10	ENST00000434139	GENCODE	exon sense-overlapping	-1.257	0.000330971	0.908772	0
133	AC005324.6	ENST00000434017	GENCODE	natural antisense	-1.135	0.00204437	XLOC_002554	TCONS_00004641	LincRNAs identified by Cabili et al	intergenic	-1.363	2.4e-05	0.924561	2.17851e-06
134	AC005324.6	ENST00000434017	GENCODE	natural antisense	-1.135	0.00204437	LOC388152	uc010bmv.2	UCSC_knowngene	intergenic	-1.096	0.000837161	0.933333	3.73951e-06
135	AC005324.6	ENST00000434017	GENCODE	natural antisense	-1.135	0.00204437	AC009518.4	ENST00000452219	GENCODE	intergenic	-1.142	0.000253549	0.931579	3.44351e-06
136	AC005324.6	ENST00000434017	GENCODE	natural antisense	-1.135	0.00204437	RP11-618M23.4	ENST00000521016	GENCODE	intergenic	-1.065	1.65e-05	0.917544	7.99524e-07
137	AC005324.6	ENST00000434017	GENCODE	natural antisense	-1.135	0.00204437	RP1-56J10.8	ENST00000432130	GENCODE	intronic antisense	-1.49	4.16e-05	0.921053	1.50172e-06
138	AC005324.6	ENST00000434017	GENCODE	natural antisense	-1.135	0.00204437	XLOC_011518	TCONS_00023722	LincRNAs identified by Cabili et al	intergenic	-1.528	1.41e-05	0.931579	3.44351e-06
139	AC005324.6	ENST00000434017	GENCODE	natural antisense	-1.135	0.00204437	RP11-409K20.8	ENST00000447586	GENCODE	intronic antisense	-1.678	5.69e-05	0.922807	1.84351e-06
140	AC005324.6	ENST00000434017	GENCODE	natural antisense	-1.135	0.00204437	RP11-561C5.4	ENST00000560405	GENCODE	intergenic	-1.176	0.000276803	0.922807	1.84351e-06
141	AC005324.6	ENST00000434017	GENCODE	natural antisense	-1.135	0.00204437	KB-1107E3.1	ENST00000518749	GENCODE	natural antisense	-1.29	1.54e-05	0.945614	5.56152e-06
142	AC005324.6	ENST00000434017	GENCODE	natural antisense	-1.135	0.00204437	CTC-441N14.1	ENST00000505209	GENCODE	intergenic	-1	0.00715339	0.936842	4.30551e-06
143	AC005324.6	ENST00000434017	GENCODE	natural antisense	-1.135	0.00204437		AK001840	LincRNAs identified by Khalil et al	intergenic	-1.063	1.28e-05	0.921053	1.50172e-06
144	AC005324.6	ENST00000434017	GENCODE	natural antisense	-1.135	0.00204437	RP11-451O13.1	ENST00000452528	GENCODE	intergenic	-1.83	1.23e-08	0.935088	4.02691e-06
145	AC005324.6	ENST00000434017	GENCODE	natural antisense	-1.135	0.00204437		AU185412	LincRNAs identified by Khalil et al	intronic antisense	-1.328	2.73e-05	0.903509	0
146	AC005324.6	ENST00000434017	GENCODE	natural antisense	-1.135	0.00204437	FUT8	NR_038170	RefSeq	exon sense-overlapping	-1.356	5.92e-06	0.929825	3.13914e-06
147	AC005324.6	ENST00000434017	GENCODE	natural antisense	-1.135	0.00204437		DT216591	LincRNAs identified by Khalil et al	intergenic	-1.272	0.000163134	0.94386	5.32896e-06
148	AC005324.6	ENST00000434017	GENCODE	natural antisense	-1.135	0.00204437		AV730200	LincRNAs identified by Khalil et al	intergenic	-1.521	1.8e-05	0.970175	7.82878e-06
149	AC005324.6	ENST00000434017	GENCODE	natural antisense	-1.135	0.00204437	RP11-20B24.4	ENST00000579187	GENCODE	natural antisense	-2.848	0.000160767	0.945614	5.56152e-06
150	AC005324.6	ENST00000434017	GENCODE	natural antisense	-1.135	0.00204437	XLOC_013980	TCONS_00029245	LincRNAs identified by Cabili et al	intergenic	-1.413	0.000392858	0.949123	5.99822e-06
151	AC005324.6	ENST00000434017	GENCODE	natural antisense	-1.135	0.00204437	XLOC_012682	TCONS_00026623	LincRNAs identified by Cabili et al	intergenic	-1.054	0.000361064	0.924561	2.17851e-06
152	AC005324.6	ENST00000434017	GENCODE	natural antisense	-1.135	0.00204437	LINC00491	ENST00000510145	GENCODE	intergenic	-1.059	0.0154702	0.917544	7.99524e-07
153	AC005324.6	ENST00000434017	GENCODE	natural antisense	-1.135	0.00204437	LOC729737	NR_039983	RefSeq	intergenic	-1.125	6.58e-06	0.905263	0
154	AC005324.6	ENST00000434017	GENCODE	natural antisense	-1.135	0.00204437	XLOC_011585	TCONS_00023790	LincRNAs identified by Cabili et al	intergenic	-1.139	9.28e-06	0.935088	4.02691e-06
155	AC005324.6	ENST00000433873	GENCODE	natural antisense	-1.496	0.0108509	XLOC_009382	TCONS_00019584	LincRNAs identified by Cabili et al	intergenic	-1.756	0.01084	0.945614	5.56152e-06
156	AC005324.6	ENST00000433873	GENCODE	natural antisense	-1.496	0.0108509		AW235165	LincRNAs identified by Khalil et al	intergenic	-1.53	0.00277451	0.940351	4.83569e-06
157	AC005324.6	ENST00000434017	GENCODE	natural antisense	-1.135	0.00204437	XLOC_008510	TCONS_00018230	LincRNAs identified by Cabili et al	intergenic	-1.075	0.00187465	0.936842	4.30551e-06
158	AC005324.6	ENST00000434017	GENCODE	natural antisense	-1.135	0.00204437	AX747048	uc002kol.1	UCSC_knowngene	intergenic	-1.59	3.24e-06	0.924561	2.17851e-06
159	AC005324.6	ENST00000434017	GENCODE	natural antisense	-1.135	0.00204437	XLOC_009483	TCONS_00019682	LincRNAs identified by Cabili et al	intergenic	-1.808	4.33e-06	0.917544	7.99524e-07
160	AC005324.6	ENST00000434017	GENCODE	natural antisense	-1.135	0.00204437	XLOC_011119	TCONS_00023170	LincRNAs identified by Cabili et al	intergenic	-1.021	0.00313512	0.901754	0
161	AC005392.13	ENST00000419624	GENCODE	intergenic	-1.203	4.02e-05	RP3-416H24.4	ENST00000547174	GENCODE	intronic antisense	-1.061	0.00436368	0.915789	4.40065e-07
162	AC005703.2	ENST00000453339	GENCODE	intergenic	-1.508	5e-05	XLOC_011518	TCONS_00023722	LincRNAs identified by Cabili et al	intergenic	-1.528	1.41e-05	0.908772	0
163	AC005703.2	ENST00000453339	GENCODE	intergenic	-1.508	5e-05	RP11-561C5.4	ENST00000560405	GENCODE	intergenic	-1.176	0.000276803	0.950877	6.20229e-06
164	AC005703.2	ENST00000453339	GENCODE	intergenic	-1.508	5e-05	MYCNOS	ENST00000439180	GENCODE	intronic antisense	-1.492	7.05e-05	0.903905	1.11982e-07
165	AC005703.2	ENST00000453339	GENCODE	intergenic	-1.508	5e-05		AV730200	LincRNAs identified by Khalil et al	intergenic	-1.521	1.8e-05	0.957895	6.92358e-06
166	AC005703.2	ENST00000453339	GENCODE	intergenic	-1.508	5e-05	RP11-451O13.1	ENST00000452528	GENCODE	intergenic	-1.83	1.23e-08	0.940351	4.83569e-06
167	AC005703.2	ENST00000453339	GENCODE	intergenic	-1.508	5e-05	ANKRD20A11P	uc002yjj.4	UCSC_knowngene	intergenic	-1.066	0.00750354	0.903509	0
168	AC005703.2	ENST00000453339	GENCODE	intergenic	-1.508	5e-05	XLOC_009333	TCONS_00019540	LincRNAs identified by Cabili et al	intergenic	-1.212	0.00039361	0.933333	3.73951e-06
169	AC005703.2	ENST00000453339	GENCODE	intergenic	-1.508	5e-05	RP11-618M23.4	ENST00000521016	GENCODE	intergenic	-1.065	1.65e-05	0.901754	0
170	AC005703.2	ENST00000453339	GENCODE	intergenic	-1.508	5e-05	CTC-441N14.1	ENST00000505209	GENCODE	intergenic	-1	0.00715339	0.954386	6.58189e-06
171	AC005703.2	ENST00000453339	GENCODE	intergenic	-1.508	5e-05	XLOC_011119	TCONS_00023170	LincRNAs identified by Cabili et al	intergenic	-1.021	0.00313512	0.905263	0
172	AC005703.2	ENST00000453339	GENCODE	intergenic	-1.508	5e-05		DT216591	LincRNAs identified by Khalil et al	intergenic	-1.272	0.000163134	0.914035	7.57378e-08
173	AC005703.2	ENST00000453339	GENCODE	intergenic	-1.508	5e-05		BE174175R	LincRNAs identified by Khalil et al	intergenic	-1.323	0.00717928	0.926316	2.50634e-06
174	AC005703.2	ENST00000453339	GENCODE	intergenic	-1.508	5e-05	RP11-37N22.1	ENST00000523703	GENCODE	intergenic	-1.873	0.00124961	0.942105	5.08699e-06
175	AC005703.2	ENST00000453339	GENCODE	intergenic	-1.508	5e-05	RP11-311D14.2	ENST00000508961	GENCODE	intronic antisense	-1.033	0.000803656	0.94386	5.32896e-06
176	AC005703.2	ENST00000453339	GENCODE	intergenic	-1.508	5e-05	SNORA71B	ENST00000439232	GENCODE	intergenic	-1.67	0.000124327	0.92807	2.82666e-06
177	AC005703.2	ENST00000453339	GENCODE	intergenic	-1.508	5e-05	RP11-340I6.7	ENST00000433918	GENCODE	intergenic	-1.07	0.00108738	0.908772	0
178	AC005703.2	ENST00000453339	GENCODE	intergenic	-1.508	5e-05		AU185412	LincRNAs identified by Khalil et al	intronic antisense	-1.328	2.73e-05	0.940351	4.83569e-06
179	AC005703.2	ENST00000453339	GENCODE	intergenic	-1.508	5e-05	AC140481.7	ENST00000434661	GENCODE	intergenic	-1.092	0.000229348	0.905263	0
180	AC005703.2	ENST00000453339	GENCODE	intergenic	-1.508	5e-05	AC009518.4	ENST00000452219	GENCODE	intergenic	-1.142	0.000253549	0.940351	4.83569e-06
181	AC005703.2	ENST00000453339	GENCODE	intergenic	-1.508	5e-05	FUT8	NR_038170	RefSeq	exon sense-overlapping	-1.356	5.92e-06	0.954386	6.58189e-06
182	AC005703.2	ENST00000453339	GENCODE	intergenic	-1.508	5e-05	BC039094	uc003uyp.4	UCSC_knowngene	intergenic	-2.933	1.03e-06	0.940351	4.83569e-06
183	AC005703.2	ENST00000453339	GENCODE	intergenic	-1.508	5e-05	RP11-350J20.5	ENST00000455607	GENCODE	intronic antisense	-1.133	5e-06	0.910526	0
184	AC005703.2	ENST00000453339	GENCODE	intergenic	-1.508	5e-05	AC012507.3	ENST00000455128	GENCODE	intergenic	-1.079	8.57e-05	0.917544	7.99524e-07
185	AC005703.2	ENST00000453339	GENCODE	intergenic	-1.508	5e-05	LOC100216545	NR_024586	RefSeq	bidirectional	-1.072	0.000590137	0.903509	0
186	AC005703.2	ENST00000453339	GENCODE	intergenic	-1.508	5e-05	XLOC_000036	TCONS_00001928	LincRNAs identified by Cabili et al	intergenic	-1.318	0.00224442	0.935088	4.02691e-06
187	AC005703.2	ENST00000453339	GENCODE	intergenic	-1.508	5e-05	XLOC_007726	TCONS_00016345	LincRNAs identified by Cabili et al	intergenic	-1.179	3.87e-06	0.907018	0
188	AC005703.2	ENST00000453339	GENCODE	intergenic	-1.508	5e-05	RP11-460I19.2	ENST00000503095	GENCODE	intergenic	-1.187	0.000118564	0.947368	5.78462e-06
189	AC005703.2	ENST00000453339	GENCODE	intergenic	-1.508	5e-05		AK001840	LincRNAs identified by Khalil et al	intergenic	-1.063	1.28e-05	0.935088	4.02691e-06
190	AC005703.2	ENST00000453339	GENCODE	intergenic	-1.508	5e-05	XLOC_009483	TCONS_00019682	LincRNAs identified by Cabili et al	intergenic	-1.808	4.33e-06	0.935088	4.02691e-06
191	AC005703.2	ENST00000453339	GENCODE	intergenic	-1.508	5e-05	RP11-276H7.2	ENST00000424774	GENCODE	intronic antisense	-1.872	1.86e-05	0.912281	0
192	AC005703.2	ENST00000453339	GENCODE	intergenic	-1.508	5e-05	XLOC_008510	TCONS_00018230	LincRNAs identified by Cabili et al	intergenic	-1.075	0.00187465	0.959649	7.08034e-06
193	AC005703.2	ENST00000453339	GENCODE	intergenic	-1.508	5e-05	XLOC_013980	TCONS_00029245	LincRNAs identified by Cabili et al	intergenic	-1.413	0.000392858	0.919298	1.15358e-06
194	AC005703.2	ENST00000453339	GENCODE	intergenic	-1.508	5e-05	XLOC_013040	TCONS_00026992	LincRNAs identified by Cabili et al	intergenic	-1.116	5.9e-06	0.954386	6.58189e-06
195	AC005703.2	ENST00000453339	GENCODE	intergenic	-1.508	5e-05	XLOC_002554	TCONS_00004641	LincRNAs identified by Cabili et al	intergenic	-1.363	2.4e-05	0.914035	7.57378e-08
196	AC005703.2	ENST00000453339	GENCODE	intergenic	-1.508	5e-05	RP11-311F12.1	ENST00000577087	GENCODE	intergenic	-1.286	0.00209641	0.921053	1.50172e-06
197	AC005703.2	ENST00000453339	GENCODE	intergenic	-1.508	5e-05	RP11-323I1.1	ENST00000456240	GENCODE	intergenic	-1.073	0.00411677	0.905263	0
198	AC005703.2	ENST00000453339	GENCODE	intergenic	-1.508	5e-05	RP11-849F2.4	ENST00000585275	GENCODE	intergenic	-1.611	6.06e-05	0.917544	7.99524e-07
199	AC005703.2	ENST00000453339	GENCODE	intergenic	-1.508	5e-05	RP11-432J9.3	ENST00000415746	GENCODE	intergenic	-1.103	3.53e-05	0.94386	5.32896e-06
200	AC005703.2	ENST00000453339	GENCODE	intergenic	-1.508	5e-05	RP11-20B24.4	ENST00000579187	GENCODE	natural antisense	-2.848	0.000160767	0.942105	5.08699e-06
201	AC005703.2	ENST00000453339	GENCODE	intergenic	-1.508	5e-05	AX747048	uc002kol.1	UCSC_knowngene	intergenic	-1.59	3.24e-06	0.940351	4.83569e-06
202	AC005703.2	ENST00000453339	GENCODE	intergenic	-1.508	5e-05	RP11-236J17.6	ENST00000528151	GENCODE	natural antisense	-1.273	0.0135807	0.901754	0
203	AC005703.2	ENST00000453339	GENCODE	intergenic	-1.508	5e-05	LOC729737	NR_039983	RefSeq	intergenic	-1.125	6.58e-06	0.903509	0
204	AC005703.2	ENST00000453339	GENCODE	intergenic	-1.508	5e-05	CTD-2089N3.3	ENST00000508923	GENCODE	intergenic	-2.185	8.72e-07	0.940351	4.83569e-06
205	AC005703.2	ENST00000453339	GENCODE	intergenic	-1.508	5e-05	LOC729737	uc001aam.4	UCSC_knowngene	intergenic	-1.095	8.94e-06	0.921053	1.50172e-06
206	AC005703.2	ENST00000453339	GENCODE	intergenic	-1.508	5e-05	XLOC_013552	TCONS_00028561	LincRNAs identified by Cabili et al	intergenic	-1.23	0.000734565	0.921053	1.50172e-06
207	AC005703.2	ENST00000453339	GENCODE	intergenic	-1.508	5e-05		AV660546	LincRNAs identified by Khalil et al	intronic antisense	-1.561	0.000189302	0.919298	1.15358e-06
208	AC005703.2	ENST00000453339	GENCODE	intergenic	-1.508	5e-05	XLOC_009493	TCONS_00019696	LincRNAs identified by Cabili et al	intergenic	-1.505	0.000260361	0.917544	7.99524e-07
209	AC005703.2	ENST00000453339	GENCODE	intergenic	-1.508	5e-05	uc.286	uc.286-	UCR	intergenic	-1.215	0.000191584	0.949123	5.99822e-06
210	AC005703.2	ENST00000453339	GENCODE	intergenic	-1.508	5e-05	uc.355	uc.355+	UCR	intergenic	-1.291	4.75e-06	0.92807	2.82666e-06
211	AC005703.2	ENST00000453339	GENCODE	intergenic	-1.508	5e-05	XLOC_012682	TCONS_00026623	LincRNAs identified by Cabili et al	intergenic	-1.054	0.000361064	0.954386	6.58189e-06
212	AC005703.2	ENST00000453339	GENCODE	intergenic	-1.508	5e-05	LINC00491	ENST00000510145	GENCODE	intergenic	-1.059	0.0154702	0.910526	0
213	AC005703.2	ENST00000453339	GENCODE	intergenic	-1.508	5e-05	LOC388152	uc010bmv.2	UCSC_knowngene	intergenic	-1.096	0.000837161	0.963158	7.36602e-06
214	AC005703.2	ENST00000453339	GENCODE	intergenic	-1.508	5e-05	RP1-56J10.8	ENST00000432130	GENCODE	intronic antisense	-1.49	4.16e-05	0.950877	6.20229e-06
215	AC005703.2	ENST00000453339	GENCODE	intergenic	-1.508	5e-05	uc.339	uc.339+	UCR	intronic antisense	-1.281	0.0136474	0.914035	7.57378e-08
216	AC005703.2	ENST00000453339	GENCODE	intergenic	-1.508	5e-05	BC067356	uc003cri.3	UCSC_knowngene	natural antisense	-1.572	0.000122324	0.936842	4.30551e-06
217	AC007131.2	ENST00000434611	GENCODE	intergenic	-1.42	4.93e-05	SNORA71B	ENST00000439232	GENCODE	intergenic	-1.67	0.000124327	0.919298	1.15358e-06
218	AC007163.4	ENST00000484406	GENCODE	intergenic	-1.103	0.000137966	XLOC_001406	TCONS_00003616	LincRNAs identified by Cabili et al	intergenic	-2.204	3.57e-07	0.945614	5.56152e-06
219	AC007179.1	ENST00000415159	GENCODE	intergenic	-1.574	2.02e-05	XLOC_011749	TCONS_00024431	LincRNAs identified by Cabili et al	intergenic	-1.405	0.0145052	0.980702	8.26662e-06
220	AC007317.1	ENST00000420187	GENCODE	intergenic	-1.188	4.05e-06	RP11-577G20.2	ENST00000508292	GENCODE	intergenic	-1.462	0.0304182	0.938596	4.57515e-06
221	AC007317.1	ENST00000420187	GENCODE	intergenic	-1.188	4.05e-06	XLOC_009563	TCONS_00019769	LincRNAs identified by Cabili et al	intergenic	-1.21	0.000257306	0.912281	0
222	AC007392.3	ENST00000433396	GENCODE	intergenic	-2.357	2.18e-05	XLOC_003422	TCONS_00008739	LincRNAs identified by Cabili et al	intergenic	-2.393	2.69e-05	0.936842	4.30551e-06
223	AC007392.3	ENST00000433396	GENCODE	intergenic	-2.357	2.18e-05	XLOC_003422	TCONS_00008738	LincRNAs identified by Cabili et al	intergenic	-2.343	1.31e-05	0.959649	7.08034e-06
224	AC007392.3	ENST00000433396	GENCODE	intergenic	-2.357	2.18e-05	AC004485.3	ENST00000439839	GENCODE	intergenic	-2.073	6.04e-07	0.903509	0
225	AC007392.3	ENST00000433396	GENCODE	intergenic	-2.357	2.18e-05	XLOC_011789	TCONS_00024467	LincRNAs identified by Cabili et al	intergenic	-2.334	2.06e-05	0.977193	8.15328e-06
226	AC007392.4	ENST00000433432	GENCODE	intergenic	-1.365	4.03e-07	XLOC_011533	TCONS_00023742	LincRNAs identified by Cabili et al	intergenic	-1.53	1.84e-05	0.907018	0
227	AC007403.1	ENST00000444266	GENCODE	intergenic	-1.352	0.000434769	RP11-547D24.3	ENST00000445600	GENCODE	bidirectional	-1.126	2.92e-05	0.907018	0
228	AC007403.1	ENST00000444266	GENCODE	intergenic	-1.352	0.000434769	AC004549.6	ENST00000441955	GENCODE	intronic antisense	-1.962	1.23e-05	0.915789	4.40065e-07
229	AC007403.1	ENST00000444266	GENCODE	intergenic	-1.352	0.000434769	BX537548	uc003ejk.3	UCSC_knowngene	intergenic	-1.363	4.28e-05	0.905263	0
230	AC007403.1	ENST00000444266	GENCODE	intergenic	-1.352	0.000434769	XLOC_007504	TCONS_00016116	LincRNAs identified by Cabili et al	intergenic	-1.144	0.000843331	0.942105	5.08699e-06
231	AC007403.1	ENST00000444266	GENCODE	intergenic	-1.352	0.000434769	XLOC_013771	TCONS_00028418	LincRNAs identified by Cabili et al	intergenic	-1.172	0.000278915	0.957895	6.92358e-06
232	AC007464.1	ENST00000456681	GENCODE	intergenic	-1.021	0.000665545	RP5-944M2.2	ENST00000544419	GENCODE	intergenic	-1.425	0.000142894	0.910526	0
233	AC007557.2	ENST00000421907	GENCODE	intergenic	-1.962	9.09e-08	CYP1B1-AS1	ENST00000431999	GENCODE	natural antisense	-2.109	7.3e-07	0.924561	2.17851e-06
234	AC007557.2	ENST00000421907	GENCODE	intergenic	-1.962	9.09e-08	RP11-350J20.5	ENST00000455607	GENCODE	intronic antisense	-1.133	5e-06	0.919298	1.15358e-06
235	AC007557.2	ENST00000421907	GENCODE	intergenic	-1.962	9.09e-08	XLOC_011585	TCONS_00023790	LincRNAs identified by Cabili et al	intergenic	-1.139	9.28e-06	0.95614	6.75745e-06
236	AC007557.2	ENST00000421907	GENCODE	intergenic	-1.962	9.09e-08	XLOC_013040	TCONS_00026992	LincRNAs identified by Cabili et al	intergenic	-1.116	5.9e-06	0.938596	4.57515e-06
237	AC007557.2	ENST00000421907	GENCODE	intergenic	-1.962	9.09e-08	XLOC_010177	TCONS_00020900	LincRNAs identified by Cabili et al	intergenic	-1.004	2.97e-05	0.952632	6.39684e-06
238	AC007557.2	ENST00000421907	GENCODE	intergenic	-1.962	9.09e-08	RP11-20B24.4	ENST00000579187	GENCODE	natural antisense	-2.848	0.000160767	0.903509	0
239	AC007557.2	ENST00000421907	GENCODE	intergenic	-1.962	9.09e-08	CTC-369A16.3	ENST00000510853	GENCODE	intergenic	-1.339	2.6e-08	0.905263	0
240	AC007557.2	ENST00000421907	GENCODE	intergenic	-1.962	9.09e-08	XLOC_012682	TCONS_00026623	LincRNAs identified by Cabili et al	intergenic	-1.054	0.000361064	0.907018	0
241	AC007557.2	ENST00000421907	GENCODE	intergenic	-1.962	9.09e-08	XLOC_011119	TCONS_00023170	LincRNAs identified by Cabili et al	intergenic	-1.021	0.00313512	0.952632	6.39684e-06
242	AC008067.2	ENST00000430876	GENCODE	intronic antisense	-1.096	0.000210566	XLOC_002383	TCONS_00004488	LincRNAs identified by Cabili et al	intergenic	-1.672	0.000941888	0.910526	0
243	AC008067.2	ENST00000430876	GENCODE	intronic antisense	-1.096	0.000210566	XLOC_000036	TCONS_00001928	LincRNAs identified by Cabili et al	intergenic	-1.318	0.00224442	0.905263	0
244	AC008103.5	ENST00000445398	GENCODE	exon sense-overlapping	-1.222	0.0065041	RP11-800A3.7	ENST00000546324	GENCODE	natural antisense	-1.719	0.000128929	0.917544	7.99524e-07
245	AC008888.7	ENST00000483163	GENCODE	intronic antisense	-1.144	0.00425115	CTD-2509G16.2	ENST00000531609	GENCODE	intergenic	-1.014	0.0415272	0.912281	0
246	AC008940.1	ENST00000438117	GENCODE	intergenic	-1.892	3.4e-05	LINC00092	NR_024129	RefSeq	intergenic	-1.2	0.000239544	0.919298	1.15358e-06
247	AC008940.1	ENST00000438117	GENCODE	intergenic	-1.892	3.4e-05	XLOC_013120	TCONS_00027080	LincRNAs identified by Cabili et al	intergenic	-1.024	3.74e-05	0.912281	0
248	AC008940.1	ENST00000438117	GENCODE	intergenic	-1.892	3.4e-05	CTB-12O2.1	ENST00000524295	GENCODE	intergenic	-1.538	8.26e-07	0.907018	0
249	AC008940.1	ENST00000438117	GENCODE	intergenic	-1.892	3.4e-05	XLOC_009959	TCONS_00021260	LincRNAs identified by Cabili et al	intergenic	-1.113	5.34e-06	0.924561	2.17851e-06
250	AC008940.1	ENST00000438117	GENCODE	intergenic	-1.892	3.4e-05	XLOC_001406	TCONS_00003611	LincRNAs identified by Cabili et al	intergenic	-1.564	1.21e-07	0.901754	0
251	AC008940.1	ENST00000438117	GENCODE	intergenic	-1.892	3.4e-05	XLOC_007504	TCONS_00016116	LincRNAs identified by Cabili et al	intergenic	-1.144	0.000843331	0.924561	2.17851e-06
252	AC009120.10	ENST00000561669	GENCODE	intergenic	-1.501	5.44e-05		DT216591	LincRNAs identified by Khalil et al	intergenic	-1.272	0.000163134	0.936842	4.30551e-06
253	AC009120.10	ENST00000561669	GENCODE	intergenic	-1.501	5.44e-05	LOC729737	uc001aam.4	UCSC_knowngene	intergenic	-1.095	8.94e-06	0.907018	0
254	AC009120.10	ENST00000561669	GENCODE	intergenic	-1.501	5.44e-05	LOC388152	uc010bmv.2	UCSC_knowngene	intergenic	-1.096	0.000837161	0.905263	0
255	AC009120.10	ENST00000561669	GENCODE	intergenic	-1.501	5.44e-05	RP11-181G12.2	ENST00000536678	GENCODE	intronic antisense	-1.488	0.000257272	0.910526	0
256	AC009120.10	ENST00000561669	GENCODE	intergenic	-1.501	5.44e-05	FUT8	NR_038170	RefSeq	exon sense-overlapping	-1.356	5.92e-06	0.949123	5.99822e-06
257	AC009120.10	ENST00000561669	GENCODE	intergenic	-1.501	5.44e-05	XLOC_009483	TCONS_00019682	LincRNAs identified by Cabili et al	intergenic	-1.808	4.33e-06	0.924561	2.17851e-06
258	AC009120.10	ENST00000561669	GENCODE	intergenic	-1.501	5.44e-05	LOC100288428	uc003bqp.3	UCSC_knowngene	bidirectional	-1.758	2.03e-05	0.901754	0
259	AC009120.10	ENST00000561669	GENCODE	intergenic	-1.501	5.44e-05	RP11-261C10.5	ENST00000439562	GENCODE	natural antisense	-1.449	3.54e-06	0.905263	0
260	AC009120.10	ENST00000561669	GENCODE	intergenic	-1.501	5.44e-05		AV660546	LincRNAs identified by Khalil et al	intronic antisense	-1.561	0.000189302	0.921053	1.50172e-06
261	AC009120.10	ENST00000561669	GENCODE	intergenic	-1.501	5.44e-05		AU185412	LincRNAs identified by Khalil et al	intronic antisense	-1.328	2.73e-05	0.901754	0
262	AC009120.10	ENST00000561669	GENCODE	intergenic	-1.501	5.44e-05	XLOC_009243	TCONS_00019425	LincRNAs identified by Cabili et al	intergenic	-2.182	6.73e-09	0.901754	0
263	AC009120.10	ENST00000561669	GENCODE	intergenic	-1.501	5.44e-05		AV730200	LincRNAs identified by Khalil et al	intergenic	-1.521	1.8e-05	0.901754	0
264	AC009120.10	ENST00000561669	GENCODE	intergenic	-1.501	5.44e-05	RP11-195E11.3	ENST00000535188	GENCODE	natural antisense	-1.202	0.00375926	0.910526	0
265	AC009120.10	ENST00000561669	GENCODE	intergenic	-1.501	5.44e-05	RP11-849F2.4	ENST00000585275	GENCODE	intergenic	-1.611	6.06e-05	0.917544	7.99524e-07
266	AC009120.10	ENST00000561669	GENCODE	intergenic	-1.501	5.44e-05	XLOC_013040	TCONS_00026992	LincRNAs identified by Cabili et al	intergenic	-1.116	5.9e-06	0.917544	7.99524e-07
267	AC009120.10	ENST00000561669	GENCODE	intergenic	-1.501	5.44e-05	LINC00263	uc001kra.4	UCSC_knowngene	intergenic	-1.305	5.51e-05	0.942105	5.08699e-06
268	AC009120.10	ENST00000561669	GENCODE	intergenic	-1.501	5.44e-05	RP11-108L7.7	ENST00000438367	GENCODE	exon sense-overlapping	-1.355	8.67e-05	0.915789	4.40065e-07
269	AC009120.10	ENST00000561669	GENCODE	intergenic	-1.501	5.44e-05	RP11-69I22.3	ENST00000421170	GENCODE	intron sense-overlapping	-1.151	3.99e-06	0.933333	3.73951e-06
270	AC009120.10	ENST00000561669	GENCODE	intergenic	-1.501	5.44e-05	AX747048	uc002kol.1	UCSC_knowngene	intergenic	-1.59	3.24e-06	0.915789	4.40065e-07
271	AC009120.10	ENST00000561669	GENCODE	intergenic	-1.501	5.44e-05	uc.355	uc.355+	UCR	intergenic	-1.291	4.75e-06	0.94386	5.32896e-06
272	AC009120.10	ENST00000561669	GENCODE	intergenic	-1.501	5.44e-05	XLOC_013120	TCONS_00027080	LincRNAs identified by Cabili et al	intergenic	-1.024	3.74e-05	0.933333	3.73951e-06
273	AC009120.10	ENST00000561669	GENCODE	intergenic	-1.501	5.44e-05	XLOC_008510	TCONS_00018230	LincRNAs identified by Cabili et al	intergenic	-1.075	0.00187465	0.908772	0
274	AC009120.10	ENST00000561669	GENCODE	intergenic	-1.501	5.44e-05	RP11-618M23.4	ENST00000521016	GENCODE	intergenic	-1.065	1.65e-05	0.907018	0
275	AC009120.10	ENST00000561669	GENCODE	intergenic	-1.501	5.44e-05	XLOC_002554	TCONS_00004641	LincRNAs identified by Cabili et al	intergenic	-1.363	2.4e-05	0.935088	4.02691e-06
276	AC009120.10	ENST00000561669	GENCODE	intergenic	-1.501	5.44e-05	XLOC_013980	TCONS_00029245	LincRNAs identified by Cabili et al	intergenic	-1.413	0.000392858	0.924561	2.17851e-06
277	AC009120.10	ENST00000561669	GENCODE	intergenic	-1.501	5.44e-05	AC140481.7	ENST00000434661	GENCODE	intergenic	-1.092	0.000229348	0.929825	3.13914e-06
278	AC009120.10	ENST00000561669	GENCODE	intergenic	-1.501	5.44e-05		AK001840	LincRNAs identified by Khalil et al	intergenic	-1.063	1.28e-05	0.936842	4.30551e-06
279	AC009120.10	ENST00000561669	GENCODE	intergenic	-1.501	5.44e-05	BC067356	uc003cri.3	UCSC_knowngene	natural antisense	-1.572	0.000122324	0.938596	4.57515e-06
280	AC009120.10	ENST00000561669	GENCODE	intergenic	-1.501	5.44e-05	XLOC_005563	TCONS_00012633	LincRNAs identified by Cabili et al	intergenic	-1.662	8.04e-07	0.936842	4.30551e-06
281	AC009120.10	ENST00000561669	GENCODE	intergenic	-1.501	5.44e-05	XLOC_007865	TCONS_00016487	LincRNAs identified by Cabili et al	intergenic	-1.542	6.58e-06	0.914035	7.57378e-08
282	AC009120.10	ENST00000561669	GENCODE	intergenic	-1.501	5.44e-05	AC005703.2	ENST00000453339	GENCODE	intergenic	-1.508	5e-05	0.935088	4.02691e-06
283	AC009120.10	ENST00000561669	GENCODE	intergenic	-1.501	5.44e-05	AC140481.8	ENST00000436488	GENCODE	intronic antisense	-1.262	0.000295346	0.931579	3.44351e-06
284	AC009120.10	ENST00000561669	GENCODE	intergenic	-1.501	5.44e-05	XLOC_007726	TCONS_00016345	LincRNAs identified by Cabili et al	intergenic	-1.179	3.87e-06	0.903509	0
285	AC009120.4	ENST00000568137	GENCODE	intergenic	-1.858	0.000493843	SNORA71B	ENST00000439232	GENCODE	intergenic	-1.67	0.000124327	0.910526	0
286	AC009120.4	ENST00000568137	GENCODE	intergenic	-1.858	0.000493843		AW235165	LincRNAs identified by Khalil et al	intergenic	-1.53	0.00277451	0.924561	2.17851e-06
287	AC009133.21	ENST00000572964	GENCODE	intergenic	-1.372	9.44e-05	ANKRD20A11P	uc002yjj.4	UCSC_knowngene	intergenic	-1.066	0.00750354	0.917544	7.99524e-07
288	AC009133.21	ENST00000572964	GENCODE	intergenic	-1.372	9.44e-05	RP5-1171I10.4	ENST00000582348	GENCODE	intronic antisense	-1.975	1.23e-07	0.90215	1.29808e-07
289	AC009502.3	ENST00000442416	GENCODE	intergenic	-1.55	1.86e-05	BC038576	uc003pji.3	UCSC_knowngene	intergenic	-1.676	0.000115955	0.933333	3.73951e-06
290	AC009502.3	ENST00000442416	GENCODE	intergenic	-1.55	1.86e-05		AA584156	LincRNAs identified by Khalil et al	intergenic	-1.826	2.48e-05	0.928477	9.90962e-09
291	AC009502.3	ENST00000442416	GENCODE	intergenic	-1.55	1.86e-05	RP11-13N12.2	ENST00000521055	GENCODE	intergenic	-1.45	0.000439646	0.947368	5.78462e-06
292	AC009502.3	ENST00000442416	GENCODE	intergenic	-1.55	1.86e-05	XLOC_007629	TCONS_00016246	LincRNAs identified by Cabili et al	intergenic	-1.684	8.85e-05	0.907018	0
293	AC009502.3	ENST00000442416	GENCODE	intergenic	-1.55	1.86e-05	XLOC_012857	TCONS_00026722	LincRNAs identified by Cabili et al	intergenic	-1.294	0.00524578	0.910526	0
294	AC009502.3	ENST00000442416	GENCODE	intergenic	-1.55	1.86e-05	AC015818.11	ENST00000583574	GENCODE	intergenic	-1.308	8.27e-05	0.921053	1.50172e-06
295	AC009502.3	ENST00000442416	GENCODE	intergenic	-1.55	1.86e-05	XLOC_010306	TCONS_00021726	LincRNAs identified by Cabili et al	intergenic	-1.205	7.43e-05	0.935088	4.02691e-06
296	AC009502.3	ENST00000442416	GENCODE	intergenic	-1.55	1.86e-05	XLOC_010114	TCONS_00020826	LincRNAs identified by Cabili et al	intergenic	-1.427	0.000139856	0.907018	0
297	AC009502.3	ENST00000442416	GENCODE	intergenic	-1.55	1.86e-05	XLOC_006053	TCONS_00014106	LincRNAs identified by Cabili et al	intronic antisense	-1.367	0.000337317	0.924561	2.17851e-06
298	AC009502.3	ENST00000442416	GENCODE	intergenic	-1.55	1.86e-05	CTC-497E21.4	ENST00000532541	GENCODE	intergenic	-1.717	1.24e-05	0.919298	1.15358e-06
299	AC009502.3	ENST00000442416	GENCODE	intergenic	-1.55	1.86e-05	XLOC_000712	TCONS_00001395	LincRNAs identified by Cabili et al	intergenic	-1.445	0.000226207	0.921053	1.50172e-06
300	AC009502.3	ENST00000442416	GENCODE	intergenic	-1.55	1.86e-05	OSBPL10-AS1	ENST00000458127	GENCODE	intronic antisense	-1.331	0.000403548	0.929825	3.13914e-06
301	AC009502.3	ENST00000442416	GENCODE	intergenic	-1.55	1.86e-05	RP4-553F4.6	ENST00000443171	GENCODE	intronic antisense	-1.112	0.00428146	0.924561	2.17851e-06
302	AC009518.4	ENST00000452219	GENCODE	intergenic	-1.142	0.000253549	RP11-311D14.2	ENST00000508961	GENCODE	intronic antisense	-1.033	0.000803656	0.912281	0
303	AC009518.4	ENST00000452219	GENCODE	intergenic	-1.142	0.000253549	XLOC_011119	TCONS_00023170	LincRNAs identified by Cabili et al	intergenic	-1.021	0.00313512	0.931579	3.44351e-06
304	AC009518.4	ENST00000452219	GENCODE	intergenic	-1.142	0.000253549	RP11-561C5.4	ENST00000560405	GENCODE	intergenic	-1.176	0.000276803	0.922807	1.84351e-06
305	AC009518.4	ENST00000452219	GENCODE	intergenic	-1.142	0.000253549	XLOC_012682	TCONS_00026623	LincRNAs identified by Cabili et al	intergenic	-1.054	0.000361064	0.933333	3.73951e-06
306	AC009518.4	ENST00000452219	GENCODE	intergenic	-1.142	0.000253549	FUT8	NR_038170	RefSeq	exon sense-overlapping	-1.356	5.92e-06	0.935088	4.02691e-06
307	AC009518.4	ENST00000452219	GENCODE	intergenic	-1.142	0.000253549	RP11-37N22.1	ENST00000523703	GENCODE	intergenic	-1.873	0.00124961	0.942105	5.08699e-06
308	AC009518.4	ENST00000452219	GENCODE	intergenic	-1.142	0.000253549	XLOC_009333	TCONS_00019540	LincRNAs identified by Cabili et al	intergenic	-1.212	0.00039361	0.905263	0
309	AC009518.4	ENST00000452219	GENCODE	intergenic	-1.142	0.000253549	LOC729737	NR_039983	RefSeq	intergenic	-1.125	6.58e-06	0.931579	3.44351e-06
310	AC009518.4	ENST00000452219	GENCODE	intergenic	-1.142	0.000253549	RP11-323I1.1	ENST00000456240	GENCODE	intergenic	-1.073	0.00411677	0.917544	7.99524e-07
311	AC009518.4	ENST00000452219	GENCODE	intergenic	-1.142	0.000253549		AU185412	LincRNAs identified by Khalil et al	intronic antisense	-1.328	2.73e-05	0.931579	3.44351e-06
312	AC009518.4	ENST00000452219	GENCODE	intergenic	-1.142	0.000253549	XLOC_011518	TCONS_00023722	LincRNAs identified by Cabili et al	intergenic	-1.528	1.41e-05	0.924561	2.17851e-06
313	AC009518.4	ENST00000452219	GENCODE	intergenic	-1.142	0.000253549		AK001840	LincRNAs identified by Khalil et al	intergenic	-1.063	1.28e-05	0.945614	5.56152e-06
314	AC009518.4	ENST00000452219	GENCODE	intergenic	-1.142	0.000253549	RP11-618M23.4	ENST00000521016	GENCODE	intergenic	-1.065	1.65e-05	0.921053	1.50172e-06
315	AC009518.4	ENST00000452219	GENCODE	intergenic	-1.142	0.000253549	RP5-902P8.10	ENST00000434139	GENCODE	exon sense-overlapping	-1.257	0.000330971	0.901754	0
316	AC009518.4	ENST00000452219	GENCODE	intergenic	-1.142	0.000253549	BC039094	uc003uyp.4	UCSC_knowngene	intergenic	-2.933	1.03e-06	0.952632	6.39684e-06
317	AC009518.4	ENST00000452219	GENCODE	intergenic	-1.142	0.000253549	uc.30	uc.30+	UCR	intergenic	-1.109	0.000293798	0.905263	0
318	AC009518.4	ENST00000452219	GENCODE	intergenic	-1.142	0.000253549	AC084125.4	ENST00000544423	GENCODE	natural antisense	-1.472	4.3e-05	0.926316	2.50634e-06
319	AC009518.4	ENST00000452219	GENCODE	intergenic	-1.142	0.000253549	XLOC_013040	TCONS_00026992	LincRNAs identified by Cabili et al	intergenic	-1.116	5.9e-06	0.908772	0
320	AC009518.4	ENST00000452219	GENCODE	intergenic	-1.142	0.000253549	LOC388152	uc010bmv.2	UCSC_knowngene	intergenic	-1.096	0.000837161	0.961404	7.22779e-06
321	AC009518.4	ENST00000452219	GENCODE	intergenic	-1.142	0.000253549	RP11-20B24.4	ENST00000579187	GENCODE	natural antisense	-2.848	0.000160767	0.94386	5.32896e-06
322	AC009518.4	ENST00000452219	GENCODE	intergenic	-1.142	0.000253549	XLOC_013552	TCONS_00028561	LincRNAs identified by Cabili et al	intergenic	-1.23	0.000734565	0.933333	3.73951e-06
323	AC009518.4	ENST00000452219	GENCODE	intergenic	-1.142	0.000253549	LOC729737	uc001aam.4	UCSC_knowngene	intergenic	-1.095	8.94e-06	0.929825	3.13914e-06
324	AC009518.4	ENST00000452219	GENCODE	intergenic	-1.142	0.000253549	RP11-432J9.3	ENST00000415746	GENCODE	intergenic	-1.103	3.53e-05	0.924561	2.17851e-06
325	AC009965.2	ENST00000411436	GENCODE	intergenic	-1.282	0.0399348	RP11-444I9.3	ENST00000428581	GENCODE	intronic antisense	-2.03	5.96e-06	0.903509	0
326	AC009965.2	ENST00000411436	GENCODE	intergenic	-1.282	0.0399348	SIK3-IT1	ENST00000454832	GENCODE	intron sense-overlapping	-1.288	0.0245953	0.917544	7.99524e-07
327	AC010148.1	ENST00000427619	GENCODE	intergenic	-1.025	8e-05	DQ673970	uc004azt.1	UCSC_knowngene	intergenic	-1.258	0.00121403	0.92807	2.82666e-06
328	AC010745.4	ENST00000420130	GENCODE	intergenic	-2.354	0.000217912	XLOC_014174	TCONS_00029531	LincRNAs identified by Cabili et al	intergenic	-1.864	3.5e-05	0.929825	3.13914e-06
329	AC010745.4	ENST00000420130	GENCODE	intergenic	-2.354	0.000217912	RP11-232M24.1	ENST00000470860	GENCODE	intergenic	-1.204	0.000339535	0.978947	8.21389e-06
330	AC010745.4	ENST00000420130	GENCODE	intergenic	-2.354	0.000217912	XLOC_011407	TCONS_00023595	LincRNAs identified by Cabili et al	intergenic	-1.197	0.000457986	0.929825	3.13914e-06
331	AC010745.4	ENST00000420130	GENCODE	intergenic	-2.354	0.000217912	XLOC_010306	TCONS_00021726	LincRNAs identified by Cabili et al	intergenic	-1.205	7.43e-05	0.917544	7.99524e-07
332	AC010745.4	ENST00000420130	GENCODE	intergenic	-2.354	0.000217912	VIPR1-AS1	ENST00000452639	GENCODE	natural antisense	-1.303	0.000128076	0.92807	2.82666e-06
333	AC010745.4	ENST00000420130	GENCODE	intergenic	-2.354	0.000217912	AC015818.11	ENST00000583574	GENCODE	intergenic	-1.308	8.27e-05	0.966667	7.61521e-06
334	AC010745.4	ENST00000420130	GENCODE	intergenic	-2.354	0.000217912	CTC-497E21.4	ENST00000532541	GENCODE	intergenic	-1.717	1.24e-05	0.924561	2.17851e-06
335	AC010745.4	ENST00000420130	GENCODE	intergenic	-2.354	0.000217912	RCAN3AS	NR_045408	RefSeq	natural antisense	-1.826	1.28e-05	0.942105	5.08699e-06
336	AC010745.4	ENST00000420130	GENCODE	intergenic	-2.354	0.000217912	CTD-2555A7.3	ENST00000562782	GENCODE	natural antisense	-1.201	0.00220825	0.94386	5.32896e-06
337	AC010745.4	ENST00000420130	GENCODE	intergenic	-2.354	0.000217912	LOC100499467	NR_036488	RefSeq	intergenic	-1.163	0.00010076	0.950877	6.20229e-06
338	AC010745.4	ENST00000420130	GENCODE	intergenic	-2.354	0.000217912	BC038576	uc003pji.3	UCSC_knowngene	intergenic	-1.676	0.000115955	0.950877	6.20229e-06
339	AC010745.4	ENST00000420130	GENCODE	intergenic	-2.354	0.000217912	RP3-418C23.2	ENST00000574739	GENCODE	intergenic	-1.753	3.93e-06	0.912281	0
340	AC010745.4	ENST00000420130	GENCODE	intergenic	-2.354	0.000217912	AC009502.3	ENST00000442416	GENCODE	intergenic	-1.55	1.86e-05	0.914035	7.57378e-08
341	AC010745.4	ENST00000420130	GENCODE	intergenic	-2.354	0.000217912	AOX2P	ENST00000470911	GENCODE	intergenic	-1.9	0.000235066	0.945614	5.56152e-06
342	AC010745.4	ENST00000420130	GENCODE	intergenic	-2.354	0.000217912	RP11-13N12.2	ENST00000521055	GENCODE	intergenic	-1.45	0.000439646	0.908772	0
343	AC010745.4	ENST00000420130	GENCODE	intergenic	-2.354	0.000217912	XLOC_013577	TCONS_00028573	LincRNAs identified by Cabili et al	intergenic	-1.674	3.91e-05	0.966667	7.61521e-06
344	AC010745.4	ENST00000420130	GENCODE	intergenic	-2.354	0.000217912	XLOC_002975	TCONS_00006356	LincRNAs identified by Cabili et al	intergenic	-1.112	0.000630474	0.926316	2.50634e-06
345	AC010745.4	ENST00000420130	GENCODE	intergenic	-2.354	0.000217912	XLOC_013036	TCONS_00026984	LincRNAs identified by Cabili et al	intergenic	-2.181	4.6e-07	0.907018	0
346	AC010745.4	ENST00000420130	GENCODE	intergenic	-2.354	0.000217912	OSBPL10-AS1	ENST00000458127	GENCODE	intronic antisense	-1.331	0.000403548	0.968421	7.72638e-06
347	AC010745.4	ENST00000420130	GENCODE	intergenic	-2.354	0.000217912	HMlincRNA970	HMlincRNA970-	LincRNAs identified by Khalil et al	intergenic	-1.336	7.27e-05	0.924561	2.17851e-06
348	AC010745.4	ENST00000420130	GENCODE	intergenic	-2.354	0.000217912	XLOC_006053	TCONS_00014106	LincRNAs identified by Cabili et al	intronic antisense	-1.367	0.000337317	0.947368	5.78462e-06
349	AC010745.4	ENST00000420130	GENCODE	intergenic	-2.354	0.000217912	RP11-2A4.3	ENST00000465283	GENCODE	intergenic	-1.751	3.74e-05	0.959649	7.08034e-06
350	AC010745.4	ENST00000420130	GENCODE	intergenic	-2.354	0.000217912	XLOC_002808	TCONS_00006208	LincRNAs identified by Cabili et al	intergenic	-1.675	0.00158716	0.935088	4.02691e-06
351	AC010745.4	ENST00000420130	GENCODE	intergenic	-2.354	0.000217912	XLOC_000712	TCONS_00001395	LincRNAs identified by Cabili et al	intergenic	-1.445	0.000226207	0.926316	2.50634e-06
352	AC010745.4	ENST00000420130	GENCODE	intergenic	-2.354	0.000217912		AA584156	LincRNAs identified by Khalil et al	intergenic	-1.826	2.48e-05	0.934621	4.71799e-09
353	AC010745.4	ENST00000420130	GENCODE	intergenic	-2.354	0.000217912	RP11-401P9.5	ENST00000570167	GENCODE	natural antisense	-1.233	0.00226331	0.915789	4.40065e-07
354	AC010745.4	ENST00000420130	GENCODE	intergenic	-2.354	0.000217912	XLOC_012857	TCONS_00026722	LincRNAs identified by Cabili et al	intergenic	-1.294	0.00524578	0.94386	5.32896e-06
355	AC010745.4	ENST00000420130	GENCODE	intergenic	-2.354	0.000217912	LOC282997	NR_026932	RefSeq	bidirectional	-1.855	2.36e-05	0.914035	7.57378e-08
356	AC011747.7	ENST00000418957	GENCODE	natural antisense	-1.202	0.000823513	LINC00491	ENST00000510145	GENCODE	intergenic	-1.059	0.0154702	0.917544	7.99524e-07
357	AC011747.7	ENST00000421298	GENCODE	natural antisense	-1.053	0.00117819	XLOC_013120	TCONS_00027080	LincRNAs identified by Cabili et al	intergenic	-1.024	3.74e-05	0.905263	0
358	AC011747.7	ENST00000418957	GENCODE	natural antisense	-1.202	0.000823513	XLOC_014119	TCONS_00029180	LincRNAs identified by Cabili et al	intergenic	-2.151	1.29e-09	0.919298	1.15358e-06
359	AC011747.7	ENST00000418957	GENCODE	natural antisense	-1.202	0.000823513	HMlincRNA1256	HMlincRNA1256+	LincRNAs identified by Khalil et al	intergenic	-1.643	0.000419311	0.921053	1.50172e-06
360	AC011747.7	ENST00000418957	GENCODE	natural antisense	-1.202	0.000823513	XLOC_013980	TCONS_00029245	LincRNAs identified by Cabili et al	intergenic	-1.413	0.000392858	0.954386	6.58189e-06
361	AC011747.7	ENST00000421298	GENCODE	natural antisense	-1.053	0.00117819	RP11-195E11.3	ENST00000535188	GENCODE	natural antisense	-1.202	0.00375926	0.921053	1.50172e-06
362	AC011747.7	ENST00000418957	GENCODE	natural antisense	-1.202	0.000823513	RP1-46F2.2	ENST00000553177	GENCODE	intergenic	-1.265	5.7e-05	0.919298	1.15358e-06
363	AC011747.7	ENST00000418957	GENCODE	natural antisense	-1.202	0.000823513	RP11-522B15.3	ENST00000558499	GENCODE	intergenic	-1.254	0.000102582	0.901754	0
364	AC011747.7	ENST00000418957	GENCODE	natural antisense	-1.202	0.000823513	AX747048	uc002kol.1	UCSC_knowngene	intergenic	-1.59	3.24e-06	0.921053	1.50172e-06
365	AC011747.7	ENST00000418957	GENCODE	natural antisense	-1.202	0.000823513	AC002117.1	ENST00000452741	GENCODE	natural antisense	-1.999	4.63e-08	0.910526	0
366	AC011747.7	ENST00000418957	GENCODE	natural antisense	-1.202	0.000823513	XLOC_002554	TCONS_00004641	LincRNAs identified by Cabili et al	intergenic	-1.363	2.4e-05	0.903509	0
367	AC011747.7	ENST00000418957	GENCODE	natural antisense	-1.202	0.000823513	FUT8	NR_038170	RefSeq	exon sense-overlapping	-1.356	5.92e-06	0.936842	4.30551e-06
368	AC011747.7	ENST00000418957	GENCODE	natural antisense	-1.202	0.000823513		DT216591	LincRNAs identified by Khalil et al	intergenic	-1.272	0.000163134	0.921053	1.50172e-06
369	AC011747.7	ENST00000418957	GENCODE	natural antisense	-1.202	0.000823513	RP11-276H7.2	ENST00000424774	GENCODE	intronic antisense	-1.872	1.86e-05	0.907018	0
370	AC011747.7	ENST00000418957	GENCODE	natural antisense	-1.202	0.000823513	BC067356	uc003cri.3	UCSC_knowngene	natural antisense	-1.572	0.000122324	0.947368	5.78462e-06
371	AC011747.7	ENST00000421298	GENCODE	natural antisense	-1.053	0.00117819	PLCH1-AS2	ENST00000472913	GENCODE	intronic antisense	-1.766	1.96e-05	0.924561	2.17851e-06
372	AC011747.7	ENST00000421298	GENCODE	natural antisense	-1.053	0.00117819	AC008940.1	ENST00000438117	GENCODE	intergenic	-1.892	3.4e-05	0.926316	2.50634e-06
373	AC011747.7	ENST00000418957	GENCODE	natural antisense	-1.202	0.000823513	RP11-181G12.2	ENST00000536678	GENCODE	intronic antisense	-1.488	0.000257272	0.940351	4.83569e-06
374	AC011747.7	ENST00000418957	GENCODE	natural antisense	-1.202	0.000823513		AI203030	LincRNAs identified by Khalil et al	intergenic	-1.242	2.99e-06	0.940351	4.83569e-06
375	AC011747.7	ENST00000418957	GENCODE	natural antisense	-1.202	0.000823513	XLOC_011518	TCONS_00023722	LincRNAs identified by Cabili et al	intergenic	-1.528	1.41e-05	0.954386	6.58189e-06
376	AC011747.7	ENST00000418957	GENCODE	natural antisense	-1.202	0.000823513		AV660546	LincRNAs identified by Khalil et al	intronic antisense	-1.561	0.000189302	0.950877	6.20229e-06
377	AC011747.7	ENST00000418957	GENCODE	natural antisense	-1.202	0.000823513	MIR4454	ENST00000521965	GENCODE	intergenic	-1.165	0.000167696	0.931579	3.44351e-06
378	AC011747.7	ENST00000418957	GENCODE	natural antisense	-1.202	0.000823513	AC005703.2	ENST00000453339	GENCODE	intergenic	-1.508	5e-05	0.910526	0
379	AC011747.7	ENST00000418957	GENCODE	natural antisense	-1.202	0.000823513	XLOC_009483	TCONS_00019682	LincRNAs identified by Cabili et al	intergenic	-1.808	4.33e-06	0.931579	3.44351e-06
380	AC011747.7	ENST00000418957	GENCODE	natural antisense	-1.202	0.000823513	SNORA71B	ENST00000439232	GENCODE	intergenic	-1.67	0.000124327	0.929825	3.13914e-06
381	AC011747.7	ENST00000418957	GENCODE	natural antisense	-1.202	0.000823513	uc.355	uc.355+	UCR	intergenic	-1.291	4.75e-06	0.903509	0
382	AC011747.7	ENST00000418957	GENCODE	natural antisense	-1.202	0.000823513	RP11-626G11.1	ENST00000565802	GENCODE	intergenic	-1.155	4.76e-07	0.903509	0
383	AC011747.7	ENST00000421298	GENCODE	natural antisense	-1.053	0.00117819	XLOC_007504	TCONS_00016116	LincRNAs identified by Cabili et al	intergenic	-1.144	0.000843331	0.901754	0
384	AC011747.7	ENST00000418957	GENCODE	natural antisense	-1.202	0.000823513	LOC100288428	uc003bqp.3	UCSC_knowngene	bidirectional	-1.758	2.03e-05	0.903509	0
385	AC011747.7	ENST00000418957	GENCODE	natural antisense	-1.202	0.000823513	RP11-455F5.5	ENST00000568506	GENCODE	natural antisense	-1.793	8.46e-06	0.954386	6.58189e-06
386	AC011747.7	ENST00000418957	GENCODE	natural antisense	-1.202	0.000823513	RP11-887P2.1	ENST00000549723	GENCODE	intronic antisense	-1.456	3.28e-06	0.903509	0
387	AC011747.7	ENST00000418957	GENCODE	natural antisense	-1.202	0.000823513	AC140481.8	ENST00000436488	GENCODE	intronic antisense	-1.262	0.000295346	0.903509	0
388	AC011747.7	ENST00000418957	GENCODE	natural antisense	-1.202	0.000823513	RP5-981O7.2	ENST00000424630	GENCODE	natural antisense	-1.734	7.47e-06	0.901754	0
389	AC011747.7	ENST00000418957	GENCODE	natural antisense	-1.202	0.000823513	LOC729737	uc001aam.4	UCSC_knowngene	intergenic	-1.095	8.94e-06	0.931579	3.44351e-06
390	AC011747.7	ENST00000418957	GENCODE	natural antisense	-1.202	0.000823513	RP11-108L7.7	ENST00000438367	GENCODE	exon sense-overlapping	-1.355	8.67e-05	0.914035	7.57378e-08
391	AC011747.7	ENST00000418957	GENCODE	natural antisense	-1.202	0.000823513	AC004383.5	ENST00000434384	GENCODE	intergenic	-1.142	0.000374916	0.926316	2.50634e-06
392	AC011747.7	ENST00000418957	GENCODE	natural antisense	-1.202	0.000823513	LOC388152	uc010bmv.2	UCSC_knowngene	intergenic	-1.096	0.000837161	0.921053	1.50172e-06
393	AC011747.7	ENST00000418957	GENCODE	natural antisense	-1.202	0.000823513	XLOC_007865	TCONS_00016487	LincRNAs identified by Cabili et al	intergenic	-1.542	6.58e-06	0.912281	0
394	AC011747.7	ENST00000418957	GENCODE	natural antisense	-1.202	0.000823513	RP5-902P8.10	ENST00000434139	GENCODE	exon sense-overlapping	-1.257	0.000330971	0.924561	2.17851e-06
395	AC011747.7	ENST00000418957	GENCODE	natural antisense	-1.202	0.000823513	RP11-618M23.4	ENST00000521016	GENCODE	intergenic	-1.065	1.65e-05	0.912281	0
396	AC011747.7	ENST00000418957	GENCODE	natural antisense	-1.202	0.000823513	RP11-561C5.4	ENST00000560405	GENCODE	intergenic	-1.176	0.000276803	0.933333	3.73951e-06
397	AC011747.7	ENST00000418957	GENCODE	natural antisense	-1.202	0.000823513	RP1-40E16.3	ENST00000455327	GENCODE	intergenic	-1.306	0.000501827	0.926316	2.50634e-06
398	AC012307.2	ENST00000449242	GENCODE	intergenic	-1.568	1.97e-05	XLOC_007504	TCONS_00016116	LincRNAs identified by Cabili et al	intergenic	-1.144	0.000843331	0.959649	7.08034e-06
399	AC012307.2	ENST00000449242	GENCODE	intergenic	-1.568	1.97e-05	FUT8	NR_038170	RefSeq	exon sense-overlapping	-1.356	5.92e-06	0.905263	0
400	AC012307.2	ENST00000449242	GENCODE	intergenic	-1.568	1.97e-05	AC140481.8	ENST00000436488	GENCODE	intronic antisense	-1.262	0.000295346	0.907018	0
401	AC012307.2	ENST00000449242	GENCODE	intergenic	-1.568	1.97e-05	RP11-80F22.2	ENST00000563487	pseudogene		-2.142	2e-07	0.921053	1.50172e-06
402	AC012307.2	ENST00000449242	GENCODE	intergenic	-1.568	1.97e-05	RP5-1166H10.2	ENST00000414532	GENCODE	natural antisense	-1.549	3.77e-06	0.914035	7.57378e-08
403	AC012307.2	ENST00000449242	GENCODE	intergenic	-1.568	1.97e-05	RP5-981O7.2	ENST00000424630	GENCODE	natural antisense	-1.734	7.47e-06	0.959649	7.08034e-06
404	AC012307.2	ENST00000449242	GENCODE	intergenic	-1.568	1.97e-05	uc.432	uc.432+	UCR	intergenic	-1.997	8.19e-06	0.926316	2.50634e-06
405	AC012307.2	ENST00000449242	GENCODE	intergenic	-1.568	1.97e-05	LOC729737	uc001aam.4	UCSC_knowngene	intergenic	-1.095	8.94e-06	0.938596	4.57515e-06
406	AC012307.2	ENST00000449242	GENCODE	intergenic	-1.568	1.97e-05	RP11-561C5.4	ENST00000560405	GENCODE	intergenic	-1.176	0.000276803	0.917544	7.99524e-07
407	AC012307.2	ENST00000449242	GENCODE	intergenic	-1.568	1.97e-05	AC091705.1	ENST00000412197	GENCODE	intergenic	-1.433	0.00152861	0.933333	3.73951e-06
408	AC012307.2	ENST00000449242	GENCODE	intergenic	-1.568	1.97e-05	RP11-618M23.4	ENST00000521016	GENCODE	intergenic	-1.065	1.65e-05	0.94386	5.32896e-06
409	AC012314.20	ENST00000426213	GENCODE	bidirectional	-1.086	4.31e-05	AC010148.1	ENST00000427619	GENCODE	intergenic	-1.025	8e-05	0.903509	0
410	AC012314.20	ENST00000426213	GENCODE	bidirectional	-1.086	4.31e-05	AC113618.1	ENST00000448543	GENCODE	intergenic	-1.055	0.000134618	0.912281	0
411	AC012314.20	ENST00000426213	GENCODE	bidirectional	-1.086	4.31e-05	XLOC_012103	TCONS_00025299	LincRNAs identified by Cabili et al	intergenic	-1.003	0.00293186	0.950417	4.74698e-10
412	AC012314.20	ENST00000426213	GENCODE	bidirectional	-1.086	4.31e-05	AY364433	uc001pnk.1	UCSC_knowngene	exon sense-overlapping	-2.078	2.05e-07	0.933333	3.73951e-06
413	AC012314.20	ENST00000426213	GENCODE	bidirectional	-1.086	4.31e-05		BX491519	LincRNAs identified by Khalil et al	intergenic	-1.499	5.73e-06	0.921053	1.50172e-06
414	AC012314.20	ENST00000426213	GENCODE	bidirectional	-1.086	4.31e-05	LOC285740	uc003qjo.1	UCSC_knowngene	intronic antisense	-1.983	6.69e-08	0.92807	2.82666e-06
415	AC012314.20	ENST00000426213	GENCODE	bidirectional	-1.086	4.31e-05	RP11-305E6.1	ENST00000411802	GENCODE	intergenic	-1.223	8.17e-05	0.940351	4.83569e-06
416	AC012314.20	ENST00000426213	GENCODE	bidirectional	-1.086	4.31e-05	XLOC_006983	TCONS_00014916	LincRNAs identified by Cabili et al	intergenic	-2.026	4.67e-05	0.92807	2.82666e-06
417	AC012314.6	ENST00000421718	GENCODE	intron sense-overlapping	-1.04	0.000522185	FUT8	NR_038170	RefSeq	exon sense-overlapping	-1.356	5.92e-06	0.912281	0
418	AC012314.6	ENST00000421718	GENCODE	intron sense-overlapping	-1.04	0.000522185	XLOC_013552	TCONS_00028561	LincRNAs identified by Cabili et al	intergenic	-1.23	0.000734565	0.938596	4.57515e-06
419	AC012314.6	ENST00000421718	GENCODE	intron sense-overlapping	-1.04	0.000522185	RP11-323I1.1	ENST00000456240	GENCODE	intergenic	-1.073	0.00411677	0.910526	0
420	AC012314.6	ENST00000421718	GENCODE	intron sense-overlapping	-1.04	0.000522185	RP11-311D14.2	ENST00000508961	GENCODE	intronic antisense	-1.033	0.000803656	0.917544	7.99524e-07
421	AC012314.6	ENST00000421718	GENCODE	intron sense-overlapping	-1.04	0.000522185	XLOC_009493	TCONS_00019696	LincRNAs identified by Cabili et al	intergenic	-1.505	0.000260361	0.907018	0
422	AC012314.6	ENST00000421718	GENCODE	intron sense-overlapping	-1.04	0.000522185	RP11-561C5.4	ENST00000560405	GENCODE	intergenic	-1.176	0.000276803	0.917544	7.99524e-07
423	AC012314.6	ENST00000421718	GENCODE	intron sense-overlapping	-1.04	0.000522185	XLOC_006188	TCONS_00014179	LincRNAs identified by Cabili et al	intergenic	-1.131	5.86e-06	0.938596	4.57515e-06
424	AC012314.6	ENST00000421718	GENCODE	intron sense-overlapping	-1.04	0.000522185	XLOC_012177	TCONS_00025358	LincRNAs identified by Cabili et al	intergenic	-1.295	1.7e-05	0.954386	6.58189e-06
425	AC012314.6	ENST00000421718	GENCODE	intron sense-overlapping	-1.04	0.000522185	AC084125.4	ENST00000544423	GENCODE	natural antisense	-1.472	4.3e-05	0.915789	4.40065e-07
426	AC012314.6	ENST00000421718	GENCODE	intron sense-overlapping	-1.04	0.000522185	XLOC_008510	TCONS_00018230	LincRNAs identified by Cabili et al	intergenic	-1.075	0.00187465	0.907018	0
427	AC012314.6	ENST00000421718	GENCODE	intron sense-overlapping	-1.04	0.000522185	AC009518.4	ENST00000452219	GENCODE	intergenic	-1.142	0.000253549	0.922807	1.84351e-06
428	AC012314.6	ENST00000421718	GENCODE	intron sense-overlapping	-1.04	0.000522185	RP1-56J10.8	ENST00000432130	GENCODE	intronic antisense	-1.49	4.16e-05	0.921053	1.50172e-06
429	AC012507.3	ENST00000455128	GENCODE	intergenic	-1.079	8.57e-05	XLOC_013552	TCONS_00028561	LincRNAs identified by Cabili et al	intergenic	-1.23	0.000734565	0.919298	1.15358e-06
430	AC012507.3	ENST00000415628	GENCODE	intergenic	-1.441	0.00102408	RP11-147N17.1	ENST00000482372	GENCODE	intronic antisense	-3.373	8.97e-05	0.935088	4.02691e-06
431	AC012507.3	ENST00000455128	GENCODE	intergenic	-1.079	8.57e-05	RP1-56J10.8	ENST00000432130	GENCODE	intronic antisense	-1.49	4.16e-05	0.933333	3.73951e-06
432	AC012507.3	ENST00000455128	GENCODE	intergenic	-1.079	8.57e-05	RP11-460I19.2	ENST00000503095	GENCODE	intergenic	-1.187	0.000118564	0.919298	1.15358e-06
433	AC012507.3	ENST00000455128	GENCODE	intergenic	-1.079	8.57e-05	uc.286	uc.286-	UCR	intergenic	-1.215	0.000191584	0.931579	3.44351e-06
434	AC012507.3	ENST00000455128	GENCODE	intergenic	-1.079	8.57e-05	CTC-441N14.1	ENST00000505209	GENCODE	intergenic	-1	0.00715339	0.915789	4.40065e-07
435	AC012507.3	ENST00000455128	GENCODE	intergenic	-1.079	8.57e-05	XLOC_012682	TCONS_00026623	LincRNAs identified by Cabili et al	intergenic	-1.054	0.000361064	0.929825	3.13914e-06
436	AC012507.3	ENST00000415628	GENCODE	intergenic	-1.441	0.00102408	XLOC_011346	TCONS_00023502	LincRNAs identified by Cabili et al	intergenic	-1.903	4.17e-06	0.947368	5.78462e-06
437	AC012507.3	ENST00000455128	GENCODE	intergenic	-1.079	8.57e-05	RP11-561C5.4	ENST00000560405	GENCODE	intergenic	-1.176	0.000276803	0.921053	1.50172e-06
438	AC012507.3	ENST00000455128	GENCODE	intergenic	-1.079	8.57e-05	XLOC_008510	TCONS_00018230	LincRNAs identified by Cabili et al	intergenic	-1.075	0.00187465	0.907018	0
439	AC012507.3	ENST00000455128	GENCODE	intergenic	-1.079	8.57e-05	RP11-311D14.2	ENST00000508961	GENCODE	intronic antisense	-1.033	0.000803656	0.910526	0
440	AC012507.3	ENST00000455128	GENCODE	intergenic	-1.079	8.57e-05	XLOC_009333	TCONS_00019540	LincRNAs identified by Cabili et al	intergenic	-1.212	0.00039361	0.903509	0
441	AC012507.3	ENST00000455128	GENCODE	intergenic	-1.079	8.57e-05	RP11-61J19.4	ENST00000564287	GENCODE	intergenic	-1.018	0.000466017	0.903509	0
442	AC015818.11	ENST00000583574	GENCODE	intergenic	-1.308	8.27e-05	RP3-418C23.2	ENST00000574739	GENCODE	intergenic	-1.753	3.93e-06	0.914035	7.57378e-08
443	AC015818.11	ENST00000583574	GENCODE	intergenic	-1.308	8.27e-05	BC038576	uc003pji.3	UCSC_knowngene	intergenic	-1.676	0.000115955	0.938596	4.57515e-06
444	AC015818.3	ENST00000583364	GENCODE	intergenic	-1.02	0.0103713	XLOC_000017	TCONS_00000801	LincRNAs identified by Cabili et al	intergenic	-1.661	0.000234013	0.919298	1.15358e-06
445	AC016751.2	ENST00000458254	GENCODE	intergenic	-1.399	0.00745059	CTC-441N14.1	ENST00000505209	GENCODE	intergenic	-1	0.00715339	0.931579	3.44351e-06
446	AC016751.2	ENST00000458254	GENCODE	intergenic	-1.399	0.00745059	RP11-20B24.4	ENST00000579187	GENCODE	natural antisense	-2.848	0.000160767	0.917544	7.99524e-07
447	AC016751.2	ENST00000458254	GENCODE	intergenic	-1.399	0.00745059	LOC100216545	NR_024586	RefSeq	bidirectional	-1.072	0.000590137	0.924561	2.17851e-06
448	AC016751.2	ENST00000458254	GENCODE	intergenic	-1.399	0.00745059	XLOC_012682	TCONS_00026623	LincRNAs identified by Cabili et al	intergenic	-1.054	0.000361064	0.924561	2.17851e-06
449	AC016751.2	ENST00000458254	GENCODE	intergenic	-1.399	0.00745059	XLOC_010177	TCONS_00020900	LincRNAs identified by Cabili et al	intergenic	-1.004	2.97e-05	0.905263	0
450	AC016751.2	ENST00000458254	GENCODE	intergenic	-1.399	0.00745059	XLOC_013040	TCONS_00026992	LincRNAs identified by Cabili et al	intergenic	-1.116	5.9e-06	0.915789	4.40065e-07
451	AC016751.2	ENST00000458254	GENCODE	intergenic	-1.399	0.00745059	AC007557.2	ENST00000421907	GENCODE	intergenic	-1.962	9.09e-08	0.922807	1.84351e-06
452	AC016751.2	ENST00000458254	GENCODE	intergenic	-1.399	0.00745059	uc.30	uc.30+	UCR	intergenic	-1.109	0.000293798	0.901754	0
453	AC016751.2	ENST00000458254	GENCODE	intergenic	-1.399	0.00745059	RP11-149I23.3	ENST00000437032	GENCODE	intronic antisense	-1.077	0.00447436	0.921053	1.50172e-06
454	AC016751.2	ENST00000458254	GENCODE	intergenic	-1.399	0.00745059	XLOC_011585	TCONS_00023790	LincRNAs identified by Cabili et al	intergenic	-1.139	9.28e-06	0.950877	6.20229e-06
455	AC016751.2	ENST00000458254	GENCODE	intergenic	-1.399	0.00745059	XLOC_011119	TCONS_00023170	LincRNAs identified by Cabili et al	intergenic	-1.021	0.00313512	0.963158	7.36602e-06
456	AC016751.2	ENST00000458254	GENCODE	intergenic	-1.399	0.00745059	RP11-451O13.1	ENST00000452528	GENCODE	intergenic	-1.83	1.23e-08	0.954386	6.58189e-06
457	AC016751.2	ENST00000458254	GENCODE	intergenic	-1.399	0.00745059	LOC388152	uc010bmv.2	UCSC_knowngene	intergenic	-1.096	0.000837161	0.903509	0
458	AC017076.4	ENST00000437589	GENCODE	intronic antisense	-1.855	2.34e-09	LSAMP-AS3	ENST00000496154	GENCODE	intronic antisense	-1.471	2.25e-06	0.901754	0
459	AC017076.4	ENST00000437589	GENCODE	intronic antisense	-1.855	2.34e-09	BC039122	uc001qtw.1	UCSC_knowngene	intronic antisense	-1.369	4.65e-07	0.906058	9.30607e-08
460	AC017076.4	ENST00000437589	GENCODE	intronic antisense	-1.855	2.34e-09	uc.16	uc.16+	UCR	intergenic	-1.518	3.6e-08	0.914035	7.57378e-08
461	AC017076.4	ENST00000437589	GENCODE	intronic antisense	-1.855	2.34e-09	MTND1P15	ENST00000579693	GENCODE	intergenic	-2.522	4.74e-08	0.915789	4.40065e-07
462	AC017096.1	ENST00000442967	GENCODE	intronic antisense	-1.272	0.000111257	RP11-363G15.2	ENST00000501965	GENCODE	bidirectional	-1.137	0.0137242	0.910526	0
463	AC017096.1	ENST00000442967	GENCODE	intronic antisense	-1.272	0.000111257	RP11-255M2.1	ENST00000554649	GENCODE	intergenic	-1.12	0.000246206	0.914035	7.57378e-08
464	AC017096.1	ENST00000442967	GENCODE	intronic antisense	-1.272	0.000111257	uc.30	uc.30+	UCR	intergenic	-1.109	0.000293798	0.915789	4.40065e-07
465	AC017096.1	ENST00000442967	GENCODE	intronic antisense	-1.272	0.000111257		AV730200	LincRNAs identified by Khalil et al	intergenic	-1.521	1.8e-05	0.907018	0
466	AC017096.1	ENST00000442967	GENCODE	intronic antisense	-1.272	0.000111257	XLOC_008510	TCONS_00018230	LincRNAs identified by Cabili et al	intergenic	-1.075	0.00187465	0.903509	0
467	AC017096.1	ENST00000442967	GENCODE	intronic antisense	-1.272	0.000111257	AK000840	uc003jms.1	UCSC_knowngene	intergenic	-2.004	0.000462974	0.914035	7.57378e-08
468	AC017096.1	ENST00000442967	GENCODE	intronic antisense	-1.272	0.000111257	ANKRD20A11P	uc002yjj.4	UCSC_knowngene	intergenic	-1.066	0.00750354	0.910526	0
469	AC017096.1	ENST00000442967	GENCODE	intronic antisense	-1.272	0.000111257	XLOC_012682	TCONS_00026623	LincRNAs identified by Cabili et al	intergenic	-1.054	0.000361064	0.936842	4.30551e-06
470	AC017096.1	ENST00000442967	GENCODE	intronic antisense	-1.272	0.000111257	XLOC_007511	TCONS_00016126	LincRNAs identified by Cabili et al	intergenic	-1.287	2.59e-06	0.924561	2.17851e-06
471	AC017096.1	ENST00000442967	GENCODE	intronic antisense	-1.272	0.000111257	XLOC_005176	TCONS_00011697	LincRNAs identified by Cabili et al	intergenic	-1.151	6.38e-05	0.929825	3.13914e-06
472	AC017096.1	ENST00000442967	GENCODE	intronic antisense	-1.272	0.000111257	RP11-563E2.2	ENST00000504628	GENCODE	intronic antisense	-1.94	0.00312682	0.915789	4.40065e-07
473	AC017096.1	ENST00000442967	GENCODE	intronic antisense	-1.272	0.000111257	CABLES1	NR_023359	RefSeq	exon sense-overlapping	-1.024	0.00373336	0.915789	4.40065e-07
474	AC017096.1	ENST00000442967	GENCODE	intronic antisense	-1.272	0.000111257	RP11-451O13.1	ENST00000452528	GENCODE	intergenic	-1.83	1.23e-08	0.901754	0
475	AC017096.1	ENST00000442967	GENCODE	intronic antisense	-1.272	0.000111257		R82333	LincRNAs identified by Khalil et al	intergenic	-1.518	0.00649663	0.914035	7.57378e-08
476	AC017096.1	ENST00000442967	GENCODE	intronic antisense	-1.272	0.000111257		BE174175R	LincRNAs identified by Khalil et al	intergenic	-1.323	0.00717928	0.921053	1.50172e-06
477	AC017096.1	ENST00000442967	GENCODE	intronic antisense	-1.272	0.000111257	RP11-37N22.1	ENST00000523703	GENCODE	intergenic	-1.873	0.00124961	0.901754	0
478	AC017096.1	ENST00000442967	GENCODE	intronic antisense	-1.272	0.000111257	XLOC_013552	TCONS_00028561	LincRNAs identified by Cabili et al	intergenic	-1.23	0.000734565	0.908772	0
479	AC017096.1	ENST00000442967	GENCODE	intronic antisense	-1.272	0.000111257	RP1-56J10.8	ENST00000432130	GENCODE	intronic antisense	-1.49	4.16e-05	0.912281	0
480	AC018737.3	ENST00000422649	GENCODE	intergenic	-1.056	3.07e-06	LOC388152	uc010bmv.2	UCSC_knowngene	intergenic	-1.096	0.000837161	0.914035	7.57378e-08
481	AC018737.3	ENST00000422649	GENCODE	intergenic	-1.056	3.07e-06	RP11-432J9.3	ENST00000415746	GENCODE	intergenic	-1.103	3.53e-05	0.935088	4.02691e-06
482	AC018737.3	ENST00000422649	GENCODE	intergenic	-1.056	3.07e-06	AC005324.6	ENST00000434017	GENCODE	natural antisense	-1.135	0.00204437	0.922807	1.84351e-06
483	AC018737.3	ENST00000422649	GENCODE	intergenic	-1.056	3.07e-06	RP11-451O13.1	ENST00000452528	GENCODE	intergenic	-1.83	1.23e-08	0.917544	7.99524e-07
484	AC018737.3	ENST00000422649	GENCODE	intergenic	-1.056	3.07e-06	RP11-20B24.4	ENST00000579187	GENCODE	natural antisense	-2.848	0.000160767	0.903509	0
485	AC018737.3	ENST00000422649	GENCODE	intergenic	-1.056	3.07e-06	AC005703.2	ENST00000453339	GENCODE	intergenic	-1.508	5e-05	0.914035	7.57378e-08
486	AC018737.3	ENST00000422649	GENCODE	intergenic	-1.056	3.07e-06	RP11-327O17.2	ENST00000510225	GENCODE	intronic antisense	-1.789	6.04e-06	0.915789	4.40065e-07
487	AC018737.3	ENST00000422649	GENCODE	intergenic	-1.056	3.07e-06	XLOC_011585	TCONS_00023790	LincRNAs identified by Cabili et al	intergenic	-1.139	9.28e-06	0.940351	4.83569e-06
488	AC018737.3	ENST00000422649	GENCODE	intergenic	-1.056	3.07e-06	XLOC_013040	TCONS_00026992	LincRNAs identified by Cabili et al	intergenic	-1.116	5.9e-06	0.94386	5.32896e-06
489	AC018737.3	ENST00000422649	GENCODE	intergenic	-1.056	3.07e-06	XLOC_009333	TCONS_00019540	LincRNAs identified by Cabili et al	intergenic	-1.212	0.00039361	0.924561	2.17851e-06
490	AC018737.3	ENST00000422649	GENCODE	intergenic	-1.056	3.07e-06	XLOC_005110	TCONS_00011106	LincRNAs identified by Cabili et al	intergenic	-1.649	2.48e-07	0.942105	5.08699e-06
491	AC018737.3	ENST00000422649	GENCODE	intergenic	-1.056	3.07e-06	RP11-350J20.5	ENST00000455607	GENCODE	intronic antisense	-1.133	5e-06	0.921053	1.50172e-06
492	AC018737.3	ENST00000422649	GENCODE	intergenic	-1.056	3.07e-06	RP11-637A17.2	ENST00000500695	GENCODE	natural antisense	-1.261	0.000133647	0.931579	3.44351e-06
493	AC018737.3	ENST00000422649	GENCODE	intergenic	-1.056	3.07e-06	RP11-761I4.3	ENST00000560973	GENCODE	intronic antisense	-1.666	2.67e-07	0.92807	2.82666e-06
494	AC018737.3	ENST00000422649	GENCODE	intergenic	-1.056	3.07e-06	XLOC_012383	TCONS_00025555	LincRNAs identified by Cabili et al	intergenic	-1.785	1.33e-06	0.908772	0
495	AC018737.3	ENST00000422649	GENCODE	intergenic	-1.056	3.07e-06	uc.355	uc.355+	UCR	intergenic	-1.291	4.75e-06	0.940351	4.83569e-06
496	AC018737.3	ENST00000422649	GENCODE	intergenic	-1.056	3.07e-06	XLOC_013120	TCONS_00027080	LincRNAs identified by Cabili et al	intergenic	-1.024	3.74e-05	0.926316	2.50634e-06
497	AC018737.3	ENST00000422649	GENCODE	intergenic	-1.056	3.07e-06	XLOC_010177	TCONS_00020900	LincRNAs identified by Cabili et al	intergenic	-1.004	2.97e-05	0.907018	0
498	AC018737.3	ENST00000422649	GENCODE	intergenic	-1.056	3.07e-06		AU185412	LincRNAs identified by Khalil et al	intronic antisense	-1.328	2.73e-05	0.919298	1.15358e-06
499	AC018737.3	ENST00000422649	GENCODE	intergenic	-1.056	3.07e-06	RP11-438N16.1	ENST00000550223	GENCODE	intergenic	-1.077	0.000103726	0.926316	2.50634e-06
500	AC018737.3	ENST00000422649	GENCODE	intergenic	-1.056	3.07e-06	XLOC_012682	TCONS_00026623	LincRNAs identified by Cabili et al	intergenic	-1.054	0.000361064	0.950877	6.20229e-06
501	AC018737.3	ENST00000422649	GENCODE	intergenic	-1.056	3.07e-06	RP11-478K15.1	ENST00000432331	GENCODE	intergenic	-1.11	4.12e-06	0.936842	4.30551e-06
502	AC018737.3	ENST00000422649	GENCODE	intergenic	-1.056	3.07e-06	KB-1107E3.1	ENST00000518749	GENCODE	natural antisense	-1.29	1.54e-05	0.907018	0
503	AC018737.3	ENST00000422649	GENCODE	intergenic	-1.056	3.07e-06	XLOC_007511	TCONS_00016126	LincRNAs identified by Cabili et al	intergenic	-1.287	2.59e-06	0.924561	2.17851e-06
504	AC018737.3	ENST00000422649	GENCODE	intergenic	-1.056	3.07e-06	XLOC_007865	TCONS_00016487	LincRNAs identified by Cabili et al	intergenic	-1.542	6.58e-06	0.905263	0
505	AC018737.3	ENST00000422649	GENCODE	intergenic	-1.056	3.07e-06	RP11-409K20.8	ENST00000447586	GENCODE	intronic antisense	-1.678	5.69e-05	0.914035	7.57378e-08
506	AC018737.3	ENST00000422649	GENCODE	intergenic	-1.056	3.07e-06	AC009120.10	ENST00000561669	GENCODE	intergenic	-1.501	5.44e-05	0.936842	4.30551e-06
507	AC018737.3	ENST00000422649	GENCODE	intergenic	-1.056	3.07e-06	LOC254312	NR_024411	RefSeq	intergenic	-1.466	3.64e-07	0.908772	0
508	AC018737.3	ENST00000422649	GENCODE	intergenic	-1.056	3.07e-06		AV730200	LincRNAs identified by Khalil et al	intergenic	-1.521	1.8e-05	0.929825	3.13914e-06
509	AC018737.3	ENST00000422649	GENCODE	intergenic	-1.056	3.07e-06		DT216591	LincRNAs identified by Khalil et al	intergenic	-1.272	0.000163134	0.952632	6.39684e-06
510	AC018737.3	ENST00000422649	GENCODE	intergenic	-1.056	3.07e-06	CTD-2313N18.2	ENST00000524615	GENCODE	intergenic	-1.489	2.56e-06	0.919298	1.15358e-06
511	AC018737.3	ENST00000422649	GENCODE	intergenic	-1.056	3.07e-06	LOC100288428	uc003bqp.3	UCSC_knowngene	bidirectional	-1.758	2.03e-05	0.903509	0
512	AC018737.3	ENST00000422649	GENCODE	intergenic	-1.056	3.07e-06	RP11-261C10.5	ENST00000439562	GENCODE	natural antisense	-1.449	3.54e-06	0.901754	0
513	AC018737.3	ENST00000422649	GENCODE	intergenic	-1.056	3.07e-06	XLOC_008510	TCONS_00018230	LincRNAs identified by Cabili et al	intergenic	-1.075	0.00187465	0.917544	7.99524e-07
514	AC018737.3	ENST00000422649	GENCODE	intergenic	-1.056	3.07e-06	LOC283050	NR_024431	RefSeq	intergenic	-1.18	8.02e-05	0.914035	7.57378e-08
515	AC018737.3	ENST00000422649	GENCODE	intergenic	-1.056	3.07e-06	AX747048	uc002kol.1	UCSC_knowngene	intergenic	-1.59	3.24e-06	0.915789	4.40065e-07
516	AC018737.3	ENST00000422649	GENCODE	intergenic	-1.056	3.07e-06	RP11-69I22.3	ENST00000421170	GENCODE	intron sense-overlapping	-1.151	3.99e-06	0.908772	0
517	AC018737.3	ENST00000422649	GENCODE	intergenic	-1.056	3.07e-06	XLOC_009483	TCONS_00019682	LincRNAs identified by Cabili et al	intergenic	-1.808	4.33e-06	0.947368	5.78462e-06
518	AC018737.3	ENST00000422649	GENCODE	intergenic	-1.056	3.07e-06	XLOC_002554	TCONS_00004641	LincRNAs identified by Cabili et al	intergenic	-1.363	2.4e-05	0.92807	2.82666e-06
519	AC018737.3	ENST00000422649	GENCODE	intergenic	-1.056	3.07e-06	RP1-56J10.8	ENST00000432130	GENCODE	intronic antisense	-1.49	4.16e-05	0.905263	0
520	AC018737.3	ENST00000422649	GENCODE	intergenic	-1.056	3.07e-06	CTD-3065J16.6	ENST00000561181	GENCODE	intergenic	-1.002	0.000503051	0.922807	1.84351e-06
521	AC018737.3	ENST00000422649	GENCODE	intergenic	-1.056	3.07e-06		AI203030	LincRNAs identified by Khalil et al	intergenic	-1.242	2.99e-06	0.924561	2.17851e-06
522	AC018737.3	ENST00000422649	GENCODE	intergenic	-1.056	3.07e-06	LOC728558	NR_038444	RefSeq	intronic antisense	-2.033	5.26e-09	0.94386	5.32896e-06
523	AC018737.3	ENST00000422649	GENCODE	intergenic	-1.056	3.07e-06	FUT8	NR_038170	RefSeq	exon sense-overlapping	-1.356	5.92e-06	0.922807	1.84351e-06
524	AC018737.3	ENST00000422649	GENCODE	intergenic	-1.056	3.07e-06		AK001840	LincRNAs identified by Khalil et al	intergenic	-1.063	1.28e-05	0.94386	5.32896e-06
525	AC018737.3	ENST00000422649	GENCODE	intergenic	-1.056	3.07e-06	RP11-37N22.1	ENST00000523703	GENCODE	intergenic	-1.873	0.00124961	0.919298	1.15358e-06
526	AC018737.3	ENST00000422649	GENCODE	intergenic	-1.056	3.07e-06	CTD-2023N9.1	ENST00000506106	GENCODE	intronic antisense	-2.077	7.09e-07	0.919298	1.15358e-06
527	AC018799.1	ENST00000438505	GENCODE	intergenic	-2.571	7.43e-09	RP11-466C23.4	ENST00000546282	GENCODE	exon sense-overlapping	-1.186	0.0394004	0.907018	0
528	AC018865.8	ENST00000449170	GENCODE	intergenic	-1.617	0.00246777	XLOC_006164	TCONS_00013039	LincRNAs identified by Cabili et al	intergenic	-1.062	0.00431035	0.933333	3.73951e-06
529	AC018865.8	ENST00000449170	GENCODE	intergenic	-1.617	0.00246777		AA054416	LincRNAs identified by Khalil et al	intergenic	-1.386	0.00391622	0.947368	5.78462e-06
530	AC024560.3	ENST00000453454	GENCODE	intergenic	-1.137	0.000269619	AAA1	uc003tek.4	UCSC_knowngene	intronic antisense	-1.062	0.0102399	0.912281	0
531	AC024560.3	ENST00000453454	GENCODE	intergenic	-1.137	0.000269619	RP11-566K19.5	ENST00000559740	GENCODE	natural antisense	-1.306	4.02e-05	0.905263	0
532	AC024560.3	ENST00000453454	GENCODE	intergenic	-1.137	0.000269619	CTB-12O2.1	ENST00000524295	GENCODE	intergenic	-1.538	8.26e-07	0.919298	1.15358e-06
533	AC024560.3	ENST00000453454	GENCODE	intergenic	-1.137	0.000269619	XLOC_013771	TCONS_00028418	LincRNAs identified by Cabili et al	intergenic	-1.172	0.000278915	0.914035	7.57378e-08
534	AC058791.2	ENST00000416999	GENCODE	intergenic	-1.316	0.00389468	XLOC_000017	TCONS_00000801	LincRNAs identified by Cabili et al	intergenic	-1.661	0.000234013	0.910526	0
535	AC058791.2	ENST00000416999	GENCODE	intergenic	-1.316	0.00389468	XLOC_011590	TCONS_00023797	LincRNAs identified by Cabili et al	intergenic	-1.492	1.54e-05	0.94386	5.32896e-06
536	AC058791.2	ENST00000416999	GENCODE	intergenic	-1.316	0.00389468	AK091906	uc001zyw.1	UCSC_knowngene	intergenic	-1.017	0.0154578	0.947368	5.78462e-06
537	AC058791.2	ENST00000416999	GENCODE	intergenic	-1.316	0.00389468	XLOC_014159	TCONS_00029766	LincRNAs identified by Cabili et al	intron sense-overlapping	-1.074	0.0173857	0.95614	6.75745e-06
538	AC058791.2	ENST00000416999	GENCODE	intergenic	-1.316	0.00389468	RP11-1113L8.1	ENST00000574267	GENCODE	natural antisense	-1.892	0.000493586	0.938596	4.57515e-06
539	AC058791.2	ENST00000416999	GENCODE	intergenic	-1.316	0.00389468	RP11-219E7.3	ENST00000556197	GENCODE	intergenic	-1.039	0.00387175	0.92807	2.82666e-06
540	AC058791.2	ENST00000416999	GENCODE	intergenic	-1.316	0.00389468	CTD-2194D22.1	ENST00000503386	GENCODE	intergenic	-1.333	0.0010263	0.931579	3.44351e-06
541	AC058791.2	ENST00000416999	GENCODE	intergenic	-1.316	0.00389468	XLOC_009000	TCONS_00018649	LincRNAs identified by Cabili et al	intergenic	-1.376	0.00327661	0.919298	1.15358e-06
542	AC058791.2	ENST00000416999	GENCODE	intergenic	-1.316	0.00389468	CTC-329D1.3	ENST00000520443	GENCODE	intergenic	-1.905	3.79e-05	0.908772	0
543	AC058791.2	ENST00000416999	GENCODE	intergenic	-1.316	0.00389468	RP11-725K16.4	ENST00000544704	GENCODE	natural antisense	-1.147	0.0103341	0.936842	4.30551e-06
544	AC058791.2	ENST00000416999	GENCODE	intergenic	-1.316	0.00389468	MYADML	ENST00000491596	pseudogene		-1.597	0.00613467	0.942105	5.08699e-06
545	AC058791.2	ENST00000416999	GENCODE	intergenic	-1.316	0.00389468	HMlincRNA420	HMlincRNA420-	LincRNAs identified by Khalil et al	intergenic	-2.146	1.16e-06	0.92807	2.82666e-06
546	AC058791.2	ENST00000416999	GENCODE	intergenic	-1.316	0.00389468	RP11-473M20.7	ENST00000572930	GENCODE	intronic antisense	-1.112	0.000335981	0.903509	0
547	AC058791.2	ENST00000416999	GENCODE	intergenic	-1.316	0.00389468	RP11-1012E15.1	ENST00000569625	GENCODE	intergenic	-1.211	0.0120697	0.924561	2.17851e-06
548	AC058791.2	ENST00000416999	GENCODE	intergenic	-1.316	0.00389468	RP11-543C4.3	ENST00000555875	GENCODE	natural antisense	-1.079	0.0306412	0.92807	2.82666e-06
549	AC058791.2	ENST00000416999	GENCODE	intergenic	-1.316	0.00389468	HNF1A-AS1	ENST00000537361	GENCODE	intronic antisense	-1.182	0.00725024	0.919298	1.15358e-06
550	AC068542.1	ENST00000417844	GENCODE	intronic antisense	-1.793	0.00177625	XLOC_012083	TCONS_00025806	LincRNAs identified by Cabili et al	intron sense-overlapping	-1.57	0.000296479	0.903509	0
551	AC068542.1	ENST00000417844	GENCODE	intronic antisense	-1.793	0.00177625	RP11-115J16.1	ENST00000523246	GENCODE	intergenic	-1.245	0.000163572	0.919298	1.15358e-06
552	AC068580.7	ENST00000449749	GENCODE	intergenic	-1.49	0.000249247	C3P1	ENST00000497718	pseudogene		-1.818	3.32e-07	0.905263	0
553	AC068831.3	ENST00000448987	GENCODE	natural antisense	-1.384	4.03e-05	DQ576800	uc003hkh.3	UCSC_knowngene	intergenic	-2.47	2.1e-09	0.952632	6.39684e-06
554	AC068831.3	ENST00000448987	GENCODE	natural antisense	-1.384	4.03e-05	RP11-433M22.2	ENST00000579972	GENCODE	intergenic	-1.07	0.0217776	0.947368	5.78462e-06
555	AC068831.3	ENST00000448987	GENCODE	natural antisense	-1.384	4.03e-05	CTC-564N23.2	ENST00000512650	GENCODE	natural antisense	-2.166	2.3e-05	0.901754	0
556	AC068831.3	ENST00000448987	GENCODE	natural antisense	-1.384	4.03e-05	FLJ12334	NR_033875	RefSeq	intergenic	-1.066	0.0142742	0.92807	2.82666e-06
557	AC068831.3	ENST00000448987	GENCODE	natural antisense	-1.384	4.03e-05	HMlincRNA1593	HMlincRNA1593+	LincRNAs identified by Khalil et al	intergenic	-1.408	0.00279036	0.912281	0
558	AC068831.3	ENST00000448987	GENCODE	natural antisense	-1.384	4.03e-05	AK057317	uc002hhw.1	UCSC_knowngene	intronic antisense	-1.954	3.07e-05	0.912281	0
559	AC068831.3	ENST00000448987	GENCODE	natural antisense	-1.384	4.03e-05	KCNAB1-AS1	ENST00000467794	GENCODE	intronic antisense	-1.465	0.000333933	0.908772	0
560	AC068831.3	ENST00000448987	GENCODE	natural antisense	-1.384	4.03e-05	GLYCAM1	ENST00000546607	GENCODE	intergenic	-1.578	0.000225631	0.912281	0
561	AC068831.3	ENST00000448987	GENCODE	natural antisense	-1.384	4.03e-05		AK056943R	LincRNAs identified by Khalil et al	intergenic	-1.799	0.00202388	0.921053	1.50172e-06
562	AC068831.3	ENST00000448987	GENCODE	natural antisense	-1.384	4.03e-05	RP4-598G3.1	ENST00000411903	GENCODE	intergenic	-1.719	2.03e-05	0.936842	4.30551e-06
563	AC068831.3	ENST00000448987	GENCODE	natural antisense	-1.384	4.03e-05	RP11-90J7.2	ENST00000434440	GENCODE	intergenic	-1.067	0.00103445	0.917544	7.99524e-07
564	AC068831.3	ENST00000448987	GENCODE	natural antisense	-1.384	4.03e-05		BX471032	LincRNAs identified by Khalil et al	intergenic	-1.469	0.0102461	0.931579	3.44351e-06
565	AC068831.3	ENST00000448987	GENCODE	natural antisense	-1.384	4.03e-05	RP11-85L21.4	ENST00000453528	GENCODE	intergenic	-1.166	0.000701499	0.910526	0
566	AC068831.3	ENST00000448987	GENCODE	natural antisense	-1.384	4.03e-05	RP11-977G19.5	ENST00000553176	GENCODE	exon sense-overlapping	-3.273	5.66e-07	0.907018	0
567	AC068831.3	ENST00000448987	GENCODE	natural antisense	-1.384	4.03e-05	XLOC_002206	TCONS_00004332	LincRNAs identified by Cabili et al	intergenic	-2.419	3.7e-05	0.903509	0
568	AC068831.3	ENST00000448987	GENCODE	natural antisense	-1.384	4.03e-05	RP11-895K13.2	ENST00000569218	GENCODE	intronic antisense	-2.113	9.87e-06	0.936842	4.30551e-06
569	AC068831.3	ENST00000448987	GENCODE	natural antisense	-1.384	4.03e-05	ARL2BPP3	ENST00000580773	GENCODE	intergenic	-1.1	0.0145331	0.921053	1.50172e-06
570	AC068831.3	ENST00000448987	GENCODE	natural antisense	-1.384	4.03e-05	XLOC_006353	TCONS_00013695	LincRNAs identified by Cabili et al	intergenic	-1.109	0.0149727	0.933333	3.73951e-06
571	AC068831.3	ENST00000448987	GENCODE	natural antisense	-1.384	4.03e-05	BC040166	uc002xkh.3	UCSC_knowngene	intronic antisense	-1.75	0.00362069	0.952632	6.39684e-06
572	AC068831.3	ENST00000448987	GENCODE	natural antisense	-1.384	4.03e-05	CTD-2525J15.2	ENST00000532488	GENCODE	intronic antisense	-2.735	1.47e-06	0.935088	4.02691e-06
573	AC068831.3	ENST00000448987	GENCODE	natural antisense	-1.384	4.03e-05	HYMAI	NR_002768	RefSeq	exon sense-overlapping	-2.757	7.93e-07	0.947368	5.78462e-06
574	AC068831.3	ENST00000448987	GENCODE	natural antisense	-1.384	4.03e-05	XLOC_005563	TCONS_00012634	LincRNAs identified by Cabili et al	intergenic	-2.205	0.000373625	0.926316	2.50634e-06
575	AC069363.1	ENST00000441575	GENCODE	intronic antisense	-2.017	0.000172097	CYP1B1-AS1	ENST00000431999	GENCODE	natural antisense	-2.109	7.3e-07	0.907018	0
576	AC069363.1	ENST00000441575	GENCODE	intronic antisense	-2.017	0.000172097	RP11-267C16.1	ENST00000582689	GENCODE	intergenic	-1.483	8.47e-08	0.938596	4.57515e-06
577	AC073871.2	ENST00000425712	GENCODE	intergenic	-1.138	2.79e-06	CTD-2561B21.11	ENST00000575647	GENCODE	intergenic	-1.258	3.82e-06	0.926316	2.50634e-06
578	AC073871.2	ENST00000425712	GENCODE	intergenic	-1.138	2.79e-06	XLOC_002040	TCONS_00005127	LincRNAs identified by Cabili et al	intronic antisense	-1.436	8.68e-05	0.935088	4.02691e-06
579	AC073871.2	ENST00000425712	GENCODE	intergenic	-1.138	2.79e-06	RP11-57H14.3	ENST00000428766	GENCODE	intergenic	-1.26	6.29e-08	0.922807	1.84351e-06
580	AC073871.2	ENST00000425712	GENCODE	intergenic	-1.138	2.79e-06	XLOC_007967	TCONS_00017159	LincRNAs identified by Cabili et al	intergenic	-2.175	1.19e-06	0.931579	3.44351e-06
581	AC078937.4	ENST00000449741	GENCODE	natural antisense	-1.453	0.000457606	RP11-561C5.3	ENST00000558282	pseudogene		-1.104	0.00499634	0.907018	0
582	AC078937.4	ENST00000449741	GENCODE	natural antisense	-1.453	0.000457606	uc.163	uc.163-	UCR	intergenic	-1.25	0.00418101	0.901754	0
583	AC078937.4	ENST00000449741	GENCODE	natural antisense	-1.453	0.000457606	XLOC_002461	TCONS_00005314	LincRNAs identified by Cabili et al	intergenic	-1.135	0.049672	0.901754	0
584	AC078937.4	ENST00000449741	GENCODE	natural antisense	-1.453	0.000457606	XLOC_006198	TCONS_00014189	LincRNAs identified by Cabili et al	intergenic	-1.146	0.00921881	0.907018	0
585	AC079354.3	ENST00000409819	GENCODE	intronic antisense	-1.311	0.000221046	CTD-2270P14.3	ENST00000577055	GENCODE	intergenic	-1.184	6.78e-06	0.907018	0
586	AC079790.2	ENST00000420365	GENCODE	natural antisense	-1.238	0.000356207		AA584156	LincRNAs identified by Khalil et al	intergenic	-1.826	2.48e-05	0.901273	1.39614e-07
587	AC079790.2	ENST00000420365	GENCODE	natural antisense	-1.238	0.000356207	XLOC_007629	TCONS_00016246	LincRNAs identified by Cabili et al	intergenic	-1.684	8.85e-05	0.968421	7.72638e-06
588	AC079790.2	ENST00000420365	GENCODE	natural antisense	-1.238	0.000356207	XLOC_002383	TCONS_00005269	LincRNAs identified by Cabili et al	intergenic	-1.122	0.00388531	0.908772	0
589	AC079790.2	ENST00000420365	GENCODE	natural antisense	-1.238	0.000356207		BF541384	LincRNAs identified by Khalil et al	intergenic	-1.087	0.00496104	0.919298	1.15358e-06
590	AC079790.2	ENST00000420365	GENCODE	natural antisense	-1.238	0.000356207	AC015818.11	ENST00000583574	GENCODE	intergenic	-1.308	8.27e-05	0.905263	0
591	AC079790.2	ENST00000420365	GENCODE	natural antisense	-1.238	0.000356207	RP11-13N12.2	ENST00000521055	GENCODE	intergenic	-1.45	0.000439646	0.945614	5.56152e-06
592	AC079790.2	ENST00000420365	GENCODE	natural antisense	-1.238	0.000356207	AC018495.3	ENST00000440266	GENCODE	intergenic	-1.007	0.00142862	0.910526	0
593	AC084125.4	ENST00000544423	GENCODE	natural antisense	-1.472	4.3e-05	LINC00491	ENST00000510145	GENCODE	intergenic	-1.059	0.0154702	0.901754	0
594	AC084125.4	ENST00000544423	GENCODE	natural antisense	-1.472	4.3e-05		AK001840	LincRNAs identified by Khalil et al	intergenic	-1.063	1.28e-05	0.919298	1.15358e-06
595	AC084125.4	ENST00000544423	GENCODE	natural antisense	-1.472	4.3e-05	XLOC_012682	TCONS_00026623	LincRNAs identified by Cabili et al	intergenic	-1.054	0.000361064	0.912281	0
596	AC084125.4	ENST00000544423	GENCODE	natural antisense	-1.472	4.3e-05	LOC729737	uc001aam.4	UCSC_knowngene	intergenic	-1.095	8.94e-06	0.940351	4.83569e-06
597	AC084125.4	ENST00000544423	GENCODE	natural antisense	-1.472	4.3e-05	RP11-561C5.4	ENST00000560405	GENCODE	intergenic	-1.176	0.000276803	0.942105	5.08699e-06
598	AC084125.4	ENST00000544423	GENCODE	natural antisense	-1.472	4.3e-05	FUT8	NR_038170	RefSeq	exon sense-overlapping	-1.356	5.92e-06	0.947368	5.78462e-06
599	AC084125.4	ENST00000544423	GENCODE	natural antisense	-1.472	4.3e-05	XLOC_013552	TCONS_00028561	LincRNAs identified by Cabili et al	intergenic	-1.23	0.000734565	0.924561	2.17851e-06
600	AC084125.4	ENST00000544423	GENCODE	natural antisense	-1.472	4.3e-05	LOC388152	uc010bmv.2	UCSC_knowngene	intergenic	-1.096	0.000837161	0.933333	3.73951e-06
601	AC084125.4	ENST00000544423	GENCODE	natural antisense	-1.472	4.3e-05	MGC23284	NR_024402	RefSeq	bidirectional	-1.358	0.00460178	0.921053	1.50172e-06
602	AC084125.4	ENST00000544423	GENCODE	natural antisense	-1.472	4.3e-05	RP11-20B24.4	ENST00000579187	GENCODE	natural antisense	-2.848	0.000160767	0.947368	5.78462e-06
603	AC084125.4	ENST00000544423	GENCODE	natural antisense	-1.472	4.3e-05	RP11-261C10.5	ENST00000439562	GENCODE	natural antisense	-1.449	3.54e-06	0.935088	4.02691e-06
604	AC084125.4	ENST00000544423	GENCODE	natural antisense	-1.472	4.3e-05		AU185412	LincRNAs identified by Khalil et al	intronic antisense	-1.328	2.73e-05	0.917544	7.99524e-07
605	AC084125.4	ENST00000544423	GENCODE	natural antisense	-1.472	4.3e-05	uc.355	uc.355+	UCR	intergenic	-1.291	4.75e-06	0.910526	0
606	AC084125.4	ENST00000544423	GENCODE	natural antisense	-1.472	4.3e-05	XLOC_011518	TCONS_00023722	LincRNAs identified by Cabili et al	intergenic	-1.528	1.41e-05	0.92807	2.82666e-06
607	AC084125.4	ENST00000544423	GENCODE	natural antisense	-1.472	4.3e-05		DT216591	LincRNAs identified by Khalil et al	intergenic	-1.272	0.000163134	0.921053	1.50172e-06
608	AC084149.2	ENST00000437233	GENCODE	intergenic	-1.788	0.000589867	XLOC_006198	TCONS_00014189	LincRNAs identified by Cabili et al	intergenic	-1.146	0.00921881	0.947368	5.78462e-06
609	AC084149.2	ENST00000437233	GENCODE	intergenic	-1.788	0.000589867	XLOC_006164	TCONS_00013039	LincRNAs identified by Cabili et al	intergenic	-1.062	0.00431035	0.908772	0
610	AC084149.2	ENST00000437233	GENCODE	intergenic	-1.788	0.000589867	CTD-2194D22.1	ENST00000503386	GENCODE	intergenic	-1.333	0.0010263	0.921053	1.50172e-06
611	AC084149.2	ENST00000437233	GENCODE	intergenic	-1.788	0.000589867	RP11-422J15.1	ENST00000507099	GENCODE	intergenic	-1.444	0.00270827	0.910526	0
612	AC084149.2	ENST00000437233	GENCODE	intergenic	-1.788	0.000589867	XLOC_008678	TCONS_00018396	LincRNAs identified by Cabili et al	intergenic	-1.128	0.000624356	0.908772	0
613	AC084149.2	ENST00000437233	GENCODE	intergenic	-1.788	0.000589867	RP11-229P13.20	ENST00000457302	GENCODE	intergenic	-1.119	0.006505	0.905263	0
614	AC084149.2	ENST00000437233	GENCODE	intergenic	-1.788	0.000589867	XLOC_002461	TCONS_00005314	LincRNAs identified by Cabili et al	intergenic	-1.135	0.049672	0.924561	2.17851e-06
615	AC084149.2	ENST00000437233	GENCODE	intergenic	-1.788	0.000589867	AC004790.2	ENST00000552685	GENCODE	intron sense-overlapping	-1.323	0.00168561	0.929825	3.13914e-06
616	AC084149.2	ENST00000437233	GENCODE	intergenic	-1.788	0.000589867	XLOC_013623	TCONS_00028278	LincRNAs identified by Cabili et al	intergenic	-1.507	0.000167259	0.936842	4.30551e-06
617	AC084149.2	ENST00000437233	GENCODE	intergenic	-1.788	0.000589867	XLOC_011590	TCONS_00023797	LincRNAs identified by Cabili et al	intergenic	-1.492	1.54e-05	0.94386	5.32896e-06
618	AC084149.2	ENST00000437233	GENCODE	intergenic	-1.788	0.000589867	uc.163	uc.163-	UCR	intergenic	-1.25	0.00418101	0.963158	7.36602e-06
619	AC090617.1	ENST00000433167	GENCODE	intronic antisense	-2.66	0.000144071	XLOC_008746	TCONS_00018449	LincRNAs identified by Cabili et al	intergenic	-1.079	0.00251409	0.912281	0
620	AC090617.1	ENST00000433167	GENCODE	intronic antisense	-2.66	0.000144071	CTC-497E21.4	ENST00000532541	GENCODE	intergenic	-1.717	1.24e-05	0.929825	3.13914e-06
621	AC090617.1	ENST00000433167	GENCODE	intronic antisense	-2.66	0.000144071	XLOC_007440	TCONS_00016047	LincRNAs identified by Cabili et al	intergenic	-2.387	4.43e-06	0.926316	2.50634e-06
622	AC090617.1	ENST00000433167	GENCODE	intronic antisense	-2.66	0.000144071	XLOC_000712	TCONS_00001395	LincRNAs identified by Cabili et al	intergenic	-1.445	0.000226207	0.912281	0
623	AC090617.1	ENST00000433167	GENCODE	intronic antisense	-2.66	0.000144071	XLOC_007504	TCONS_00016116	LincRNAs identified by Cabili et al	intergenic	-1.144	0.000843331	0.917544	7.99524e-07
624	AC091132.1	ENST00000433601	GENCODE	intronic antisense	-2.047	2.01e-06	XLOC_011533	TCONS_00023742	LincRNAs identified by Cabili et al	intergenic	-1.53	1.84e-05	0.919298	1.15358e-06
625	AC091132.1	ENST00000433601	GENCODE	intronic antisense	-2.047	2.01e-06	XLOC_001435	TCONS_00004755	LincRNAs identified by Cabili et al	intergenic	-1.19	1.3e-06	0.901754	0
626	AC091705.1	ENST00000412197	GENCODE	intergenic	-1.433	0.00152861	RP11-618M23.4	ENST00000521016	GENCODE	intergenic	-1.065	1.65e-05	0.901754	0
627	AC091705.1	ENST00000412197	GENCODE	intergenic	-1.433	0.00152861	RP11-561C5.4	ENST00000560405	GENCODE	intergenic	-1.176	0.000276803	0.908772	0
628	AC091705.1	ENST00000412197	GENCODE	intergenic	-1.433	0.00152861	KB-1507C5.3	ENST00000523791	GENCODE	intergenic	-1.438	3.45e-05	0.901754	0
629	AC092162.1	ENST00000430460	GENCODE	intergenic	-1.546	7.48e-05	RP11-563M4.1	ENST00000507849	GENCODE	intergenic	-1.694	0.0016835	0.922807	1.84351e-06
630	AC092162.1	ENST00000430460	GENCODE	intergenic	-1.546	7.48e-05	RP11-491F9.6	ENST00000566607	GENCODE	intergenic	-1.763	5.16e-05	0.908772	0
631	AC092162.1	ENST00000430460	GENCODE	intergenic	-1.546	7.48e-05	CTC-542B22.1	ENST00000585025	GENCODE	intergenic	-1.464	0.00131244	0.926316	2.50634e-06
632	AC092162.1	ENST00000430460	GENCODE	intergenic	-1.546	7.48e-05	XLOC_003772	TCONS_00008929	LincRNAs identified by Cabili et al	intergenic	-1.273	0.000300097	0.908772	0
633	AC092162.1	ENST00000430460	GENCODE	intergenic	-1.546	7.48e-05	XLOC_005083	TCONS_00010556	LincRNAs identified by Cabili et al	intergenic	-2.028	0.000196183	0.936842	4.30551e-06
634	AC092162.1	ENST00000430460	GENCODE	intergenic	-1.546	7.48e-05	XLOC_013623	TCONS_00028278	LincRNAs identified by Cabili et al	intergenic	-1.507	0.000167259	0.931579	3.44351e-06
635	AC092162.1	ENST00000430460	GENCODE	intergenic	-1.546	7.48e-05	uc.286	uc.286-	UCR	intergenic	-1.215	0.000191584	0.907018	0
636	AC092162.1	ENST00000430460	GENCODE	intergenic	-1.546	7.48e-05	XLOC_005338	TCONS_00011851	LincRNAs identified by Cabili et al	intergenic	-1.4	6.53e-05	0.929825	3.13914e-06
637	AC092162.1	ENST00000430460	GENCODE	intergenic	-1.546	7.48e-05	XLOC_005419	TCONS_00012566	LincRNAs identified by Cabili et al	intergenic	-1.01	0.0274375	0.921053	1.50172e-06
638	AC092162.1	ENST00000430460	GENCODE	intergenic	-1.546	7.48e-05	XLOC_012039	TCONS_00024755	LincRNAs identified by Cabili et al	intergenic	-1.517	0.000152991	0.921053	1.50172e-06
639	AC092162.1	ENST00000430460	GENCODE	intergenic	-1.546	7.48e-05	RP11-229P13.20	ENST00000457302	GENCODE	intergenic	-1.119	0.006505	0.94386	5.32896e-06
640	AC092162.1	ENST00000430460	GENCODE	intergenic	-1.546	7.48e-05	RP11-311D14.2	ENST00000510406	GENCODE	natural antisense	-1.102	0.0002793	0.919298	1.15358e-06
641	AC092162.1	ENST00000430460	GENCODE	intergenic	-1.546	7.48e-05		AY927495R	LincRNAs identified by Khalil et al	intergenic	-1.509	0.000181999	0.924561	2.17851e-06
642	AC092162.1	ENST00000430460	GENCODE	intergenic	-1.546	7.48e-05	MIR3180-1	ENST00000548268	GENCODE	intergenic	-1.009	0.0203165	0.915789	4.40065e-07
643	AC092162.1	ENST00000430460	GENCODE	intergenic	-1.546	7.48e-05		BE174175	LincRNAs identified by Khalil et al	intergenic	-1.3	0.00280501	0.933333	3.73951e-06
644	AC092162.1	ENST00000430460	GENCODE	intergenic	-1.546	7.48e-05	uc.283	uc.283+	UCR	intergenic	-1.916	0.000556015	0.917544	7.99524e-07
645	AC092162.1	ENST00000430460	GENCODE	intergenic	-1.546	7.48e-05	RP11-561C5.3	ENST00000558282	pseudogene		-1.104	0.00499634	0.921053	1.50172e-06
646	AC092162.1	ENST00000430460	GENCODE	intergenic	-1.546	7.48e-05	CTD-2532D12.5	ENST00000580776	GENCODE	intergenic	-2.279	2.89e-05	0.912281	0
647	AC092162.1	ENST00000430460	GENCODE	intergenic	-1.546	7.48e-05	AC078937.4	ENST00000449741	GENCODE	natural antisense	-1.453	0.000457606	0.912281	0
648	AC092162.1	ENST00000430460	GENCODE	intergenic	-1.546	7.48e-05	RP11-363G15.2	ENST00000501965	GENCODE	bidirectional	-1.137	0.0137242	0.903509	0
649	AC092162.1	ENST00000430460	GENCODE	intergenic	-1.546	7.48e-05	RP11-566K8.2	ENST00000556116	GENCODE	intergenic	-1.528	0.000181795	0.910526	0
650	AC092162.1	ENST00000430460	GENCODE	intergenic	-1.546	7.48e-05	RP11-311D14.2	ENST00000508961	GENCODE	intronic antisense	-1.033	0.000803656	0.919298	1.15358e-06
651	AC093390.1	ENST00000426976	GENCODE	intronic antisense	-1.543	0.00814943	RP11-597D13.7	ENST00000513994	pseudogene		-1.913	0.000391083	0.910526	0
652	AC093390.1	ENST00000426976	GENCODE	intronic antisense	-1.543	0.00814943	HCG25	ENST00000422366	GENCODE	natural antisense	-1.373	0.000943747	0.929825	3.13914e-06
653	AC093390.1	ENST00000426976	GENCODE	intronic antisense	-1.543	0.00814943	XLOC_001217	TCONS_00001831	LincRNAs identified by Cabili et al	intergenic	-1.129	0.000111841	0.903509	0
654	AC093390.1	ENST00000426976	GENCODE	intronic antisense	-1.543	0.00814943	NPSR1-AS1	ENST00000544556	GENCODE	intronic antisense	-1.068	0.0321994	0.945614	5.56152e-06
655	AC093390.1	ENST00000426976	GENCODE	intronic antisense	-1.543	0.00814943	RP11-229P13.20	ENST00000457302	GENCODE	intergenic	-1.119	0.006505	0.905263	0
656	AC093390.1	ENST00000426976	GENCODE	intronic antisense	-1.543	0.00814943	XLOC_008678	TCONS_00018396	LincRNAs identified by Cabili et al	intergenic	-1.128	0.000624356	0.924561	2.17851e-06
657	AC093390.1	ENST00000426976	GENCODE	intronic antisense	-1.543	0.00814943	XLOC_013623	TCONS_00028278	LincRNAs identified by Cabili et al	intergenic	-1.507	0.000167259	0.917544	7.99524e-07
658	AC093390.1	ENST00000426976	GENCODE	intronic antisense	-1.543	0.00814943	AC004790.2	ENST00000552685	GENCODE	intron sense-overlapping	-1.323	0.00168561	0.905263	0
659	AC093415.2	ENST00000420870	GENCODE	intronic antisense	-1.15	0.00520342	DISC1-IT1	ENST00000456782	GENCODE	intron sense-overlapping	-1.722	4.83e-05	0.924561	2.17851e-06
660	AC093415.2	ENST00000420870	GENCODE	intronic antisense	-1.15	0.00520342	LOC100128554	uc010tbf.1	UCSC_knowngene	intergenic	-1.056	0.00546709	0.963158	7.36602e-06
661	AC093415.2	ENST00000420870	GENCODE	intronic antisense	-1.15	0.00520342	RP11-314A5.3	ENST00000428561	pseudogene		-1.208	0.00708794	0.935088	4.02691e-06
662	AC093415.2	ENST00000420870	GENCODE	intronic antisense	-1.15	0.00520342		AA166697	LincRNAs identified by Khalil et al	intergenic	-1.32	0.00421427	0.922807	1.84351e-06
663	AC093415.2	ENST00000420870	GENCODE	intronic antisense	-1.15	0.00520342	AP000704.5	ENST00000430068	GENCODE	intronic antisense	-1.064	0.00829837	0.908772	0
664	AC093415.2	ENST00000420870	GENCODE	intronic antisense	-1.15	0.00520342	PLCB1-IT1	ENST00000441231	GENCODE	intron sense-overlapping	-1.359	0.00591492	0.949123	5.99822e-06
665	AC093415.2	ENST00000420870	GENCODE	intronic antisense	-1.15	0.00520342	XLOC_009389	TCONS_00019588	LincRNAs identified by Cabili et al	intergenic	-1.702	0.00467547	0.949123	5.99822e-06
666	AC093415.2	ENST00000420870	GENCODE	intronic antisense	-1.15	0.00520342	RP13-379O24.2	ENST00000569373	GENCODE	intergenic	-1.244	0.00983139	0.952632	6.39684e-06
667	AC093415.2	ENST00000420870	GENCODE	intronic antisense	-1.15	0.00520342		H68436	LincRNAs identified by Khalil et al	intergenic	-1.357	0.00884856	0.938596	4.57515e-06
668	AC093415.2	ENST00000420870	GENCODE	intronic antisense	-1.15	0.00520342	RP4-594I10.2	ENST00000445805	GENCODE	natural antisense	-1.37	0.00935477	0.905263	0
669	AC093415.2	ENST00000420870	GENCODE	intronic antisense	-1.15	0.00520342	RP11-640I15.1	ENST00000584540	GENCODE	natural antisense	-1.529	0.00951733	0.921053	1.50172e-06
670	AC093415.2	ENST00000450990	GENCODE	intronic antisense	-1.799	5.63e-07	RP5-902P8.10	ENST00000434139	GENCODE	exon sense-overlapping	-1.257	0.000330971	0.905263	0
671	AC093415.2	ENST00000420870	GENCODE	intronic antisense	-1.15	0.00520342	ZNRD1-AS1	ENST00000425604	GENCODE	bidirectional	-1.064	0.0433619	0.910526	0
672	AC093415.2	ENST00000420870	GENCODE	intronic antisense	-1.15	0.00520342	XLOC_013612	TCONS_00028266	LincRNAs identified by Cabili et al	intergenic	-1.18	0.0119553	0.933333	3.73951e-06
673	AC093415.2	ENST00000420870	GENCODE	intronic antisense	-1.15	0.00520342	XLOC_001334	TCONS_00003558	LincRNAs identified by Cabili et al	intergenic	-1.757	0.000345195	0.933333	3.73951e-06
674	AC093415.2	ENST00000420870	GENCODE	intronic antisense	-1.15	0.00520342	RP5-1069C8.2	ENST00000456265	GENCODE	intergenic	-1.097	0.0144401	0.912281	0
675	AC093415.2	ENST00000420870	GENCODE	intronic antisense	-1.15	0.00520342	RP11-261P9.4	ENST00000530479	GENCODE	intron sense-overlapping	-1.424	0.0070735	0.910526	0
676	AC093415.2	ENST00000420870	GENCODE	intronic antisense	-1.15	0.00520342	DLG3-AS1	ENST00000424211	GENCODE	intronic antisense	-1.258	0.013893	0.924561	2.17851e-06
677	AC093415.2	ENST00000420870	GENCODE	intronic antisense	-1.15	0.00520342	CTD-2210P24.3	ENST00000526225	GENCODE	intergenic	-1.073	0.00395017	0.924561	2.17851e-06
678	AC093415.2	ENST00000420870	GENCODE	intronic antisense	-1.15	0.00520342	XLOC_011408	TCONS_00023596	LincRNAs identified by Cabili et al	intergenic	-1.55	0.00152341	0.938596	4.57515e-06
679	AC093415.2	ENST00000420870	GENCODE	intronic antisense	-1.15	0.00520342	LHFPL3-AS2	NR_027374	RefSeq	intronic antisense	-1.349	0.00266705	0.938596	4.57515e-06
680	AC096558.1	ENST00000549032	GENCODE	intronic antisense	-1.12	0.000120351	AC079354.3	ENST00000409819	GENCODE	intronic antisense	-1.311	0.000221046	0.933333	3.73951e-06
681	AC099684.1	ENST00000425277	GENCODE	intronic antisense	-3.663	1.52e-07	RNF144A-AS1	NR_033997	RefSeq	intronic antisense	-3.595	1.17e-07	0.917544	7.99524e-07
682	AC104655.3	ENST00000438148	GENCODE	intergenic	-1.276	0.000146943	UNQ697	uc021zkp.1	UCSC_knowngene	exon sense-overlapping	-1.034	0.00188109	0.90215	1.29808e-07
683	AC104809.4	ENST00000438506	GENCODE	natural antisense	-1.054	8.49e-06	XLOC_012683	TCONS_00026336	LincRNAs identified by Cabili et al	intergenic	-1.12	2.04e-07	0.919298	1.15358e-06
684	AC104809.4	ENST00000438506	GENCODE	natural antisense	-1.054	8.49e-06	RP11-61G23.2	ENST00000520032	GENCODE	intergenic	-1.265	1.73e-06	0.938596	4.57515e-06
685	AC105053.4	ENST00000455121	GENCODE	bidirectional	-1.419	0.000383679	RP11-462G8.2	ENST00000445868	GENCODE	intronic antisense	-2.656	9.26e-10	0.931579	3.44351e-06
686	AC113607.2	ENST00000449405	GENCODE	intergenic	-1.15	0.00452086	U82695.5	ENST00000445091	pseudogene		-1.612	8.93e-06	0.945614	5.56152e-06
687	AC113607.2	ENST00000449405	GENCODE	intergenic	-1.15	0.00452086	XLOC_011089	TCONS_00022817	LincRNAs identified by Cabili et al	intergenic	-1.005	0.0350809	0.935088	4.02691e-06
688	AC113607.2	ENST00000449405	GENCODE	intergenic	-1.15	0.00452086	RP11-37N22.1	ENST00000523703	GENCODE	intergenic	-1.873	0.00124961	0.917544	7.99524e-07
689	AC113607.2	ENST00000449405	GENCODE	intergenic	-1.15	0.00452086	RP11-422J15.1	ENST00000507099	GENCODE	intergenic	-1.444	0.00270827	0.908772	0
690	AC113607.2	ENST00000449405	GENCODE	intergenic	-1.15	0.00452086	LOC100216545	NR_024586	RefSeq	bidirectional	-1.072	0.000590137	0.919298	1.15358e-06
691	AC113607.2	ENST00000449405	GENCODE	intergenic	-1.15	0.00452086	RP11-605F22.2	ENST00000560623	GENCODE	natural antisense	-1.162	0.00908486	0.935088	4.02691e-06
692	AC113607.2	ENST00000449405	GENCODE	intergenic	-1.15	0.00452086	RP11-561O23.8	ENST00000425587	GENCODE	intergenic	-1.843	0.00157944	0.915789	4.40065e-07
693	AC113607.2	ENST00000449405	GENCODE	intergenic	-1.15	0.00452086	XLOC_013552	TCONS_00027943	LincRNAs identified by Cabili et al	intergenic	-1.719	0.000355015	0.917544	7.99524e-07
694	AC113607.2	ENST00000449405	GENCODE	intergenic	-1.15	0.00452086	RP11-460I19.2	ENST00000503095	GENCODE	intergenic	-1.187	0.000118564	0.910526	0
695	AC113607.2	ENST00000449405	GENCODE	intergenic	-1.15	0.00452086	XLOC_002461	TCONS_00005314	LincRNAs identified by Cabili et al	intergenic	-1.135	0.049672	0.933333	3.73951e-06
696	AC113607.2	ENST00000449405	GENCODE	intergenic	-1.15	0.00452086	RP11-265D17.2	ENST00000527288	GENCODE	intronic antisense	-1.283	0.00109211	0.921053	1.50172e-06
697	AC113607.2	ENST00000449405	GENCODE	intergenic	-1.15	0.00452086	XLOC_011316	TCONS_00023984	LincRNAs identified by Cabili et al	intronic antisense	-1.143	0.0182382	0.908772	0
698	AC113607.2	ENST00000449405	GENCODE	intergenic	-1.15	0.00452086	RP11-236J17.6	ENST00000528151	GENCODE	natural antisense	-1.273	0.0135807	0.903509	0
699	AC113618.1	ENST00000448543	GENCODE	intergenic	-1.055	0.000134618	RP11-305E6.1	ENST00000411802	GENCODE	intergenic	-1.223	8.17e-05	0.907018	0
700	AC113618.1	ENST00000448543	GENCODE	intergenic	-1.055	0.000134618	AY364433	uc001pnk.1	UCSC_knowngene	exon sense-overlapping	-2.078	2.05e-07	0.938596	4.57515e-06
701	AC113618.1	ENST00000448543	GENCODE	intergenic	-1.055	0.000134618	LUST	NR_045388	RefSeq	natural antisense	-2.551	5.05e-06	0.949123	5.99822e-06
702	AC113618.1	ENST00000448543	GENCODE	intergenic	-1.055	0.000134618	RP11-84A19.2	ENST00000453837	GENCODE	intergenic	-1.114	4.62e-05	0.935088	4.02691e-06
703	AC113618.1	ENST00000448543	GENCODE	intergenic	-1.055	0.000134618	RP11-635L1.3	ENST00000508985	GENCODE	intronic antisense	-1.481	1.97e-05	0.950877	6.20229e-06
704	AC113618.1	ENST00000448543	GENCODE	intergenic	-1.055	0.000134618	XLOC_003434	TCONS_00007965	LincRNAs identified by Cabili et al	intergenic	-1.458	4.22e-05	0.901754	0
705	AC113618.1	ENST00000448543	GENCODE	intergenic	-1.055	0.000134618	XLOC_012103	TCONS_00025299	LincRNAs identified by Cabili et al	intergenic	-1.003	0.00293186	0.947784	7.30267e-10
706	AC113618.1	ENST00000448543	GENCODE	intergenic	-1.055	0.000134618	XLOC_001406	TCONS_00003616	LincRNAs identified by Cabili et al	intergenic	-2.204	3.57e-07	0.954386	6.58189e-06
707	AC113618.1	ENST00000448543	GENCODE	intergenic	-1.055	0.000134618	XLOC_010240	TCONS_00021431	LincRNAs identified by Cabili et al	intergenic	-1.303	3.5e-06	0.919298	1.15358e-06
708	AC113618.1	ENST00000448543	GENCODE	intergenic	-1.055	0.000134618	AC007163.4	ENST00000484406	GENCODE	intergenic	-1.103	0.000137966	0.94386	5.32896e-06
709	AC114752.1	ENST00000448204	GENCODE	intergenic	-1.363	8.5e-05	SNORA71A	ENST00000439912	GENCODE	intergenic	-1.243	0.00199812	0.919298	1.15358e-06
710	AC114808.2	ENST00000428335	GENCODE	intronic antisense	-1.475	7.5e-06	AK093403	uc003mti.1	UCSC_knowngene	intergenic	-1.523	2.05e-08	0.931579	3.44351e-06
711	AC114808.2	ENST00000428335	GENCODE	intronic antisense	-1.475	7.5e-06		BX491519	LincRNAs identified by Khalil et al	intergenic	-1.499	5.73e-06	0.957895	6.92358e-06
712	AC114808.2	ENST00000428335	GENCODE	intronic antisense	-1.475	7.5e-06	RP11-305E6.1	ENST00000411802	GENCODE	intergenic	-1.223	8.17e-05	0.935088	4.02691e-06
713	AC114808.2	ENST00000428335	GENCODE	intronic antisense	-1.475	7.5e-06		AK098701	LincRNAs identified by Khalil et al	intergenic	-1.099	3.75e-06	0.935088	4.02691e-06
714	AC129929.5	ENST00000427151	GENCODE	natural antisense	-1.387	0.000311461	RP11-483P21.2	ENST00000567342	GENCODE	intergenic	-1.344	0.0281896	0.907018	0
715	AC129929.5	ENST00000427151	GENCODE	natural antisense	-1.387	0.000311461	RP11-334A14.8	ENST00000439621	GENCODE	natural antisense	-1.083	0.0179964	0.912281	0
716	AC129929.5	ENST00000427151	GENCODE	natural antisense	-1.387	0.000311461	RP11-731N10.1	ENST00000522123	GENCODE	intergenic	-1.127	0.0319967	0.915789	4.40065e-07
717	AC129929.5	ENST00000427151	GENCODE	natural antisense	-1.387	0.000311461	HOXA-AS3	ENST00000518848	GENCODE	intronic antisense	-1.271	0.0190697	0.936842	4.30551e-06
718	AC129929.5	ENST00000427151	GENCODE	natural antisense	-1.387	0.000311461	RP11-543C4.3	ENST00000555875	GENCODE	natural antisense	-1.079	0.0306412	0.945614	5.56152e-06
719	AC129929.5	ENST00000427151	GENCODE	natural antisense	-1.387	0.000311461	XLOC_000017	TCONS_00000801	LincRNAs identified by Cabili et al	intergenic	-1.661	0.000234013	0.921053	1.50172e-06
720	AC139099.6	ENST00000572850	GENCODE	intergenic	-1.303	1.29e-06		AK056943R	LincRNAs identified by Khalil et al	intergenic	-1.799	0.00202388	0.901754	0
721	AC140481.7	ENST00000434661	GENCODE	intergenic	-1.092	0.000229348	BC067356	uc003cri.3	UCSC_knowngene	natural antisense	-1.572	0.000122324	0.912281	0
722	AC140481.7	ENST00000434661	GENCODE	intergenic	-1.092	0.000229348	FUT8	NR_038170	RefSeq	exon sense-overlapping	-1.356	5.92e-06	0.901754	0
723	AC140481.7	ENST00000434661	GENCODE	intergenic	-1.092	0.000229348	uc.355	uc.355+	UCR	intergenic	-1.291	4.75e-06	0.903509	0
724	AC140481.7	ENST00000434661	GENCODE	intergenic	-1.092	0.000229348	LINC00491	ENST00000510145	GENCODE	intergenic	-1.059	0.0154702	0.92807	2.82666e-06
725	AC140481.7	ENST00000434661	GENCODE	intergenic	-1.092	0.000229348		AV660546	LincRNAs identified by Khalil et al	intronic antisense	-1.561	0.000189302	0.908772	0
726	AC140481.7	ENST00000434661	GENCODE	intergenic	-1.092	0.000229348	AC084125.4	ENST00000544423	GENCODE	natural antisense	-1.472	4.3e-05	0.903509	0
727	AC140481.7	ENST00000434661	GENCODE	intergenic	-1.092	0.000229348	KB-1107E3.1	ENST00000518749	GENCODE	natural antisense	-1.29	1.54e-05	0.912281	0
728	AC140481.8	ENST00000436488	GENCODE	intronic antisense	-1.262	0.000295346	LINC00263	uc001kra.4	UCSC_knowngene	intergenic	-1.305	5.51e-05	0.95614	6.75745e-06
729	AC140481.8	ENST00000436488	GENCODE	intronic antisense	-1.262	0.000295346	RP11-261C10.5	ENST00000439562	GENCODE	natural antisense	-1.449	3.54e-06	0.921053	1.50172e-06
730	AC140481.8	ENST00000436488	GENCODE	intronic antisense	-1.262	0.000295346	XLOC_011518	TCONS_00023722	LincRNAs identified by Cabili et al	intergenic	-1.528	1.41e-05	0.921053	1.50172e-06
731	AC140481.8	ENST00000436488	GENCODE	intronic antisense	-1.262	0.000295346	RP11-561C5.4	ENST00000560405	GENCODE	intergenic	-1.176	0.000276803	0.901754	0
732	AC140481.8	ENST00000436488	GENCODE	intronic antisense	-1.262	0.000295346	BC067356	uc003cri.3	UCSC_knowngene	natural antisense	-1.572	0.000122324	0.938596	4.57515e-06
733	AC140481.8	ENST00000436488	GENCODE	intronic antisense	-1.262	0.000295346	uc.355	uc.355+	UCR	intergenic	-1.291	4.75e-06	0.924561	2.17851e-06
734	AC140481.8	ENST00000436488	GENCODE	intronic antisense	-1.262	0.000295346	MIR4454	ENST00000521965	GENCODE	intergenic	-1.165	0.000167696	0.905263	0
735	AC140481.8	ENST00000436488	GENCODE	intronic antisense	-1.262	0.000295346	AX746765	uc003pxg.1	UCSC_knowngene	bidirectional	-1.087	0.000909087	0.903509	0
736	AC140481.8	ENST00000436488	GENCODE	intronic antisense	-1.262	0.000295346	XLOC_003007	TCONS_00007086	LincRNAs identified by Cabili et al	intron sense-overlapping	-1.72	3.47e-05	0.901754	0
737	AC140481.8	ENST00000436488	GENCODE	intronic antisense	-1.262	0.000295346		AV660546	LincRNAs identified by Khalil et al	intronic antisense	-1.561	0.000189302	0.957895	6.92358e-06
738	AC140481.8	ENST00000436488	GENCODE	intronic antisense	-1.262	0.000295346	FUT8	NR_038170	RefSeq	exon sense-overlapping	-1.356	5.92e-06	0.942105	5.08699e-06
739	AC140481.8	ENST00000436488	GENCODE	intronic antisense	-1.262	0.000295346	XLOC_005563	TCONS_00012633	LincRNAs identified by Cabili et al	intergenic	-1.662	8.04e-07	0.907018	0
740	AC140481.8	ENST00000436488	GENCODE	intronic antisense	-1.262	0.000295346	RP5-981O7.2	ENST00000424630	GENCODE	natural antisense	-1.734	7.47e-06	0.903509	0
741	AC140481.8	ENST00000436488	GENCODE	intronic antisense	-1.262	0.000295346	RP4-534N18.2	ENST00000447478	GENCODE	intronic antisense	-2.422	2.44e-08	0.926316	2.50634e-06
742	AC140481.8	ENST00000436488	GENCODE	intronic antisense	-1.262	0.000295346	LOC729737	uc001aam.4	UCSC_knowngene	intergenic	-1.095	8.94e-06	0.903509	0
743	AC140481.8	ENST00000436488	GENCODE	intronic antisense	-1.262	0.000295346	AC084125.4	ENST00000544423	GENCODE	natural antisense	-1.472	4.3e-05	0.905263	0
744	AC140481.8	ENST00000436488	GENCODE	intronic antisense	-1.262	0.000295346		AK001840	LincRNAs identified by Khalil et al	intergenic	-1.063	1.28e-05	0.907018	0
745	AC140481.8	ENST00000436488	GENCODE	intronic antisense	-1.262	0.000295346	RP11-108L7.7	ENST00000438367	GENCODE	exon sense-overlapping	-1.355	8.67e-05	0.935088	4.02691e-06
746	AC140481.8	ENST00000436488	GENCODE	intronic antisense	-1.262	0.000295346	LNX1-AS2	NR_046827	RefSeq	intron sense-overlapping	-1.258	0.000104282	0.931579	3.44351e-06
747	AC140481.8	ENST00000436488	GENCODE	intronic antisense	-1.262	0.000295346	RP11-181G12.2	ENST00000536678	GENCODE	intronic antisense	-1.488	0.000257272	0.901754	0
748	AC140481.8	ENST00000436488	GENCODE	intronic antisense	-1.262	0.000295346	XLOC_006701	TCONS_00014596	LincRNAs identified by Cabili et al	intergenic	-1.48	3.38e-05	0.903509	0
749	AC140542.2	ENST00000570024	GENCODE	intergenic	-1.189	4.69e-06		AA808940	LincRNAs identified by Khalil et al	intergenic	-1.324	2.5e-05	0.907018	0
750	AC140542.2	ENST00000570024	GENCODE	intergenic	-1.189	4.69e-06	EVX1-AS	ENST00000519050	GENCODE	natural antisense	-1.218	1.29e-07	0.919298	1.15358e-06
751	AC140542.2	ENST00000570024	GENCODE	intergenic	-1.189	4.69e-06	XLOC_007967	TCONS_00017159	LincRNAs identified by Cabili et al	intergenic	-2.175	1.19e-06	0.905263	0
752	AC140542.2	ENST00000570024	GENCODE	intergenic	-1.189	4.69e-06	RP11-440L14.1	ENST00000503571	GENCODE	intronic antisense	-1.671	7.52e-08	0.919298	1.15358e-06
753	AC140542.2	ENST00000570024	GENCODE	intergenic	-1.189	4.69e-06	XLOC_005816	TCONS_00012263	LincRNAs identified by Cabili et al	natural antisense	-1.282	2.6e-08	0.936842	4.30551e-06
754	AC140542.2	ENST00000570024	GENCODE	intergenic	-1.189	4.69e-06		BX101441	LincRNAs identified by Khalil et al	intergenic	-2.049	6.96e-08	0.933333	3.73951e-06
755	AC140542.2	ENST00000570024	GENCODE	intergenic	-1.189	4.69e-06	XLOC_012683	TCONS_00026336	LincRNAs identified by Cabili et al	intergenic	-1.12	2.04e-07	0.903509	0
756	AC140542.2	ENST00000570024	GENCODE	intergenic	-1.189	4.69e-06	XLOC_012694	TCONS_00026344	LincRNAs identified by Cabili et al	intergenic	-1.66	7.67e-07	0.905263	0
757	AC141586.5	ENST00000567242	pseudogene		-1.075	0.0121	RP11-316M21.6	ENST00000444359	GENCODE	natural antisense	-1.43	0.000883677	0.92807	2.82666e-06
758	AC142119.1	ENST00000412381	GENCODE	intergenic	-1.13	0.00218117	RP4-553F4.6	ENST00000443171	GENCODE	intronic antisense	-1.112	0.00428146	0.919298	1.15358e-06
759	AC142119.1	ENST00000412381	GENCODE	intergenic	-1.13	0.00218117	XLOC_002383	TCONS_00005269	LincRNAs identified by Cabili et al	intergenic	-1.122	0.00388531	0.905263	0
760	AC142119.1	ENST00000412381	GENCODE	intergenic	-1.13	0.00218117		AA584156	LincRNAs identified by Khalil et al	intergenic	-1.826	2.48e-05	0.942519	1.62289e-09
761	AC142119.1	ENST00000412381	GENCODE	intergenic	-1.13	0.00218117	AC015818.11	ENST00000583574	GENCODE	intergenic	-1.308	8.27e-05	0.910526	0
762	AC142119.1	ENST00000412381	GENCODE	intergenic	-1.13	0.00218117	RP11-13N12.2	ENST00000521055	GENCODE	intergenic	-1.45	0.000439646	0.954386	6.58189e-06
763	AC142119.1	ENST00000412381	GENCODE	intergenic	-1.13	0.00218117	XLOC_010114	TCONS_00020826	LincRNAs identified by Cabili et al	intergenic	-1.427	0.000139856	0.919298	1.15358e-06
764	AC142119.1	ENST00000412381	GENCODE	intergenic	-1.13	0.00218117	XLOC_010306	TCONS_00021726	LincRNAs identified by Cabili et al	intergenic	-1.205	7.43e-05	0.917544	7.99524e-07
765	AC144836.1	ENST00000575911	GENCODE	intergenic	-1.571	7.2e-05	RP1-272L16.1	ENST00000453331	GENCODE	intergenic	-1.39	7.48e-05	0.915789	4.40065e-07
766	AC144836.1	ENST00000575911	GENCODE	intergenic	-1.571	7.2e-05	CTD-2270P14.3	ENST00000577055	GENCODE	intergenic	-1.184	6.78e-06	0.931579	3.44351e-06
767	AC144836.1	ENST00000575911	GENCODE	intergenic	-1.571	7.2e-05	AC079354.3	ENST00000409819	GENCODE	intronic antisense	-1.311	0.000221046	0.907018	0
768	AC144836.1	ENST00000575911	GENCODE	intergenic	-1.571	7.2e-05	RP11-124N3.2	ENST00000513955	GENCODE	intergenic	-1.462	5.18e-06	0.908772	0
769	AC144836.1	ENST00000575911	GENCODE	intergenic	-1.571	7.2e-05	OR52A4	ENST00000498233	GENCODE	intergenic	-1.705	1.84e-06	0.957895	6.92358e-06
770	AF020763	uc021sxi.1	UCSC_knowngene	exon sense-overlapping	-1.054	0.00752508	XLOC_013552	TCONS_00028561	LincRNAs identified by Cabili et al	intergenic	-1.23	0.000734565	0.936842	4.30551e-06
771	AF020763	uc021sxi.1	UCSC_knowngene	exon sense-overlapping	-1.054	0.00752508	uc.283	uc.283+	UCR	intergenic	-1.916	0.000556015	0.907018	0
772	AF020763	uc021sxi.1	UCSC_knowngene	exon sense-overlapping	-1.054	0.00752508		BE174175	LincRNAs identified by Khalil et al	intergenic	-1.3	0.00280501	0.938596	4.57515e-06
773	AF113016	uc001ody.3	UCSC_knowngene	intergenic	-1.49	2.16e-05	XLOC_001544	TCONS_00004830	LincRNAs identified by Cabili et al	intergenic	-1.104	3.37e-05	0.934621	4.71799e-09
774	AK000840	uc003jms.1	UCSC_knowngene	intergenic	-2.004	0.000462974	RP11-37N22.1	ENST00000523703	GENCODE	intergenic	-1.873	0.00124961	0.938596	4.57515e-06
775	AK000840	uc003jms.1	UCSC_knowngene	intergenic	-2.004	0.000462974	XLOC_008510	TCONS_00018230	LincRNAs identified by Cabili et al	intergenic	-1.075	0.00187465	0.919298	1.15358e-06
776	AK000840	uc003jms.1	UCSC_knowngene	intergenic	-2.004	0.000462974	RP11-451O13.1	ENST00000452528	GENCODE	intergenic	-1.83	1.23e-08	0.903509	0
777	AK000840	uc003jms.1	UCSC_knowngene	intergenic	-2.004	0.000462974	RP11-20B24.4	ENST00000579187	GENCODE	natural antisense	-2.848	0.000160767	0.905263	0
778	AK000840	uc003jms.1	UCSC_knowngene	intergenic	-2.004	0.000462974	RP11-350J20.5	ENST00000455607	GENCODE	intronic antisense	-1.133	5e-06	0.949123	5.99822e-06
779	AK000840	uc003jms.1	UCSC_knowngene	intergenic	-2.004	0.000462974	XLOC_012682	TCONS_00026623	LincRNAs identified by Cabili et al	intergenic	-1.054	0.000361064	0.912281	0
780	AK000840	uc003jms.1	UCSC_knowngene	intergenic	-2.004	0.000462974	RP11-432J9.3	ENST00000415746	GENCODE	intergenic	-1.103	3.53e-05	0.922807	1.84351e-06
781	AK000840	uc003jms.1	UCSC_knowngene	intergenic	-2.004	0.000462974	BC039094	uc003uyp.4	UCSC_knowngene	intergenic	-2.933	1.03e-06	0.924561	2.17851e-06
782	AK057317	uc002hhw.1	UCSC_knowngene	intronic antisense	-1.954	3.07e-05	DQ576800	uc003hkh.3	UCSC_knowngene	intergenic	-2.47	2.1e-09	0.945614	5.56152e-06
783	AK057317	uc002hhw.1	UCSC_knowngene	intronic antisense	-1.954	3.07e-05		BX471032	LincRNAs identified by Khalil et al	intergenic	-1.469	0.0102461	0.95614	6.75745e-06
784	AK057317	uc002hhw.1	UCSC_knowngene	intronic antisense	-1.954	3.07e-05	RP11-433M22.2	ENST00000579972	GENCODE	intergenic	-1.07	0.0217776	0.901754	0
785	AK057317	uc002hhw.1	UCSC_knowngene	intronic antisense	-1.954	3.07e-05	RP11-273G15.2	ENST00000518831	GENCODE	natural antisense	-1.287	0.00106614	0.903509	0
786	AK057317	uc002hhw.1	UCSC_knowngene	intronic antisense	-1.954	3.07e-05	RP4-594I10.3	ENST00000577528	GENCODE	bidirectional	-1.572	0.000489588	0.95614	6.75745e-06
787	AK057317	uc002hhw.1	UCSC_knowngene	intronic antisense	-1.954	3.07e-05	RP4-598G3.1	ENST00000411903	GENCODE	intergenic	-1.719	2.03e-05	0.947368	5.78462e-06
788	AK057317	uc002hhw.1	UCSC_knowngene	intronic antisense	-1.954	3.07e-05	RP11-526D8.7	ENST00000411450	GENCODE	intergenic	-2.392	1.64e-06	0.922334	1.95434e-08
789	AK057317	uc002hhw.1	UCSC_knowngene	intronic antisense	-1.954	3.07e-05	RP11-85L21.4	ENST00000453528	GENCODE	intergenic	-1.166	0.000701499	0.94386	5.32896e-06
790	AK057317	uc002hhw.1	UCSC_knowngene	intronic antisense	-1.954	3.07e-05	RP11-544D21.2	ENST00000561926	GENCODE	intergenic	-1.672	3.51e-06	0.901754	0
791	AK057317	uc002hhw.1	UCSC_knowngene	intronic antisense	-1.954	3.07e-05	RP11-758M4.4	ENST00000523860	GENCODE	intronic antisense	-1.202	0.00101518	0.903509	0
792	AK091906	uc001zyw.1	UCSC_knowngene	intergenic	-1.017	0.0154578		BE174175	LincRNAs identified by Khalil et al	intergenic	-1.3	0.00280501	0.921053	1.50172e-06
793	AK091906	uc001zyw.1	UCSC_knowngene	intergenic	-1.017	0.0154578	AOAH-IT1	ENST00000449672	GENCODE	intron sense-overlapping	-1.844	0.0045633	0.901754	0
794	AK091906	uc001zyw.1	UCSC_knowngene	intergenic	-1.017	0.0154578	XLOC_006198	TCONS_00014189	LincRNAs identified by Cabili et al	intergenic	-1.146	0.00921881	0.908772	0
795	AK091906	uc001zyw.1	UCSC_knowngene	intergenic	-1.017	0.0154578	MYADML	ENST00000491596	pseudogene		-1.597	0.00613467	0.901754	0
796	AK091906	uc001zyw.1	UCSC_knowngene	intergenic	-1.017	0.0154578	ANKRD19P	ENST00000460854	GENCODE	intergenic	-2.086	2.7e-10	0.901754	0
797	AK091906	uc001zyw.1	UCSC_knowngene	intergenic	-1.017	0.0154578	XLOC_014159	TCONS_00029766	LincRNAs identified by Cabili et al	intron sense-overlapping	-1.074	0.0173857	0.926316	2.50634e-06
798	AK091906	uc001zyw.1	UCSC_knowngene	intergenic	-1.017	0.0154578	CTD-2194D22.1	ENST00000503386	GENCODE	intergenic	-1.333	0.0010263	0.914035	7.57378e-08
799	AK091906	uc001zyw.1	UCSC_knowngene	intergenic	-1.017	0.0154578	XLOC_011275	TCONS_00023434	LincRNAs identified by Cabili et al	intergenic	-1.15	0.0043321	0.908772	0
800	AK091906	uc001zyw.1	UCSC_knowngene	intergenic	-1.017	0.0154578	XLOC_011590	TCONS_00023797	LincRNAs identified by Cabili et al	intergenic	-1.492	1.54e-05	0.926316	2.50634e-06
801	AK091906	uc001zyw.1	UCSC_knowngene	intergenic	-1.017	0.0154578	XLOC_000017	TCONS_00000801	LincRNAs identified by Cabili et al	intergenic	-1.661	0.000234013	0.914035	7.57378e-08
802	AK091906	uc001zyw.1	UCSC_knowngene	intergenic	-1.017	0.0154578	XLOC_013774	TCONS_00028423	LincRNAs identified by Cabili et al	intergenic	-1.032	0.0311546	0.910526	0
803	AK091906	uc001zyw.1	UCSC_knowngene	intergenic	-1.017	0.0154578	RP11-16M8.2	ENST00000523786	GENCODE	intergenic	-1.074	0.017574	0.922807	1.84351e-06
804	AK091906	uc001zyw.1	UCSC_knowngene	intergenic	-1.017	0.0154578	XLOC_011316	TCONS_00023984	LincRNAs identified by Cabili et al	intronic antisense	-1.143	0.0182382	0.919298	1.15358e-06
805	AK093412	uc003wpn.1	UCSC_knowngene	intronic antisense	-1.01	0.021498	XLOC_001449	TCONS_00003662	LincRNAs identified by Cabili et al	intronic antisense	-1.068	0.00321009	0.901754	0
806	AK127557	uc003fif.1	UCSC_knowngene	intergenic	-1.688	0.00167281	XLOC_002384	TCONS_00004489	LincRNAs identified by Cabili et al	intergenic	-1.538	0.00137019	0.906538	8.92469e-08
807	AK127557	uc003fif.1	UCSC_knowngene	intergenic	-1.688	0.00167281	SIK3-IT1	ENST00000454832	GENCODE	intron sense-overlapping	-1.288	0.0245953	0.903905	1.11982e-07
808	AK127787	uc002lgd.1	UCSC_knowngene	intergenic	-1.436	3.23e-06	uc.16	uc.16+	UCR	intergenic	-1.518	3.6e-08	0.907018	0
809	AL162400.1	ENST00000427547	GENCODE	intergenic	-1.6	0.000686155	XLOC_004299	TCONS_00009877	LincRNAs identified by Cabili et al	intergenic	-1.167	0.0425116	0.980702	8.26662e-06
810	AL162400.1	ENST00000427547	GENCODE	intergenic	-1.6	0.000686155	XLOC_001406	TCONS_00003612	LincRNAs identified by Cabili et al	intergenic	-1.568	0.0021186	0.970175	7.82878e-06
811	AL163953.3	ENST00000435322	GENCODE	intergenic	-1.497	0.000608096	BC033373	uc002nqg.3	UCSC_knowngene	intergenic	-1.467	4.6e-06	0.914035	7.57378e-08
812	AL163953.3	ENST00000435322	GENCODE	intergenic	-1.497	0.000608096	XLOC_006164	TCONS_00013039	LincRNAs identified by Cabili et al	intergenic	-1.062	0.00431035	0.936842	4.30551e-06
813	AL163953.3	ENST00000435322	GENCODE	intergenic	-1.497	0.000608096	RP11-562A8.5	ENST00000560159	GENCODE	natural antisense	-1.184	0.00227243	0.903509	0
814	AL163953.3	ENST00000435322	GENCODE	intergenic	-1.497	0.000608096	RP11-219E7.3	ENST00000556197	GENCODE	intergenic	-1.039	0.00387175	0.903509	0
815	ANKRD19P	ENST00000460854	GENCODE	intergenic	-2.086	2.7e-10	XLOC_000017	TCONS_00000801	LincRNAs identified by Cabili et al	intergenic	-1.661	0.000234013	0.910526	0
816	ANKRD19P	ENST00000460854	GENCODE	intergenic	-2.086	2.7e-10	RP11-236J17.6	ENST00000528151	GENCODE	natural antisense	-1.273	0.0135807	0.926316	2.50634e-06
817	ANKRD19P	ENST00000460854	GENCODE	intergenic	-2.086	2.7e-10	RP11-298E9.6	ENST00000417149	GENCODE	intergenic	-2.687	1.38e-09	0.973684	8.00775e-06
818	ANKRD20A11P	uc002yjj.4	UCSC_knowngene	intergenic	-1.066	0.00750354	RP11-20B24.4	ENST00000579187	GENCODE	natural antisense	-2.848	0.000160767	0.915789	4.40065e-07
819	ANKRD20A11P	uc002yjj.4	UCSC_knowngene	intergenic	-1.066	0.00750354	RP11-460I19.2	ENST00000503095	GENCODE	intergenic	-1.187	0.000118564	0.92807	2.82666e-06
820	ANKRD20A11P	uc002yjj.4	UCSC_knowngene	intergenic	-1.066	0.00750354	RP11-323I1.1	ENST00000456240	GENCODE	intergenic	-1.073	0.00411677	0.907018	0
821	ANKRD20A11P	uc002yjj.4	UCSC_knowngene	intergenic	-1.066	0.00750354	RP11-340I6.7	ENST00000433918	GENCODE	intergenic	-1.07	0.00108738	0.921053	1.50172e-06
822	ANKRD20A11P	uc002yjj.4	UCSC_knowngene	intergenic	-1.066	0.00750354	XLOC_009333	TCONS_00019540	LincRNAs identified by Cabili et al	intergenic	-1.212	0.00039361	0.912281	0
823	ANKRD20A11P	uc002yjj.4	UCSC_knowngene	intergenic	-1.066	0.00750354	RP11-236J17.6	ENST00000528151	GENCODE	natural antisense	-1.273	0.0135807	0.901754	0
824	ANKRD20A11P	uc002yjj.4	UCSC_knowngene	intergenic	-1.066	0.00750354	RP11-451O13.1	ENST00000452528	GENCODE	intergenic	-1.83	1.23e-08	0.94386	5.32896e-06
825	ANKRD20A11P	uc002yjj.4	UCSC_knowngene	intergenic	-1.066	0.00750354	XLOC_012682	TCONS_00026623	LincRNAs identified by Cabili et al	intergenic	-1.054	0.000361064	0.92807	2.82666e-06
826	ANKRD20A11P	uc002yjj.4	UCSC_knowngene	intergenic	-1.066	0.00750354	BC039094	uc003uyp.4	UCSC_knowngene	intergenic	-2.933	1.03e-06	0.950877	6.20229e-06
827	ANKRD20A11P	uc002yjj.4	UCSC_knowngene	intergenic	-1.066	0.00750354	RP1-56J10.8	ENST00000432130	GENCODE	intronic antisense	-1.49	4.16e-05	0.964912	7.49512e-06
828	ANKRD20A11P	uc002yjj.4	UCSC_knowngene	intergenic	-1.066	0.00750354	LOC388152	uc010bmv.2	UCSC_knowngene	intergenic	-1.096	0.000837161	0.922807	1.84351e-06
829	ANKRD20A11P	uc002yjj.4	UCSC_knowngene	intergenic	-1.066	0.00750354	AC009518.4	ENST00000452219	GENCODE	intergenic	-1.142	0.000253549	0.922807	1.84351e-06
830	ANKRD20A11P	uc002yjj.4	UCSC_knowngene	intergenic	-1.066	0.00750354	XLOC_013552	TCONS_00028561	LincRNAs identified by Cabili et al	intergenic	-1.23	0.000734565	0.950877	6.20229e-06
831	ANKRD20A11P	uc002yjj.4	UCSC_knowngene	intergenic	-1.066	0.00750354	LOC100216545	NR_024586	RefSeq	bidirectional	-1.072	0.000590137	0.92807	2.82666e-06
832	ANKRD20A11P	uc002yjj.4	UCSC_knowngene	intergenic	-1.066	0.00750354	RP11-350J20.5	ENST00000455607	GENCODE	intronic antisense	-1.133	5e-06	0.910526	0
833	ANKRD20A11P	uc002yjj.4	UCSC_knowngene	intergenic	-1.066	0.00750354	RP13-580F15.2	ENST00000577064	GENCODE	intronic antisense	-1.467	1.59e-07	0.907018	0
834	ANKRD20A11P	uc002yjj.4	UCSC_knowngene	intergenic	-1.066	0.00750354	RP11-432J9.3	ENST00000415746	GENCODE	intergenic	-1.103	3.53e-05	0.933333	3.73951e-06
835	ANKRD20A11P	uc002yjj.4	UCSC_knowngene	intergenic	-1.066	0.00750354	RP11-37N22.1	ENST00000523703	GENCODE	intergenic	-1.873	0.00124961	0.929825	3.13914e-06
836	ANKRD20A11P	uc002yjj.4	UCSC_knowngene	intergenic	-1.066	0.00750354	RP11-561C5.4	ENST00000560405	GENCODE	intergenic	-1.176	0.000276803	0.912281	0
837	AOAH-IT1	ENST00000449672	GENCODE	intron sense-overlapping	-1.844	0.0045633	ANKRD19P	ENST00000460854	GENCODE	intergenic	-2.086	2.7e-10	1	8.37715e-06
838	AOAH-IT1	ENST00000449672	GENCODE	intron sense-overlapping	-1.844	0.0045633	RP11-236J17.6	ENST00000528151	GENCODE	natural antisense	-1.273	0.0135807	0.926316	2.50634e-06
839	AOAH-IT1	ENST00000449672	GENCODE	intron sense-overlapping	-1.844	0.0045633	BC031239	uc004bqf.1	UCSC_knowngene	intergenic	-1.507	0.00161585	0.998246	8.39925e-06
840	AOAH-IT1	ENST00000449672	GENCODE	intron sense-overlapping	-1.844	0.0045633	XLOC_000017	TCONS_00000801	LincRNAs identified by Cabili et al	intergenic	-1.661	0.000234013	0.910526	0
841	AOAH-IT1	ENST00000449672	GENCODE	intron sense-overlapping	-1.844	0.0045633	RP11-298E9.6	ENST00000417149	GENCODE	intergenic	-2.687	1.38e-09	0.973684	8.00775e-06
842	AOX2P	ENST00000470911	GENCODE	intergenic	-1.9	0.000235066	RP11-13N12.2	ENST00000521055	GENCODE	intergenic	-1.45	0.000439646	0.914035	7.57378e-08
843	AOX2P	ENST00000470911	GENCODE	intergenic	-1.9	0.000235066	AC015818.11	ENST00000583574	GENCODE	intergenic	-1.308	8.27e-05	0.950877	6.20229e-06
844	AOX2P	ENST00000470911	GENCODE	intergenic	-1.9	0.000235066	XLOC_000712	TCONS_00001395	LincRNAs identified by Cabili et al	intergenic	-1.445	0.000226207	0.905263	0
845	AOX2P	ENST00000470911	GENCODE	intergenic	-1.9	0.000235066	XLOC_006882	TCONS_00014806	LincRNAs identified by Cabili et al	intergenic	-1.574	2.59e-05	0.914035	7.57378e-08
846	AOX2P	ENST00000470911	GENCODE	intergenic	-1.9	0.000235066	XLOC_011407	TCONS_00023595	LincRNAs identified by Cabili et al	intergenic	-1.197	0.000457986	0.914035	7.57378e-08
847	AOX2P	ENST00000470911	GENCODE	intergenic	-1.9	0.000235066	CTD-2555A7.3	ENST00000562782	GENCODE	natural antisense	-1.201	0.00220825	0.931579	3.44351e-06
848	AOX2P	ENST00000470911	GENCODE	intergenic	-1.9	0.000235066	XLOC_006053	TCONS_00014106	LincRNAs identified by Cabili et al	intronic antisense	-1.367	0.000337317	0.901754	0
849	AOX2P	ENST00000470911	GENCODE	intergenic	-1.9	0.000235066	AC009502.3	ENST00000442416	GENCODE	intergenic	-1.55	1.86e-05	0.940351	4.83569e-06
850	AOX2P	ENST00000470911	GENCODE	intergenic	-1.9	0.000235066	XLOC_007629	TCONS_00016246	LincRNAs identified by Cabili et al	intergenic	-1.684	8.85e-05	0.908772	0
851	AOX2P	ENST00000470911	GENCODE	intergenic	-1.9	0.000235066	XLOC_002383	TCONS_00005269	LincRNAs identified by Cabili et al	intergenic	-1.122	0.00388531	0.931579	3.44351e-06
852	AOX2P	ENST00000470911	GENCODE	intergenic	-1.9	0.000235066	XLOC_012857	TCONS_00026722	LincRNAs identified by Cabili et al	intergenic	-1.294	0.00524578	0.964912	7.49512e-06
853	AOX2P	ENST00000470911	GENCODE	intergenic	-1.9	0.000235066	XLOC_013577	TCONS_00028573	LincRNAs identified by Cabili et al	intergenic	-1.674	3.91e-05	0.963158	7.36602e-06
854	AOX2P	ENST00000470911	GENCODE	intergenic	-1.9	0.000235066	RP11-455F5.5	ENST00000566144	GENCODE	natural antisense	-2.128	6.15e-06	0.905263	0
855	AOX2P	ENST00000470911	GENCODE	intergenic	-1.9	0.000235066	HMlincRNA970	HMlincRNA970-	LincRNAs identified by Khalil et al	intergenic	-1.336	7.27e-05	0.917544	7.99524e-07
856	AOX2P	ENST00000470911	GENCODE	intergenic	-1.9	0.000235066	XLOC_002808	TCONS_00006208	LincRNAs identified by Cabili et al	intergenic	-1.675	0.00158716	0.935088	4.02691e-06
857	AOX2P	ENST00000470911	GENCODE	intergenic	-1.9	0.000235066	OSBPL10-AS1	ENST00000458127	GENCODE	intronic antisense	-1.331	0.000403548	0.936842	4.30551e-06
858	AOX2P	ENST00000470911	GENCODE	intergenic	-1.9	0.000235066	BC038576	uc003pji.3	UCSC_knowngene	intergenic	-1.676	0.000115955	0.935088	4.02691e-06
859	AOX2P	ENST00000470911	GENCODE	intergenic	-1.9	0.000235066	LOC282997	NR_026932	RefSeq	bidirectional	-1.855	2.36e-05	0.903509	0
860	AOX2P	ENST00000470911	GENCODE	intergenic	-1.9	0.000235066		AA584156	LincRNAs identified by Khalil et al	intergenic	-1.826	2.48e-05	0.915314	3.97997e-08
861	AOX2P	ENST00000470911	GENCODE	intergenic	-1.9	0.000235066	XLOC_014174	TCONS_00029531	LincRNAs identified by Cabili et al	intergenic	-1.864	3.5e-05	0.936842	4.30551e-06
862	AP000704.5	ENST00000430068	GENCODE	intronic antisense	-1.064	0.00829837	LHFPL3-AS2	NR_027374	RefSeq	intronic antisense	-1.349	0.00266705	0.963158	7.36602e-06
863	AP000704.5	ENST00000430068	GENCODE	intronic antisense	-1.064	0.00829837	PLCB1-IT1	ENST00000441231	GENCODE	intron sense-overlapping	-1.359	0.00591492	0.917544	7.99524e-07
864	AP000704.5	ENST00000430068	GENCODE	intronic antisense	-1.064	0.00829837	CTD-2210P24.3	ENST00000526225	GENCODE	intergenic	-1.073	0.00395017	0.922807	1.84351e-06
865	AP000704.5	ENST00000430068	GENCODE	intronic antisense	-1.064	0.00829837	BC043291	uc001gks.3	UCSC_knowngene	intronic antisense	-1.839	0.00170647	0.922807	1.84351e-06
866	AP000704.5	ENST00000430068	GENCODE	intronic antisense	-1.064	0.00829837	RP11-314A5.3	ENST00000428561	pseudogene		-1.208	0.00708794	0.915789	4.40065e-07
867	AP000704.5	ENST00000430068	GENCODE	intronic antisense	-1.064	0.00829837	RP11-168E17.1	ENST00000515691	GENCODE	intergenic	-1.759	0.00427104	0.940351	4.83569e-06
868	AP000704.5	ENST00000430068	GENCODE	intronic antisense	-1.064	0.00829837	LOC100505658	NR_038333	RefSeq	intronic antisense	-1.057	0.0448315	0.914035	7.57378e-08
869	AP000704.5	ENST00000430068	GENCODE	intronic antisense	-1.064	0.00829837	XLOC_004016	TCONS_00008529	LincRNAs identified by Cabili et al	intergenic	-1.494	0.00176326	0.929825	3.13914e-06
870	AP000704.5	ENST00000430068	GENCODE	intronic antisense	-1.064	0.00829837	KIRREL3-AS2	NR_046986	RefSeq	intronic antisense	-1.006	0.0245607	0.917544	7.99524e-07
871	AP000704.5	ENST00000430068	GENCODE	intronic antisense	-1.064	0.00829837	XLOC_013612	TCONS_00028266	LincRNAs identified by Cabili et al	intergenic	-1.18	0.0119553	0.942105	5.08699e-06
872	AP000704.5	ENST00000430068	GENCODE	intronic antisense	-1.064	0.00829837	XLOC_010816	TCONS_00022492	LincRNAs identified by Cabili et al	intergenic	-1.551	0.0268321	0.903509	0
873	AP000704.5	ENST00000430068	GENCODE	intronic antisense	-1.064	0.00829837	XLOC_009389	TCONS_00019588	LincRNAs identified by Cabili et al	intergenic	-1.702	0.00467547	0.919298	1.15358e-06
874	AP000704.5	ENST00000430068	GENCODE	intronic antisense	-1.064	0.00829837	LOC100128554	uc010tbf.1	UCSC_knowngene	intergenic	-1.056	0.00546709	0.931579	3.44351e-06
875	AP000704.5	ENST00000430068	GENCODE	intronic antisense	-1.064	0.00829837	DISC1-IT1	ENST00000456782	GENCODE	intron sense-overlapping	-1.722	4.83e-05	0.907018	0
876	AP000704.5	ENST00000430068	GENCODE	intronic antisense	-1.064	0.00829837	RP11-153K11.3	ENST00000429634	GENCODE	intergenic	-1.079	0.0113042	0.910526	0
877	AP000704.5	ENST00000430068	GENCODE	intronic antisense	-1.064	0.00829837	RP11-433J20.2	ENST00000455525	GENCODE	intergenic	-1.606	0.000478323	0.917544	7.99524e-07
878	AP000704.5	ENST00000430068	GENCODE	intronic antisense	-1.064	0.00829837	XLOC_005458	TCONS_00012595	LincRNAs identified by Cabili et al	intron sense-overlapping	-1.387	0.0225216	0.957895	6.92358e-06
879	AP000704.5	ENST00000430068	GENCODE	intronic antisense	-1.064	0.00829837	RP4-594I10.2	ENST00000445805	GENCODE	natural antisense	-1.37	0.00935477	0.952632	6.39684e-06
880	AP001055.6	ENST00000424921	GENCODE	intergenic	-1.175	0.00597147	RP11-375D13.2	ENST00000530379	GENCODE	intergenic	-1.418	0.0105368	0.903509	0
881	AP001055.6	ENST00000424921	GENCODE	intergenic	-1.175	0.00597147	RP11-774O3.1	ENST00000503186	GENCODE	intergenic	-1.034	0.04164	0.933333	3.73951e-06
882	AP001055.6	ENST00000424921	GENCODE	intergenic	-1.175	0.00597147	RP11-473M14.3	ENST00000543387	GENCODE	intergenic	-1.046	0.00354126	0.921053	1.50172e-06
883	AP001055.6	ENST00000424921	GENCODE	intergenic	-1.175	0.00597147	XLOC_011616	TCONS_00023843	LincRNAs identified by Cabili et al	intergenic	-1.965	0.000293732	0.917544	7.99524e-07
884	AP001055.6	ENST00000424921	GENCODE	intergenic	-1.175	0.00597147	KIRREL3-AS2	NR_046986	RefSeq	intronic antisense	-1.006	0.0245607	0.919298	1.15358e-06
885	AP001055.6	ENST00000424921	GENCODE	intergenic	-1.175	0.00597147	RP5-940J5.8	ENST00000499202	GENCODE	intronic antisense	-1.973	0.00027786	0.912281	0
886	AP001055.6	ENST00000424921	GENCODE	intergenic	-1.175	0.00597147	RP11-483P21.2	ENST00000567342	GENCODE	intergenic	-1.344	0.0281896	0.931579	3.44351e-06
887	AP001055.6	ENST00000424921	GENCODE	intergenic	-1.175	0.00597147	RP4-594I10.2	ENST00000445805	GENCODE	natural antisense	-1.37	0.00935477	0.921053	1.50172e-06
888	AP001055.6	ENST00000424921	GENCODE	intergenic	-1.175	0.00597147	XLOC_007916	TCONS_00017392	LincRNAs identified by Cabili et al	intergenic	-1.132	0.0280971	0.914035	7.57378e-08
889	ARL2BPP3	ENST00000580773	GENCODE	intergenic	-1.1	0.0145331	RP11-895K13.2	ENST00000569218	GENCODE	intronic antisense	-2.113	9.87e-06	0.924561	2.17851e-06
890	ARL2BPP3	ENST00000580773	GENCODE	intergenic	-1.1	0.0145331	LINC00445	ENST00000456848	GENCODE	intergenic	-1.332	0.0424177	0.908772	0
891	ARL2BPP3	ENST00000580773	GENCODE	intergenic	-1.1	0.0145331	XLOC_002384	TCONS_00004489	LincRNAs identified by Cabili et al	intergenic	-1.538	0.00137019	0.922807	1.84351e-06
892	ARL2BPP3	ENST00000580773	GENCODE	intergenic	-1.1	0.0145331	RP11-90J7.2	ENST00000434440	GENCODE	intergenic	-1.067	0.00103445	0.961404	7.22779e-06
893	ARL2BPP3	ENST00000580773	GENCODE	intergenic	-1.1	0.0145331	BC040166	uc002xkh.3	UCSC_knowngene	intronic antisense	-1.75	0.00362069	0.910526	0
894	ARL2BPP3	ENST00000580773	GENCODE	intergenic	-1.1	0.0145331	SIK3-IT1	ENST00000454832	GENCODE	intron sense-overlapping	-1.288	0.0245953	0.931579	3.44351e-06
895	AX746723	uc003mbe.1	UCSC_knowngene	bidirectional	-1.636	0.000456694	XLOC_011616	TCONS_00023843	LincRNAs identified by Cabili et al	intergenic	-1.965	0.000293732	0.903509	0
896	AX746765	uc003pxg.1	UCSC_knowngene	bidirectional	-1.087	0.000909087	LINC00263	uc001kra.4	UCSC_knowngene	intergenic	-1.305	5.51e-05	0.933333	3.73951e-06
897	AX746765	uc003pxg.1	UCSC_knowngene	bidirectional	-1.087	0.000909087	RP11-181G12.2	ENST00000536678	GENCODE	intronic antisense	-1.488	0.000257272	0.933333	3.73951e-06
898	AX746765	uc003pxg.1	UCSC_knowngene	bidirectional	-1.087	0.000909087	KB-1507C5.3	ENST00000523791	GENCODE	intergenic	-1.438	3.45e-05	0.922807	1.84351e-06
899	AX746765	uc003pxg.1	UCSC_knowngene	bidirectional	-1.087	0.000909087	RP11-311D14.2	ENST00000508961	GENCODE	intronic antisense	-1.033	0.000803656	0.905263	0
900	AX746765	uc003pxg.1	UCSC_knowngene	bidirectional	-1.087	0.000909087		AV660546	LincRNAs identified by Khalil et al	intronic antisense	-1.561	0.000189302	0.914035	7.57378e-08
901	AX746765	uc003pxg.1	UCSC_knowngene	bidirectional	-1.087	0.000909087	uc.355	uc.355+	UCR	intergenic	-1.291	4.75e-06	0.907018	0
902	AX746765	uc003pxg.1	UCSC_knowngene	bidirectional	-1.087	0.000909087	XLOC_009333	TCONS_00019540	LincRNAs identified by Cabili et al	intergenic	-1.212	0.00039361	0.938596	4.57515e-06
903	AX746765	uc003pxg.1	UCSC_knowngene	bidirectional	-1.087	0.000909087	RP11-108L7.7	ENST00000438367	GENCODE	exon sense-overlapping	-1.355	8.67e-05	0.940351	4.83569e-06
904	AX746765	uc003pxg.1	UCSC_knowngene	bidirectional	-1.087	0.000909087	FUT8	NR_038170	RefSeq	exon sense-overlapping	-1.356	5.92e-06	0.921053	1.50172e-06
905	AX747048	uc002kol.1	UCSC_knowngene	intergenic	-1.59	3.24e-06	XLOC_011518	TCONS_00023722	LincRNAs identified by Cabili et al	intergenic	-1.528	1.41e-05	0.95614	6.75745e-06
906	AX747048	uc002kol.1	UCSC_knowngene	intergenic	-1.59	3.24e-06	RP11-451O13.1	ENST00000452528	GENCODE	intergenic	-1.83	1.23e-08	0.905263	0
907	AX747048	uc002kol.1	UCSC_knowngene	intergenic	-1.59	3.24e-06	LOC729737	uc001aam.4	UCSC_knowngene	intergenic	-1.095	8.94e-06	0.915789	4.40065e-07
908	AX747048	uc002kol.1	UCSC_knowngene	intergenic	-1.59	3.24e-06	CTC-441N14.1	ENST00000505209	GENCODE	intergenic	-1	0.00715339	0.917544	7.99524e-07
909	AX747048	uc002kol.1	UCSC_knowngene	intergenic	-1.59	3.24e-06	RP1-56J10.8	ENST00000432130	GENCODE	intronic antisense	-1.49	4.16e-05	0.947368	5.78462e-06
910	AX747048	uc002kol.1	UCSC_knowngene	intergenic	-1.59	3.24e-06	uc.355	uc.355+	UCR	intergenic	-1.291	4.75e-06	0.949123	5.99822e-06
911	AX747048	uc002kol.1	UCSC_knowngene	intergenic	-1.59	3.24e-06		AK001840	LincRNAs identified by Khalil et al	intergenic	-1.063	1.28e-05	0.914035	7.57378e-08
912	AX747048	uc002kol.1	UCSC_knowngene	intergenic	-1.59	3.24e-06	RP11-340I6.7	ENST00000433918	GENCODE	intergenic	-1.07	0.00108738	0.950877	6.20229e-06
913	AX747048	uc002kol.1	UCSC_knowngene	intergenic	-1.59	3.24e-06	RP11-561C5.4	ENST00000560405	GENCODE	intergenic	-1.176	0.000276803	0.980702	8.26662e-06
914	AX747048	uc002kol.1	UCSC_knowngene	intergenic	-1.59	3.24e-06	XLOC_013552	TCONS_00028561	LincRNAs identified by Cabili et al	intergenic	-1.23	0.000734565	0.938596	4.57515e-06
915	AX747048	uc002kol.1	UCSC_knowngene	intergenic	-1.59	3.24e-06	XLOC_008510	TCONS_00018230	LincRNAs identified by Cabili et al	intergenic	-1.075	0.00187465	0.922807	1.84351e-06
916	AX747048	uc002kol.1	UCSC_knowngene	intergenic	-1.59	3.24e-06	LOC388152	uc010bmv.2	UCSC_knowngene	intergenic	-1.096	0.000837161	0.947368	5.78462e-06
917	AX747048	uc002kol.1	UCSC_knowngene	intergenic	-1.59	3.24e-06	XLOC_013040	TCONS_00026992	LincRNAs identified by Cabili et al	intergenic	-1.116	5.9e-06	0.901754	0
918	AX747048	uc002kol.1	UCSC_knowngene	intergenic	-1.59	3.24e-06	LINC00263	uc001kra.4	UCSC_knowngene	intergenic	-1.305	5.51e-05	0.901754	0
919	AX747048	uc002kol.1	UCSC_knowngene	intergenic	-1.59	3.24e-06	FUT8	NR_038170	RefSeq	exon sense-overlapping	-1.356	5.92e-06	0.952632	6.39684e-06
920	AX747048	uc002kol.1	UCSC_knowngene	intergenic	-1.59	3.24e-06	RP11-276H7.2	ENST00000424774	GENCODE	intronic antisense	-1.872	1.86e-05	0.905263	0
921	AX747048	uc002kol.1	UCSC_knowngene	intergenic	-1.59	3.24e-06	RP11-108L7.7	ENST00000438367	GENCODE	exon sense-overlapping	-1.355	8.67e-05	0.935088	4.02691e-06
922	AX747048	uc002kol.1	UCSC_knowngene	intergenic	-1.59	3.24e-06	uc.286	uc.286-	UCR	intergenic	-1.215	0.000191584	0.908772	0
923	AX747048	uc002kol.1	UCSC_knowngene	intergenic	-1.59	3.24e-06	MIR4454	ENST00000521965	GENCODE	intergenic	-1.165	0.000167696	0.970175	7.82878e-06
924	AX747048	uc002kol.1	UCSC_knowngene	intergenic	-1.59	3.24e-06	XLOC_007865	TCONS_00016487	LincRNAs identified by Cabili et al	intergenic	-1.542	6.58e-06	0.929825	3.13914e-06
925	AX747048	uc002kol.1	UCSC_knowngene	intergenic	-1.59	3.24e-06		AU185412	LincRNAs identified by Khalil et al	intronic antisense	-1.328	2.73e-05	0.935088	4.02691e-06
926	AX747048	uc002kol.1	UCSC_knowngene	intergenic	-1.59	3.24e-06	AC140481.8	ENST00000436488	GENCODE	intronic antisense	-1.262	0.000295346	0.917544	7.99524e-07
927	AX747048	uc002kol.1	UCSC_knowngene	intergenic	-1.59	3.24e-06	AC012507.3	ENST00000455128	GENCODE	intergenic	-1.079	8.57e-05	0.917544	7.99524e-07
928	AX747048	uc002kol.1	UCSC_knowngene	intergenic	-1.59	3.24e-06		AV660546	LincRNAs identified by Khalil et al	intronic antisense	-1.561	0.000189302	0.922807	1.84351e-06
929	AX747048	uc002kol.1	UCSC_knowngene	intergenic	-1.59	3.24e-06	BC067356	uc003cri.3	UCSC_knowngene	natural antisense	-1.572	0.000122324	0.924561	2.17851e-06
930	AX747048	uc002kol.1	UCSC_knowngene	intergenic	-1.59	3.24e-06		AV730200	LincRNAs identified by Khalil et al	intergenic	-1.521	1.8e-05	0.950877	6.20229e-06
931	AX747048	uc002kol.1	UCSC_knowngene	intergenic	-1.59	3.24e-06	SNORA71B	ENST00000439232	GENCODE	intergenic	-1.67	0.000124327	0.929825	3.13914e-06
932	AX747048	uc002kol.1	UCSC_knowngene	intergenic	-1.59	3.24e-06	RP11-20B24.4	ENST00000579187	GENCODE	natural antisense	-2.848	0.000160767	0.938596	4.57515e-06
933	AX747048	uc002kol.1	UCSC_knowngene	intergenic	-1.59	3.24e-06	RP11-618M23.4	ENST00000521016	GENCODE	intergenic	-1.065	1.65e-05	0.921053	1.50172e-06
934	AX747048	uc002kol.1	UCSC_knowngene	intergenic	-1.59	3.24e-06	XLOC_012682	TCONS_00026623	LincRNAs identified by Cabili et al	intergenic	-1.054	0.000361064	0.933333	3.73951e-06
935	AX747048	uc002kol.1	UCSC_knowngene	intergenic	-1.59	3.24e-06	AC084125.4	ENST00000544423	GENCODE	natural antisense	-1.472	4.3e-05	0.94386	5.32896e-06
936	AX747048	uc002kol.1	UCSC_knowngene	intergenic	-1.59	3.24e-06	RP11-460I19.2	ENST00000503095	GENCODE	intergenic	-1.187	0.000118564	0.910526	0
937	AX747048	uc002kol.1	UCSC_knowngene	intergenic	-1.59	3.24e-06	RP11-261C10.5	ENST00000439562	GENCODE	natural antisense	-1.449	3.54e-06	0.929825	3.13914e-06
938	AX747048	uc002kol.1	UCSC_knowngene	intergenic	-1.59	3.24e-06	XLOC_009493	TCONS_00019696	LincRNAs identified by Cabili et al	intergenic	-1.505	0.000260361	0.935088	4.02691e-06
939	AX747048	uc002kol.1	UCSC_knowngene	intergenic	-1.59	3.24e-06	AC012307.2	ENST00000449242	GENCODE	intergenic	-1.568	1.97e-05	0.912281	0
940	AX747048	uc002kol.1	UCSC_knowngene	intergenic	-1.59	3.24e-06	RP11-311D14.2	ENST00000508961	GENCODE	intronic antisense	-1.033	0.000803656	0.936842	4.30551e-06
941	AX747048	uc002kol.1	UCSC_knowngene	intergenic	-1.59	3.24e-06	KB-1107E3.1	ENST00000518749	GENCODE	natural antisense	-1.29	1.54e-05	0.907018	0
942	AX747048	uc002kol.1	UCSC_knowngene	intergenic	-1.59	3.24e-06	XLOC_009483	TCONS_00019682	LincRNAs identified by Cabili et al	intergenic	-1.808	4.33e-06	0.936842	4.30551e-06
943	AX747048	uc002kol.1	UCSC_knowngene	intergenic	-1.59	3.24e-06	XLOC_002554	TCONS_00004641	LincRNAs identified by Cabili et al	intergenic	-1.363	2.4e-05	0.907018	0
944	AX747048	uc002kol.1	UCSC_knowngene	intergenic	-1.59	3.24e-06		DT216591	LincRNAs identified by Khalil et al	intergenic	-1.272	0.000163134	0.940351	4.83569e-06
945	AX747048	uc002kol.1	UCSC_knowngene	intergenic	-1.59	3.24e-06	XLOC_009333	TCONS_00019540	LincRNAs identified by Cabili et al	intergenic	-1.212	0.00039361	0.945614	5.56152e-06
946	AX747048	uc002kol.1	UCSC_knowngene	intergenic	-1.59	3.24e-06	RP11-432J9.3	ENST00000415746	GENCODE	intergenic	-1.103	3.53e-05	0.935088	4.02691e-06
947	AX747048	uc002kol.1	UCSC_knowngene	intergenic	-1.59	3.24e-06	XLOC_007726	TCONS_00016345	LincRNAs identified by Cabili et al	intergenic	-1.179	3.87e-06	0.905263	0
948	AX747048	uc002kol.1	UCSC_knowngene	intergenic	-1.59	3.24e-06	RP11-181G12.2	ENST00000536678	GENCODE	intronic antisense	-1.488	0.000257272	0.933333	3.73951e-06
949	AX747048	uc002kol.1	UCSC_knowngene	intergenic	-1.59	3.24e-06	uc.339	uc.339+	UCR	intronic antisense	-1.281	0.0136474	0.917544	7.99524e-07
950	AX747150	uc021tyo.1	UCSC_knowngene	intronic antisense	-1.048	0.0389997	RP4-584D14.6	ENST00000497366	GENCODE	intronic antisense	-1.069	0.00839855	0.901754	0
951	AX747150	uc021tyo.1	UCSC_knowngene	intronic antisense	-1.048	0.0389997	RP5-1069C8.2	ENST00000456265	GENCODE	intergenic	-1.097	0.0144401	0.907018	0
952	AX747150	uc021tyo.1	UCSC_knowngene	intronic antisense	-1.048	0.0389997	KIRREL3-AS2	NR_046986	RefSeq	intronic antisense	-1.006	0.0245607	0.92807	2.82666e-06
953	AX747150	uc021tyo.1	UCSC_knowngene	intronic antisense	-1.048	0.0389997	RP4-594I10.2	ENST00000445805	GENCODE	natural antisense	-1.37	0.00935477	0.907018	0
954	AX747150	uc021tyo.1	UCSC_knowngene	intronic antisense	-1.048	0.0389997	RP11-605F22.2	ENST00000560623	GENCODE	natural antisense	-1.162	0.00908486	0.914035	7.57378e-08
955	AX747150	uc021tyo.1	UCSC_knowngene	intronic antisense	-1.048	0.0389997	U82695.5	ENST00000445091	pseudogene		-1.612	8.93e-06	0.912281	0
956	AX747150	uc021tyo.1	UCSC_knowngene	intronic antisense	-1.048	0.0389997	RP11-731N10.1	ENST00000522123	GENCODE	intergenic	-1.127	0.0319967	0.929825	3.13914e-06
957	AX747150	uc021tyo.1	UCSC_knowngene	intronic antisense	-1.048	0.0389997	XLOC_013552	TCONS_00027943	LincRNAs identified by Cabili et al	intergenic	-1.719	0.000355015	0.933333	3.73951e-06
958	AX747150	uc021tyo.1	UCSC_knowngene	intronic antisense	-1.048	0.0389997	LOC100505658	NR_038333	RefSeq	intronic antisense	-1.057	0.0448315	0.912281	0
959	AX747150	uc021tyo.1	UCSC_knowngene	intronic antisense	-1.048	0.0389997	RP11-168E17.1	ENST00000515691	GENCODE	intergenic	-1.759	0.00427104	0.952632	6.39684e-06
960	AX747537	uc001lsr.1	UCSC_knowngene	intron sense-overlapping	-1.119	0.000372685	XLOC_012145	TCONS_00025333	LincRNAs identified by Cabili et al	intergenic	-1.632	1.75e-07	0.914035	7.57378e-08
961	AY364433	uc001pnk.1	UCSC_knowngene	exon sense-overlapping	-2.078	2.05e-07	XLOC_001406	TCONS_00003616	LincRNAs identified by Cabili et al	intergenic	-2.204	3.57e-07	0.914035	7.57378e-08
962	AY364433	uc001pnk.1	UCSC_knowngene	exon sense-overlapping	-2.078	2.05e-07	XLOC_006983	TCONS_00014916	LincRNAs identified by Cabili et al	intergenic	-2.026	4.67e-05	0.901754	0
963	BC031239	uc004bqf.1	UCSC_knowngene	intergenic	-1.507	0.00161585	ANKRD19P	ENST00000460854	GENCODE	intergenic	-2.086	2.7e-10	0.998246	8.39925e-06
964	BC031239	uc004bqf.1	UCSC_knowngene	intergenic	-1.507	0.00161585	RP11-298E9.6	ENST00000417149	GENCODE	intergenic	-2.687	1.38e-09	0.970175	7.82878e-06
965	BC031239	uc004bqf.1	UCSC_knowngene	intergenic	-1.507	0.00161585	XLOC_000017	TCONS_00000801	LincRNAs identified by Cabili et al	intergenic	-1.661	0.000234013	0.908772	0
966	BC031239	uc004bqf.1	UCSC_knowngene	intergenic	-1.507	0.00161585	RP11-236J17.6	ENST00000528151	GENCODE	natural antisense	-1.273	0.0135807	0.922807	1.84351e-06
967	BC033373	uc002nqg.3	UCSC_knowngene	intergenic	-1.467	4.6e-06	RP11-386B13.4	ENST00000505053	GENCODE	intergenic	-1.494	0.00312443	0.954386	6.58189e-06
968	BC033373	uc002nqg.3	UCSC_knowngene	intergenic	-1.467	4.6e-06	RP5-1069C8.2	ENST00000456265	GENCODE	intergenic	-1.097	0.0144401	0.915789	4.40065e-07
969	BC033373	uc002nqg.3	UCSC_knowngene	intergenic	-1.467	4.6e-06	PLCB1-IT1	ENST00000441231	GENCODE	intron sense-overlapping	-1.359	0.00591492	0.903509	0
970	BC033373	uc002nqg.3	UCSC_knowngene	intergenic	-1.467	4.6e-06	RP13-379O24.2	ENST00000569373	GENCODE	intergenic	-1.244	0.00983139	0.914035	7.57378e-08
971	BC038576	uc003pji.3	UCSC_knowngene	intergenic	-1.676	0.000115955	XLOC_007440	TCONS_00016047	LincRNAs identified by Cabili et al	intergenic	-2.387	4.43e-06	0.921053	1.50172e-06
972	BC038576	uc003pji.3	UCSC_knowngene	intergenic	-1.676	0.000115955	RP3-418C23.2	ENST00000574739	GENCODE	intergenic	-1.753	3.93e-06	0.914035	7.57378e-08
973	BC039094	uc003uyp.4	UCSC_knowngene	intergenic	-2.933	1.03e-06	XLOC_011316	TCONS_00023984	LincRNAs identified by Cabili et al	intronic antisense	-1.143	0.0182382	0.905263	0
974	BC039094	uc003uyp.4	UCSC_knowngene	intergenic	-2.933	1.03e-06	XLOC_011119	TCONS_00023170	LincRNAs identified by Cabili et al	intergenic	-1.021	0.00313512	0.921053	1.50172e-06
975	BC039094	uc003uyp.4	UCSC_knowngene	intergenic	-2.933	1.03e-06	XLOC_009333	TCONS_00019540	LincRNAs identified by Cabili et al	intergenic	-1.212	0.00039361	0.903509	0
976	BC039094	uc003uyp.4	UCSC_knowngene	intergenic	-2.933	1.03e-06	LOC729737	uc001aam.4	UCSC_knowngene	intergenic	-1.095	8.94e-06	0.912281	0
977	BC039094	uc003uyp.4	UCSC_knowngene	intergenic	-2.933	1.03e-06	XLOC_012682	TCONS_00026623	LincRNAs identified by Cabili et al	intergenic	-1.054	0.000361064	0.938596	4.57515e-06
978	BC039094	uc003uyp.4	UCSC_knowngene	intergenic	-2.933	1.03e-06	XLOC_013040	TCONS_00026992	LincRNAs identified by Cabili et al	intergenic	-1.116	5.9e-06	0.917544	7.99524e-07
979	BC039094	uc003uyp.4	UCSC_knowngene	intergenic	-2.933	1.03e-06	XLOC_013552	TCONS_00028561	LincRNAs identified by Cabili et al	intergenic	-1.23	0.000734565	0.908772	0
980	BC039094	uc003uyp.4	UCSC_knowngene	intergenic	-2.933	1.03e-06	LOC729737	NR_039983	RefSeq	intergenic	-1.125	6.58e-06	0.919298	1.15358e-06
981	BC039094	uc003uyp.4	UCSC_knowngene	intergenic	-2.933	1.03e-06	RP11-384P7.6	ENST00000444956	GENCODE	intergenic	-1.742	0.00779886	0.921053	1.50172e-06
982	BC039122	uc001qtw.1	UCSC_knowngene	intronic antisense	-1.369	4.65e-07	CYP1B1-AS1	ENST00000431999	GENCODE	natural antisense	-2.109	7.3e-07	0.920984	2.25225e-08
983	BC039122	uc001qtw.1	UCSC_knowngene	intronic antisense	-1.369	4.65e-07	CTA-250D10.19	ENST00000424613	GENCODE	natural antisense	-1.258	2.4e-07	0.91396	4.53297e-08
984	BC039122	uc001qtw.1	UCSC_knowngene	intronic antisense	-1.369	4.65e-07	RP11-521C20.2	ENST00000560376	GENCODE	intergenic	-1.83	1.76e-05	0.921862	2.05444e-08
985	BC039122	uc001qtw.1	UCSC_knowngene	intronic antisense	-1.369	4.65e-07		BX101441	LincRNAs identified by Khalil et al	intergenic	-2.049	6.96e-08	0.902546	1.25581e-07
986	BC039122	uc001qtw.1	UCSC_knowngene	intronic antisense	-1.369	4.65e-07	XXyac-YX155B6.6	ENST00000443671	GENCODE	intergenic	-1.192	3.72e-05	0.955224	2.02812e-10
987	BC039122	uc001qtw.1	UCSC_knowngene	intronic antisense	-1.369	4.65e-07	XLOC_012683	TCONS_00026336	LincRNAs identified by Cabili et al	intergenic	-1.12	2.04e-07	0.927129	1.15601e-08
988	BC039122	uc001qtw.1	UCSC_knowngene	intronic antisense	-1.369	4.65e-07	LA16c-381G6.1	ENST00000561511	GENCODE	intergenic	-1.887	2.21e-08	0.919228	2.6984e-08
989	BC039122	uc001qtw.1	UCSC_knowngene	intronic antisense	-1.369	4.65e-07	uc.16	uc.16+	UCR	intergenic	-1.518	3.6e-08	0.916594	3.51227e-08
990	BC039122	uc001qtw.1	UCSC_knowngene	intronic antisense	-1.369	4.65e-07	AC002310.12	ENST00000569752	GENCODE	intronic antisense	-1.003	5.46e-06	0.901186	1.40617e-07
991	BC039122	uc001qtw.1	UCSC_knowngene	intronic antisense	-1.369	4.65e-07	RP11-499F3.1	ENST00000559428	GENCODE	intergenic	-1.615	6.38e-08	0.901186	1.40617e-07
992	BC039122	uc001qtw.1	UCSC_knowngene	intronic antisense	-1.369	4.65e-07	RP11-267C16.1	ENST00000582689	GENCODE	intergenic	-1.483	8.47e-08	0.913082	4.92645e-08
993	BC039122	uc001qtw.1	UCSC_knowngene	intronic antisense	-1.369	4.65e-07	RP11-97O12.2	ENST00000506090	GENCODE	intergenic	-1.168	3.13e-06	0.930641	7.68955e-09
994	BC040166	uc002xkh.3	UCSC_knowngene	intronic antisense	-1.75	0.00362069	HYMAI	NR_002768	RefSeq	exon sense-overlapping	-2.757	7.93e-07	0.945614	5.56152e-06
995	BC040166	uc002xkh.3	UCSC_knowngene	intronic antisense	-1.75	0.00362069	LINC00445	ENST00000456848	GENCODE	intergenic	-1.332	0.0424177	0.936842	4.30551e-06
996	BC040166	uc002xkh.3	UCSC_knowngene	intronic antisense	-1.75	0.00362069		AK056943R	LincRNAs identified by Khalil et al	intergenic	-1.799	0.00202388	0.975439	8.08462e-06
997	BC040166	uc002xkh.3	UCSC_knowngene	intronic antisense	-1.75	0.00362069	RP11-90J7.2	ENST00000434440	GENCODE	intergenic	-1.067	0.00103445	0.907018	0
998	BC040166	uc002xkh.3	UCSC_knowngene	intronic antisense	-1.75	0.00362069	CTD-2330K9.2	ENST00000435478	GENCODE	natural antisense	-1.26	0.0141495	0.94386	5.32896e-06
999	BC040166	uc002xkh.3	UCSC_knowngene	intronic antisense	-1.75	0.00362069	XLOC_002206	TCONS_00004332	LincRNAs identified by Cabili et al	intergenic	-2.419	3.7e-05	0.910526	0
1000	BC040898	uc003qnn.3	UCSC_knowngene	intergenic	-1.017	0.00466657	RP11-547D24.3	ENST00000445600	GENCODE	bidirectional	-1.126	2.92e-05	0.963158	7.36602e-06
1001	BC040898	uc003qnn.3	UCSC_knowngene	intergenic	-1.017	0.00466657	RP11-1260E13.1	ENST00000570501	GENCODE	natural antisense	-1.806	6.01e-06	0.912281	0
1002	BC040898	uc003qnn.3	UCSC_knowngene	intergenic	-1.017	0.00466657	BC042649	uc001uix.3	UCSC_knowngene	intergenic	-1.294	0.000113404	0.929825	3.13914e-06
1003	BC040898	uc003qnn.3	UCSC_knowngene	intergenic	-1.017	0.00466657	XLOC_013771	TCONS_00028418	LincRNAs identified by Cabili et al	intergenic	-1.172	0.000278915	0.931579	3.44351e-06
1004	BC040898	uc003qnn.3	UCSC_knowngene	intergenic	-1.017	0.00466657	AC007403.1	ENST00000444266	GENCODE	intergenic	-1.352	0.000434769	0.921053	1.50172e-06
1005	BC040898	uc003qnn.3	UCSC_knowngene	intergenic	-1.017	0.00466657	RP11-401P9.5	ENST00000570167	GENCODE	natural antisense	-1.233	0.00226331	0.938596	4.57515e-06
1006	BC040898	uc003qnn.3	UCSC_knowngene	intergenic	-1.017	0.00466657	IQCJ-SCHIP1-AS1	ENST00000488247	GENCODE	intronic antisense	-1.178	0.000716802	0.907018	0
1007	BC042588	uc002eda.3	UCSC_knowngene	intergenic	-2.274	5.56e-11		AK056943R	LincRNAs identified by Khalil et al	intergenic	-1.799	0.00202388	0.947368	5.78462e-06
1008	BC042588	uc002eda.3	UCSC_knowngene	intergenic	-2.274	5.56e-11	CTD-2330K9.2	ENST00000435478	GENCODE	natural antisense	-1.26	0.0141495	0.912281	0
1009	BC042616	uc003oye.3	UCSC_knowngene	natural antisense	-1.301	0.0297015	BC043291	uc001gks.3	UCSC_knowngene	intronic antisense	-1.839	0.00170647	0.959649	7.08034e-06
1010	BC042616	uc003oye.3	UCSC_knowngene	natural antisense	-1.301	0.0297015	XLOC_008760	TCONS_00018462	LincRNAs identified by Cabili et al	intergenic	-1.648	0.000725112	0.949123	5.99822e-06
1011	BC042616	uc003oye.3	UCSC_knowngene	natural antisense	-1.301	0.0297015	XLOC_001190	TCONS_00001801	LincRNAs identified by Cabili et al	intergenic	-1.613	0.000167397	0.94386	5.32896e-06
1012	BC042616	uc003oye.3	UCSC_knowngene	natural antisense	-1.301	0.0297015	XLOC_005458	TCONS_00012595	LincRNAs identified by Cabili et al	intron sense-overlapping	-1.387	0.0225216	0.921053	1.50172e-06
1013	BC042649	uc001uix.3	UCSC_knowngene	intergenic	-1.294	0.000113404	XLOC_007504	TCONS_00016116	LincRNAs identified by Cabili et al	intergenic	-1.144	0.000843331	0.926316	2.50634e-06
1014	BC042649	uc001uix.3	UCSC_knowngene	intergenic	-1.294	0.000113404	RP11-1260E13.1	ENST00000570501	GENCODE	natural antisense	-1.806	6.01e-06	0.92807	2.82666e-06
1015	BC042649	uc001uix.3	UCSC_knowngene	intergenic	-1.294	0.000113404	RP11-97O12.2	ENST00000560368	GENCODE	intergenic	-1.274	0.00160056	0.907018	0
1016	BC042649	uc001uix.3	UCSC_knowngene	intergenic	-1.294	0.000113404	XLOC_013771	TCONS_00028418	LincRNAs identified by Cabili et al	intergenic	-1.172	0.000278915	0.914035	7.57378e-08
1017	BC042649	uc001uix.3	UCSC_knowngene	intergenic	-1.294	0.000113404	RP11-543N12.1	ENST00000562565	GENCODE	intronic antisense	-1.494	5.15e-06	0.942105	5.08699e-06
1018	BC042649	uc001uix.3	UCSC_knowngene	intergenic	-1.294	0.000113404	AC090617.1	ENST00000433167	GENCODE	intronic antisense	-2.66	0.000144071	0.910526	0
1019	BC042649	uc001uix.3	UCSC_knowngene	intergenic	-1.294	0.000113404	RP11-547D24.3	ENST00000445600	GENCODE	bidirectional	-1.126	2.92e-05	0.931579	3.44351e-06
1020	BC043291	uc001gks.3	UCSC_knowngene	intronic antisense	-1.839	0.00170647	XLOC_008760	TCONS_00018462	LincRNAs identified by Cabili et al	intergenic	-1.648	0.000725112	0.961404	7.22779e-06
1021	BC043291	uc001gks.3	UCSC_knowngene	intronic antisense	-1.839	0.00170647	XLOC_001190	TCONS_00001801	LincRNAs identified by Cabili et al	intergenic	-1.613	0.000167397	0.936842	4.30551e-06
1022	BC043291	uc001gks.3	UCSC_knowngene	intronic antisense	-1.839	0.00170647	BPIFA4P	uc002wyq.2	UCSC_knowngene	intergenic	-1.193	0.0155732	0.915789	4.40065e-07
1023	BC043291	uc001gks.3	UCSC_knowngene	intronic antisense	-1.839	0.00170647	XLOC_010728	TCONS_00022118	LincRNAs identified by Cabili et al	intergenic	-1.475	0.0104418	0.908772	0
1024	BC043291	uc001gks.3	UCSC_knowngene	intronic antisense	-1.839	0.00170647	PLCB1-IT1	ENST00000441231	GENCODE	intron sense-overlapping	-1.359	0.00591492	0.933333	3.73951e-06
1025	BC043291	uc001gks.3	UCSC_knowngene	intronic antisense	-1.839	0.00170647	RP4-594I10.2	ENST00000445805	GENCODE	natural antisense	-1.37	0.00935477	0.931579	3.44351e-06
1026	BC043291	uc001gks.3	UCSC_knowngene	intronic antisense	-1.839	0.00170647	LHFPL3-AS2	NR_027374	RefSeq	intronic antisense	-1.349	0.00266705	0.935088	4.02691e-06
1027	BC043291	uc001gks.3	UCSC_knowngene	intronic antisense	-1.839	0.00170647	XLOC_005458	TCONS_00012595	LincRNAs identified by Cabili et al	intron sense-overlapping	-1.387	0.0225216	0.931579	3.44351e-06
1028	BC060326	uc001uic.3	UCSC_knowngene	intronic antisense	-1.063	0.0224853	XLOC_005458	TCONS_00012595	LincRNAs identified by Cabili et al	intron sense-overlapping	-1.387	0.0225216	0.935088	4.02691e-06
1029	BC060326	uc001uic.3	UCSC_knowngene	intronic antisense	-1.063	0.0224853	BPIFA4P	uc002wyq.2	UCSC_knowngene	intergenic	-1.193	0.0155732	0.935088	4.02691e-06
1030	BC060326	uc001uic.3	UCSC_knowngene	intronic antisense	-1.063	0.0224853	PLCB1-IT1	ENST00000441231	GENCODE	intron sense-overlapping	-1.359	0.00591492	0.901754	0
1031	BC060326	uc001uic.3	UCSC_knowngene	intronic antisense	-1.063	0.0224853		AA166697	LincRNAs identified by Khalil et al	intergenic	-1.32	0.00421427	0.903509	0
1032	BC060326	uc001uic.3	UCSC_knowngene	intronic antisense	-1.063	0.0224853	RP5-1069C8.2	ENST00000456265	GENCODE	intergenic	-1.097	0.0144401	0.907018	0
1033	BC060326	uc001uic.3	UCSC_knowngene	intronic antisense	-1.063	0.0224853	BC043291	uc001gks.3	UCSC_knowngene	intronic antisense	-1.839	0.00170647	0.921053	1.50172e-06
1034	BC060326	uc001uic.3	UCSC_knowngene	intronic antisense	-1.063	0.0224853	XLOC_010728	TCONS_00022118	LincRNAs identified by Cabili et al	intergenic	-1.475	0.0104418	0.915789	4.40065e-07
1035	BC060326	uc001uic.3	UCSC_knowngene	intronic antisense	-1.063	0.0224853	XLOC_001190	TCONS_00001801	LincRNAs identified by Cabili et al	intergenic	-1.613	0.000167397	0.924561	2.17851e-06
1036	BC060326	uc001uic.3	UCSC_knowngene	intronic antisense	-1.063	0.0224853	XLOC_001876	TCONS_00004037	LincRNAs identified by Cabili et al	intergenic	-1.916	1.77e-05	0.915789	4.40065e-07
1037	BC060326	uc001uic.3	UCSC_knowngene	intronic antisense	-1.063	0.0224853	XLOC_011408	TCONS_00023596	LincRNAs identified by Cabili et al	intergenic	-1.55	0.00152341	0.936842	4.30551e-06
1038	BC060326	uc001uic.3	UCSC_knowngene	intronic antisense	-1.063	0.0224853	RP13-379O24.2	ENST00000569373	GENCODE	intergenic	-1.244	0.00983139	0.933333	3.73951e-06
1039	BC060326	uc001uic.3	UCSC_knowngene	intronic antisense	-1.063	0.0224853	XLOC_013612	TCONS_00028266	LincRNAs identified by Cabili et al	intergenic	-1.18	0.0119553	0.908772	0
1040	BC060326	uc001uic.3	UCSC_knowngene	intronic antisense	-1.063	0.0224853	RP11-168E17.1	ENST00000515691	GENCODE	intergenic	-1.759	0.00427104	0.912281	0
1041	BC060326	uc001uic.3	UCSC_knowngene	intronic antisense	-1.063	0.0224853	RP4-594I10.2	ENST00000445805	GENCODE	natural antisense	-1.37	0.00935477	0.910526	0
1042	BC067356	uc003cri.3	UCSC_knowngene	natural antisense	-1.572	0.000122324	XLOC_013120	TCONS_00027080	LincRNAs identified by Cabili et al	intergenic	-1.024	3.74e-05	0.92807	2.82666e-06
1043	BC067356	uc003cri.3	UCSC_knowngene	natural antisense	-1.572	0.000122324		DT216591	LincRNAs identified by Khalil et al	intergenic	-1.272	0.000163134	0.935088	4.02691e-06
1044	BC067356	uc003cri.3	UCSC_knowngene	natural antisense	-1.572	0.000122324	RP11-409K20.8	ENST00000447586	GENCODE	intronic antisense	-1.678	5.69e-05	0.905263	0
1045	BC067356	uc003cri.3	UCSC_knowngene	natural antisense	-1.572	0.000122324	BC069756	uc003zhu.3	UCSC_knowngene	intronic antisense	-1.997	6.7e-07	0.917544	7.99524e-07
1046	BC067356	uc003cri.3	UCSC_knowngene	natural antisense	-1.572	0.000122324	XLOC_014119	TCONS_00029180	LincRNAs identified by Cabili et al	intergenic	-2.151	1.29e-09	0.905263	0
1047	BC067356	uc003cri.3	UCSC_knowngene	natural antisense	-1.572	0.000122324	XLOC_013040	TCONS_00026992	LincRNAs identified by Cabili et al	intergenic	-1.116	5.9e-06	0.910526	0
1048	BC067356	uc003cri.3	UCSC_knowngene	natural antisense	-1.572	0.000122324		AV660546	LincRNAs identified by Khalil et al	intronic antisense	-1.561	0.000189302	0.975439	8.08462e-06
1049	BC067356	uc003cri.3	UCSC_knowngene	natural antisense	-1.572	0.000122324	uc.355	uc.355+	UCR	intergenic	-1.291	4.75e-06	0.935088	4.02691e-06
1050	BC067356	uc003cri.3	UCSC_knowngene	natural antisense	-1.572	0.000122324	AX746765	uc003pxg.1	UCSC_knowngene	bidirectional	-1.087	0.000909087	0.903509	0
1051	BC067356	uc003cri.3	UCSC_knowngene	natural antisense	-1.572	0.000122324	XLOC_003007	TCONS_00007086	LincRNAs identified by Cabili et al	intron sense-overlapping	-1.72	3.47e-05	0.933333	3.73951e-06
1052	BC067356	uc003cri.3	UCSC_knowngene	natural antisense	-1.572	0.000122324	RP11-561C5.4	ENST00000560405	GENCODE	intergenic	-1.176	0.000276803	0.935088	4.02691e-06
1053	BC067356	uc003cri.3	UCSC_knowngene	natural antisense	-1.572	0.000122324	CTD-2089N3.3	ENST00000508923	GENCODE	intergenic	-2.185	8.72e-07	0.901754	0
1054	BC067356	uc003cri.3	UCSC_knowngene	natural antisense	-1.572	0.000122324	XLOC_011518	TCONS_00023722	LincRNAs identified by Cabili et al	intergenic	-1.528	1.41e-05	0.910526	0
1055	BC067356	uc003cri.3	UCSC_knowngene	natural antisense	-1.572	0.000122324	XLOC_000868	TCONS_00001523	LincRNAs identified by Cabili et al	intergenic	-1.15	0.00140931	0.905263	0
1056	BC067356	uc003cri.3	UCSC_knowngene	natural antisense	-1.572	0.000122324	XLOC_001406	TCONS_00003611	LincRNAs identified by Cabili et al	intergenic	-1.564	1.21e-07	0.921053	1.50172e-06
1057	BC067356	uc003cri.3	UCSC_knowngene	natural antisense	-1.572	0.000122324	RP11-181G12.2	ENST00000536678	GENCODE	intronic antisense	-1.488	0.000257272	0.950877	6.20229e-06
1058	BC067356	uc003cri.3	UCSC_knowngene	natural antisense	-1.572	0.000122324	LOC388152	uc010bmv.2	UCSC_knowngene	intergenic	-1.096	0.000837161	0.929825	3.13914e-06
1059	BC067356	uc003cri.3	UCSC_knowngene	natural antisense	-1.572	0.000122324	LOC100288428	uc003bqp.3	UCSC_knowngene	bidirectional	-1.758	2.03e-05	0.954386	6.58189e-06
1060	BC067356	uc003cri.3	UCSC_knowngene	natural antisense	-1.572	0.000122324	LINC00263	uc001kra.4	UCSC_knowngene	intergenic	-1.305	5.51e-05	0.929825	3.13914e-06
1061	BC067356	uc003cri.3	UCSC_knowngene	natural antisense	-1.572	0.000122324	AC084125.4	ENST00000544423	GENCODE	natural antisense	-1.472	4.3e-05	0.908772	0
1062	BC067356	uc003cri.3	UCSC_knowngene	natural antisense	-1.572	0.000122324	XLOC_009483	TCONS_00019682	LincRNAs identified by Cabili et al	intergenic	-1.808	4.33e-06	0.961404	7.22779e-06
1063	BC067356	uc003cri.3	UCSC_knowngene	natural antisense	-1.572	0.000122324	RP11-261C10.5	ENST00000439562	GENCODE	natural antisense	-1.449	3.54e-06	0.901754	0
1064	BC067356	uc003cri.3	UCSC_knowngene	natural antisense	-1.572	0.000122324	FUT8	NR_038170	RefSeq	exon sense-overlapping	-1.356	5.92e-06	0.975439	8.08462e-06
1065	BC067356	uc003cri.3	UCSC_knowngene	natural antisense	-1.572	0.000122324	XLOC_005563	TCONS_00012633	LincRNAs identified by Cabili et al	intergenic	-1.662	8.04e-07	0.92807	2.82666e-06
1066	BC067356	uc003cri.3	UCSC_knowngene	natural antisense	-1.572	0.000122324	PLCH1-AS2	ENST00000472913	GENCODE	intronic antisense	-1.766	1.96e-05	0.919298	1.15358e-06
1067	BC067356	uc003cri.3	UCSC_knowngene	natural antisense	-1.572	0.000122324	LOC729737	uc001aam.4	UCSC_knowngene	intergenic	-1.095	8.94e-06	0.922807	1.84351e-06
1068	BC067356	uc003cri.3	UCSC_knowngene	natural antisense	-1.572	0.000122324		AU185412	LincRNAs identified by Khalil et al	intronic antisense	-1.328	2.73e-05	0.940351	4.83569e-06
1069	BC067356	uc003cri.3	UCSC_knowngene	natural antisense	-1.572	0.000122324	XLOC_009333	TCONS_00019540	LincRNAs identified by Cabili et al	intergenic	-1.212	0.00039361	0.924561	2.17851e-06
1070	BC067356	uc003cri.3	UCSC_knowngene	natural antisense	-1.572	0.000122324	RP3-331H24.4	ENST00000456795	GENCODE	intergenic	-1.81	2.14e-05	0.914035	7.57378e-08
1071	BC067356	uc003cri.3	UCSC_knowngene	natural antisense	-1.572	0.000122324	LINC00491	ENST00000510145	GENCODE	intergenic	-1.059	0.0154702	0.912281	0
1072	BC067356	uc003cri.3	UCSC_knowngene	natural antisense	-1.572	0.000122324	RP11-205K6.2	ENST00000425153	GENCODE	intergenic	-1.347	5.65e-05	0.921053	1.50172e-06
1073	BC067356	uc003cri.3	UCSC_knowngene	natural antisense	-1.572	0.000122324	RP11-108L7.7	ENST00000438367	GENCODE	exon sense-overlapping	-1.355	8.67e-05	0.963158	7.36602e-06
1074	BC067356	uc003cri.3	UCSC_knowngene	natural antisense	-1.572	0.000122324	CTC-575I10.1	ENST00000506717	GENCODE	intronic antisense	-1.84	7.04e-06	0.903509	0
1075	BC067356	uc003cri.3	UCSC_knowngene	natural antisense	-1.572	0.000122324		AK001840	LincRNAs identified by Khalil et al	intergenic	-1.063	1.28e-05	0.908772	0
1076	BC069756	uc003zhu.3	UCSC_knowngene	intronic antisense	-1.997	6.7e-07	RP11-409K20.8	ENST00000447586	GENCODE	intronic antisense	-1.678	5.69e-05	0.924561	2.17851e-06
1077	BC069756	uc003zhu.3	UCSC_knowngene	intronic antisense	-1.997	6.7e-07	XLOC_013120	TCONS_00027080	LincRNAs identified by Cabili et al	intergenic	-1.024	3.74e-05	0.903509	0
1078	BC069756	uc003zhu.3	UCSC_knowngene	intronic antisense	-1.997	6.7e-07		AV660546	LincRNAs identified by Khalil et al	intronic antisense	-1.561	0.000189302	0.901754	0
1079	BC069756	uc003zhu.3	UCSC_knowngene	intronic antisense	-1.997	6.7e-07	XLOC_012145	TCONS_00025333	LincRNAs identified by Cabili et al	intergenic	-1.632	1.75e-07	0.914035	7.57378e-08
1080	BC069756	uc003zhu.3	UCSC_knowngene	intronic antisense	-1.997	6.7e-07	BX537548	uc003ejk.3	UCSC_knowngene	intergenic	-1.363	4.28e-05	0.908772	0
1081	BC069756	uc003zhu.3	UCSC_knowngene	intronic antisense	-1.997	6.7e-07	LOC100288428	uc003bqp.3	UCSC_knowngene	bidirectional	-1.758	2.03e-05	0.966667	7.61521e-06
1082	BC069756	uc003zhu.3	UCSC_knowngene	intronic antisense	-1.997	6.7e-07	LINC00491	ENST00000510145	GENCODE	intergenic	-1.059	0.0154702	0.917544	7.99524e-07
1083	BC069756	uc003zhu.3	UCSC_knowngene	intronic antisense	-1.997	6.7e-07	XLOC_003007	TCONS_00007086	LincRNAs identified by Cabili et al	intron sense-overlapping	-1.72	3.47e-05	0.95614	6.75745e-06
1084	BC096759	uc002blo.2	UCSC_knowngene	intergenic	-1.295	3.86e-08	XLOC_005794	TCONS_00012238	LincRNAs identified by Cabili et al	intergenic	-1.511	4.31e-06	0.901754	0
1085	BC100777	uc021weo.1	UCSC_knowngene	intergenic	-2.024	2.22e-07	XLOC_010240	TCONS_00021431	LincRNAs identified by Cabili et al	intergenic	-1.303	3.5e-06	0.910526	0
1086	BC100777	uc021weo.1	UCSC_knowngene	intergenic	-2.024	2.22e-07	XLOC_003007	TCONS_00007086	LincRNAs identified by Cabili et al	intron sense-overlapping	-1.72	3.47e-05	0.915789	4.40065e-07
1087	BC113052	uc002tfj.3	UCSC_knowngene	intergenic	-1.484	0.000335066	AP000344.4	ENST00000454268	GENCODE	intergenic	-1.405	0.000623239	0.92807	2.82666e-06
1088	BC171896	uc010ptz.1	UCSC_knowngene	intron sense-overlapping	-1.123	9.88e-07	XLOC_012072	TCONS_00025267	LincRNAs identified by Cabili et al	intergenic	-1.89	1.08e-05	0.936376	3.76643e-09
1089	BC171896	uc010ptz.1	UCSC_knowngene	intron sense-overlapping	-1.123	9.88e-07	RP5-902P8.10	ENST00000453732	GENCODE	exon sense-overlapping	-1.481	3.88e-05	0.911804	5.5527e-08
1090	BC171896	uc010ptz.1	UCSC_knowngene	intron sense-overlapping	-1.123	9.88e-07	XLOC_001747	TCONS_00004944	LincRNAs identified by Cabili et al	intergenic	-1.903	5.7e-08	0.937253	3.35715e-09
1091	BC171896	uc010ptz.1	UCSC_knowngene	intron sense-overlapping	-1.123	9.88e-07	XLOC_009959	TCONS_00021260	LincRNAs identified by Cabili et al	intergenic	-1.113	5.34e-06	0.933743	5.26822e-09
1092	BIRC6-AS1	ENST00000455572	GENCODE	natural antisense	-1.636	0.000644212	XLOC_001406	TCONS_00003612	LincRNAs identified by Cabili et al	intergenic	-1.568	0.0021186	0.915789	4.40065e-07
1093	BPIFA4P	uc002wyq.2	UCSC_knowngene	intergenic	-1.193	0.0155732	XLOC_010728	TCONS_00022118	LincRNAs identified by Cabili et al	intergenic	-1.475	0.0104418	0.935088	4.02691e-06
1094	BX647608	uc001pyc.1	UCSC_knowngene	intergenic	-1.197	6.48e-05	RP11-236J17.6	ENST00000528151	GENCODE	natural antisense	-1.273	0.0135807	0.914035	7.57378e-08
1095	BX647608	uc001pyc.1	UCSC_knowngene	intergenic	-1.197	6.48e-05	XLOC_011585	TCONS_00023790	LincRNAs identified by Cabili et al	intergenic	-1.139	9.28e-06	0.935088	4.02691e-06
1096	BX647608	uc001pyc.1	UCSC_knowngene	intergenic	-1.197	6.48e-05	RP11-478K15.1	ENST00000432331	GENCODE	intergenic	-1.11	4.12e-06	0.905263	0
1097	BX647608	uc001pyc.1	UCSC_knowngene	intergenic	-1.197	6.48e-05	RP1-56J10.8	ENST00000432130	GENCODE	intronic antisense	-1.49	4.16e-05	0.901754	0
1098	BX647608	uc001pyc.1	UCSC_knowngene	intergenic	-1.197	6.48e-05	AC009518.4	ENST00000452219	GENCODE	intergenic	-1.142	0.000253549	0.903509	0
1099	BX647608	uc001pyc.1	UCSC_knowngene	intergenic	-1.197	6.48e-05	LOC388152	uc010bmv.2	UCSC_knowngene	intergenic	-1.096	0.000837161	0.919298	1.15358e-06
1100	BX647608	uc001pyc.1	UCSC_knowngene	intergenic	-1.197	6.48e-05		DB025955	LincRNAs identified by Khalil et al	exon sense-overlapping	-1.825	9.46e-07	0.914035	7.57378e-08
1101	BX647608	uc001pyc.1	UCSC_knowngene	intergenic	-1.197	6.48e-05	AC016751.2	ENST00000458254	GENCODE	intergenic	-1.399	0.00745059	0.950877	6.20229e-06
1102	BX647608	uc001pyc.1	UCSC_knowngene	intergenic	-1.197	6.48e-05	RP11-409K20.8	ENST00000447586	GENCODE	intronic antisense	-1.678	5.69e-05	0.907018	0
1103	BX647608	uc001pyc.1	UCSC_knowngene	intergenic	-1.197	6.48e-05	LINC00491	ENST00000510145	GENCODE	intergenic	-1.059	0.0154702	0.901754	0
1104	BX647608	uc001pyc.1	UCSC_knowngene	intergenic	-1.197	6.48e-05	RP11-451O13.1	ENST00000452528	GENCODE	intergenic	-1.83	1.23e-08	0.949123	5.99822e-06
1105	BX647608	uc001pyc.1	UCSC_knowngene	intergenic	-1.197	6.48e-05	BC039094	uc003uyp.4	UCSC_knowngene	intergenic	-2.933	1.03e-06	0.917544	7.99524e-07
1106	BX647608	uc001pyc.1	UCSC_knowngene	intergenic	-1.197	6.48e-05	CTC-441N14.1	ENST00000505209	GENCODE	intergenic	-1	0.00715339	0.92807	2.82666e-06
1107	BX647608	uc001pyc.1	UCSC_knowngene	intergenic	-1.197	6.48e-05	A2MP1	ENST00000544183	GENCODE	intergenic	-1.614	0.00235465	0.926316	2.50634e-06
1108	BX647608	uc001pyc.1	UCSC_knowngene	intergenic	-1.197	6.48e-05	HMlincRNA1467	HMlincRNA1467-	LincRNAs identified by Khalil et al	intergenic	-1.534	0.000203737	0.921053	1.50172e-06
1109	BX647608	uc001pyc.1	UCSC_knowngene	intergenic	-1.197	6.48e-05	XLOC_011119	TCONS_00023170	LincRNAs identified by Cabili et al	intergenic	-1.021	0.00313512	0.936842	4.30551e-06
1110	BX647608	uc001pyc.1	UCSC_knowngene	intergenic	-1.197	6.48e-05	LOC100216545	NR_024586	RefSeq	bidirectional	-1.072	0.000590137	0.905263	0
1111	BZRAP1-AS1	NR_038417	RefSeq	natural antisense	-1.815	7.46e-07	RP11-486L19.2	ENST00000569834	GENCODE	natural antisense	-1.185	9.45e-05	0.905263	0
1112	C1orf126	NR_027136	RefSeq	natural antisense	-1.363	0.000271308	AC005703.2	ENST00000453339	GENCODE	intergenic	-1.508	5e-05	0.910526	0
1113	C1orf126	NR_027136	RefSeq	natural antisense	-1.363	0.000271308	BC039094	uc003uyp.4	UCSC_knowngene	intergenic	-2.933	1.03e-06	0.910526	0
1114	C1orf126	NR_027136	RefSeq	natural antisense	-1.363	0.000271308	RP11-561C5.4	ENST00000560405	GENCODE	intergenic	-1.176	0.000276803	0.914035	7.57378e-08
1115	C1orf126	NR_027136	RefSeq	natural antisense	-1.363	0.000271308	RP11-491F9.6	ENST00000566607	GENCODE	intergenic	-1.763	5.16e-05	0.907018	0
1116	C1orf126	NR_027136	RefSeq	natural antisense	-1.363	0.000271308	LOC729737	uc001aam.4	UCSC_knowngene	intergenic	-1.095	8.94e-06	0.929825	3.13914e-06
1117	C1orf126	NR_027136	RefSeq	natural antisense	-1.363	0.000271308	RP11-311D14.2	ENST00000508961	GENCODE	intronic antisense	-1.033	0.000803656	0.910526	0
1118	C1orf126	NR_027136	RefSeq	natural antisense	-1.363	0.000271308	AC084125.4	ENST00000544423	GENCODE	natural antisense	-1.472	4.3e-05	0.926316	2.50634e-06
1119	C1orf126	NR_027136	RefSeq	natural antisense	-1.363	0.000271308	XLOC_008510	TCONS_00018230	LincRNAs identified by Cabili et al	intergenic	-1.075	0.00187465	0.95614	6.75745e-06
1120	C1orf126	NR_027136	RefSeq	natural antisense	-1.363	0.000271308	AC005324.6	ENST00000434017	GENCODE	natural antisense	-1.135	0.00204437	0.929825	3.13914e-06
1121	C1orf126	NR_027136	RefSeq	natural antisense	-1.363	0.000271308	RP11-80F22.2	ENST00000563487	pseudogene		-2.142	2e-07	0.910526	0
1122	C1orf126	NR_027136	RefSeq	natural antisense	-1.363	0.000271308	XLOC_013552	TCONS_00028561	LincRNAs identified by Cabili et al	intergenic	-1.23	0.000734565	0.947368	5.78462e-06
1123	C1orf126	NR_027136	RefSeq	natural antisense	-1.363	0.000271308	RP11-566K8.2	ENST00000556116	GENCODE	intergenic	-1.528	0.000181795	0.914035	7.57378e-08
1124	C1orf126	NR_027136	RefSeq	natural antisense	-1.363	0.000271308	LOC388152	uc010bmv.2	UCSC_knowngene	intergenic	-1.096	0.000837161	0.924561	2.17851e-06
1125	C1orf126	NR_027136	RefSeq	natural antisense	-1.363	0.000271308	RP11-887P2.1	ENST00000549723	GENCODE	intronic antisense	-1.456	3.28e-06	0.95614	6.75745e-06
1126	C1orf126	NR_027136	RefSeq	natural antisense	-1.363	0.000271308	RP5-991B18.1	ENST00000457536	GENCODE	intergenic	-1.405	0.000120192	0.912281	0
1127	C1orf126	NR_027136	RefSeq	natural antisense	-1.363	0.000271308	RP11-236J17.6	ENST00000528151	GENCODE	natural antisense	-1.273	0.0135807	0.907018	0
1128	C1orf126	NR_027136	RefSeq	natural antisense	-1.363	0.000271308	RP11-236J17.5	ENST00000530466	GENCODE	intron sense-overlapping	-1.175	0.00112621	0.973684	8.00775e-06
1129	C1orf126	NR_027136	RefSeq	natural antisense	-1.363	0.000271308	RP11-478K15.1	ENST00000432331	GENCODE	intergenic	-1.11	4.12e-06	0.903509	0
1130	C1orf126	NR_027136	RefSeq	natural antisense	-1.363	0.000271308	RP11-626G11.1	ENST00000565802	GENCODE	intergenic	-1.155	4.76e-07	0.912281	0
1131	C1orf126	NR_027136	RefSeq	natural antisense	-1.363	0.000271308	CTC-441N14.1	ENST00000505209	GENCODE	intergenic	-1	0.00715339	0.945614	5.56152e-06
1132	C1orf126	NR_027136	RefSeq	natural antisense	-1.363	0.000271308	RP11-451O13.1	ENST00000452528	GENCODE	intergenic	-1.83	1.23e-08	0.924561	2.17851e-06
1133	C1orf126	NR_027136	RefSeq	natural antisense	-1.363	0.000271308	XLOC_007511	TCONS_00016126	LincRNAs identified by Cabili et al	intergenic	-1.287	2.59e-06	0.952632	6.39684e-06
1134	C1orf126	NR_027136	RefSeq	natural antisense	-1.363	0.000271308	RP11-20B24.4	ENST00000579187	GENCODE	natural antisense	-2.848	0.000160767	0.94386	5.32896e-06
1135	C1orf126	NR_027136	RefSeq	natural antisense	-1.363	0.000271308	RP11-325L7.1	ENST00000500267	GENCODE	natural antisense	-1.524	2.2e-05	0.92807	2.82666e-06
1136	C1orf126	NR_027136	RefSeq	natural antisense	-1.363	0.000271308	XLOC_005176	TCONS_00011697	LincRNAs identified by Cabili et al	intergenic	-1.151	6.38e-05	0.910526	0
1137	C1orf126	NR_027136	RefSeq	natural antisense	-1.363	0.000271308		AV730200	LincRNAs identified by Khalil et al	intergenic	-1.521	1.8e-05	0.950877	6.20229e-06
1138	C1orf126	NR_027136	RefSeq	natural antisense	-1.363	0.000271308	MGC23284	NR_024402	RefSeq	bidirectional	-1.358	0.00460178	0.914035	7.57378e-08
1139	C1orf126	NR_027136	RefSeq	natural antisense	-1.363	0.000271308	RP11-311D14.2	ENST00000510406	GENCODE	natural antisense	-1.102	0.0002793	0.922807	1.84351e-06
1140	C1orf126	NR_027136	RefSeq	natural antisense	-1.363	0.000271308	XLOC_012682	TCONS_00026623	LincRNAs identified by Cabili et al	intergenic	-1.054	0.000361064	0.910526	0
1141	C1orf126	NR_027136	RefSeq	natural antisense	-1.363	0.000271308	LOC729737	NR_039983	RefSeq	intergenic	-1.125	6.58e-06	0.929825	3.13914e-06
1142	C1orf126	NR_027136	RefSeq	natural antisense	-1.363	0.000271308	AC009518.4	ENST00000452219	GENCODE	intergenic	-1.142	0.000253549	0.933333	3.73951e-06
1143	C1orf126	NR_027136	RefSeq	natural antisense	-1.363	0.000271308	RP1-56J10.8	ENST00000432130	GENCODE	intronic antisense	-1.49	4.16e-05	0.950877	6.20229e-06
1144	C1orf126	NR_027136	RefSeq	natural antisense	-1.363	0.000271308	RP11-618M23.4	ENST00000521016	GENCODE	intergenic	-1.065	1.65e-05	0.907018	0
1145	C1orf126	NR_027136	RefSeq	natural antisense	-1.363	0.000271308	RP11-226P1.2	ENST00000556144	GENCODE	intergenic	-1.924	0.00617833	0.933333	3.73951e-06
1146	C1orf126	NR_027136	RefSeq	natural antisense	-1.363	0.000271308	AC012507.3	ENST00000455128	GENCODE	intergenic	-1.079	8.57e-05	0.908772	0
1147	C8orf69	NR_046232	RefSeq	intergenic	-1.476	1.69e-08	RP11-632K20.7	ENST00000454486	pseudogene		-1.633	2.13e-09	0.92807	2.82666e-06
1148	C8orf69	NR_046232	RefSeq	intergenic	-1.476	1.69e-08	AC093838.4	ENST00000415574	pseudogene		-1.552	2.23e-09	0.908772	0
1149	CABLES1	NR_023359	RefSeq	exon sense-overlapping	-1.024	0.00373336	RP11-340I6.7	ENST00000433918	GENCODE	intergenic	-1.07	0.00108738	0.931579	3.44351e-06
1150	CABLES1	NR_023359	RefSeq	exon sense-overlapping	-1.024	0.00373336	ANKRD20A11P	uc002yjj.4	UCSC_knowngene	intergenic	-1.066	0.00750354	0.910526	0
1151	CABLES1	NR_023359	RefSeq	exon sense-overlapping	-1.024	0.00373336	MGC23284	NR_024402	RefSeq	bidirectional	-1.358	0.00460178	0.921053	1.50172e-06
1152	CABLES1	NR_023359	RefSeq	exon sense-overlapping	-1.024	0.00373336	XLOC_007511	TCONS_00016126	LincRNAs identified by Cabili et al	intergenic	-1.287	2.59e-06	0.910526	0
1153	CABLES1	NR_023359	RefSeq	exon sense-overlapping	-1.024	0.00373336	XLOC_005176	TCONS_00011697	LincRNAs identified by Cabili et al	intergenic	-1.151	6.38e-05	0.903509	0
1154	CABLES1	NR_023359	RefSeq	exon sense-overlapping	-1.024	0.00373336	AK000840	uc003jms.1	UCSC_knowngene	intergenic	-2.004	0.000462974	0.921053	1.50172e-06
1155	CABLES1	NR_023359	RefSeq	exon sense-overlapping	-1.024	0.00373336	RP1-56J10.8	ENST00000432130	GENCODE	intronic antisense	-1.49	4.16e-05	0.919298	1.15358e-06
1156	CABLES1	NR_023359	RefSeq	exon sense-overlapping	-1.024	0.00373336	XLOC_008510	TCONS_00018230	LincRNAs identified by Cabili et al	intergenic	-1.075	0.00187465	0.922807	1.84351e-06
1157	CABLES1	NR_023359	RefSeq	exon sense-overlapping	-1.024	0.00373336	AC084125.4	ENST00000544423	GENCODE	natural antisense	-1.472	4.3e-05	0.907018	0
1158	CABLES1	NR_023359	RefSeq	exon sense-overlapping	-1.024	0.00373336	XLOC_012682	TCONS_00026623	LincRNAs identified by Cabili et al	intergenic	-1.054	0.000361064	0.908772	0
1159	CABLES1	NR_023359	RefSeq	exon sense-overlapping	-1.024	0.00373336	RP5-991B18.1	ENST00000457536	GENCODE	intergenic	-1.405	0.000120192	0.935088	4.02691e-06
1160	CABLES1	NR_023359	RefSeq	exon sense-overlapping	-1.024	0.00373336		AV730200	LincRNAs identified by Khalil et al	intergenic	-1.521	1.8e-05	0.926316	2.50634e-06
1161	CABLES1	NR_023359	RefSeq	exon sense-overlapping	-1.024	0.00373336	RP11-20B24.4	ENST00000579187	GENCODE	natural antisense	-2.848	0.000160767	0.926316	2.50634e-06
1162	CABLES1	NR_023359	RefSeq	exon sense-overlapping	-1.024	0.00373336	XLOC_013552	TCONS_00028561	LincRNAs identified by Cabili et al	intergenic	-1.23	0.000734565	0.938596	4.57515e-06
1163	CALCOCO1	NR_026554	RefSeq	exon sense-overlapping	-1.105	0.0130957	RP11-29M5.1	ENST00000560169	GENCODE	intronic antisense	-1.17	2.16e-06	0.922807	1.84351e-06
1164	CCDC13-AS1	ENST00000418161	GENCODE	natural antisense	-1.815	0.0205777	RP11-244O19.1	ENST00000567068	GENCODE	intergenic	-1.7	0.000156418	0.903509	0
1165	chr1:184977425-184989700	chr1:184977425-184989700+	LincRNAs identified by Khalil et al	intergenic	-1.818	0.000778953	AC069277.2	ENST00000414603	GENCODE	intergenic	-1.813	0.00104536	0.910526	0
1166	chr1:38888750-38900850	chr1:38888750-38900850+	LincRNAs identified by Khalil et al	intergenic	-2.447	7.37e-05	XLOC_001500	TCONS_00003712	LincRNAs identified by Cabili et al	intergenic	-1.877	0.000111272	0.910526	0
1167	chr1:38888750-38900850	chr1:38888750-38900850+	LincRNAs identified by Khalil et al	intergenic	-2.447	7.37e-05	RP11-680F8.4	ENST00000560740	GENCODE	intron sense-overlapping	-2.42	8.18e-07	0.945614	5.56152e-06
1168	chr1:38888750-38900850	chr1:38888750-38900850+	LincRNAs identified by Khalil et al	intergenic	-2.447	7.37e-05	AC007392.3	ENST00000433396	GENCODE	intergenic	-2.357	2.18e-05	0.901754	0
1169	chr1:38888750-38900850	chr1:38888750-38900850+	LincRNAs identified by Khalil et al	intergenic	-2.447	7.37e-05	AC004485.3	ENST00000439839	GENCODE	intergenic	-2.073	6.04e-07	0.92807	2.82666e-06
1170	chr10:7584675-7594825	chr10:7584675-7594825-	LincRNAs identified by Khalil et al	intergenic	-1.039	0.0205079	RP11-73B2.6	ENST00000451395	pseudogene		-1.819	0.00105786	0.973684	8.00775e-06
1171	chr10:7584675-7594825	chr10:7584675-7594825-	LincRNAs identified by Khalil et al	intergenic	-1.039	0.0205079	HMlincRNA759	HMlincRNA759+	LincRNAs identified by Khalil et al	intergenic	-1.936	0.000112869	0.922807	1.84351e-06
1172	chr10:7584675-7594825	chr10:7584675-7594825-	LincRNAs identified by Khalil et al	intergenic	-1.039	0.0205079	LOC100128554	uc010tbf.1	UCSC_knowngene	intergenic	-1.056	0.00546709	0.910526	0
1173	chr10:7584675-7594825	chr10:7584675-7594825-	LincRNAs identified by Khalil et al	intergenic	-1.039	0.0205079	RP11-1223D19.1	ENST00000568189	GENCODE	intergenic	-1.298	0.00146744	0.903509	0
1174	chr10:7584675-7594825	chr10:7584675-7594825-	LincRNAs identified by Khalil et al	intergenic	-1.039	0.0205079		H68436	LincRNAs identified by Khalil et al	intergenic	-1.357	0.00884856	0.910526	0
1175	chr10:7584675-7594825	chr10:7584675-7594825-	LincRNAs identified by Khalil et al	intergenic	-1.039	0.0205079	AC093415.2	ENST00000420870	GENCODE	intronic antisense	-1.15	0.00520342	0.901754	0
1176	chr11:39334375-39350600	chr11:39334375-39350600-	LincRNAs identified by Khalil et al	intergenic	-1.154	7.89e-06	RP3-448I9.2	ENST00000456440	GENCODE	intergenic	-1.32	5.91e-05	0.914035	7.57378e-08
1177	chr11:8260275-8275625	chr11:8260275-8275625+	LincRNAs identified by Khalil et al	intergenic	-1.442	0.00485149	XLOC_002674	TCONS_00006033	LincRNAs identified by Cabili et al	intergenic	-1.102	0.0300911	0.914035	7.57378e-08
1178	chr11:8260275-8275625	chr11:8260275-8275625+	LincRNAs identified by Khalil et al	intergenic	-1.442	0.00485149	AC058791.2	ENST00000416999	GENCODE	intergenic	-1.316	0.00389468	0.926316	2.50634e-06
1179	chr11:8260275-8275625	chr11:8260275-8275625+	LincRNAs identified by Khalil et al	intergenic	-1.442	0.00485149	XLOC_014159	TCONS_00029766	LincRNAs identified by Cabili et al	intron sense-overlapping	-1.074	0.0173857	0.914035	7.57378e-08
1180	chr11:8260275-8275625	chr11:8260275-8275625+	LincRNAs identified by Khalil et al	intergenic	-1.442	0.00485149	RP11-326A19.3	ENST00000565547	GENCODE	intronic antisense	-1.324	0.00619668	0.903509	0
1181	chr11:8260275-8275625	chr11:8260275-8275625+	LincRNAs identified by Khalil et al	intergenic	-1.442	0.00485149	RP11-249C24.10	ENST00000569778	GENCODE	intergenic	-1.119	0.00230766	0.924561	2.17851e-06
1182	chr11:8260275-8275625	chr11:8260275-8275625+	LincRNAs identified by Khalil et al	intergenic	-1.442	0.00485149	WWTR1-AS1	ENST00000495094	GENCODE	natural antisense	-1.917	4.63e-06	0.94386	5.32896e-06
1183	chr11:8260275-8275625	chr11:8260275-8275625+	LincRNAs identified by Khalil et al	intergenic	-1.442	0.00485149	HMlincRNA420	HMlincRNA420-	LincRNAs identified by Khalil et al	intergenic	-2.146	1.16e-06	0.942105	5.08699e-06
1184	chr11:8260275-8275625	chr11:8260275-8275625+	LincRNAs identified by Khalil et al	intergenic	-1.442	0.00485149	HMlincRNA81	HMlincRNA81-	LincRNAs identified by Khalil et al	intergenic	-1.347	0.000239826	0.947368	5.78462e-06
1185	chr11:8260275-8275625	chr11:8260275-8275625+	LincRNAs identified by Khalil et al	intergenic	-1.442	0.00485149	LINC00616	ENST00000512536	GENCODE	intergenic	-2.199	1.25e-05	0.936842	4.30551e-06
1186	chr11:8260275-8275625	chr11:8260275-8275625+	LincRNAs identified by Khalil et al	intergenic	-1.442	0.00485149	XLOC_002383	TCONS_00004488	LincRNAs identified by Cabili et al	intergenic	-1.672	0.000941888	0.940351	4.83569e-06
1187	chr11:8260275-8275625	chr11:8260275-8275625+	LincRNAs identified by Khalil et al	intergenic	-1.442	0.00485149	NR_027081	uc010vei.1	UCSC_knowngene	natural antisense	-1.566	0.00115262	0.901754	0
1188	chr11:8260275-8275625	chr11:8260275-8275625+	LincRNAs identified by Khalil et al	intergenic	-1.442	0.00485149	XLOC_012763	TCONS_00026418	LincRNAs identified by Cabili et al	intergenic	-2.084	2.31e-06	0.908772	0
1189	chr11:8260275-8275625	chr11:8260275-8275625+	LincRNAs identified by Khalil et al	intergenic	-1.442	0.00485149	BC015159	uc003adh.3	UCSC_knowngene	intergenic	-2.099	4.61e-05	0.901754	0
1190	chr11:8260275-8275625	chr11:8260275-8275625+	LincRNAs identified by Khalil et al	intergenic	-1.442	0.00485149	XLOC_014111	TCONS_00029313	LincRNAs identified by Cabili et al	intergenic	-1.494	0.00145669	0.926316	2.50634e-06
1191	chr11:8260275-8275625	chr11:8260275-8275625+	LincRNAs identified by Khalil et al	intergenic	-1.442	0.00485149	RP11-816J8.1	ENST00000557062	GENCODE	intergenic	-1.403	0.00274374	0.907018	0
1192	chr11:8260275-8275625	chr11:8260275-8275625+	LincRNAs identified by Khalil et al	intergenic	-1.442	0.00485149	RP11-265D17.2	ENST00000527288	GENCODE	intronic antisense	-1.283	0.00109211	0.929825	3.13914e-06
1193	chr11:8260275-8275625	chr11:8260275-8275625+	LincRNAs identified by Khalil et al	intergenic	-1.442	0.00485149	XLOC_013774	TCONS_00028423	LincRNAs identified by Cabili et al	intergenic	-1.032	0.0311546	0.919298	1.15358e-06
1194	chr12:125949425-125960625	chr12:125949425-125960625-	LincRNAs identified by Khalil et al	intergenic	-1.273	3.83e-06	XLOC_003318	TCONS_00006704	LincRNAs identified by Cabili et al	intergenic	-1.201	7.24e-07	0.901754	0
1195	chr13:24548975-24561125	chr13:24548975-24561125+	LincRNAs identified by Khalil et al	intergenic	-1.92	2.01e-08	FKBP1A-SDCBP2	NR_037661	RefSeq	exon sense-overlapping	-1.544	0.000105785	0.942105	5.08699e-06
1196	chr13:24548975-24561125	chr13:24548975-24561125+	LincRNAs identified by Khalil et al	intergenic	-1.92	2.01e-08	XLOC_006983	TCONS_00014916	LincRNAs identified by Cabili et al	intergenic	-2.026	4.67e-05	0.933333	3.73951e-06
1197	chr13:24548975-24561125	chr13:24548975-24561125+	LincRNAs identified by Khalil et al	intergenic	-1.92	2.01e-08	RP11-16N2.1	ENST00000506379	GENCODE	intergenic	-1.834	3.61e-06	0.915789	4.40065e-07
1198	chr13:24548975-24561125	chr13:24548975-24561125+	LincRNAs identified by Khalil et al	intergenic	-1.92	2.01e-08	XLOC_012103	TCONS_00025299	LincRNAs identified by Cabili et al	intergenic	-1.003	0.00293186	0.915314	3.97997e-08
1199	chr13:24548975-24561125	chr13:24548975-24561125+	LincRNAs identified by Khalil et al	intergenic	-1.92	2.01e-08	AC012314.20	ENST00000426213	GENCODE	bidirectional	-1.086	4.31e-05	0.914035	7.57378e-08
1200	chr13:24548975-24561125	chr13:24548975-24561125+	LincRNAs identified by Khalil et al	intergenic	-1.92	2.01e-08	chrX:30716225-30736150	chrX:30716225-30736150-	LincRNAs identified by Khalil et al	intergenic	-1.206	4.73e-07	0.94386	5.32896e-06
1201	chr13:72717475-72744200	chr13:72717475-72744200+	LincRNAs identified by Khalil et al	intergenic	-1.258	4.89e-06	AC144836.1	ENST00000575911	GENCODE	intergenic	-1.571	7.2e-05	0.921053	1.50172e-06
1202	chr13:72717475-72744200	chr13:72717475-72744200+	LincRNAs identified by Khalil et al	intergenic	-1.258	4.89e-06	OR52A4	ENST00000498233	GENCODE	intergenic	-1.705	1.84e-06	0.933333	3.73951e-06
1203	chr17:21173800-21193125	chr17:21173800-21193125-	LincRNAs identified by Khalil et al	intergenic	-1.23	9.77e-05	RP11-526D8.7	ENST00000411450	GENCODE	intergenic	-2.392	1.64e-06	0.959193	9.34084e-11
1204	chr17:21173800-21193125	chr17:21173800-21193125-	LincRNAs identified by Khalil et al	intergenic	-1.23	9.77e-05	AK057317	uc002hhw.1	UCSC_knowngene	intronic antisense	-1.954	3.07e-05	0.914035	7.57378e-08
1205	chr17:21173800-21193125	chr17:21173800-21193125-	LincRNAs identified by Khalil et al	intergenic	-1.23	9.77e-05	XLOC_008299	TCONS_00017655	LincRNAs identified by Cabili et al	intergenic	-1.492	4.58e-05	0.938596	4.57515e-06
1206	chr17:21173800-21193125	chr17:21173800-21193125-	LincRNAs identified by Khalil et al	intergenic	-1.23	9.77e-05	HMlincRNA1018	HMlincRNA1018-	LincRNAs identified by Khalil et al	intergenic	-1.061	0.00370078	0.935088	4.02691e-06
1207	chr17:21173800-21193125	chr17:21173800-21193125-	LincRNAs identified by Khalil et al	intergenic	-1.23	9.77e-05	LINC00092	NR_024129	RefSeq	intergenic	-1.2	0.000239544	0.945614	5.56152e-06
1208	chr17:21173800-21193125	chr17:21173800-21193125-	LincRNAs identified by Khalil et al	intergenic	-1.23	9.77e-05		H49111	LincRNAs identified by Khalil et al	intergenic	-2.199	2.54e-07	0.903509	0
1209	chr17:21173800-21193125	chr17:21173800-21193125-	LincRNAs identified by Khalil et al	intergenic	-1.23	9.77e-05	ZDHHC8P1	ENST00000418264	pseudogene		-1.128	0.000164753	0.914035	7.57378e-08
1210	chr17:21173800-21193125	chr17:21173800-21193125-	LincRNAs identified by Khalil et al	intergenic	-1.23	9.77e-05	RP4-594I10.3	ENST00000577528	GENCODE	bidirectional	-1.572	0.000489588	0.908772	0
1211	chr17:21173800-21193125	chr17:21173800-21193125-	LincRNAs identified by Khalil et al	intergenic	-1.23	9.77e-05	XLOC_006353	TCONS_00013695	LincRNAs identified by Cabili et al	intergenic	-1.109	0.0149727	0.908772	0
1212	chr17:21173800-21193125	chr17:21173800-21193125-	LincRNAs identified by Khalil et al	intergenic	-1.23	9.77e-05	RP4-598G3.1	ENST00000411903	GENCODE	intergenic	-1.719	2.03e-05	0.921053	1.50172e-06
1213	chr17:21173800-21193125	chr17:21173800-21193125-	LincRNAs identified by Khalil et al	intergenic	-1.23	9.77e-05	RP4-756G23.5	ENST00000451176	GENCODE	natural antisense	-2.053	6.47e-07	0.933333	3.73951e-06
1214	chr17:21173800-21193125	chr17:21173800-21193125-	LincRNAs identified by Khalil et al	intergenic	-1.23	9.77e-05	XLOC_004573	TCONS_00010104	LincRNAs identified by Cabili et al	intergenic	-1.514	3.78e-05	0.908772	0
1215	chr2:142652025-142668175	chr2:142652025-142668175-	LincRNAs identified by Khalil et al	intergenic	-1.487	0.000134673	XLOC_008510	TCONS_00018230	LincRNAs identified by Cabili et al	intergenic	-1.075	0.00187465	0.908772	0
1216	chr2:142652025-142668175	chr2:142652025-142668175-	LincRNAs identified by Khalil et al	intergenic	-1.487	0.000134673	RP11-460I19.2	ENST00000503095	GENCODE	intergenic	-1.187	0.000118564	0.935088	4.02691e-06
1217	chr2:142652025-142668175	chr2:142652025-142668175-	LincRNAs identified by Khalil et al	intergenic	-1.487	0.000134673	MIR3180-1	ENST00000548268	GENCODE	intergenic	-1.009	0.0203165	0.907018	0
1218	chr2:142652025-142668175	chr2:142652025-142668175-	LincRNAs identified by Khalil et al	intergenic	-1.487	0.000134673	XLOC_005338	TCONS_00011851	LincRNAs identified by Cabili et al	intergenic	-1.4	6.53e-05	0.915789	4.40065e-07
1219	chr2:142652025-142668175	chr2:142652025-142668175-	LincRNAs identified by Khalil et al	intergenic	-1.487	0.000134673		AV730200	LincRNAs identified by Khalil et al	intergenic	-1.521	1.8e-05	0.905263	0
1220	chr2:142652025-142668175	chr2:142652025-142668175-	LincRNAs identified by Khalil et al	intergenic	-1.487	0.000134673	CTD-2089N3.3	ENST00000508923	GENCODE	intergenic	-2.185	8.72e-07	0.901754	0
1221	chr2:142652025-142668175	chr2:142652025-142668175-	LincRNAs identified by Khalil et al	intergenic	-1.487	0.000134673	RP11-432J9.3	ENST00000415746	GENCODE	intergenic	-1.103	3.53e-05	0.903509	0
1222	chr2:142652025-142668175	chr2:142652025-142668175-	LincRNAs identified by Khalil et al	intergenic	-1.487	0.000134673	XLOC_012682	TCONS_00026623	LincRNAs identified by Cabili et al	intergenic	-1.054	0.000361064	0.926316	2.50634e-06
1223	chr2:142652025-142668175	chr2:142652025-142668175-	LincRNAs identified by Khalil et al	intergenic	-1.487	0.000134673		AW270668	LincRNAs identified by Khalil et al	intergenic	-1.004	0.00257644	0.917544	7.99524e-07
1224	chr2:142652025-142668175	chr2:142652025-142668175-	LincRNAs identified by Khalil et al	intergenic	-1.487	0.000134673	RP5-837I24.4	ENST00000430748	GENCODE	intronic antisense	-2.239	7.39e-06	0.931579	3.44351e-06
1225	chr2:142652025-142668175	chr2:142652025-142668175-	LincRNAs identified by Khalil et al	intergenic	-1.487	0.000134673	XLOC_000036	TCONS_00001928	LincRNAs identified by Cabili et al	intergenic	-1.318	0.00224442	0.917544	7.99524e-07
1226	chr2:142652025-142668175	chr2:142652025-142668175-	LincRNAs identified by Khalil et al	intergenic	-1.487	0.000134673	AC005703.2	ENST00000453339	GENCODE	intergenic	-1.508	5e-05	0.921053	1.50172e-06
1227	chr2:142652025-142668175	chr2:142652025-142668175-	LincRNAs identified by Khalil et al	intergenic	-1.487	0.000134673	XLOC_003772	TCONS_00008929	LincRNAs identified by Cabili et al	intergenic	-1.273	0.000300097	0.931579	3.44351e-06
1228	chr2:142652025-142668175	chr2:142652025-142668175-	LincRNAs identified by Khalil et al	intergenic	-1.487	0.000134673	CTC-441N14.1	ENST00000505209	GENCODE	intergenic	-1	0.00715339	0.921053	1.50172e-06
1229	chr2:142652025-142668175	chr2:142652025-142668175-	LincRNAs identified by Khalil et al	intergenic	-1.487	0.000134673	uc.286	uc.286-	UCR	intergenic	-1.215	0.000191584	0.931579	3.44351e-06
1230	chr2:192023525-192035025	chr2:192023525-192035025-	LincRNAs identified by Khalil et al	intergenic	-1.455	0.000356651	RP11-16N2.1	ENST00000398777	GENCODE	intergenic	-1.182	0.000427136	0.92807	2.82666e-06
1231	chr2:231247700-231258825	chr2:231247700-231258825-	LincRNAs identified by Khalil et al	intergenic	-1.391	0.000454548	CTC-497E21.4	ENST00000532541	GENCODE	intergenic	-1.717	1.24e-05	0.924561	2.17851e-06
1232	chr2:231247700-231258825	chr2:231247700-231258825-	LincRNAs identified by Khalil et al	intergenic	-1.391	0.000454548	LINC00353	ENST00000434117	GENCODE	intergenic	-1.378	0.000259655	0.912281	0
1233	chr2:231247700-231258825	chr2:231247700-231258825-	LincRNAs identified by Khalil et al	intergenic	-1.391	0.000454548	RP11-849H4.4	ENST00000502284	GENCODE	natural antisense	-1.024	4.43e-05	0.907018	0
1234	chr2:231247700-231258825	chr2:231247700-231258825-	LincRNAs identified by Khalil et al	intergenic	-1.391	0.000454548	XLOC_006053	TCONS_00014106	LincRNAs identified by Cabili et al	intronic antisense	-1.367	0.000337317	0.915789	4.40065e-07
1235	chr2:231247700-231258825	chr2:231247700-231258825-	LincRNAs identified by Khalil et al	intergenic	-1.391	0.000454548	RP11-388C12.5	ENST00000570919	GENCODE	intergenic	-1.092	0.00152898	0.910526	0
1236	chr2:231247700-231258825	chr2:231247700-231258825-	LincRNAs identified by Khalil et al	intergenic	-1.391	0.000454548	H1FX-AS1	ENST00000433902	GENCODE	natural antisense	-1.081	0.00027013	0.917544	7.99524e-07
1237	chr2:231247700-231258825	chr2:231247700-231258825-	LincRNAs identified by Khalil et al	intergenic	-1.391	0.000454548	XLOC_000712	TCONS_00001395	LincRNAs identified by Cabili et al	intergenic	-1.445	0.000226207	0.908772	0
1238	chr2:60308225-60325275	chr2:60308225-60325275+	LincRNAs identified by Khalil et al	intergenic	-2.034	1.1e-05	RP11-982M15.7	ENST00000554954	GENCODE	intergenic	-1.083	0.00839566	0.907018	0
1239	chr4:103259950-103278600	chr4:103259950-103278600-	LincRNAs identified by Khalil et al	intergenic	-1.815	1.15e-06	CTD-2194D22.1	ENST00000503386	GENCODE	intergenic	-1.333	0.0010263	0.905263	0
1240	chr4:103259950-103278600	chr4:103259950-103278600-	LincRNAs identified by Khalil et al	intergenic	-1.815	1.15e-06		BE174175	LincRNAs identified by Khalil et al	intergenic	-1.3	0.00280501	0.903509	0
1241	chr4:103259950-103278600	chr4:103259950-103278600-	LincRNAs identified by Khalil et al	intergenic	-1.815	1.15e-06	RP11-262H14.3	ENST00000415872	GENCODE	intergenic	-1.348	0.000705835	0.908772	0
1242	chr4:103259950-103278600	chr4:103259950-103278600-	LincRNAs identified by Khalil et al	intergenic	-1.815	1.15e-06	RP11-563M4.1	ENST00000507849	GENCODE	intergenic	-1.694	0.0016835	0.935088	4.02691e-06
1243	chr4:103259950-103278600	chr4:103259950-103278600-	LincRNAs identified by Khalil et al	intergenic	-1.815	1.15e-06	RP11-229P13.20	ENST00000457302	GENCODE	intergenic	-1.119	0.006505	0.921053	1.50172e-06
1244	chr4:103259950-103278600	chr4:103259950-103278600-	LincRNAs identified by Khalil et al	intergenic	-1.815	1.15e-06	uc.163	uc.163-	UCR	intergenic	-1.25	0.00418101	0.922807	1.84351e-06
1245	chr4:103259950-103278600	chr4:103259950-103278600-	LincRNAs identified by Khalil et al	intergenic	-1.815	1.15e-06	HCG25	ENST00000422366	GENCODE	natural antisense	-1.373	0.000943747	0.931579	3.44351e-06
1246	chr4:103259950-103278600	chr4:103259950-103278600-	LincRNAs identified by Khalil et al	intergenic	-1.815	1.15e-06	NPSR1-AS1	ENST00000544556	GENCODE	intronic antisense	-1.068	0.0321994	0.921053	1.50172e-06
1247	chr4:103259950-103278600	chr4:103259950-103278600-	LincRNAs identified by Khalil et al	intergenic	-1.815	1.15e-06	XLOC_011592	TCONS_00023799	LincRNAs identified by Cabili et al	intergenic	-1.483	0.000155143	0.901754	0
1248	chr4:103259950-103278600	chr4:103259950-103278600-	LincRNAs identified by Khalil et al	intergenic	-1.815	1.15e-06	AC078937.4	ENST00000449741	GENCODE	natural antisense	-1.453	0.000457606	0.936842	4.30551e-06
1249	chr4:103259950-103278600	chr4:103259950-103278600-	LincRNAs identified by Khalil et al	intergenic	-1.815	1.15e-06	XLOC_002461	TCONS_00005314	LincRNAs identified by Cabili et al	intergenic	-1.135	0.049672	0.901754	0
1250	chr4:103259950-103278600	chr4:103259950-103278600-	LincRNAs identified by Khalil et al	intergenic	-1.815	1.15e-06	XLOC_013623	TCONS_00028278	LincRNAs identified by Cabili et al	intergenic	-1.507	0.000167259	0.926316	2.50634e-06
1251	chr4:103259950-103278600	chr4:103259950-103278600-	LincRNAs identified by Khalil et al	intergenic	-1.815	1.15e-06	AC093390.1	ENST00000426976	GENCODE	intronic antisense	-1.543	0.00814943	0.914035	7.57378e-08
1252	chr4:103259950-103278600	chr4:103259950-103278600-	LincRNAs identified by Khalil et al	intergenic	-1.815	1.15e-06	AC004790.2	ENST00000552685	GENCODE	intron sense-overlapping	-1.323	0.00168561	0.919298	1.15358e-06
1253	chr4:103259950-103278600	chr4:103259950-103278600-	LincRNAs identified by Khalil et al	intergenic	-1.815	1.15e-06	MIR3180-1	ENST00000548268	GENCODE	intergenic	-1.009	0.0203165	0.92807	2.82666e-06
1254	chr4:103259950-103278600	chr4:103259950-103278600-	LincRNAs identified by Khalil et al	intergenic	-1.815	1.15e-06		AY927495R	LincRNAs identified by Khalil et al	intergenic	-1.509	0.000181999	0.947368	5.78462e-06
1255	chr4:103259950-103278600	chr4:103259950-103278600-	LincRNAs identified by Khalil et al	intergenic	-1.815	1.15e-06	XLOC_005083	TCONS_00010556	LincRNAs identified by Cabili et al	intergenic	-2.028	0.000196183	0.942105	5.08699e-06
1256	chr4:103259950-103278600	chr4:103259950-103278600-	LincRNAs identified by Khalil et al	intergenic	-1.815	1.15e-06	RP11-161D15.1	ENST00000509968	GENCODE	intergenic	-1.379	0.00189885	0.912281	0
1257	chr4:103259950-103278600	chr4:103259950-103278600-	LincRNAs identified by Khalil et al	intergenic	-1.815	1.15e-06	AC092162.1	ENST00000430460	GENCODE	intergenic	-1.546	7.48e-05	0.903509	0
1258	chr4:103259950-103278600	chr4:103259950-103278600-	LincRNAs identified by Khalil et al	intergenic	-1.815	1.15e-06	XLOC_012039	TCONS_00024755	LincRNAs identified by Cabili et al	intergenic	-1.517	0.000152991	0.917544	7.99524e-07
1259	chr4:72215925-72232750	chr4:72215925-72232750+	LincRNAs identified by Khalil et al	intergenic	-1.379	0.00179988	RP11-73B2.6	ENST00000451395	pseudogene		-1.819	0.00105786	0.910526	0
1260	chr4:72215925-72232750	chr4:72215925-72232750+	LincRNAs identified by Khalil et al	intergenic	-1.379	0.00179988	XLOC_013612	TCONS_00028265	LincRNAs identified by Cabili et al	intergenic	-1.474	0.00139695	0.919298	1.15358e-06
1261	chr4:72215925-72232750	chr4:72215925-72232750+	LincRNAs identified by Khalil et al	intergenic	-1.379	0.00179988	XLOC_007192	TCONS_00015492	LincRNAs identified by Cabili et al	intergenic	-1.707	1.79e-05	0.919298	1.15358e-06
1262	chr4:72215925-72232750	chr4:72215925-72232750+	LincRNAs identified by Khalil et al	intergenic	-1.379	0.00179988	MRPL49	NR_037567	RefSeq	exon sense-overlapping	-1.414	0.000778106	0.919298	1.15358e-06
1263	chr4:72215925-72232750	chr4:72215925-72232750+	LincRNAs identified by Khalil et al	intergenic	-1.379	0.00179988	RP11-244H18.3	ENST00000551144	GENCODE	intergenic	-1.819	0.000179823	0.915789	4.40065e-07
1264	chr4:72215925-72232750	chr4:72215925-72232750+	LincRNAs identified by Khalil et al	intergenic	-1.379	0.00179988	RP11-255M1.1	ENST00000437677	GENCODE	bidirectional	-1.875	7.24e-05	0.908772	0
1265	chr4:72215925-72232750	chr4:72215925-72232750+	LincRNAs identified by Khalil et al	intergenic	-1.379	0.00179988	XLOC_005461	TCONS_00011948	LincRNAs identified by Cabili et al	intron sense-overlapping	-1.302	0.00267204	0.936842	4.30551e-06
1266	chr4:72215925-72232750	chr4:72215925-72232750+	LincRNAs identified by Khalil et al	intergenic	-1.379	0.00179988	RP3-322G13.5	ENST00000442440	GENCODE	intergenic	-1.654	3.23e-05	0.915789	4.40065e-07
1267	chr5:124766050-124776075	chr5:124766050-124776075+	LincRNAs identified by Khalil et al	intergenic	-1.098	0.00887618	U82695.5	ENST00000445091	pseudogene		-1.612	8.93e-06	0.949123	5.99822e-06
1268	chr5:124766050-124776075	chr5:124766050-124776075+	LincRNAs identified by Khalil et al	intergenic	-1.098	0.00887618	RP11-774O3.1	ENST00000503186	GENCODE	intergenic	-1.034	0.04164	0.936842	4.30551e-06
1269	chr5:124766050-124776075	chr5:124766050-124776075+	LincRNAs identified by Khalil et al	intergenic	-1.098	0.00887618	KRT16P3	ENST00000584759	GENCODE	intergenic	-1.003	0.00124899	0.938596	4.57515e-06
1270	chr5:124766050-124776075	chr5:124766050-124776075+	LincRNAs identified by Khalil et al	intergenic	-1.098	0.00887618	RP11-173P15.3	ENST00000535720	GENCODE	natural antisense	-1.269	0.00916482	0.949123	5.99822e-06
1271	chr5:124766050-124776075	chr5:124766050-124776075+	LincRNAs identified by Khalil et al	intergenic	-1.098	0.00887618	RP11-168E17.1	ENST00000515691	GENCODE	intergenic	-1.759	0.00427104	0.938596	4.57515e-06
1272	chr5:124766050-124776075	chr5:124766050-124776075+	LincRNAs identified by Khalil et al	intergenic	-1.098	0.00887618	RP6-65G23.3	ENST00000554032	GENCODE	bidirectional	-1.231	0.0288715	0.95614	6.75745e-06
1273	chr5:124766050-124776075	chr5:124766050-124776075+	LincRNAs identified by Khalil et al	intergenic	-1.098	0.00887618	chr7:149967450-150001750	chr7:149967450-150001750-	LincRNAs identified by Khalil et al	intergenic	-1.055	0.0146321	0.963158	7.36602e-06
1274	chr5:124766050-124776075	chr5:124766050-124776075+	LincRNAs identified by Khalil et al	intergenic	-1.098	0.00887618	OXCT1-AS1	ENST00000508458	GENCODE	natural antisense	-1.191	0.0250517	0.922807	1.84351e-06
1275	chr5:124766050-124776075	chr5:124766050-124776075+	LincRNAs identified by Khalil et al	intergenic	-1.098	0.00887618	RP11-184I16.4	ENST00000437753	GENCODE	intronic antisense	-1.003	0.0497468	0.945614	5.56152e-06
1276	chr5:124766050-124776075	chr5:124766050-124776075+	LincRNAs identified by Khalil et al	intergenic	-1.098	0.00887618	RP5-940J5.8	ENST00000499202	GENCODE	intronic antisense	-1.973	0.00027786	0.907018	0
1277	chr5:124766050-124776075	chr5:124766050-124776075+	LincRNAs identified by Khalil et al	intergenic	-1.098	0.00887618	XLOC_002461	TCONS_00005314	LincRNAs identified by Cabili et al	intergenic	-1.135	0.049672	0.901754	0
1278	chr5:124766050-124776075	chr5:124766050-124776075+	LincRNAs identified by Khalil et al	intergenic	-1.098	0.00887618	DISC1-IT1	ENST00000456782	GENCODE	intron sense-overlapping	-1.722	4.83e-05	0.919298	1.15358e-06
1279	chr5:124766050-124776075	chr5:124766050-124776075+	LincRNAs identified by Khalil et al	intergenic	-1.098	0.00887618	RP4-593C16.3	ENST00000564300	GENCODE	intergenic	-1.533	4.17e-05	0.901754	0
1280	chr5:124766050-124776075	chr5:124766050-124776075+	LincRNAs identified by Khalil et al	intergenic	-1.098	0.00887618	CTD-2210P24.3	ENST00000526225	GENCODE	intergenic	-1.073	0.00395017	0.910526	0
1281	chr5:124766050-124776075	chr5:124766050-124776075+	LincRNAs identified by Khalil et al	intergenic	-1.098	0.00887618	XLOC_013612	TCONS_00028266	LincRNAs identified by Cabili et al	intergenic	-1.18	0.0119553	0.926316	2.50634e-06
1282	chr5:124766050-124776075	chr5:124766050-124776075+	LincRNAs identified by Khalil et al	intergenic	-1.098	0.00887618	RP4-594I10.2	ENST00000445805	GENCODE	natural antisense	-1.37	0.00935477	0.915789	4.40065e-07
1283	chr5:124766050-124776075	chr5:124766050-124776075+	LincRNAs identified by Khalil et al	intergenic	-1.098	0.00887618	RP11-433J20.2	ENST00000455525	GENCODE	intergenic	-1.606	0.000478323	0.907018	0
1284	chr5:124766050-124776075	chr5:124766050-124776075+	LincRNAs identified by Khalil et al	intergenic	-1.098	0.00887618	RP11-314A5.3	ENST00000428561	pseudogene		-1.208	0.00708794	0.924561	2.17851e-06
1285	chr5:124766050-124776075	chr5:124766050-124776075+	LincRNAs identified by Khalil et al	intergenic	-1.098	0.00887618	RP11-265D17.2	ENST00000527288	GENCODE	intronic antisense	-1.283	0.00109211	0.901754	0
1286	chr5:124766050-124776075	chr5:124766050-124776075+	LincRNAs identified by Khalil et al	intergenic	-1.098	0.00887618	RP11-605F22.2	ENST00000560623	GENCODE	natural antisense	-1.162	0.00908486	0.973684	8.00775e-06
1287	chr5:124766050-124776075	chr5:124766050-124776075+	LincRNAs identified by Khalil et al	intergenic	-1.098	0.00887618	RP11-640I15.1	ENST00000584540	GENCODE	natural antisense	-1.529	0.00951733	0.938596	4.57515e-06
1288	chr5:124766050-124776075	chr5:124766050-124776075+	LincRNAs identified by Khalil et al	intergenic	-1.098	0.00887618	KIRREL3-AS2	NR_046986	RefSeq	intronic antisense	-1.006	0.0245607	0.92807	2.82666e-06
1289	chr5:124766050-124776075	chr5:124766050-124776075+	LincRNAs identified by Khalil et al	intergenic	-1.098	0.00887618	XLOC_011089	TCONS_00022817	LincRNAs identified by Cabili et al	intergenic	-1.005	0.0350809	0.977193	8.15328e-06
1290	chr5:124766050-124776075	chr5:124766050-124776075+	LincRNAs identified by Khalil et al	intergenic	-1.098	0.00887618	AC113607.2	ENST00000449405	GENCODE	intergenic	-1.15	0.00452086	0.966667	7.61521e-06
1291	chr5:124766050-124776075	chr5:124766050-124776075+	LincRNAs identified by Khalil et al	intergenic	-1.098	0.00887618	XLOC_001628	TCONS_00003820	LincRNAs identified by Cabili et al	intergenic	-1.276	0.0218412	0.935088	4.02691e-06
1292	chr5:124766050-124776075	chr5:124766050-124776075+	LincRNAs identified by Khalil et al	intergenic	-1.098	0.00887618	XLOC_010816	TCONS_00022492	LincRNAs identified by Cabili et al	intergenic	-1.551	0.0268321	0.912281	0
1293	chr5:124766050-124776075	chr5:124766050-124776075+	LincRNAs identified by Khalil et al	intergenic	-1.098	0.00887618	XLOC_013552	TCONS_00027943	LincRNAs identified by Cabili et al	intergenic	-1.719	0.000355015	0.942105	5.08699e-06
1294	chr5:3618525-3632100	chr5:3618525-3632100-	LincRNAs identified by Khalil et al	intergenic	-1.274	0.000413982	RP11-471M2.2	ENST00000422074	GENCODE	intergenic	-1.09	0.00155622	0.901754	0
1295	chr5:3618525-3632100	chr5:3618525-3632100-	LincRNAs identified by Khalil et al	intergenic	-1.274	0.000413982	AC004790.2	ENST00000552685	GENCODE	intron sense-overlapping	-1.323	0.00168561	0.903509	0
1296	chr5:3618525-3632100	chr5:3618525-3632100-	LincRNAs identified by Khalil et al	intergenic	-1.274	0.000413982	XLOC_011590	TCONS_00023797	LincRNAs identified by Cabili et al	intergenic	-1.492	1.54e-05	0.901754	0
1297	chr5:3618525-3632100	chr5:3618525-3632100-	LincRNAs identified by Khalil et al	intergenic	-1.274	0.000413982		AY927495R	LincRNAs identified by Khalil et al	intergenic	-1.509	0.000181999	0.905263	0
1298	chr5:3618525-3632100	chr5:3618525-3632100-	LincRNAs identified by Khalil et al	intergenic	-1.274	0.000413982	XLOC_013623	TCONS_00028278	LincRNAs identified by Cabili et al	intergenic	-1.507	0.000167259	0.929825	3.13914e-06
1299	chr5:3618525-3632100	chr5:3618525-3632100-	LincRNAs identified by Khalil et al	intergenic	-1.274	0.000413982	AC092162.1	ENST00000430460	GENCODE	intergenic	-1.546	7.48e-05	0.912281	0
1300	chr6:91443800-91462575	chr6:91443800-91462575-	LincRNAs identified by Khalil et al	intergenic	-1.984	3.77e-09	RP11-214C8.2	ENST00000580942	GENCODE	natural antisense	-3.211	3.31e-10	0.931579	3.44351e-06
1301	chr7:1314975-1333125	chr7:1314975-1333125+	LincRNAs identified by Khalil et al	intergenic	-1.269	9.05e-05	RP11-438N16.1	ENST00000550223	GENCODE	intergenic	-1.077	0.000103726	0.922807	1.84351e-06
1302	chr7:1314975-1333125	chr7:1314975-1333125+	LincRNAs identified by Khalil et al	intergenic	-1.269	9.05e-05	RP11-618M23.4	ENST00000521016	GENCODE	intergenic	-1.065	1.65e-05	0.908772	0
1303	chr7:1314975-1333125	chr7:1314975-1333125+	LincRNAs identified by Khalil et al	intergenic	-1.269	9.05e-05		DB025955	LincRNAs identified by Khalil et al	exon sense-overlapping	-1.825	9.46e-07	0.940351	4.83569e-06
1304	chr7:1314975-1333125	chr7:1314975-1333125+	LincRNAs identified by Khalil et al	intergenic	-1.269	9.05e-05	AC011747.7	ENST00000418957	GENCODE	natural antisense	-1.202	0.000823513	0.935088	4.02691e-06
1305	chr7:1314975-1333125	chr7:1314975-1333125+	LincRNAs identified by Khalil et al	intergenic	-1.269	9.05e-05	LOC100288428	uc003bqp.3	UCSC_knowngene	bidirectional	-1.758	2.03e-05	0.954386	6.58189e-06
1306	chr7:1314975-1333125	chr7:1314975-1333125+	LincRNAs identified by Khalil et al	intergenic	-1.269	9.05e-05	KB-1107E3.1	ENST00000518749	GENCODE	natural antisense	-1.29	1.54e-05	0.912281	0
1307	chr7:1314975-1333125	chr7:1314975-1333125+	LincRNAs identified by Khalil et al	intergenic	-1.269	9.05e-05	AC009518.4	ENST00000452219	GENCODE	intergenic	-1.142	0.000253549	0.907018	0
1308	chr7:1314975-1333125	chr7:1314975-1333125+	LincRNAs identified by Khalil et al	intergenic	-1.269	9.05e-05	RP11-432J9.3	ENST00000415746	GENCODE	intergenic	-1.103	3.53e-05	0.905263	0
1309	chr7:1314975-1333125	chr7:1314975-1333125+	LincRNAs identified by Khalil et al	intergenic	-1.269	9.05e-05	XLOC_012383	TCONS_00025555	LincRNAs identified by Cabili et al	intergenic	-1.785	1.33e-06	0.910526	0
1310	chr7:1314975-1333125	chr7:1314975-1333125+	LincRNAs identified by Khalil et al	intergenic	-1.269	9.05e-05	AC140481.8	ENST00000436488	GENCODE	intronic antisense	-1.262	0.000295346	0.910526	0
1311	chr7:1314975-1333125	chr7:1314975-1333125+	LincRNAs identified by Khalil et al	intergenic	-1.269	9.05e-05	AC009120.10	ENST00000561669	GENCODE	intergenic	-1.501	5.44e-05	0.919298	1.15358e-06
1312	chr7:1314975-1333125	chr7:1314975-1333125+	LincRNAs identified by Khalil et al	intergenic	-1.269	9.05e-05	AC002117.1	ENST00000452741	GENCODE	natural antisense	-1.999	4.63e-08	0.915789	4.40065e-07
1313	chr7:1314975-1333125	chr7:1314975-1333125+	LincRNAs identified by Khalil et al	intergenic	-1.269	9.05e-05	AC004383.5	ENST00000434384	GENCODE	intergenic	-1.142	0.000374916	0.94386	5.32896e-06
1314	chr7:1314975-1333125	chr7:1314975-1333125+	LincRNAs identified by Khalil et al	intergenic	-1.269	9.05e-05	RP3-331H24.4	ENST00000456795	GENCODE	intergenic	-1.81	2.14e-05	0.931579	3.44351e-06
1315	chr7:1314975-1333125	chr7:1314975-1333125+	LincRNAs identified by Khalil et al	intergenic	-1.269	9.05e-05	MYCNOS	ENST00000439180	GENCODE	intronic antisense	-1.492	7.05e-05	0.9276	1.09587e-08
1316	chr7:1314975-1333125	chr7:1314975-1333125+	LincRNAs identified by Khalil et al	intergenic	-1.269	9.05e-05	RP11-276H7.2	ENST00000424774	GENCODE	intronic antisense	-1.872	1.86e-05	0.907018	0
1317	chr7:1314975-1333125	chr7:1314975-1333125+	LincRNAs identified by Khalil et al	intergenic	-1.269	9.05e-05	XLOC_003772	TCONS_00008929	LincRNAs identified by Cabili et al	intergenic	-1.273	0.000300097	0.903509	0
1318	chr7:1314975-1333125	chr7:1314975-1333125+	LincRNAs identified by Khalil et al	intergenic	-1.269	9.05e-05	RP11-181G12.2	ENST00000536678	GENCODE	intronic antisense	-1.488	0.000257272	0.961404	7.22779e-06
1319	chr7:1314975-1333125	chr7:1314975-1333125+	LincRNAs identified by Khalil et al	intergenic	-1.269	9.05e-05	RP11-108L7.7	ENST00000438367	GENCODE	exon sense-overlapping	-1.355	8.67e-05	0.947368	5.78462e-06
1320	chr7:1314975-1333125	chr7:1314975-1333125+	LincRNAs identified by Khalil et al	intergenic	-1.269	9.05e-05		AV660546	LincRNAs identified by Khalil et al	intronic antisense	-1.561	0.000189302	0.964912	7.49512e-06
1321	chr7:1314975-1333125	chr7:1314975-1333125+	LincRNAs identified by Khalil et al	intergenic	-1.269	9.05e-05	RP11-626G11.1	ENST00000565802	GENCODE	intergenic	-1.155	4.76e-07	0.921053	1.50172e-06
1322	chr7:1314975-1333125	chr7:1314975-1333125+	LincRNAs identified by Khalil et al	intergenic	-1.269	9.05e-05	XLOC_011585	TCONS_00023790	LincRNAs identified by Cabili et al	intergenic	-1.139	9.28e-06	0.903509	0
1323	chr7:1314975-1333125	chr7:1314975-1333125+	LincRNAs identified by Khalil et al	intergenic	-1.269	9.05e-05	AC005324.6	ENST00000434017	GENCODE	natural antisense	-1.135	0.00204437	0.926316	2.50634e-06
1324	chr7:1314975-1333125	chr7:1314975-1333125+	LincRNAs identified by Khalil et al	intergenic	-1.269	9.05e-05	RP11-455F5.5	ENST00000568506	GENCODE	natural antisense	-1.793	8.46e-06	0.947368	5.78462e-06
1325	chr7:1314975-1333125	chr7:1314975-1333125+	LincRNAs identified by Khalil et al	intergenic	-1.269	9.05e-05	RP1-56J10.8	ENST00000432130	GENCODE	intronic antisense	-1.49	4.16e-05	0.926316	2.50634e-06
1326	chr7:1314975-1333125	chr7:1314975-1333125+	LincRNAs identified by Khalil et al	intergenic	-1.269	9.05e-05	XLOC_009333	TCONS_00019540	LincRNAs identified by Cabili et al	intergenic	-1.212	0.00039361	0.963158	7.36602e-06
1327	chr7:1314975-1333125	chr7:1314975-1333125+	LincRNAs identified by Khalil et al	intergenic	-1.269	9.05e-05	SNORA71B	ENST00000439232	GENCODE	intergenic	-1.67	0.000124327	0.924561	2.17851e-06
1328	chr7:1314975-1333125	chr7:1314975-1333125+	LincRNAs identified by Khalil et al	intergenic	-1.269	9.05e-05	HMlincRNA1256	HMlincRNA1256+	LincRNAs identified by Khalil et al	intergenic	-1.643	0.000419311	0.936842	4.30551e-06
1329	chr7:1314975-1333125	chr7:1314975-1333125+	LincRNAs identified by Khalil et al	intergenic	-1.269	9.05e-05	RP11-637A17.2	ENST00000500695	GENCODE	natural antisense	-1.261	0.000133647	0.919298	1.15358e-06
1330	chr7:1314975-1333125	chr7:1314975-1333125+	LincRNAs identified by Khalil et al	intergenic	-1.269	9.05e-05	uc.355	uc.355+	UCR	intergenic	-1.291	4.75e-06	0.961404	7.22779e-06
1331	chr7:1314975-1333125	chr7:1314975-1333125+	LincRNAs identified by Khalil et al	intergenic	-1.269	9.05e-05	RP11-761I4.3	ENST00000560973	GENCODE	intronic antisense	-1.666	2.67e-07	0.907018	0
1332	chr7:1314975-1333125	chr7:1314975-1333125+	LincRNAs identified by Khalil et al	intergenic	-1.269	9.05e-05		AI203030	LincRNAs identified by Khalil et al	intergenic	-1.242	2.99e-06	0.959649	7.08034e-06
1333	chr7:1314975-1333125	chr7:1314975-1333125+	LincRNAs identified by Khalil et al	intergenic	-1.269	9.05e-05	RP5-1171I10.4	ENST00000582348	GENCODE	intronic antisense	-1.975	1.23e-07	0.940764	2.08305e-09
1334	chr7:1314975-1333125	chr7:1314975-1333125+	LincRNAs identified by Khalil et al	intergenic	-1.269	9.05e-05	RP1-137K24.1	ENST00000511443	GENCODE	intergenic	-1.27	0.00821322	0.915789	4.40065e-07
1335	chr7:1314975-1333125	chr7:1314975-1333125+	LincRNAs identified by Khalil et al	intergenic	-1.269	9.05e-05	XLOC_005563	TCONS_00012633	LincRNAs identified by Cabili et al	intergenic	-1.662	8.04e-07	0.942105	5.08699e-06
1336	chr7:1314975-1333125	chr7:1314975-1333125+	LincRNAs identified by Khalil et al	intergenic	-1.269	9.05e-05	BC067356	uc003cri.3	UCSC_knowngene	natural antisense	-1.572	0.000122324	0.961404	7.22779e-06
1337	chr7:1314975-1333125	chr7:1314975-1333125+	LincRNAs identified by Khalil et al	intergenic	-1.269	9.05e-05	RP1-46F2.2	ENST00000553177	GENCODE	intergenic	-1.265	5.7e-05	0.949123	5.99822e-06
1338	chr7:1314975-1333125	chr7:1314975-1333125+	LincRNAs identified by Khalil et al	intergenic	-1.269	9.05e-05	RP5-902P8.10	ENST00000434139	GENCODE	exon sense-overlapping	-1.257	0.000330971	0.92807	2.82666e-06
1339	chr7:1314975-1333125	chr7:1314975-1333125+	LincRNAs identified by Khalil et al	intergenic	-1.269	9.05e-05	LOC729737	uc001aam.4	UCSC_knowngene	intergenic	-1.095	8.94e-06	0.94386	5.32896e-06
1340	chr7:1314975-1333125	chr7:1314975-1333125+	LincRNAs identified by Khalil et al	intergenic	-1.269	9.05e-05	XLOC_003007	TCONS_00007086	LincRNAs identified by Cabili et al	intron sense-overlapping	-1.72	3.47e-05	0.905263	0
1341	chr7:1314975-1333125	chr7:1314975-1333125+	LincRNAs identified by Khalil et al	intergenic	-1.269	9.05e-05	RP11-346L1.2	ENST00000519978	GENCODE	intergenic	-1.531	3.85e-05	0.92807	2.82666e-06
1342	chr7:1314975-1333125	chr7:1314975-1333125+	LincRNAs identified by Khalil et al	intergenic	-1.269	9.05e-05	RP11-462G8.2	ENST00000445868	GENCODE	intronic antisense	-2.656	9.26e-10	0.901754	0
1343	chr7:1314975-1333125	chr7:1314975-1333125+	LincRNAs identified by Khalil et al	intergenic	-1.269	9.05e-05	CTD-2089N3.3	ENST00000508923	GENCODE	intergenic	-2.185	8.72e-07	0.907018	0
1344	chr7:1314975-1333125	chr7:1314975-1333125+	LincRNAs identified by Khalil et al	intergenic	-1.269	9.05e-05	RP11-261C10.5	ENST00000439562	GENCODE	natural antisense	-1.449	3.54e-06	0.926316	2.50634e-06
1345	chr7:1314975-1333125	chr7:1314975-1333125+	LincRNAs identified by Khalil et al	intergenic	-1.269	9.05e-05	XLOC_001406	TCONS_00003611	LincRNAs identified by Cabili et al	intergenic	-1.564	1.21e-07	0.92807	2.82666e-06
1346	chr7:1314975-1333125	chr7:1314975-1333125+	LincRNAs identified by Khalil et al	intergenic	-1.269	9.05e-05	AC018737.3	ENST00000422649	GENCODE	intergenic	-1.056	3.07e-06	0.922807	1.84351e-06
1347	chr7:1314975-1333125	chr7:1314975-1333125+	LincRNAs identified by Khalil et al	intergenic	-1.269	9.05e-05	XLOC_000868	TCONS_00001523	LincRNAs identified by Cabili et al	intergenic	-1.15	0.00140931	0.921053	1.50172e-06
1348	chr7:1314975-1333125	chr7:1314975-1333125+	LincRNAs identified by Khalil et al	intergenic	-1.269	9.05e-05	RP11-561C5.4	ENST00000560405	GENCODE	intergenic	-1.176	0.000276803	0.942105	5.08699e-06
1349	chr7:1314975-1333125	chr7:1314975-1333125+	LincRNAs identified by Khalil et al	intergenic	-1.269	9.05e-05	TPT1-AS1	ENST00000523506	GENCODE	bidirectional	-1.179	0.000158767	0.901754	0
1350	chr7:1314975-1333125	chr7:1314975-1333125+	LincRNAs identified by Khalil et al	intergenic	-1.269	9.05e-05	BC069756	uc003zhu.3	UCSC_knowngene	intronic antisense	-1.997	6.7e-07	0.936842	4.30551e-06
1351	chr7:1314975-1333125	chr7:1314975-1333125+	LincRNAs identified by Khalil et al	intergenic	-1.269	9.05e-05	RP11-522B15.3	ENST00000558499	GENCODE	intergenic	-1.254	0.000102582	0.933333	3.73951e-06
1352	chr7:1314975-1333125	chr7:1314975-1333125+	LincRNAs identified by Khalil et al	intergenic	-1.269	9.05e-05	XLOC_002554	TCONS_00004641	LincRNAs identified by Cabili et al	intergenic	-1.363	2.4e-05	0.938596	4.57515e-06
1353	chr7:1314975-1333125	chr7:1314975-1333125+	LincRNAs identified by Khalil et al	intergenic	-1.269	9.05e-05	RP11-205K6.2	ENST00000425153	GENCODE	intergenic	-1.347	5.65e-05	0.919298	1.15358e-06
1354	chr7:1314975-1333125	chr7:1314975-1333125+	LincRNAs identified by Khalil et al	intergenic	-1.269	9.05e-05	LINC00263	uc001kra.4	UCSC_knowngene	intergenic	-1.305	5.51e-05	0.908772	0
1355	chr7:1314975-1333125	chr7:1314975-1333125+	LincRNAs identified by Khalil et al	intergenic	-1.269	9.05e-05	RP5-902P8.10	ENST00000453732	GENCODE	exon sense-overlapping	-1.481	3.88e-05	0.907018	0
1356	chr7:1314975-1333125	chr7:1314975-1333125+	LincRNAs identified by Khalil et al	intergenic	-1.269	9.05e-05	XLOC_009483	TCONS_00019682	LincRNAs identified by Cabili et al	intergenic	-1.808	4.33e-06	0.977193	8.15328e-06
1357	chr7:1314975-1333125	chr7:1314975-1333125+	LincRNAs identified by Khalil et al	intergenic	-1.269	9.05e-05	XLOC_005110	TCONS_00011106	LincRNAs identified by Cabili et al	intergenic	-1.649	2.48e-07	0.931579	3.44351e-06
1358	chr7:1314975-1333125	chr7:1314975-1333125+	LincRNAs identified by Khalil et al	intergenic	-1.269	9.05e-05	LOC388152	uc010bmv.2	UCSC_knowngene	intergenic	-1.096	0.000837161	0.94386	5.32896e-06
1359	chr7:1314975-1333125	chr7:1314975-1333125+	LincRNAs identified by Khalil et al	intergenic	-1.269	9.05e-05	RP11-24M17.5	ENST00000395215	GENCODE	intergenic	-1.1	0.000638161	0.905263	0
1360	chr7:1314975-1333125	chr7:1314975-1333125+	LincRNAs identified by Khalil et al	intergenic	-1.269	9.05e-05	RP11-255M2.1	ENST00000554649	GENCODE	intergenic	-1.12	0.000246206	0.908772	0
1361	chr7:1314975-1333125	chr7:1314975-1333125+	LincRNAs identified by Khalil et al	intergenic	-1.269	9.05e-05	RP11-451O13.1	ENST00000452528	GENCODE	intergenic	-1.83	1.23e-08	0.924561	2.17851e-06
1362	chr7:1314975-1333125	chr7:1314975-1333125+	LincRNAs identified by Khalil et al	intergenic	-1.269	9.05e-05	CTC-575I10.1	ENST00000506717	GENCODE	intronic antisense	-1.84	7.04e-06	0.942105	5.08699e-06
1363	chr7:1314975-1333125	chr7:1314975-1333125+	LincRNAs identified by Khalil et al	intergenic	-1.269	9.05e-05	AC084125.4	ENST00000544423	GENCODE	natural antisense	-1.472	4.3e-05	0.919298	1.15358e-06
1364	chr7:1314975-1333125	chr7:1314975-1333125+	LincRNAs identified by Khalil et al	intergenic	-1.269	9.05e-05	CTC-441N14.1	ENST00000505209	GENCODE	intergenic	-1	0.00715339	0.915789	4.40065e-07
1365	chr7:1314975-1333125	chr7:1314975-1333125+	LincRNAs identified by Khalil et al	intergenic	-1.269	9.05e-05	AX747048	uc002kol.1	UCSC_knowngene	intergenic	-1.59	3.24e-06	0.931579	3.44351e-06
1366	chr7:1314975-1333125	chr7:1314975-1333125+	LincRNAs identified by Khalil et al	intergenic	-1.269	9.05e-05	XLOC_013980	TCONS_00029245	LincRNAs identified by Cabili et al	intergenic	-1.413	0.000392858	0.945614	5.56152e-06
1367	chr7:1314975-1333125	chr7:1314975-1333125+	LincRNAs identified by Khalil et al	intergenic	-1.269	9.05e-05	AC005703.2	ENST00000453339	GENCODE	intergenic	-1.508	5e-05	0.921053	1.50172e-06
1368	chr7:1314975-1333125	chr7:1314975-1333125+	LincRNAs identified by Khalil et al	intergenic	-1.269	9.05e-05	LOC100506229	NR_039977	RefSeq	intergenic	-1.451	1.6e-07	0.901754	0
1369	chr7:1314975-1333125	chr7:1314975-1333125+	LincRNAs identified by Khalil et al	intergenic	-1.269	9.05e-05		AV730200	LincRNAs identified by Khalil et al	intergenic	-1.521	1.8e-05	0.933333	3.73951e-06
1370	chr7:1314975-1333125	chr7:1314975-1333125+	LincRNAs identified by Khalil et al	intergenic	-1.269	9.05e-05	XLOC_014119	TCONS_00029180	LincRNAs identified by Cabili et al	intergenic	-2.151	1.29e-09	0.94386	5.32896e-06
1371	chr7:1314975-1333125	chr7:1314975-1333125+	LincRNAs identified by Khalil et al	intergenic	-1.269	9.05e-05	XLOC_011518	TCONS_00023722	LincRNAs identified by Cabili et al	intergenic	-1.528	1.41e-05	0.919298	1.15358e-06
1372	chr7:1314975-1333125	chr7:1314975-1333125+	LincRNAs identified by Khalil et al	intergenic	-1.269	9.05e-05	RP11-849F2.4	ENST00000585275	GENCODE	intergenic	-1.611	6.06e-05	0.915789	4.40065e-07
1373	chr7:1314975-1333125	chr7:1314975-1333125+	LincRNAs identified by Khalil et al	intergenic	-1.269	9.05e-05	LINC00491	ENST00000510145	GENCODE	intergenic	-1.059	0.0154702	0.942105	5.08699e-06
1374	chr7:1314975-1333125	chr7:1314975-1333125+	LincRNAs identified by Khalil et al	intergenic	-1.269	9.05e-05	RP1-40E16.3	ENST00000455327	GENCODE	intergenic	-1.306	0.000501827	0.907018	0
1375	chr7:1314975-1333125	chr7:1314975-1333125+	LincRNAs identified by Khalil et al	intergenic	-1.269	9.05e-05	LOC728558	NR_038444	RefSeq	intronic antisense	-2.033	5.26e-09	0.908772	0
1376	chr7:1314975-1333125	chr7:1314975-1333125+	LincRNAs identified by Khalil et al	intergenic	-1.269	9.05e-05		DT216591	LincRNAs identified by Khalil et al	intergenic	-1.272	0.000163134	0.936842	4.30551e-06
1377	chr7:1314975-1333125	chr7:1314975-1333125+	LincRNAs identified by Khalil et al	intergenic	-1.269	9.05e-05	XLOC_013040	TCONS_00026992	LincRNAs identified by Cabili et al	intergenic	-1.116	5.9e-06	0.901754	0
1378	chr7:1314975-1333125	chr7:1314975-1333125+	LincRNAs identified by Khalil et al	intergenic	-1.269	9.05e-05	RP11-338E21.1	ENST00000546135	GENCODE	intergenic	-1.562	6.86e-07	0.931579	3.44351e-06
1379	chr7:1314975-1333125	chr7:1314975-1333125+	LincRNAs identified by Khalil et al	intergenic	-1.269	9.05e-05		AK001840	LincRNAs identified by Khalil et al	intergenic	-1.063	1.28e-05	0.914035	7.57378e-08
1380	chr7:1314975-1333125	chr7:1314975-1333125+	LincRNAs identified by Khalil et al	intergenic	-1.269	9.05e-05	FUT8	NR_038170	RefSeq	exon sense-overlapping	-1.356	5.92e-06	0.961404	7.22779e-06
1381	chr7:1314975-1333125	chr7:1314975-1333125+	LincRNAs identified by Khalil et al	intergenic	-1.269	9.05e-05	RP11-20B24.4	ENST00000579187	GENCODE	natural antisense	-2.848	0.000160767	0.922807	1.84351e-06
1382	chr7:1314975-1333125	chr7:1314975-1333125+	LincRNAs identified by Khalil et al	intergenic	-1.269	9.05e-05		BE182165R	LincRNAs identified by Khalil et al	intergenic	-1.122	0.000209822	0.907018	0
1383	chr7:1314975-1333125	chr7:1314975-1333125+	LincRNAs identified by Khalil et al	intergenic	-1.269	9.05e-05	RP11-409K20.8	ENST00000447586	GENCODE	intronic antisense	-1.678	5.69e-05	0.957895	6.92358e-06
1384	chr7:1314975-1333125	chr7:1314975-1333125+	LincRNAs identified by Khalil et al	intergenic	-1.269	9.05e-05	RP11-249C24.10	ENST00000569778	GENCODE	intergenic	-1.119	0.00230766	0.924561	2.17851e-06
1385	chr7:1314975-1333125	chr7:1314975-1333125+	LincRNAs identified by Khalil et al	intergenic	-1.269	9.05e-05	RP11-466L17.1	ENST00000422374	GENCODE	intergenic	-1.457	7.26e-09	0.921053	1.50172e-06
1386	chr7:1314975-1333125	chr7:1314975-1333125+	LincRNAs identified by Khalil et al	intergenic	-1.269	9.05e-05	XLOC_013120	TCONS_00027080	LincRNAs identified by Cabili et al	intergenic	-1.024	3.74e-05	0.919298	1.15358e-06
1387	chr7:1314975-1333125	chr7:1314975-1333125+	LincRNAs identified by Khalil et al	intergenic	-1.269	9.05e-05	XLOC_012682	TCONS_00026623	LincRNAs identified by Cabili et al	intergenic	-1.054	0.000361064	0.908772	0
1388	chr7:1314975-1333125	chr7:1314975-1333125+	LincRNAs identified by Khalil et al	intergenic	-1.269	9.05e-05	XLOC_007865	TCONS_00016487	LincRNAs identified by Cabili et al	intergenic	-1.542	6.58e-06	0.973684	8.00775e-06
1389	chr7:1314975-1333125	chr7:1314975-1333125+	LincRNAs identified by Khalil et al	intergenic	-1.269	9.05e-05	CTC-304I17.3	ENST00000581727	GENCODE	intron sense-overlapping	-1.949	2.36e-06	0.905263	0
1390	chr7:1314975-1333125	chr7:1314975-1333125+	LincRNAs identified by Khalil et al	intergenic	-1.269	9.05e-05	RP11-973D8.4	ENST00000554022	GENCODE	natural antisense	-2.058	4.65e-08	0.903509	0
1391	chr7:1314975-1333125	chr7:1314975-1333125+	LincRNAs identified by Khalil et al	intergenic	-1.269	9.05e-05	RP11-340I6.7	ENST00000433918	GENCODE	intergenic	-1.07	0.00108738	0.907018	0
1392	chr7:1314975-1333125	chr7:1314975-1333125+	LincRNAs identified by Khalil et al	intergenic	-1.269	9.05e-05	RP11-887P2.1	ENST00000549723	GENCODE	intronic antisense	-1.456	3.28e-06	0.931579	3.44351e-06
1393	chr7:1314975-1333125	chr7:1314975-1333125+	LincRNAs identified by Khalil et al	intergenic	-1.269	9.05e-05		AU185412	LincRNAs identified by Khalil et al	intronic antisense	-1.328	2.73e-05	0.949123	5.99822e-06
1394	chr7:1314975-1333125	chr7:1314975-1333125+	LincRNAs identified by Khalil et al	intergenic	-1.269	9.05e-05	XLOC_001514	TCONS_00003725	LincRNAs identified by Cabili et al	intergenic	-1.499	0.000127444	0.910526	0
1395	chr7:1314975-1333125	chr7:1314975-1333125+	LincRNAs identified by Khalil et al	intergenic	-1.269	9.05e-05	XLOC_007511	TCONS_00016126	LincRNAs identified by Cabili et al	intergenic	-1.287	2.59e-06	0.921053	1.50172e-06
1396	chr7:149967450-150001750	chr7:149967450-150001750-	LincRNAs identified by Khalil et al	intergenic	-1.055	0.0146321	XLOC_013552	TCONS_00027943	LincRNAs identified by Cabili et al	intergenic	-1.719	0.000355015	0.947368	5.78462e-06
1397	chr7:149967450-150001750	chr7:149967450-150001750-	LincRNAs identified by Khalil et al	intergenic	-1.055	0.0146321	RP11-168E17.1	ENST00000515691	GENCODE	intergenic	-1.759	0.00427104	0.936842	4.30551e-06
1398	chr7:149967450-150001750	chr7:149967450-150001750-	LincRNAs identified by Khalil et al	intergenic	-1.055	0.0146321	DISC1-IT1	ENST00000456782	GENCODE	intron sense-overlapping	-1.722	4.83e-05	0.903509	0
1399	chr7:149967450-150001750	chr7:149967450-150001750-	LincRNAs identified by Khalil et al	intergenic	-1.055	0.0146321	RP11-173P15.3	ENST00000535720	GENCODE	natural antisense	-1.269	0.00916482	0.919298	1.15358e-06
1400	chr7:149967450-150001750	chr7:149967450-150001750-	LincRNAs identified by Khalil et al	intergenic	-1.055	0.0146321	RP11-774O3.1	ENST00000503186	GENCODE	intergenic	-1.034	0.04164	0.95614	6.75745e-06
1401	chr7:149967450-150001750	chr7:149967450-150001750-	LincRNAs identified by Khalil et al	intergenic	-1.055	0.0146321	AX747150	uc021tyo.1	UCSC_knowngene	intronic antisense	-1.048	0.0389997	0.917544	7.99524e-07
1402	chr7:149967450-150001750	chr7:149967450-150001750-	LincRNAs identified by Khalil et al	intergenic	-1.055	0.0146321	RP4-594I10.2	ENST00000445805	GENCODE	natural antisense	-1.37	0.00935477	0.915789	4.40065e-07
1403	chr7:149967450-150001750	chr7:149967450-150001750-	LincRNAs identified by Khalil et al	intergenic	-1.055	0.0146321	RP11-433J20.2	ENST00000455525	GENCODE	intergenic	-1.606	0.000478323	0.921053	1.50172e-06
1404	chr7:149967450-150001750	chr7:149967450-150001750-	LincRNAs identified by Khalil et al	intergenic	-1.055	0.0146321	XLOC_011089	TCONS_00022817	LincRNAs identified by Cabili et al	intergenic	-1.005	0.0350809	0.936842	4.30551e-06
1405	chr7:149967450-150001750	chr7:149967450-150001750-	LincRNAs identified by Khalil et al	intergenic	-1.055	0.0146321	U82695.5	ENST00000445091	pseudogene		-1.612	8.93e-06	0.95614	6.75745e-06
1406	chr7:149967450-150001750	chr7:149967450-150001750-	LincRNAs identified by Khalil et al	intergenic	-1.055	0.0146321	RP11-184I16.4	ENST00000437753	GENCODE	intronic antisense	-1.003	0.0497468	0.936842	4.30551e-06
1407	chr7:149967450-150001750	chr7:149967450-150001750-	LincRNAs identified by Khalil et al	intergenic	-1.055	0.0146321	RP11-473M14.3	ENST00000543387	GENCODE	intergenic	-1.046	0.00354126	0.922807	1.84351e-06
1408	chr7:149967450-150001750	chr7:149967450-150001750-	LincRNAs identified by Khalil et al	intergenic	-1.055	0.0146321	RP11-640I15.1	ENST00000584540	GENCODE	natural antisense	-1.529	0.00951733	0.912281	0
1409	chr7:149967450-150001750	chr7:149967450-150001750-	LincRNAs identified by Khalil et al	intergenic	-1.055	0.0146321	AC113607.2	ENST00000449405	GENCODE	intergenic	-1.15	0.00452086	0.942105	5.08699e-06
1410	chr7:149967450-150001750	chr7:149967450-150001750-	LincRNAs identified by Khalil et al	intergenic	-1.055	0.0146321	KIRREL3-AS2	NR_046986	RefSeq	intronic antisense	-1.006	0.0245607	0.92807	2.82666e-06
1411	chr7:149967450-150001750	chr7:149967450-150001750-	LincRNAs identified by Khalil et al	intergenic	-1.055	0.0146321	RP6-65G23.3	ENST00000554032	GENCODE	bidirectional	-1.231	0.0288715	0.936842	4.30551e-06
1412	chr7:149967450-150001750	chr7:149967450-150001750-	LincRNAs identified by Khalil et al	intergenic	-1.055	0.0146321	XLOC_002461	TCONS_00005314	LincRNAs identified by Cabili et al	intergenic	-1.135	0.049672	0.907018	0
1413	chr7:149967450-150001750	chr7:149967450-150001750-	LincRNAs identified by Khalil et al	intergenic	-1.055	0.0146321	RP11-605F22.2	ENST00000560623	GENCODE	natural antisense	-1.162	0.00908486	0.97193	7.92252e-06
1414	chr8:50050850-50118750	chr8:50050850-50118750-	LincRNAs identified by Khalil et al	intergenic	-1.13	8.49e-06	XLOC_006338	TCONS_00013675	LincRNAs identified by Cabili et al	intergenic	-1.211	2.99e-05	0.905263	0
1415	chr8:50050850-50118750	chr8:50050850-50118750-	LincRNAs identified by Khalil et al	intergenic	-1.13	8.49e-06	CTA-250D10.19	ENST00000424613	GENCODE	natural antisense	-1.258	2.4e-07	0.926316	2.50634e-06
1416	chr8:50050850-50118750	chr8:50050850-50118750-	LincRNAs identified by Khalil et al	intergenic	-1.13	8.49e-06	XLOC_009584	TCONS_00019787	LincRNAs identified by Cabili et al	intergenic	-1.215	6.7e-06	0.922807	1.84351e-06
1417	chr8:50050850-50118750	chr8:50050850-50118750-	LincRNAs identified by Khalil et al	intergenic	-1.13	8.49e-06	BC039122	uc001qtw.1	UCSC_knowngene	intronic antisense	-1.369	4.65e-07	0.92274	1.87198e-08
1418	chr8:50050850-50118750	chr8:50050850-50118750-	LincRNAs identified by Khalil et al	intergenic	-1.13	8.49e-06	AC007557.2	ENST00000421907	GENCODE	intergenic	-1.962	9.09e-08	0.952632	6.39684e-06
1419	chr8:50050850-50118750	chr8:50050850-50118750-	LincRNAs identified by Khalil et al	intergenic	-1.13	8.49e-06	CTC-369A16.3	ENST00000510853	GENCODE	intergenic	-1.339	2.6e-08	0.907018	0
1420	chr8:50050850-50118750	chr8:50050850-50118750-	LincRNAs identified by Khalil et al	intergenic	-1.13	8.49e-06	XLOC_010177	TCONS_00020900	LincRNAs identified by Cabili et al	intergenic	-1.004	2.97e-05	0.931579	3.44351e-06
1421	chr8:50050850-50118750	chr8:50050850-50118750-	LincRNAs identified by Khalil et al	intergenic	-1.13	8.49e-06	XLOC_012683	TCONS_00026336	LincRNAs identified by Cabili et al	intergenic	-1.12	2.04e-07	0.915789	4.40065e-07
1422	chr8:50050850-50118750	chr8:50050850-50118750-	LincRNAs identified by Khalil et al	intergenic	-1.13	8.49e-06	XLOC_011585	TCONS_00023790	LincRNAs identified by Cabili et al	intergenic	-1.139	9.28e-06	0.915789	4.40065e-07
1423	chr8:50050850-50118750	chr8:50050850-50118750-	LincRNAs identified by Khalil et al	intergenic	-1.13	8.49e-06	LSAMP-AS3	ENST00000496154	GENCODE	intronic antisense	-1.471	2.25e-06	0.92807	2.82666e-06
1424	chr8:50050850-50118750	chr8:50050850-50118750-	LincRNAs identified by Khalil et al	intergenic	-1.13	8.49e-06	CYP1B1-AS1	ENST00000431999	GENCODE	natural antisense	-2.109	7.3e-07	0.912281	0
1425	chr8:50050850-50118750	chr8:50050850-50118750-	LincRNAs identified by Khalil et al	intergenic	-1.13	8.49e-06	RP11-97O12.2	ENST00000506090	GENCODE	intergenic	-1.168	3.13e-06	0.907018	0
1426	chr8:50050850-50118750	chr8:50050850-50118750-	LincRNAs identified by Khalil et al	intergenic	-1.13	8.49e-06	RP11-267C16.1	ENST00000582689	GENCODE	intergenic	-1.483	8.47e-08	0.910526	0
1427	chr9:110109500-110126925	chr9:110109500-110126925-	LincRNAs identified by Khalil et al	intergenic	-2.511	1.57e-08	XLOC_009959	TCONS_00021260	LincRNAs identified by Cabili et al	intergenic	-1.113	5.34e-06	0.921053	1.50172e-06
1428	chr9:110109500-110126925	chr9:110109500-110126925-	LincRNAs identified by Khalil et al	intergenic	-2.511	1.57e-08	XLOC_001638	TCONS_00003829	LincRNAs identified by Cabili et al	intergenic	-1.903	1.27e-06	0.908772	0
1429	chr9:110109500-110126925	chr9:110109500-110126925-	LincRNAs identified by Khalil et al	intergenic	-2.511	1.57e-08	TMEM191A	ENST00000422715	GENCODE	intergenic	-1.876	6.65e-09	0.917544	7.99524e-07
1430	chr9:110109500-110126925	chr9:110109500-110126925-	LincRNAs identified by Khalil et al	intergenic	-2.511	1.57e-08	RP11-388E23.2	ENST00000554526	GENCODE	intergenic	-2.51	9.78e-08	0.919298	1.15358e-06
1431	chrX:30716225-30736150	chrX:30716225-30736150-	LincRNAs identified by Khalil et al	intergenic	-1.206	4.73e-07	AC114808.2	ENST00000428335	GENCODE	intronic antisense	-1.475	7.5e-06	0.945614	5.56152e-06
1432	chrX:30716225-30736150	chrX:30716225-30736150+	LincRNAs identified by Khalil et al	intergenic	-1.722	1.19e-05	RP11-194G10.1	ENST00000429949	GENCODE	intergenic	-2.196	0.000583905	0.901754	0
1433	chrX:30716225-30736150	chrX:30716225-30736150-	LincRNAs identified by Khalil et al	intergenic	-1.206	4.73e-07	AK093403	uc003mti.1	UCSC_knowngene	intergenic	-1.523	2.05e-08	0.94386	5.32896e-06
1434	chrX:30716225-30736150	chrX:30716225-30736150-	LincRNAs identified by Khalil et al	intergenic	-1.206	4.73e-07	LINC00297	ENST00000453470	GENCODE	intergenic	-2.037	1.11e-06	0.907018	0
1435	chrX:30716225-30736150	chrX:30716225-30736150+	LincRNAs identified by Khalil et al	intergenic	-1.722	1.19e-05	RP11-103H7.5	ENST00000524320	GENCODE	natural antisense	-1.655	0.00190294	0.940351	4.83569e-06
1436	chrX:30716225-30736150	chrX:30716225-30736150-	LincRNAs identified by Khalil et al	intergenic	-1.206	4.73e-07	AC012314.20	ENST00000426213	GENCODE	bidirectional	-1.086	4.31e-05	0.910526	0
1437	chrX:30716225-30736150	chrX:30716225-30736150-	LincRNAs identified by Khalil et al	intergenic	-1.206	4.73e-07	TPTE2P1	uc001upx.4	UCSC_knowngene	intergenic	-1.62	0.000557794	0.901754	0
1438	chrX:30716225-30736150	chrX:30716225-30736150-	LincRNAs identified by Khalil et al	intergenic	-1.206	4.73e-07	TTTY3	NR_001524	RefSeq	intergenic	-1.242	0.000278243	0.926316	2.50634e-06
1439	chrX:30716225-30736150	chrX:30716225-30736150-	LincRNAs identified by Khalil et al	intergenic	-1.206	4.73e-07	RP11-180K7.1	ENST00000496067	GENCODE	intergenic	-2.147	1.29e-05	0.924561	2.17851e-06
1440	chrX:30716225-30736150	chrX:30716225-30736150-	LincRNAs identified by Khalil et al	intergenic	-1.206	4.73e-07	FKBP1A-SDCBP2	NR_037661	RefSeq	exon sense-overlapping	-1.544	0.000105785	0.957895	6.92358e-06
1441	chrX:30716225-30736150	chrX:30716225-30736150-	LincRNAs identified by Khalil et al	intergenic	-1.206	4.73e-07	XLOC_012103	TCONS_00025299	LincRNAs identified by Cabili et al	intergenic	-1.003	0.00293186	0.90566	9.63304e-08
1442	chrX:30716225-30736150	chrX:30716225-30736150-	LincRNAs identified by Khalil et al	intergenic	-1.206	4.73e-07		BX491519	LincRNAs identified by Khalil et al	intergenic	-1.499	5.73e-06	0.917544	7.99524e-07
1443	chrX:30716225-30736150	chrX:30716225-30736150-	LincRNAs identified by Khalil et al	intergenic	-1.206	4.73e-07	LOC154092	NR_038217	RefSeq	intergenic	-2.317	2.1e-05	0.910526	0
1444	chrX:30716225-30736150	chrX:30716225-30736150-	LincRNAs identified by Khalil et al	intergenic	-1.206	4.73e-07	RP11-16N2.1	ENST00000506379	GENCODE	intergenic	-1.834	3.61e-06	0.933333	3.73951e-06
1445	chrX:30716225-30736150	chrX:30716225-30736150-	LincRNAs identified by Khalil et al	intergenic	-1.206	4.73e-07	RP11-305E6.1	ENST00000411802	GENCODE	intergenic	-1.223	8.17e-05	0.947368	5.78462e-06
1446	chrX:30716225-30736150	chrX:30716225-30736150-	LincRNAs identified by Khalil et al	intergenic	-1.206	4.73e-07	AY364433	uc001pnk.1	UCSC_knowngene	exon sense-overlapping	-2.078	2.05e-07	0.919298	1.15358e-06
1447	chrX:30716225-30736150	chrX:30716225-30736150-	LincRNAs identified by Khalil et al	intergenic	-1.206	4.73e-07	RP11-510M2.4	ENST00000572770	pseudogene		-2.364	7.57e-05	0.933333	3.73951e-06
1448	chrX:30716225-30736150	chrX:30716225-30736150-	LincRNAs identified by Khalil et al	intergenic	-1.206	4.73e-07	XLOC_006983	TCONS_00014916	LincRNAs identified by Cabili et al	intergenic	-2.026	4.67e-05	0.947368	5.78462e-06
1449	chrX:30716225-30736150	chrX:30716225-30736150-	LincRNAs identified by Khalil et al	intergenic	-1.206	4.73e-07	RP11-114H23.1	ENST00000552290	GENCODE	intergenic	-2.003	9.56e-07	0.929825	3.13914e-06
1450	chrX:36682025-36716325	chrX:36682025-36716325+	LincRNAs identified by Khalil et al	intergenic	-1.533	1.81e-07	NPSR1-AS1	ENST00000431669	GENCODE	intronic antisense	-1.566	2.67e-07	0.907018	0
1451	chrX:36682025-36716325	chrX:36682025-36716325+	LincRNAs identified by Khalil et al	intergenic	-1.533	1.81e-07	RP11-70F11.6	ENST00000551146	GENCODE	bidirectional	-1.623	8.46e-06	0.910526	0
1452	chrX:36682025-36716325	chrX:36682025-36716325+	LincRNAs identified by Khalil et al	intergenic	-1.533	1.81e-07	AX747048	uc002kol.1	UCSC_knowngene	intergenic	-1.59	3.24e-06	0.908772	0
1453	chrX:36682025-36716325	chrX:36682025-36716325+	LincRNAs identified by Khalil et al	intergenic	-1.533	1.81e-07		AK001840	LincRNAs identified by Khalil et al	intergenic	-1.063	1.28e-05	0.914035	7.57378e-08
1454	chrX:36682025-36716325	chrX:36682025-36716325+	LincRNAs identified by Khalil et al	intergenic	-1.533	1.81e-07	XLOC_009243	TCONS_00019425	LincRNAs identified by Cabili et al	intergenic	-2.182	6.73e-09	0.910526	0
1455	chrX:36682025-36716325	chrX:36682025-36716325+	LincRNAs identified by Khalil et al	intergenic	-1.533	1.81e-07	RP11-340I6.7	ENST00000433918	GENCODE	intergenic	-1.07	0.00108738	0.901754	0
1456	CTA-250D10.19	ENST00000424613	GENCODE	natural antisense	-1.258	2.4e-07	XLOC_006338	TCONS_00013675	LincRNAs identified by Cabili et al	intergenic	-1.211	2.99e-05	0.910526	0
1457	CTA-250D10.19	ENST00000424613	GENCODE	natural antisense	-1.258	2.4e-07	uc.16	uc.16+	UCR	intergenic	-1.518	3.6e-08	0.919298	1.15358e-06
1458	CTA-250D10.19	ENST00000424613	GENCODE	natural antisense	-1.258	2.4e-07	AF113016	uc001ody.3	UCSC_knowngene	intergenic	-1.49	2.16e-05	0.903028	1.20608e-07
1459	CTA-250D10.19	ENST00000424613	GENCODE	natural antisense	-1.258	2.4e-07	XLOC_011585	TCONS_00023790	LincRNAs identified by Cabili et al	intergenic	-1.139	9.28e-06	0.905263	0
1460	CTA-250D10.19	ENST00000424613	GENCODE	natural antisense	-1.258	2.4e-07	CTC-369A16.3	ENST00000510853	GENCODE	intergenic	-1.339	2.6e-08	0.914035	7.57378e-08
1461	CTA-250D10.19	ENST00000424613	GENCODE	natural antisense	-1.258	2.4e-07	RP11-252P19.2	ENST00000431017	GENCODE	intergenic	-1.417	5.15e-06	0.903509	0
1462	CTB-109A12.1	ENST00000509655	GENCODE	intronic antisense	-2.199	3.25e-05	HV041854	uc003zxn.1	UCSC_knowngene	exon sense-overlapping	-1.275	0.0052754	0.917544	7.99524e-07
1463	CTB-109A12.1	ENST00000509655	GENCODE	intronic antisense	-2.199	3.25e-05	XLOC_011316	TCONS_00023984	LincRNAs identified by Cabili et al	intronic antisense	-1.143	0.0182382	0.903509	0
1464	CTB-12O2.1	ENST00000524295	GENCODE	intergenic	-1.538	8.26e-07	AC004549.6	ENST00000441955	GENCODE	intronic antisense	-1.962	1.23e-05	0.903509	0
1465	CTB-12O2.1	ENST00000524295	GENCODE	intergenic	-1.538	8.26e-07	XLOC_007504	TCONS_00016116	LincRNAs identified by Cabili et al	intergenic	-1.144	0.000843331	0.914035	7.57378e-08
1466	CTB-12O2.1	ENST00000524295	GENCODE	intergenic	-1.538	8.26e-07	FAM115C	uc011ktp.2	UCSC_knowngene	intron sense-overlapping	-1.783	2.34e-05	0.926316	2.50634e-06
1467	CTB-12O2.1	ENST00000524295	GENCODE	intergenic	-1.538	8.26e-07	XLOC_013771	TCONS_00028418	LincRNAs identified by Cabili et al	intergenic	-1.172	0.000278915	0.907018	0
1468	CTB-12O2.1	ENST00000524295	GENCODE	intergenic	-1.538	8.26e-07	uc.432	uc.432+	UCR	intergenic	-1.997	8.19e-06	0.929825	3.13914e-06
1469	CTB-12O2.1	ENST00000524295	GENCODE	intergenic	-1.538	8.26e-07	RP11-566K19.5	ENST00000559740	GENCODE	natural antisense	-1.306	4.02e-05	0.966667	7.61521e-06
1470	CTB-12O2.1	ENST00000524295	GENCODE	intergenic	-1.538	8.26e-07	AAA1	uc003tek.4	UCSC_knowngene	intronic antisense	-1.062	0.0102399	0.910526	0
1471	CTB-174D11.1	ENST00000507304	GENCODE	intronic antisense	-1.382	0.000152472	AC091705.1	ENST00000412197	GENCODE	intergenic	-1.433	0.00152861	0.917544	7.99524e-07
1472	CTB-187M2.2	ENST00000579897	GENCODE	natural antisense	-2.342	2.41e-06	XLOC_003422	TCONS_00008738	LincRNAs identified by Cabili et al	intergenic	-2.343	1.31e-05	0.966667	7.61521e-06
1473	CTB-187M2.2	ENST00000579897	GENCODE	natural antisense	-2.342	2.41e-06	XLOC_013103	TCONS_00027064	LincRNAs identified by Cabili et al	intergenic	-2.387	2.59e-09	0.908293	7.64309e-08
1474	CTB-187M2.2	ENST00000579897	GENCODE	natural antisense	-2.342	2.41e-06	XLOC_003422	TCONS_00008739	LincRNAs identified by Cabili et al	intergenic	-2.393	2.69e-05	0.940351	4.83569e-06
1475	CTB-187M2.2	ENST00000579897	GENCODE	natural antisense	-2.342	2.41e-06	AC007392.3	ENST00000433396	GENCODE	intergenic	-2.357	2.18e-05	0.931579	3.44351e-06
1476	CTB-187M2.2	ENST00000579897	GENCODE	natural antisense	-2.342	2.41e-06	RP11-180I4.2	ENST00000422343	GENCODE	intergenic	-2.195	5.41e-07	0.947368	5.78462e-06
1477	CTB-187M2.2	ENST00000579897	GENCODE	natural antisense	-2.342	2.41e-06	XLOC_011789	TCONS_00024467	LincRNAs identified by Cabili et al	intergenic	-2.334	2.06e-05	0.952632	6.39684e-06
1478	CTB-187M2.2	ENST00000579897	GENCODE	natural antisense	-2.342	2.41e-06	RP11-112L6.4	ENST00000411453	GENCODE	intergenic	-2.331	8.27e-06	0.950877	6.20229e-06
1479	CTC-210G5.1	ENST00000505546	GENCODE	natural antisense	-1	0.000879548	C6orf47-AS1	ENST00000422049	GENCODE	natural antisense	-1.322	2.8e-05	0.901754	0
1480	CTC-210G5.1	ENST00000505546	GENCODE	natural antisense	-1	0.000879548	XLOC_010596	TCONS_00021993	LincRNAs identified by Cabili et al	intergenic	-1.758	2.78e-08	0.92807	2.82666e-06
1481	CTC-210G5.1	ENST00000505546	GENCODE	natural antisense	-1	0.000879548	XLOC_006338	TCONS_00013675	LincRNAs identified by Cabili et al	intergenic	-1.211	2.99e-05	0.921053	1.50172e-06
1482	CTC-297N7.9	ENST00000579367	GENCODE	intergenic	-3.079	2.55e-07	RP11-85L21.4	ENST00000453528	GENCODE	intergenic	-1.166	0.000701499	0.901754	0
1483	CTC-297N7.9	ENST00000579367	GENCODE	intergenic	-3.079	2.55e-07	RP11-273G15.2	ENST00000518831	GENCODE	natural antisense	-1.287	0.00106614	0.901754	0
1484	CTC-304I17.3	ENST00000581727	GENCODE	intron sense-overlapping	-1.949	2.36e-06		AV730200	LincRNAs identified by Khalil et al	intergenic	-1.521	1.8e-05	0.901754	0
1485	CTC-304I17.3	ENST00000581727	GENCODE	intron sense-overlapping	-1.949	2.36e-06	uc.355	uc.355+	UCR	intergenic	-1.291	4.75e-06	0.903509	0
1486	CTC-304I17.3	ENST00000581727	GENCODE	intron sense-overlapping	-1.949	2.36e-06	LINC00491	ENST00000510145	GENCODE	intergenic	-1.059	0.0154702	0.905263	0
1487	CTC-304I17.3	ENST00000581727	GENCODE	intron sense-overlapping	-1.949	2.36e-06	RP11-340I6.7	ENST00000433918	GENCODE	intergenic	-1.07	0.00108738	0.926316	2.50634e-06
1488	CTC-304I17.3	ENST00000581727	GENCODE	intron sense-overlapping	-1.949	2.36e-06	RP5-1171I10.4	ENST00000582348	GENCODE	intronic antisense	-1.975	1.23e-07	0.903028	1.20608e-07
1489	CTC-304I17.3	ENST00000581727	GENCODE	intron sense-overlapping	-1.949	2.36e-06	RP11-451O13.1	ENST00000452528	GENCODE	intergenic	-1.83	1.23e-08	0.905263	0
1490	CTC-304I17.3	ENST00000581727	GENCODE	intron sense-overlapping	-1.949	2.36e-06	RP11-205K6.2	ENST00000425153	GENCODE	intergenic	-1.347	5.65e-05	0.917544	7.99524e-07
1491	CTC-304I17.3	ENST00000581727	GENCODE	intron sense-overlapping	-1.949	2.36e-06	XLOC_000868	TCONS_00001523	LincRNAs identified by Cabili et al	intergenic	-1.15	0.00140931	0.922807	1.84351e-06
1492	CTC-304I17.3	ENST00000581727	GENCODE	intron sense-overlapping	-1.949	2.36e-06	RP11-561C5.4	ENST00000560405	GENCODE	intergenic	-1.176	0.000276803	0.919298	1.15358e-06
1493	CTC-304I17.3	ENST00000581727	GENCODE	intron sense-overlapping	-1.949	2.36e-06	SNORA71B	ENST00000439232	GENCODE	intergenic	-1.67	0.000124327	0.940351	4.83569e-06
1494	CTC-304I17.3	ENST00000581727	GENCODE	intron sense-overlapping	-1.949	2.36e-06	XLOC_009483	TCONS_00019682	LincRNAs identified by Cabili et al	intergenic	-1.808	4.33e-06	0.910526	0
1495	CTC-304I17.3	ENST00000581727	GENCODE	intron sense-overlapping	-1.949	2.36e-06	RP11-20B24.4	ENST00000579187	GENCODE	natural antisense	-2.848	0.000160767	0.922807	1.84351e-06
1496	CTC-304I17.3	ENST00000581727	GENCODE	intron sense-overlapping	-1.949	2.36e-06	AC002117.1	ENST00000452741	GENCODE	natural antisense	-1.999	4.63e-08	0.914035	7.57378e-08
1497	CTC-304I17.3	ENST00000581727	GENCODE	intron sense-overlapping	-1.949	2.36e-06	BC067356	uc003cri.3	UCSC_knowngene	natural antisense	-1.572	0.000122324	0.922807	1.84351e-06
1498	CTC-304I17.3	ENST00000581727	GENCODE	intron sense-overlapping	-1.949	2.36e-06	AX747048	uc002kol.1	UCSC_knowngene	intergenic	-1.59	3.24e-06	0.912281	0
1499	CTC-304I17.3	ENST00000581727	GENCODE	intron sense-overlapping	-1.949	2.36e-06	XLOC_013660	TCONS_00028321	LincRNAs identified by Cabili et al	intergenic	-1.349	4.19e-05	0.915789	4.40065e-07
1500	CTC-304I17.3	ENST00000581727	GENCODE	intron sense-overlapping	-1.949	2.36e-06	XLOC_002554	TCONS_00004641	LincRNAs identified by Cabili et al	intergenic	-1.363	2.4e-05	0.92807	2.82666e-06
1501	CTC-304I17.3	ENST00000581727	GENCODE	intron sense-overlapping	-1.949	2.36e-06		AU185412	LincRNAs identified by Khalil et al	intronic antisense	-1.328	2.73e-05	0.908772	0
1502	CTC-304I17.3	ENST00000581727	GENCODE	intron sense-overlapping	-1.949	2.36e-06	LOC388152	uc010bmv.2	UCSC_knowngene	intergenic	-1.096	0.000837161	0.915789	4.40065e-07
1503	CTC-329D1.3	ENST00000520443	GENCODE	intergenic	-1.905	3.79e-05	XLOC_014111	TCONS_00029313	LincRNAs identified by Cabili et al	intergenic	-1.494	0.00145669	0.942105	5.08699e-06
1504	CTC-329D1.3	ENST00000520443	GENCODE	intergenic	-1.905	3.79e-05	XLOC_000017	TCONS_00000801	LincRNAs identified by Cabili et al	intergenic	-1.661	0.000234013	0.924561	2.17851e-06
1505	CTC-329D1.3	ENST00000520443	GENCODE	intergenic	-1.905	3.79e-05	XLOC_011316	TCONS_00023984	LincRNAs identified by Cabili et al	intronic antisense	-1.143	0.0182382	0.903509	0
1506	CTC-329D1.3	ENST00000520443	GENCODE	intergenic	-1.905	3.79e-05	XLOC_012626	TCONS_00026279	LincRNAs identified by Cabili et al	intergenic	-1.245	0.00165329	0.922807	1.84351e-06
1507	CTC-338M12.2	ENST00000513771	GENCODE	intergenic	-1.052	0.0119804	RP11-255M1.1	ENST00000437677	GENCODE	bidirectional	-1.875	7.24e-05	0.942105	5.08699e-06
1508	CTC-369A16.3	ENST00000510853	GENCODE	intergenic	-1.339	2.6e-08	XLOC_013040	TCONS_00026992	LincRNAs identified by Cabili et al	intergenic	-1.116	5.9e-06	0.921053	1.50172e-06
1509	CTC-441N14.1	ENST00000505209	GENCODE	intergenic	-1	0.00715339	uc.30	uc.30+	UCR	intergenic	-1.109	0.000293798	0.924561	2.17851e-06
1510	CTC-441N14.1	ENST00000505209	GENCODE	intergenic	-1	0.00715339	XLOC_013552	TCONS_00028561	LincRNAs identified by Cabili et al	intergenic	-1.23	0.000734565	0.940351	4.83569e-06
1511	CTC-441N14.1	ENST00000505209	GENCODE	intergenic	-1	0.00715339	RP11-261C10.5	ENST00000439562	GENCODE	natural antisense	-1.449	3.54e-06	0.905263	0
1512	CTC-441N14.1	ENST00000505209	GENCODE	intergenic	-1	0.00715339	FUT8	NR_038170	RefSeq	exon sense-overlapping	-1.356	5.92e-06	0.92807	2.82666e-06
1513	CTC-441N14.1	ENST00000505209	GENCODE	intergenic	-1	0.00715339	XLOC_008510	TCONS_00018230	LincRNAs identified by Cabili et al	intergenic	-1.075	0.00187465	0.964912	7.49512e-06
1514	CTC-441N14.1	ENST00000505209	GENCODE	intergenic	-1	0.00715339	XLOC_011119	TCONS_00023170	LincRNAs identified by Cabili et al	intergenic	-1.021	0.00313512	0.954386	6.58189e-06
1515	CTC-441N14.1	ENST00000505209	GENCODE	intergenic	-1	0.00715339	LOC388152	uc010bmv.2	UCSC_knowngene	intergenic	-1.096	0.000837161	0.954386	6.58189e-06
1516	CTC-441N14.1	ENST00000505209	GENCODE	intergenic	-1	0.00715339	CTD-2089N3.3	ENST00000508923	GENCODE	intergenic	-2.185	8.72e-07	0.917544	7.99524e-07
1517	CTC-441N14.1	ENST00000505209	GENCODE	intergenic	-1	0.00715339		AU185412	LincRNAs identified by Khalil et al	intronic antisense	-1.328	2.73e-05	0.905263	0
1518	CTC-441N14.1	ENST00000505209	GENCODE	intergenic	-1	0.00715339	XLOC_000474	TCONS_00001208	LincRNAs identified by Cabili et al	intergenic	-1.831	9.71e-05	0.901754	0
1519	CTC-441N14.1	ENST00000505209	GENCODE	intergenic	-1	0.00715339	RP11-618M23.4	ENST00000521016	GENCODE	intergenic	-1.065	1.65e-05	0.917544	7.99524e-07
1520	CTC-441N14.1	ENST00000505209	GENCODE	intergenic	-1	0.00715339	RP11-311D14.2	ENST00000508961	GENCODE	intronic antisense	-1.033	0.000803656	0.924561	2.17851e-06
1521	CTC-441N14.1	ENST00000505209	GENCODE	intergenic	-1	0.00715339	RP11-20B24.4	ENST00000579187	GENCODE	natural antisense	-2.848	0.000160767	0.961404	7.22779e-06
1522	CTC-441N14.1	ENST00000505209	GENCODE	intergenic	-1	0.00715339	AC078937.4	ENST00000449741	GENCODE	natural antisense	-1.453	0.000457606	0.907018	0
1523	CTC-441N14.1	ENST00000505209	GENCODE	intergenic	-1	0.00715339	uc.286	uc.286-	UCR	intergenic	-1.215	0.000191584	0.938596	4.57515e-06
1524	CTC-441N14.1	ENST00000505209	GENCODE	intergenic	-1	0.00715339	RP13-580F15.2	ENST00000577064	GENCODE	intronic antisense	-1.467	1.59e-07	0.907018	0
1525	CTC-441N14.1	ENST00000505209	GENCODE	intergenic	-1	0.00715339	AC009518.4	ENST00000452219	GENCODE	intergenic	-1.142	0.000253549	0.94386	5.32896e-06
1526	CTC-441N14.1	ENST00000505209	GENCODE	intergenic	-1	0.00715339	XLOC_013040	TCONS_00026992	LincRNAs identified by Cabili et al	intergenic	-1.116	5.9e-06	0.919298	1.15358e-06
1527	CTC-441N14.1	ENST00000505209	GENCODE	intergenic	-1	0.00715339	RP11-561C5.4	ENST00000560405	GENCODE	intergenic	-1.176	0.000276803	0.938596	4.57515e-06
1528	CTC-441N14.1	ENST00000505209	GENCODE	intergenic	-1	0.00715339	RP11-37N22.1	ENST00000523703	GENCODE	intergenic	-1.873	0.00124961	0.929825	3.13914e-06
1529	CTC-441N14.1	ENST00000505209	GENCODE	intergenic	-1	0.00715339	LOC100216545	NR_024586	RefSeq	bidirectional	-1.072	0.000590137	0.917544	7.99524e-07
1530	CTC-441N14.1	ENST00000505209	GENCODE	intergenic	-1	0.00715339	XLOC_006188	TCONS_00014179	LincRNAs identified by Cabili et al	intergenic	-1.131	5.86e-06	0.908772	0
1531	CTC-441N14.1	ENST00000505209	GENCODE	intergenic	-1	0.00715339	RP11-236J17.6	ENST00000528151	GENCODE	natural antisense	-1.273	0.0135807	0.912281	0
1532	CTC-441N14.1	ENST00000505209	GENCODE	intergenic	-1	0.00715339	RP11-323I1.1	ENST00000456240	GENCODE	intergenic	-1.073	0.00411677	0.924561	2.17851e-06
1533	CTC-441N14.1	ENST00000505209	GENCODE	intergenic	-1	0.00715339	XLOC_002461	TCONS_00005314	LincRNAs identified by Cabili et al	intergenic	-1.135	0.049672	0.912281	0
1534	CTC-441N14.1	ENST00000505209	GENCODE	intergenic	-1	0.00715339	XLOC_012682	TCONS_00026623	LincRNAs identified by Cabili et al	intergenic	-1.054	0.000361064	0.961404	7.22779e-06
1535	CTC-441N14.1	ENST00000505209	GENCODE	intergenic	-1	0.00715339	BC039094	uc003uyp.4	UCSC_knowngene	intergenic	-2.933	1.03e-06	0.922807	1.84351e-06
1536	CTC-441N14.1	ENST00000505209	GENCODE	intergenic	-1	0.00715339	RP11-451O13.1	ENST00000452528	GENCODE	intergenic	-1.83	1.23e-08	0.95614	6.75745e-06
1537	CTC-441N14.1	ENST00000505209	GENCODE	intergenic	-1	0.00715339	RP11-432J9.3	ENST00000415746	GENCODE	intergenic	-1.103	3.53e-05	0.908772	0
1538	CTC-441N14.1	ENST00000505209	GENCODE	intergenic	-1	0.00715339	LOC729737	NR_039983	RefSeq	intergenic	-1.125	6.58e-06	0.947368	5.78462e-06
1539	CTC-441N14.1	ENST00000505209	GENCODE	intergenic	-1	0.00715339	LOC729737	uc001aam.4	UCSC_knowngene	intergenic	-1.095	8.94e-06	0.935088	4.02691e-06
1540	CTC-441N14.1	ENST00000505209	GENCODE	intergenic	-1	0.00715339	AC084125.4	ENST00000544423	GENCODE	natural antisense	-1.472	4.3e-05	0.936842	4.30551e-06
1541	CTC-497E21.4	ENST00000532541	GENCODE	intergenic	-1.717	1.24e-05	XLOC_011407	TCONS_00023595	LincRNAs identified by Cabili et al	intergenic	-1.197	0.000457986	0.954386	6.58189e-06
1542	CTC-497E21.4	ENST00000532541	GENCODE	intergenic	-1.717	1.24e-05	BC038576	uc003pji.3	UCSC_knowngene	intergenic	-1.676	0.000115955	0.950877	6.20229e-06
1543	CTC-497E21.4	ENST00000532541	GENCODE	intergenic	-1.717	1.24e-05	AC015818.11	ENST00000583574	GENCODE	intergenic	-1.308	8.27e-05	0.922807	1.84351e-06
1544	CTC-497E21.4	ENST00000532541	GENCODE	intergenic	-1.717	1.24e-05	XLOC_008746	TCONS_00018449	LincRNAs identified by Cabili et al	intergenic	-1.079	0.00251409	0.907018	0
1545	CTC-497E21.4	ENST00000532541	GENCODE	intergenic	-1.717	1.24e-05	RP3-418C23.2	ENST00000574739	GENCODE	intergenic	-1.753	3.93e-06	0.910526	0
1546	CTC-529P8.1	ENST00000507373	GENCODE	bidirectional	-1.764	0.00114058	PWRN1	uc001ywm.3	UCSC_knowngene	intergenic	-1.819	0.000616168	0.936842	4.30551e-06
1547	CTC-542B22.1	ENST00000585025	GENCODE	intergenic	-1.464	0.00131244	uc.283	uc.283+	UCR	intergenic	-1.916	0.000556015	0.901754	0
1548	CTC-542B22.1	ENST00000585025	GENCODE	intergenic	-1.464	0.00131244	RP11-563M4.1	ENST00000507849	GENCODE	intergenic	-1.694	0.0016835	0.901754	0
1549	CTC-542B22.1	ENST00000585025	GENCODE	intergenic	-1.464	0.00131244	AC012314.6	ENST00000421718	GENCODE	intron sense-overlapping	-1.04	0.000522185	0.910526	0
1550	CTC-564N23.2	ENST00000512650	GENCODE	natural antisense	-2.166	2.3e-05	BC040166	uc002xkh.3	UCSC_knowngene	intronic antisense	-1.75	0.00362069	0.926316	2.50634e-06
1551	CTC-564N23.2	ENST00000512650	GENCODE	natural antisense	-2.166	2.3e-05	RP11-115J16.1	ENST00000523246	GENCODE	intergenic	-1.245	0.000163572	0.903509	0
1552	CTC-564N23.2	ENST00000512650	GENCODE	natural antisense	-2.166	2.3e-05	HMlincRNA1099	HMlincRNA1099-	LincRNAs identified by Khalil et al	intergenic	-1.285	0.00186702	0.901754	0
1553	CTC-564N23.2	ENST00000512650	GENCODE	natural antisense	-2.166	2.3e-05		AK056943R	LincRNAs identified by Khalil et al	intergenic	-1.799	0.00202388	0.949123	5.99822e-06
1554	CTC-564N23.2	ENST00000512650	GENCODE	natural antisense	-2.166	2.3e-05	HMlincRNA639	HMlincRNA639-	LincRNAs identified by Khalil et al	intergenic	-1.321	0.0252173	0.912281	0
1555	CTC-564N23.2	ENST00000512650	GENCODE	natural antisense	-2.166	2.3e-05	RP11-90J7.2	ENST00000434440	GENCODE	intergenic	-1.067	0.00103445	0.963158	7.36602e-06
1556	CTC-564N23.2	ENST00000512650	GENCODE	natural antisense	-2.166	2.3e-05	AC068542.1	ENST00000417844	GENCODE	intronic antisense	-1.793	0.00177625	0.912281	0
1557	CTC-564N23.2	ENST00000512650	GENCODE	natural antisense	-2.166	2.3e-05	HMlincRNA250	HMlincRNA250-	LincRNAs identified by Khalil et al	intergenic	-1.276	0.00161328	0.919298	1.15358e-06
1558	CTC-564N23.2	ENST00000512650	GENCODE	natural antisense	-2.166	2.3e-05	RP11-317P15.3	ENST00000435492	GENCODE	intergenic	-1.761	0.000195081	0.910526	0
1559	CTC-564N23.2	ENST00000512650	GENCODE	natural antisense	-2.166	2.3e-05	CTD-2525J15.2	ENST00000532488	GENCODE	intronic antisense	-2.735	1.47e-06	0.908772	0
1560	CTC-564N23.2	ENST00000512650	GENCODE	natural antisense	-2.166	2.3e-05	XLOC_012083	TCONS_00025806	LincRNAs identified by Cabili et al	intron sense-overlapping	-1.57	0.000296479	0.919298	1.15358e-06
1561	CTC-564N23.2	ENST00000512650	GENCODE	natural antisense	-2.166	2.3e-05	PCDH9-AS3	NR_046636	RefSeq	intronic antisense	-1.367	0.00361219	0.926316	2.50634e-06
1562	CTC-564N23.2	ENST00000512650	GENCODE	natural antisense	-2.166	2.3e-05	XLOC_013547	TCONS_00028559	LincRNAs identified by Cabili et al	intergenic	-1.598	0.00103814	0.938596	4.57515e-06
1563	CTC-564N23.2	ENST00000512650	GENCODE	natural antisense	-2.166	2.3e-05	CTD-2330K9.2	ENST00000435478	GENCODE	natural antisense	-1.26	0.0141495	0.919298	1.15358e-06
1564	CTC-564N23.2	ENST00000512650	GENCODE	natural antisense	-2.166	2.3e-05	ARL2BPP3	ENST00000580773	GENCODE	intergenic	-1.1	0.0145331	0.936842	4.30551e-06
1565	CTC-564N23.2	ENST00000512650	GENCODE	natural antisense	-2.166	2.3e-05	XLOC_010584	TCONS_00021981	LincRNAs identified by Cabili et al	intergenic	-1.904	1.09e-06	0.917544	7.99524e-07
1566	CTC-564N23.2	ENST00000512650	GENCODE	natural antisense	-2.166	2.3e-05	XLOC_005563	TCONS_00012634	LincRNAs identified by Cabili et al	intergenic	-2.205	0.000373625	0.905263	0
1567	CTC-575I10.1	ENST00000506717	GENCODE	intronic antisense	-1.84	7.04e-06	NHS-AS1	ENST00000452788	GENCODE	intronic antisense	-1.377	3.11e-05	0.959649	7.08034e-06
1568	CTC-575I10.1	ENST00000506717	GENCODE	intronic antisense	-1.84	7.04e-06	XLOC_005563	TCONS_00012633	LincRNAs identified by Cabili et al	intergenic	-1.662	8.04e-07	0.910526	0
1569	CTC-575I10.1	ENST00000506717	GENCODE	intronic antisense	-1.84	7.04e-06	LINC00263	uc001kra.4	UCSC_knowngene	intergenic	-1.305	5.51e-05	0.903509	0
1570	CTC-575I10.1	ENST00000506717	GENCODE	intronic antisense	-1.84	7.04e-06	RP3-331H24.4	ENST00000456795	GENCODE	intergenic	-1.81	2.14e-05	0.977193	8.15328e-06
1571	CTC-575I10.1	ENST00000506717	GENCODE	intronic antisense	-1.84	7.04e-06	RP11-181G12.2	ENST00000536678	GENCODE	intronic antisense	-1.488	0.000257272	0.95614	6.75745e-06
1572	CTC-575I10.1	ENST00000506717	GENCODE	intronic antisense	-1.84	7.04e-06	uc.355	uc.355+	UCR	intergenic	-1.291	4.75e-06	0.929825	3.13914e-06
1573	CTC-575I10.1	ENST00000506717	GENCODE	intronic antisense	-1.84	7.04e-06		AV660546	LincRNAs identified by Khalil et al	intronic antisense	-1.561	0.000189302	0.910526	0
1574	CTC-575I10.1	ENST00000506717	GENCODE	intronic antisense	-1.84	7.04e-06	LOC728558	NR_038444	RefSeq	intronic antisense	-2.033	5.26e-09	0.915789	4.40065e-07
1575	CTC-575I10.1	ENST00000506717	GENCODE	intronic antisense	-1.84	7.04e-06	LOC100288428	uc003bqp.3	UCSC_knowngene	bidirectional	-1.758	2.03e-05	0.931579	3.44351e-06
1576	CTC-575I10.1	ENST00000506717	GENCODE	intronic antisense	-1.84	7.04e-06	XLOC_009333	TCONS_00019540	LincRNAs identified by Cabili et al	intergenic	-1.212	0.00039361	0.931579	3.44351e-06
1577	CTC-575I10.1	ENST00000506717	GENCODE	intronic antisense	-1.84	7.04e-06	XLOC_009483	TCONS_00019682	LincRNAs identified by Cabili et al	intergenic	-1.808	4.33e-06	0.936842	4.30551e-06
1578	CTC-575I10.1	ENST00000506717	GENCODE	intronic antisense	-1.84	7.04e-06	RP11-462G8.2	ENST00000445868	GENCODE	intronic antisense	-2.656	9.26e-10	0.92807	2.82666e-06
1579	CTD-2007H18.1	ENST00000558370	GENCODE	intergenic	-1.525	0.00120568	XLOC_008760	TCONS_00018462	LincRNAs identified by Cabili et al	intergenic	-1.648	0.000725112	0.901754	0
1580	CTD-2008A1.2	ENST00000558556	pseudogene		-2.036	6.5e-05	TPT1-AS1	ENST00000520924	GENCODE	bidirectional	-1.667	0.0132563	0.907018	0
1581	CTD-2013N24.2	ENST00000482368	GENCODE	natural antisense	-1.496	0.000266695	BC015159	uc003adh.3	UCSC_knowngene	intergenic	-2.099	4.61e-05	0.922807	1.84351e-06
1582	CTD-2013N24.2	ENST00000482368	GENCODE	natural antisense	-1.496	0.000266695	AC004485.3	ENST00000439839	GENCODE	intergenic	-2.073	6.04e-07	0.912281	0
1583	CTD-2013N24.2	ENST00000482368	GENCODE	natural antisense	-1.496	0.000266695	UNC93B6	ENST00000525262	GENCODE	natural antisense	-1.76	2.63e-05	0.933333	3.73951e-06
1584	CTD-2023N9.1	ENST00000506106	GENCODE	intronic antisense	-2.077	7.09e-07	RP11-255M2.1	ENST00000554649	GENCODE	intergenic	-1.12	0.000246206	0.912281	0
1585	CTD-2023N9.1	ENST00000506106	GENCODE	intronic antisense	-2.077	7.09e-07	XLOC_010177	TCONS_00020900	LincRNAs identified by Cabili et al	intergenic	-1.004	2.97e-05	0.924561	2.17851e-06
1586	CTD-2023N9.1	ENST00000506106	GENCODE	intronic antisense	-2.077	7.09e-07	RP11-267C16.1	ENST00000582689	GENCODE	intergenic	-1.483	8.47e-08	0.926316	2.50634e-06
1587	CTD-2023N9.1	ENST00000506106	GENCODE	intronic antisense	-2.077	7.09e-07	XLOC_011119	TCONS_00023170	LincRNAs identified by Cabili et al	intergenic	-1.021	0.00313512	0.915789	4.40065e-07
1588	CTD-2023N9.1	ENST00000506106	GENCODE	intronic antisense	-2.077	7.09e-07		AU185412	LincRNAs identified by Khalil et al	intronic antisense	-1.328	2.73e-05	0.903509	0
1589	CTD-2023N9.1	ENST00000506106	GENCODE	intronic antisense	-2.077	7.09e-07	XLOC_011585	TCONS_00023790	LincRNAs identified by Cabili et al	intergenic	-1.139	9.28e-06	0.94386	5.32896e-06
1590	CTD-2023N9.1	ENST00000506106	GENCODE	intronic antisense	-2.077	7.09e-07	RP11-451O13.1	ENST00000452528	GENCODE	intergenic	-1.83	1.23e-08	0.910526	0
1591	CTD-2023N9.1	ENST00000506106	GENCODE	intronic antisense	-2.077	7.09e-07	AC016751.2	ENST00000458254	GENCODE	intergenic	-1.399	0.00745059	0.903509	0
1592	CTD-2023N9.1	ENST00000506106	GENCODE	intronic antisense	-2.077	7.09e-07	RP11-432J9.3	ENST00000415746	GENCODE	intergenic	-1.103	3.53e-05	0.919298	1.15358e-06
1593	CTD-2023N9.1	ENST00000506106	GENCODE	intronic antisense	-2.077	7.09e-07	XLOC_013040	TCONS_00026992	LincRNAs identified by Cabili et al	intergenic	-1.116	5.9e-06	0.95614	6.75745e-06
1594	CTD-2023N9.1	ENST00000506106	GENCODE	intronic antisense	-2.077	7.09e-07		BE182165R	LincRNAs identified by Khalil et al	intergenic	-1.122	0.000209822	0.921053	1.50172e-06
1595	CTD-2023N9.1	ENST00000506106	GENCODE	intronic antisense	-2.077	7.09e-07	HMlincRNA1467	HMlincRNA1467-	LincRNAs identified by Khalil et al	intergenic	-1.534	0.000203737	0.908772	0
1596	CTD-2023N9.1	ENST00000506106	GENCODE	intronic antisense	-2.077	7.09e-07	RP11-252P19.2	ENST00000431017	GENCODE	intergenic	-1.417	5.15e-06	0.917544	7.99524e-07
1597	CTD-2023N9.1	ENST00000506106	GENCODE	intronic antisense	-2.077	7.09e-07	RP11-327O17.2	ENST00000510225	GENCODE	intronic antisense	-1.789	6.04e-06	0.908772	0
1598	CTD-2023N9.1	ENST00000506106	GENCODE	intronic antisense	-2.077	7.09e-07	CTA-250D10.19	ENST00000424613	GENCODE	natural antisense	-1.258	2.4e-07	0.926316	2.50634e-06
1599	CTD-2023N9.1	ENST00000506106	GENCODE	intronic antisense	-2.077	7.09e-07	AC007557.2	ENST00000421907	GENCODE	intergenic	-1.962	9.09e-08	0.924561	2.17851e-06
1600	CTD-2023N9.1	ENST00000506106	GENCODE	intronic antisense	-2.077	7.09e-07		R82333	LincRNAs identified by Khalil et al	intergenic	-1.518	0.00649663	0.92807	2.82666e-06
1601	CTD-2023N9.1	ENST00000506106	GENCODE	intronic antisense	-2.077	7.09e-07		BE174175R	LincRNAs identified by Khalil et al	intergenic	-1.323	0.00717928	0.907018	0
1602	CTD-2023N9.1	ENST00000506106	GENCODE	intronic antisense	-2.077	7.09e-07	XLOC_001229	TCONS_00001844	LincRNAs identified by Cabili et al	intergenic	-1.931	0.000100166	0.926316	2.50634e-06
1603	CTD-2023N9.1	ENST00000506106	GENCODE	intronic antisense	-2.077	7.09e-07	RP11-350J20.5	ENST00000455607	GENCODE	intronic antisense	-1.133	5e-06	0.95614	6.75745e-06
1604	CTD-2023N9.1	ENST00000506106	GENCODE	intronic antisense	-2.077	7.09e-07	XLOC_012682	TCONS_00026623	LincRNAs identified by Cabili et al	intergenic	-1.054	0.000361064	0.935088	4.02691e-06
1605	CTD-2023N9.1	ENST00000506106	GENCODE	intronic antisense	-2.077	7.09e-07		AK001840	LincRNAs identified by Khalil et al	intergenic	-1.063	1.28e-05	0.903509	0
1606	CTD-2024P10.1	ENST00000507566	GENCODE	natural antisense	-2.184	1.28e-06	RP11-1152H15.1	ENST00000556168	GENCODE	intergenic	-2.346	4.43e-05	0.917544	7.99524e-07
1607	CTD-2083E4.4	ENST00000565521	GENCODE	intron sense-overlapping	-1.513	0.0122732	LOC254312	NR_015413	RefSeq	intergenic	-1.706	1e-05	0.926316	2.50634e-06
1608	CTD-2083E4.4	ENST00000565521	GENCODE	intron sense-overlapping	-1.513	0.0122732	RP11-760H22.2	ENST00000520544	GENCODE	intergenic	-1.412	5.76e-06	0.915789	4.40065e-07
1609	CTD-2089N3.3	ENST00000508923	GENCODE	intergenic	-2.185	8.72e-07	BC015159	uc003adh.3	UCSC_knowngene	intergenic	-2.099	4.61e-05	0.929825	3.13914e-06
1610	CTD-2089N3.3	ENST00000508923	GENCODE	intergenic	-2.185	8.72e-07	XLOC_008510	TCONS_00018230	LincRNAs identified by Cabili et al	intergenic	-1.075	0.00187465	0.901754	0
1611	CTD-2089N3.3	ENST00000508923	GENCODE	intergenic	-2.185	8.72e-07	RP5-902P8.10	ENST00000434139	GENCODE	exon sense-overlapping	-1.257	0.000330971	0.901754	0
1612	CTD-2089N3.3	ENST00000508923	GENCODE	intergenic	-2.185	8.72e-07	XLOC_002383	TCONS_00004488	LincRNAs identified by Cabili et al	intergenic	-1.672	0.000941888	0.915789	4.40065e-07
1613	CTD-2089N3.3	ENST00000508923	GENCODE	intergenic	-2.185	8.72e-07	RP11-432J9.3	ENST00000415746	GENCODE	intergenic	-1.103	3.53e-05	0.914035	7.57378e-08
1614	CTD-2089N3.3	ENST00000508923	GENCODE	intergenic	-2.185	8.72e-07	XLOC_013552	TCONS_00028561	LincRNAs identified by Cabili et al	intergenic	-1.23	0.000734565	0.903509	0
1615	CTD-2089N3.3	ENST00000508923	GENCODE	intergenic	-2.185	8.72e-07	RP11-20B24.4	ENST00000579187	GENCODE	natural antisense	-2.848	0.000160767	0.912281	0
1616	CTD-2089N3.3	ENST00000508923	GENCODE	intergenic	-2.185	8.72e-07		AA164863	LincRNAs identified by Khalil et al	intergenic	-2.16	1.01e-06	0.915789	4.40065e-07
1617	CTD-2089N3.3	ENST00000508923	GENCODE	intergenic	-2.185	8.72e-07	XLOC_012682	TCONS_00026623	LincRNAs identified by Cabili et al	intergenic	-1.054	0.000361064	0.922807	1.84351e-06
1618	CTD-2089N3.3	ENST00000508923	GENCODE	intergenic	-2.185	8.72e-07	XLOC_009333	TCONS_00019540	LincRNAs identified by Cabili et al	intergenic	-1.212	0.00039361	0.921053	1.50172e-06
1619	CTD-2089N3.3	ENST00000508923	GENCODE	intergenic	-2.185	8.72e-07	LOC100216545	NR_024586	RefSeq	bidirectional	-1.072	0.000590137	0.940351	4.83569e-06
1620	CTD-2089N3.3	ENST00000508923	GENCODE	intergenic	-2.185	8.72e-07	AC004485.3	ENST00000439839	GENCODE	intergenic	-2.073	6.04e-07	0.935088	4.02691e-06
1621	CTD-2089N3.3	ENST00000508923	GENCODE	intergenic	-2.185	8.72e-07	LOC388152	uc010bmv.2	UCSC_knowngene	intergenic	-1.096	0.000837161	0.94386	5.32896e-06
1622	CTD-2089N3.3	ENST00000508923	GENCODE	intergenic	-2.185	8.72e-07	XLOC_000036	TCONS_00001928	LincRNAs identified by Cabili et al	intergenic	-1.318	0.00224442	0.931579	3.44351e-06
1623	CTD-2089N3.3	ENST00000508923	GENCODE	intergenic	-2.185	8.72e-07	XLOC_000474	TCONS_00001208	LincRNAs identified by Cabili et al	intergenic	-1.831	9.71e-05	0.92807	2.82666e-06
1624	CTD-2089N3.3	ENST00000508923	GENCODE	intergenic	-2.185	8.72e-07	RP11-561C5.4	ENST00000560405	GENCODE	intergenic	-1.176	0.000276803	0.924561	2.17851e-06
1625	CTD-2089N3.3	ENST00000508923	GENCODE	intergenic	-2.185	8.72e-07	XLOC_013040	TCONS_00026992	LincRNAs identified by Cabili et al	intergenic	-1.116	5.9e-06	0.908772	0
1626	CTD-2089N3.3	ENST00000508923	GENCODE	intergenic	-2.185	8.72e-07		AU185412	LincRNAs identified by Khalil et al	intronic antisense	-1.328	2.73e-05	0.926316	2.50634e-06
1627	CTD-2089N3.3	ENST00000508923	GENCODE	intergenic	-2.185	8.72e-07	XLOC_009483	TCONS_00019682	LincRNAs identified by Cabili et al	intergenic	-1.808	4.33e-06	0.926316	2.50634e-06
1628	CTD-2154H6.1	ENST00000507948	GENCODE	intergenic	-1.91	7.74e-05	XLOC_013465	TCONS_00028111	LincRNAs identified by Cabili et al	intergenic	-1.708	2.39e-06	0.907018	0
1629	CTD-2176I21.2	ENST00000510198	GENCODE	intronic antisense	-1.858	2.07e-05	XLOC_009474	TCONS_00019666	LincRNAs identified by Cabili et al	intergenic	-1.43	0.000285507	0.912281	0
1630	CTD-2176I21.2	ENST00000510198	GENCODE	intronic antisense	-1.858	2.07e-05	LOC344595	NR_028302	RefSeq	intergenic	-1.368	0.000561482	0.957895	6.92358e-06
1631	CTD-2176I21.2	ENST00000510198	GENCODE	intronic antisense	-1.858	2.07e-05	RP11-552D8.1	ENST00000429499	GENCODE	bidirectional	-1.052	0.0155357	0.922807	1.84351e-06
1632	CTD-2176I21.2	ENST00000510198	GENCODE	intronic antisense	-1.858	2.07e-05	AK093412	uc003wpn.1	UCSC_knowngene	intronic antisense	-1.01	0.021498	0.933333	3.73951e-06
1633	CTD-2176I21.2	ENST00000510198	GENCODE	intronic antisense	-1.858	2.07e-05	RP11-30P6.6	ENST00000455071	GENCODE	intergenic	-1.192	1.11e-06	0.942105	5.08699e-06
1634	CTD-2176I21.2	ENST00000510198	GENCODE	intronic antisense	-1.858	2.07e-05	GAS6-AS1	NR_044995	RefSeq	intronic antisense	-1.168	0.0202372	0.912281	0
1635	CTD-2176I21.2	ENST00000510198	GENCODE	intronic antisense	-1.858	2.07e-05	NAV2-AS3	ENST00000534036	GENCODE	intronic antisense	-1.474	0.000589728	0.975439	8.08462e-06
1636	CTD-2184D3.3	ENST00000558343	GENCODE	intergenic	-1.395	0.00116639	RP11-552D8.1	ENST00000429499	GENCODE	bidirectional	-1.052	0.0155357	0.92807	2.82666e-06
[truncated: 6,151 more rows]
