# Supplementary material for: Genetic landscape of long noncoding RNA (lncRNAs) in glioblastoma: identification of complex lncRNA regulatory networks and clinically relevant lncRNAs in glioblastoma
Source: Oncotarget. 2018 Jul 3;9(51):29548–64. doi: 10.18632/oncotarget.25434 (PMC6049862; doi:10.18632/oncotarget.25434)
Supplement: Supplementary file 10 [file oncotarget-09-29548-s010.xlsx]

## Sheet: Sheet1
Supplementary Table 10: List of lncRNA genes that behave as hosts or parent genes for miRNAs and miRNA families
		lncRNA TCGA RNA-seq regulation			miRNA TCGA microarray regulation				TCGA sample wise lncRNA-miRNA correlation
Sr. No	lncRNA gene name	log2 Fold Change	P-value	padj	miRNA name	strand	log2 Fold Change	P-value	coefficient (R)	P-value
1	AC004383.4	NA	NA	NA	hsa-miR-503-3p	-	NA	NA	NA	NA
2	AC004383.4	NA	NA	NA	hsa-miR-503-5p	-	0.218497	3.84973e-22	NA	NA
3	AC034220.3	-0.0803795	0.761563	0.854325	hsa-miR-3936	-	NA	NA	NA	NA
4	AC068491.1	NA	NA	NA	hsa-miR-4435	-	NA	NA	NA	NA
5	AC073479.1	-1.59522	0.00744599	0.0292092	hsa-miR-7158-3p	+	NA	NA	NA	NA
6	AC073479.1	-1.59522	0.00744599	0.0292092	hsa-miR-7158-5p	+	NA	NA	NA	NA
7	AC096559.1	2.03683	0.00327675	0.0148713	hsa-miR-3681-3p	+	NA	NA	NA	NA
8	AC096559.1	2.03683	0.00327675	0.0148713	hsa-miR-3681-5p	+	NA	NA	NA	NA
9	AP3S2	NA	NA	NA	hsa-miR-5009-3p	-	NA	NA	NA	NA
10	AP3S2	NA	NA	NA	hsa-miR-5009-5p	-	NA	NA	NA	NA
11	AP3S2	NA	NA	NA	hsa-miR-5094	-	NA	NA	NA	NA
12	ATF2	NA	NA	NA	hsa-miR-933	-	NA	NA	NA	NA
13	BC030750/LINC01057	1.48226	5.34601e-05	0.000460355	hsa-miR-378g	-	0.020094	0.126029	0.03514	0.7044
14	BE043072	NA	NA	NA	hsa-miR-181d-5p	+	-0.139576	0.0129723	NA	NA
15	BE043072	NA	NA	NA	hsa-miR-181c-5p	+	-0.356061	0.000540419	NA	NA
16	BE043072	NA	NA	NA	hsa-miR-181c-3p	+	NA	NA	NA	NA
17	BE043072	NA	NA	NA	hsa-miR-181d-3p	+	NA	NA	NA	NA
18	BX537900/MIR124-2HG/LINC00966	-3.34825	2.85976e-05	0.000268481	hsa-miR-124-3p	+	-5.96205	1.301e-37	0.6508	< 0.0001
19	BX537900/MIR124-2HG/LINC00966	-3.34825	2.85976e-05	0.000268481	hsa-miR-125b-1-3p	-	NA	NA	NA	NA
20	BX537900/MIR124-2HG/LINC00966	-3.34825	2.85976e-05	0.000268481	hsa-miR-125b-5p	-	-0.133497	0.0644237	0.1254	0.1742
21	BX537900/MIR124-2HG/LINC00966	-3.34825	2.85976e-05	0.000268481	hsa-miR-124-5p	+	NA	NA	NA	NA
22	C3P1	NA	NA	NA	hsa-miR-5589-3p	+	NA	NA	NA	NA
23	C3P1	NA	NA	NA	hsa-miR-5589-5p	+	NA	NA	NA	NA
24	CD58	NA	NA	NA	hsa-miR-548ac	-	NA	NA	NA	NA
25	CTD-2335A18.1	NA	NA	NA	hsa-miR-9-3p	+	0.724875	1.53837e-08	NA	NA
26	CTD-2335A18.1	NA	NA	NA	hsa-miR-9-5p	+	0.375704	0.00396405	NA	NA
27	CTD-2541M15.1	-0.37452	0.0509758	0.132711	hsa-miR-8055	-	NA	NA	NA	NA
28	DANCR	1.2441	0.00184984	0.00931084	hsa-miR-4449	+	NA	NA	NA	NA
29	DLEU2	1.28883	1.05e-05	0.000116928	hsa-miR-16-5p	-	1.16016	0.000104696	0.1133	0.2201
30	DLEU2	1.28883	1.05e-05	0.000116928	hsa-miR-15a-5p	-	1.46611	4.02053e-09	0.1708	0.0633
31	DLEU2	1.28883	1.05e-05	0.000116928	hsa-miR-15a-3p	-	NA	NA	NA	NA
32	DLEU2	1.28883	1.05e-05	0.000116928	hsa-miR-16-1-3p	-	NA	NA	NA	NA
33	DNM1P35	-1.0189	0.0113268	0.04052	hsa-miR-4313	-	NA	NA	NA	NA
34	DNM3OS	1.53837	0.0253467	0.0770401	hsa-miR-199a-5p	-	0.420102	0.00126041	0.4739	< 0.0001
35	DNM3OS	1.53837	0.0253467	0.0770401	hsa-miR-199a-3p	-	0.92257	2.79719e-06	0.4636	< 0.0001
36	DQ658414	NA	NA	NA	hsa-miR-146a-3p	+	NA	NA	NA	NA
37	DQ658414	NA	NA	NA	hsa-miR-3142	+	NA	NA	NA	NA
38	DQ658414/MI146A	NA	NA	NA	hsa-miR-146a-5p	+	0.4808	1.86246e-07	0.3618	< 0.0001
39	FKBP1A-SDCBP2	NA	NA	NA	hsa-miR-6869-3p	-	NA	NA	NA	NA
40	FKBP1A-SDCBP2	NA	NA	NA	hsa-miR-6869-5p	-	NA	NA	NA	NA
41	FUT8	NA	NA	NA	hsa-miR-625-5p	+	-0.330404	0.00108944	NA	NA
42	FUT8	NA	NA	NA	hsa-miR-625-3p	+	NA	NA	NA	NA
43	GLYCTK-AS1	1.26644	7.57e-07	1.21e-05	hsa-miR-135a-5p	-	1.1059	1.78248e-12	-0.07304	0.4299
44	GLYCTK-AS1	1.26644	7.57e-07	1.21e-05	hsa-miR-135a-3p	-	NA	NA	NA	NA
45	H19	5.64206	5.97e-10	2.24e-08	hsa-miR-675-5p	-	0.00800683	0.566275	0.1054	0.254
46	H19	5.64206	5.97e-10	2.24e-08	hsa-miR-675-3p	-	NA	NA	NA	NA
47	LINC00338	0.219686	0.292318	0.470296	hsa-miR-6516-3p	+	NA	NA	NA	NA
48	LINC00338	0.219686	0.292318	0.470296	hsa-miR-6516-5p	+	NA	NA	NA	NA
49	LINC00461	1.20887	0.000708143	0.00413302	hsa-miR-9-3p	-	0.724875	1.53837e-08	0.3802	< 0.0001
50	LINC00461	1.20887	0.000708143	0.00413302	hsa-miR-9-5p	-	0.375704	0.00396405	0.4017	< 0.0001
51	LINC00472	0.836733	0.0204828	0.0652333	hsa-miR-30a-5p	-	1.05055	1.76241e-09	0.4772	< 0.0001
52	LINC00472	0.836733	0.0204828	0.0652333	hsa-miR-30c-5p	-	0.2897	0.00415422	0.3861	< 0.0001
53	LINC00472	0.836733	0.0204828	0.0652333	hsa-miR-30c-2-3p	-	NA	NA	NA	NA
54	LINC00472	0.836733	0.0204828	0.0652333	hsa-miR-30a-3p	-	0.554865	2.45255e-08	0.418	< 0.0001
55	LINC00478	0.514073	0.103975	0.229147	hsa-miR-99a-5p	+	0.786887	1.03701e-09	0.5034	< 0.0001
56	LINC00478	0.514073	0.103975	0.229147	hsa-let-7c-5p	+	0.314903	7.55788e-08	0.4206	< 0.0001
57	LINC00478	0.514073	0.103975	0.229147	hsa-miR-125b-5p	+	-0.133497	0.0644237	0.2891	0.0014
58	LINC00478	0.514073	0.103975	0.229147	hsa-miR-125b-2-3p	+	NA	NA	NA	NA
59	LINC00478	0.514073	0.103975	0.229147	hsa-let-7c-3p	+	NA	NA	NA	NA
60	LINC00478	0.514073	0.103975	0.229147	hsa-miR-99a-3p	+	NA	NA	NA	NA
61	LOC100130155/MIR124-2HG//LINC0096	-3.34825	2.85976e-05	0.000268481	hsa-miR-124-5p	+	NA	NA	NA	NA
62	LOC100130155/MIR124-2HG/LINC0096	-3.34825	2.85976e-05	0.000268481	hsa-miR-124-3p	+	-5.96205	1.301e-37	0.6508	< 0.0001
63	LOC150622	NA	NA	NA	hsa-miR-7158-3p	+	NA	NA	NA	NA
64	LOC150622	NA	NA	NA	hsa-miR-7158-5p	+	NA	NA	NA	NA
65	LOC646329	NA	NA	NA	hsa-miR-29b-3p	-	-1.57551	4.67719e-14	NA	NA
66	LOC646329	NA	NA	NA	hsa-miR-29a-3p	-	-0.896335	1.12868e-08	NA	NA
67	LOC646329	NA	NA	NA	hsa-miR-29a-5p	-	NA	NA	NA	NA
68	LOC646329	NA	NA	NA	hsa-miR-29b-1-5p	-	NA	NA	NA	NA
69	LOC728558	0.547111	0.445575	0.783301	hsa-miR-3157-3p	-	NA	NA	NA	NA
70	LOC728558	0.547111	0.445575	0.783301	hsa-miR-3157-5p	-	NA	NA	NA	NA
71	MEG3	-1.40401	0.0456712	0.122042	hsa-miR-770-5p	+	-0.240961	0.0661074	-0.1582	0.0858
72	MIR155HG	2.64669	2.04e-07	3.8e-06	hsa-miR-155-5p	+	1.94325	1.39554e-19	0.5535	< 0.0001
73	MIR155HG	2.64669	2.04e-07	3.8e-06	hsa-miR-155-3p	+	NA	NA	NA	NA
74	MIR17HG	1.27691	0.0085778	0.0326352	hsa-miR-19b-3p	+	1.06388	1.55251e-10	0.1616	0.0791
75	MIR17HG	1.27691	0.0085778	0.0326352	hsa-miR-92a-3p	+	1.20572	3.55299e-06	0.2311	0.0114
76	MIR17HG	1.27691	0.0085778	0.0326352	hsa-miR-19a-3p	+	1.03149	2.82549e-07	0.1771	0.0539
77	MIR17HG	1.27691	0.0085778	0.0326352	hsa-miR-17-5p	+	1.13771	4.1766e-12	0.06257	0.499
78	MIR17HG	1.27691	0.0085778	0.0326352	hsa-miR-18a-5p	+	0.774768	2.24953e-05	0.0289	0.755
79	MIR17HG	1.27691	0.0085778	0.0326352	hsa-miR-18a-3p	+	0.0878387	3.63617e-10	0.3041	0.0008
80	MIR17HG	1.27691	0.0085778	0.0326352	hsa-miR-17-3p	+	0.810663	5.24266e-11	0.1269	0.169
81	MIR17HG	1.27691	0.0085778	0.0326352	hsa-miR-20a-5p	+	1.34551	2.5794e-08	0.06356	0.4923
82	MIR17HG	1.27691	0.0085778	0.0326352	hsa-miR-19a-5p	+	NA	NA	NA	NA
83	MIR17HG	1.27691	0.0085778	0.0326352	hsa-miR-19b-1-5p	+	NA	NA	NA	NA
84	MIR17HG	1.27691	0.0085778	0.0326352	hsa-miR-20a-3p	+	NA	NA	NA	NA
85	MIR17HG	1.27691	0.0085778	0.0326352	hsa-miR-92a-1-5p	+	NA	NA	NA	NA
86	MIR181A2HG	2.03171	0.000106656	0.000830956	hsa-miR-181a-5p	+	-0.313251	0.0137287	0.0117	0.8995
87	MIR181A2HG	2.03171	0.000106656	0.000830956	hsa-miR-181b-5p	+	-0.233467	0.0532549	0.2098	0.022
88	MIR181A2HG	2.03171	0.000106656	0.000830956	hsa-miR-181a-2-3p	+	NA	NA	NA	NA
89	MIR210HG	1.90736	0.00017035	0.00122089	hsa-miR-210-3p	-	2.17002	2.71605e-24	0.7123	< 0.0001
90	MIR210HG	1.90736	0.00017035	0.00122089	hsa-miR-210-5p	-	NA	NA	NA	NA
91	MIR22HG	-0.530526	0.133274	0.27418	hsa-miR-22-3p	-	-0.0995482	0.0542734	0.4685	< 0.0001
92	MIR22HG	-0.530526	0.133274	0.27418	hsa-miR-22-5p	-	NA	NA	NA	NA
93	MIR31HG	-0.36636	0.651553	0.781652	hsa-miR-31-5p	-	-0.261582	0.00687553	0.6845	< 0.0001
94	MIR31HG	-0.36636	0.651553	0.781652	hsa-miR-31-3p	-	NA	NA	NA	NA
95	MIR4500HG	-2.85557	1.59e-05	0.000164028	hsa-miR-4500	-	NA	NA	NA	NA
96	MIR7-3HG	-3.29885	1.95e-05	0.000195524	hsa-miR-7-5p	+	-3.7344	2.64685e-38	0.7362	< 0.0001
97	PDIA5	NA	NA	NA	hsa-miR-7110-3p	+	NA	NA	NA	NA
98	PDIA5	NA	NA	NA	hsa-miR-7110-5p	+	NA	NA	NA	NA
99	PILRB	NA	NA	NA	hsa-miR-6840-3p	+	NA	NA	NA	NA
100	PILRB	NA	NA	NA	hsa-miR-6840-5p	+	NA	NA	NA	NA
101	PVT1	2.19347	6.58e-12	3.92e-10	hsa-miR-1206	+	NA	NA	NA	NA
102	PVT1	2.19347	6.58e-12	3.92e-10	hsa-miR-1207-3p	+	NA	NA	NA	NA
103	PVT1	2.19347	6.58e-12	3.92e-10	hsa-miR-1207-5p	+	NA	NA	NA	NA
104	PVT1	2.19347	6.58e-12	3.92e-10	hsa-miR-1205	+	NA	NA	NA	NA
105	RMST	1.81424	0.00383168	0.0168571	hsa-miR-135a-5p	+	1.1059	1.78248e-12	0.4137	< 0.0001
106	RP11-1223D19.1	0.0208645	0.978327	NA	hsa-miR-4436b-3p	+	NA	NA	NA	NA
107	RP11-1223D19.1	0.0208645	0.978327	NA	hsa-miR-4436b-5p	+	NA	NA	NA	NA
108	RP11-166D19.1	0.576616	0.0652364	0.161522	hsa-miR-125b-5p	-	-0.133497	0.0644237	0.2019	0.0277
109	RP11-166D19.1	0.576616	0.0652364	0.161522	hsa-miR-125b-1-3p	-	NA	NA	NA	NA
110	RP11-384J4.1	3.0532	0.0172179	0.0568146	hsa-miR-4307	+	NA	NA	NA	NA
111	RP11-429G19.2	NA	NA	NA	hsa-miR-3157-3p	-	NA	NA	NA	NA
112	RP11-429G19.2	NA	NA	NA	hsa-miR-3157-5p	-	NA	NA	NA	NA
113	RP11-701P16.5	2.02226	0.0125798	0.0441945	hsa-miR-3945	-	NA	NA	NA	NA
114	RP11-74E22.4	NA	NA	NA	hsa-miR-1253	-	NA	NA	NA	NA
115	RP11-86H7.1	NA	NA	NA	hsa-miR-378g	-	0.020094	0.126029	NA	NA
116	RP1-290I10.7	1.95862	0.144412	0.2907	hsa-miR-5689	+	NA	NA	NA	NA
117	ST3GAL3	NA	NA	NA	hsa-miR-6079	+	NA	NA	NA	NA
118	TATDN1	NA	NA	NA	hsa-miR-6844	-	NA	NA	NA	NA
119	TTC28-AS1	-0.0532137	0.821715	0.894626	hsa-miR-3199	+	NA	NA	NA	NA
120	WASH7P	NA	NA	NA	hsa-miR-6859-3p	-	NA	NA	NA	NA
121	WASH7P	NA	NA	NA	hsa-miR-6859-5p	-	NA	NA	NA	NA
