# Supplementary material for: Genetic landscape of long noncoding RNA (lncRNAs) in glioblastoma: identification of complex lncRNA regulatory networks and clinically relevant lncRNAs in glioblastoma
Source: Oncotarget. 2018 Jul 3;9(51):29548–64. doi: 10.18632/oncotarget.25434 (PMC6049862; doi:10.18632/oncotarget.25434)
Supplement: Supplementary file 11 [file oncotarget-09-29548-s011.xlsx]

## Sheet: Sheet1
Supplementary Table 11: Competing endogenous RNAs (ceRNA) network in GBM (TCGA RNA-Seq)
						lncRNA Expression						miRNA Expression					mRNA Expression						lncRNA-miRNA correlation		mRNA-miRNA correlation		lncRN-mRNA correlation
lncRNA_id	lncRNA	miRNA family	miRNA	MiRBase Accession	Target_gene	Log2 average in GBM	Log2 average in Control brain	baseMean	log2 Fold Change	p value	padj	Log2 average in GBM	Log2 average in control brain samples	log2 Fold Change	p value	adj. p (Benjamini/Hochberg)	Log2 average in GBM	Log2 average in Control brain	baseMean	log2 Fold Change	pvalue	padj	spearman R	p-value	spearman R	p-value	spearman R	p-value
ENSG00000251442	RP11-792D21.2	miR-182	hsa-miR-182	MIMAT0000259	STOML3	9.854	8.52397	1171.43	1.59783	0.000248145	0.00168108	1.03077	5e-10	1.03077	0.00698987	0.0154239	1.832	0.138009	14.1482	4.05404	0.000434524	0.00197585	-0.201822	0.0186018	-0.247424	0.00368311	0.161006	0.0348621
ENSG00000182165	TP53TG1	miR-182	hsa-miR-182	MIMAT0000259	STOML3	9.2	8.09531	670.261	1.22364	0.000355386	0.00228012	1.03077	5e-10	1.03077	0.00698987	0.0154239	1.832	0.138009	14.1482	4.05404	0.000434524	0.00197585	-0.340885	5.42e-05	-0.247424	0.00368311	0.158296	0.0380802
ENSG00000261777	RP11-529K1.2	miR-34ac/34bc-5p/449abc/449c-5p	hsa-miR-34a	MIMAT0000255	HIST1H2AI	8.159	7.27705	290.634	0.774183	2.89e-06	3.82e-05	1.29053	1.2e-09	1.29053	5.67e-05	0.00019	1.834	-0.00922543	6.51784	3.5334	0.00024803	0.00120046	-0.178718	0.0374881	-0.187021	0.0292458	0.228943	0.00252032
ENSG00000231419	LINC00689	miR-34ac/34bc-5p/449abc/449c-5p	hsa-miR-34a	MIMAT0000255	HIST1H3J	8.169	7.71591	1325.36	2.17377	0.01338	0.0464169	1.29053	1.2e-09	1.29053	5.67e-05	0.00019	1.846	0.138009	6.36017	3.59139	0.000270672	0.00129769	-0.492042	1.82e-09	-0.25738	0.00248661	0.256104	0.000696354
ENSG00000261777	RP11-529K1.2	miR-34ac/34bc-5p/449abc/449c-5p	hsa-miR-34a	MIMAT0000255	HIST1H3J	8.159	7.27705	290.634	0.774183	2.89e-06	3.82e-05	1.29053	1.2e-09	1.29053	5.67e-05	0.00019	1.846	0.138009	6.36017	3.59139	0.000270672	0.00129769	-0.178718	0.0374881	-0.25738	0.00248661	0.156673	0.0401247
ENSG00000231486	AC096579.7	miR-26ab/1297/4465	hsa-miR-26b	MIMAT0000083	MMP8	8.326	6.00636	1442.01	2.93181	0.00084504	0.00480426	0.601864	-2.2e-09	0.601864	0.000387	0.00110034	2.013	0	12.801	5.37204	1.11e-05	7.33e-05	-0.195816	0.0224714	-0.263096	0.00197083	0.199856	0.00857519
ENSG00000175061	C17orf76-AS1	miR-17/17-5p/20ab/20b-5p/93/106ab/427/518a-3p/519d	hsa-miR-20b	MIMAT0001413	RPL17	13.102	11.9487	10070.4	1.34641	0.000102268	0.000803231	0.817668	-3e-10	0.817668	1.4e-05	5.4e-05	7.119	6.0396	150.383	1.19574	2.08e-05	0.000129079	-0.183679	0.0324425	-0.191079	0.0259949	0.512842	0
ENSG00000247774	PCED1B-AS1	miR-17/17-5p/20ab/20b-5p/93/106ab/427/518a-3p/519d	hsa-miR-106b	MIMAT0000680	AFP	8.645	6.85255	522.342	2.13021	3.75e-06	4.77e-05	1.87105	-4e-09	1.87105	1.42e-07	1.75e-06	2.729	1.30089	18.0414	2.4072	0.00616526	0.0207101	-0.227871	0.00774354	-0.172569	0.0445367	0.455135	3.55e-10
ENSG00000203875	SNHG5	miR-26ab/1297/4465	hsa-miR-26b	MIMAT0000083	CD28	10.63	9.78112	1913.29	1.08529	0.00593839	0.0242881	0.601864	-2.2e-09	0.601864	0.000387	0.00110034	4.793	2.82866	41.7443	1.88197	0.000930174	0.00389196	-0.231697	0.00675441	-0.1743	0.0425229	0.175469	0.0214233
ENSG00000227036	LINC00511	miR-142-3p	hsa-miR-142-3p	MIMAT0000434	HOXA13	10.91	8.69681	2236.96	2.34586	1.97e-10	8.25e-09	1.66658	1e-09	1.66658	1.96e-06	9.85e-06	5.119	0.328899	98.0066	5.68002	1.58e-10	2.41e-09	-0.184648	0.0315281	-0.176656	0.0396532	0.224748	0.00303611
ENSG00000203875	SNHG5	miR-26ab/1297/4465	hsa-miR-26b	MIMAT0000083	FOXD2	10.63	9.78112	1913.29	1.08529	0.00593839	0.0242881	0.601864	-2.2e-09	0.601864	0.000387	0.00110034	4.946	3.24962	43.4334	1.90362	0.000634506	0.00276211	-0.231697	0.00675441	-0.22279	0.00925498	0.186011	0.0146684
ENSG00000204261	TAPSAR1	miR-17/17-5p/20ab/20b-5p/93/106ab/427/518a-3p/519d	hsa-miR-106a	MIMAT0000103	IL10	11.058	8.96358	2548.22	2.29677	4.93e-09	1.44e-07	1.21669	-1.4e-09	1.21669	1.27e-06	7e-06	5.41	3.41689	74.7147	2.59351	4.91e-05	0.000281884	-0.239893	0.00500515	-0.319603	0.000160878	0.300977	6.51e-05
ENSG00000228106	RP11-452F19.3	miR-182	hsa-miR-182	MIMAT0000259	STOML3	7.415	5.47531	191.249	2.08717	5.76e-10	2.18e-08	1.03077	5e-10	1.03077	0.00698987	0.0154239	1.832	0.138009	14.1482	4.05404	0.000434524	0.00197585	-0.235437	0.00589793	-0.247424	0.00368311	0.181144	0.0174034
ENSG00000175061	C17orf76-AS1	miR-17/17-5p/20ab/20b-5p/93/106ab/427/518a-3p/519d	hsa-miR-106b	MIMAT0000680	CCL5	13.102	11.9487	10070.4	1.34641	0.000102268	0.000803231	1.87105	-4e-09	1.87105	1.42e-07	1.75e-06	7.547	5.73606	265.056	2.12251	4.41e-05	0.00025566	-0.171533	0.0459564	-0.187773	0.0287256	0.159449	0.0367771
ENSG00000175061	C17orf76-AS1	miR-17/17-5p/20ab/20b-5p/93/106ab/427/518a-3p/519d	hsa-miR-20b	MIMAT0001413	CCL5	13.102	11.9487	10070.4	1.34641	0.000102268	0.000803231	0.817668	-3e-10	0.817668	1.4e-05	5.4e-05	7.547	5.73606	265.056	2.12251	4.41e-05	0.00025566	-0.183679	0.0324425	-0.187176	0.0292434	0.159449	0.0367771
ENSG00000255717	SNHG1	miR-15abc/16/16abc/195/322/424/497/1907	hsa-miR-195	MIMAT0000461	MYB	10.693	9.46134	1840.17	1.36458	1.42e-05	0.000147827	1.21028	-1.8e-09	1.21028	5.2e-06	2.28e-05	5.191	3.07851	55.3578	2.0465	0.000345215	0.00161031	-0.253542	0.00297402	-0.180554	0.035548	0.361808	1.28e-06
ENSG00000204815	TTC25	miR-182	hsa-miR-182	MIMAT0000259	STOML3	7.31	6.47587	187.266	1.01729	0.00681831	0.0271801	1.03077	5e-10	1.03077	0.00698987	0.0154239	1.832	0.138009	14.1482	4.05404	0.000434524	0.00197585	-0.28001	0.00100213	-0.247424	0.00368311	0.276789	0.000237229
ENSG00000228106	RP11-452F19.3	miR-26ab/1297/4465	hsa-miR-26b	MIMAT0000083	MMP8	7.415	5.47531	191.249	2.08717	5.76e-10	2.18e-08	0.601864	-2.2e-09	0.601864	0.000387	0.00110034	2.013	0	12.801	5.37204	1.11e-05	7.33e-05	-0.186088	0.0302083	-0.263096	0.00197083	0.189908	0.0125881
ENSG00000247774	PCED1B-AS1	miR-25/32/92abc/363/363-3p/367	hsa-miR-25	MIMAT0000081	CCL26	8.645	6.85255	522.342	2.13021	3.75e-06	4.77e-05	1.89604	-3.2e-09	1.89604	1.16e-07	1.75e-06	3.322	1.88052	17.8744	2.00798	0.0030347	0.0110962	-0.249501	0.00347933	-0.171953	0.0453144	0.584927	3.59e-17
ENSG00000230896	RP11-767N6.7	miR-182	hsa-miR-182	MIMAT0000259	STOML3	6.988	6.45119	132.431	0.589355	0.00544448	0.0225696	1.03077	5e-10	1.03077	0.00698987	0.0154239	1.832	0.138009	14.1482	4.05404	0.000434524	0.00197585	-0.177487	0.0388376	-0.247424	0.00368311	0.156413	0.0404609
ENSG00000163597	SNHG16	miR-15abc/16/16abc/195/322/424/497/1907	hsa-miR-195	MIMAT0000461	MYB	10.308	8.57788	1339.68	1.81327	4.17e-13	3.57e-11	1.21028	-1.8e-09	1.21028	5.2e-06	2.28e-05	5.191	3.07851	55.3578	2.0465	0.000345215	0.00161031	-0.32695	0.000111426	-0.180554	0.035548	0.248701	0.00103566
ENSG00000196756	SNHG17	miR-25/32/92abc/363/363-3p/367	hsa-miR-92b	MIMAT0003218	HIST2H2AC	9.533	8.7144	833.927	0.897268	0.00584328	0.0239581	1.3652	1.2e-09	1.3652	5.9e-07	4.32e-06	4.423	1.76353	28.4503	2.79534	4.15e-07	3.65e-06	-0.216702	0.0114051	-0.252598	0.0030858	0.35362	2.28e-06
ENSG00000206567	AC022007.5	miR-182	hsa-miR-182	MIMAT0000259	STOML3	6.925	6.23198	132.457	0.752329	0.00850574	0.0324709	1.03077	5e-10	1.03077	0.00698987	0.0154239	1.832	0.138009	14.1482	4.05404	0.000434524	0.00197585	-0.252206	0.0031332	-0.247424	0.00368311	0.18506	0.0150835
ENSG00000251442	RP11-792D21.2	miR-17/17-5p/20ab/20b-5p/93/106ab/427/518a-3p/519d	hsa-miR-20a	MIMAT0000075	CD28	9.854	8.52397	1171.43	1.59783	0.000248145	0.00168108	1.34551	-1e-10	1.34551	1.19e-06	6.83e-06	4.793	2.82866	41.7443	1.88197	0.000930174	0.00389196	-0.391312	2.99e-06	-0.220915	0.00987541	0.295866	8.73e-05
ENSG00000251442	RP11-792D21.2	miR-17/17-5p/20ab/20b-5p/93/106ab/427/518a-3p/519d	hsa-miR-93	MIMAT0000093	CD28	9.854	8.52397	1171.43	1.59783	0.000248145	0.00168108	1.4946	-1.3e-09	1.4946	1.34e-07	1.75e-06	4.793	2.82866	41.7443	1.88197	0.000930174	0.00389196	-0.237303	0.00550819	-0.204651	0.016989	0.295866	8.73e-05
ENSG00000251442	RP11-792D21.2	miR-17/17-5p/20ab/20b-5p/93/106ab/427/518a-3p/519d	hsa-miR-106a	MIMAT0000103	CD28	9.854	8.52397	1171.43	1.59783	0.000248145	0.00168108	1.21669	-1.4e-09	1.21669	1.27e-06	7e-06	4.793	2.82866	41.7443	1.88197	0.000930174	0.00389196	-0.346906	3.92e-05	-0.171724	0.0457124	0.295866	8.73e-05
ENSG00000251442	RP11-792D21.2	miR-17/17-5p/20ab/20b-5p/93/106ab/427/518a-3p/519d	hsa-miR-20b	MIMAT0001413	CD28	9.854	8.52397	1171.43	1.59783	0.000248145	0.00168108	0.817668	-3e-10	0.817668	1.4e-05	5.4e-05	4.793	2.82866	41.7443	1.88197	0.000930174	0.00389196	-0.232331	0.00660174	-0.228758	0.00750333	0.295866	8.73e-05
ENSG00000175061	C17orf76-AS1	miR-17/17-5p/20ab/20b-5p/93/106ab/427/518a-3p/519d	hsa-miR-20b	MIMAT0001413	RAB42	13.102	11.9487	10070.4	1.34641	0.000102268	0.000803231	0.817668	-3e-10	0.817668	1.4e-05	5.4e-05	8.151	3.98801	337.126	4.28309	3.81e-25	1.74e-23	-0.183679	0.0324425	-0.248089	0.0036734	0.177948	0.0196306
ENSG00000250786	SNHG18	miR-17/17-5p/20ab/20b-5p/93/106ab/427/518a-3p/519d	hsa-miR-106b	MIMAT0000680	AFP	7.644	5.85295	289.328	1.73334	0.00105193	0.00578539	1.87105	-4e-09	1.87105	1.42e-07	1.75e-06	2.729	1.30089	18.0414	2.4072	0.00616526	0.0207101	-0.284032	0.000841613	-0.172569	0.0445367	0.26275	0.000497331
ENSG00000204054	LINC00963	miR-10abc/10a-5p	hsa-miR-10b	MIMAT0000254	FRRS1	10.897	10.1488	1988.98	0.819559	0.00012772	0.000962825	1.97983	-6e-10	1.97983	2.71e-05	9.92e-05	6.038	2.96138	83.4276	3.3368	4.25e-12	7.86e-11	-0.26888	0.00160377	-0.25421	0.0028972	0.289366	0.000126008
ENSG00000203875	SNHG5	miR-26ab/1297/4465	hsa-miR-26b	MIMAT0000083	IL1R2	10.63	9.78112	1913.29	1.08529	0.00593839	0.0242881	0.601864	-2.2e-09	0.601864	0.000387	0.00110034	5.857	1.54362	128.15	4.89973	1.01e-10	1.58e-09	-0.231697	0.00675441	-0.17284	0.0443066	0.187936	0.0136609
ENSG00000258754	CTD-3049M7.1	miR-21/590-5p	hsa-miR-21	MIMAT0000076	HOXA9	9.002	4.76812	712.154	4.4918	1.62e-18	4.72e-16	4.79748	9.2e-09	4.79748	6.14e-08	1.75e-06	4.246	-0.00174981	71.995	6.60357	2.17e-10	3.25e-09	-0.171519	0.0459747	-0.29667	0.00045301	0.217809	0.00410145
ENSG00000228106	RP11-452F19.3	miR-17/17-5p/20ab/20b-5p/93/106ab/427/518a-3p/519d	hsa-miR-106b	MIMAT0000680	AFP	7.415	5.47531	191.249	2.08717	5.76e-10	2.18e-08	1.87105	-4e-09	1.87105	1.42e-07	1.75e-06	2.729	1.30089	18.0414	2.4072	0.00616526	0.0207101	-0.17949	0.0366611	-0.172569	0.0445367	0.230166	0.0023857
ENSG00000251442	RP11-792D21.2	miR-17/17-5p/20ab/20b-5p/93/106ab/427/518a-3p/519d	hsa-miR-106a	MIMAT0000103	IL10	9.854	8.52397	1171.43	1.59783	0.000248145	0.00168108	1.21669	-1.4e-09	1.21669	1.27e-06	7e-06	5.41	3.41689	74.7147	2.59351	4.91e-05	0.000281884	-0.346906	3.92e-05	-0.319603	0.000160878	0.624287	0
ENSG00000006062	MAP3K14	miR-130ac/301ab/301b/301b-3p/454/721/4295/3666	hsa-miR-130b	MIMAT0000691	RAG1	9.663	8.78207	869.057	0.978852	0.00019187	0.00135592	1.40586	7e-10	1.40586	2.62e-07	2.47e-06	5.22	4.27935	43.8681	1.16376	0.00241874	0.00910416	-0.255994	0.00270072	-0.218348	0.0107842	0.153018	0.0451534
ENSG00000215190	LINC00680	miR-24/24ab/24-3p	hsa-miR-24	MIMAT0000080	C6orf25	8.345	7.50346	347.533	0.927825	0.000332457	0.00215559	0.767797	-2e-09	0.767797	1.42e-06	7.59e-06	3.97	2.79698	19.3516	1.1955	0.00542666	0.0185047	-0.207643	0.0154174	-0.228949	0.00745255	0.235822	0.00189078
ENSG00000203875	SNHG5	miR-26ab/1297/4465	hsa-miR-26b	MIMAT0000083	TAX1BP3	10.63	9.78112	1913.29	1.08529	0.00593839	0.0242881	0.601864	-2.2e-09	0.601864	0.000387	0.00110034	6.257	4.6476	85.2133	1.54023	4.29e-06	3.09e-05	-0.231697	0.00675441	-0.206994	0.0157471	0.330836	1.05e-05
ENSG00000196756	SNHG17	miR-15abc/16/16abc/195/322/424/497/1907	hsa-miR-195	MIMAT0000461	MYB	9.533	8.7144	833.927	0.897268	0.00584328	0.0239581	1.21028	-1.8e-09	1.21028	5.2e-06	2.28e-05	5.191	3.07851	55.3578	2.0465	0.000345215	0.00161031	-0.201846	0.0185877	-0.180554	0.035548	0.188414	0.0134199
ENSG00000253837	RP11-177H13.2	miR-15abc/16/16abc/195/322/424/497/1907	hsa-miR-15a	MIMAT0000068	AKR1B10	7.237	5.20592	211.249	2.42059	2.26e-06	3.06e-05	1.46611	-1.2e-09	1.46611	2.68e-07	2.47e-06	2.93	1.47404	16.7052	1.98106	0.0114512	0.0353878	-0.243266	0.00441203	-0.226868	0.00790696	0.314609	2.63e-05
ENSG00000253837	RP11-177H13.2	miR-15abc/16/16abc/195/322/424/497/1907	hsa-miR-195	MIMAT0000461	AKR1B10	7.237	5.20592	211.249	2.42059	2.26e-06	3.06e-05	1.21028	-1.8e-09	1.21028	5.2e-06	2.28e-05	2.93	1.47404	16.7052	1.98106	0.0114512	0.0353878	-0.194666	0.0232863	-0.308102	0.00026319	0.314609	2.63e-05
ENSG00000204054	LINC00963	miR-130ac/301ab/301b/301b-3p/454/721/4295/3666	hsa-miR-130b	MIMAT0000691	CXorf21	10.897	10.1488	1988.98	0.819559	0.00012772	0.000962825	1.40586	7e-10	1.40586	2.62e-07	2.47e-06	6.659	5.37514	128.024	1.53781	0.000506209	0.00226461	-0.253953	0.00292662	-0.309732	0.000259854	0.194846	0.0105259
ENSG00000175061	C17orf76-AS1	miR-17/17-5p/20ab/20b-5p/93/106ab/427/518a-3p/519d	hsa-miR-20b	MIMAT0001413	LLPH	13.102	11.9487	10070.4	1.34641	0.000102268	0.000803231	0.817668	-3e-10	0.817668	1.4e-05	5.4e-05	8.888	8.12328	494.28	0.835855	0.000102284	0.000542859	-0.183679	0.0324425	-0.291079	0.000616124	0.45898	3.58e-10
ENSG00000231419	LINC00689	miR-24/24ab/24-3p	hsa-miR-24	MIMAT0000080	C6orf25	8.169	7.71591	1325.36	2.17377	0.01338	0.0464169	0.767797	-2e-09	0.767797	1.42e-06	7.59e-06	3.97	2.79698	19.3516	1.1955	0.00542666	0.0185047	-0.28065	0.000974866	-0.228949	0.00745255	0.155192	0.0421585
ENSG00000204261	TAPSAR1	miR-17/17-5p/20ab/20b-5p/93/106ab/427/518a-3p/519d	hsa-miR-106a	MIMAT0000103	CYP19A1	11.058	8.96358	2548.22	2.29677	4.93e-09	1.44e-07	1.21669	-1.4e-09	1.21669	1.27e-06	7e-06	6.878	2.59573	197.097	4.40215	3.25e-12	6.06e-11	-0.239893	0.00500515	-0.198717	0.0205237	0.315473	2.74e-05
ENSG00000231486	AC096579.7	miR-26ab/1297/4465	hsa-miR-26b	MIMAT0000083	CXCL13	8.326	6.00636	1442.01	2.93181	0.00084504	0.00480426	0.601864	-2.2e-09	0.601864	0.000387	0.00110034	4.158	0.510659	75.1047	4.82877	5.94e-07	5.08e-06	-0.195816	0.0224714	-0.174648	0.0419936	0.565852	6.04e-16
ENSG00000175061	C17orf76-AS1	miR-17/17-5p/20ab/20b-5p/93/106ab/427/518a-3p/519d	hsa-miR-20b	MIMAT0001413	C5orf28	13.102	11.9487	10070.4	1.34641	0.000102268	0.000803231	0.817668	-3e-10	0.817668	1.4e-05	5.4e-05	8.99	8.30646	532.693	0.756106	0.000603116	0.00264461	-0.183679	0.0324425	-0.185163	0.0310506	0.322888	1.73e-05
ENSG00000204054	LINC00963	miR-130ac/301ab/301b/301b-3p/454/721/4295/3666	hsa-miR-130b	MIMAT0000691	GPR82	10.897	10.1488	1988.98	0.819559	0.00012772	0.000962825	1.40586	7e-10	1.40586	2.62e-07	2.47e-06	6.788	1.99751	155.583	5.05132	1.25e-18	4.03e-17	-0.253953	0.00292662	-0.261276	0.00218782	0.214625	0.00476893
ENSG00000175061	C17orf76-AS1	miR-17/17-5p/20ab/20b-5p/93/106ab/427/518a-3p/519d	hsa-miR-20b	MIMAT0001413	KCNJ8	13.102	11.9487	10070.4	1.34641	0.000102268	0.000803231	0.817668	-3e-10	0.817668	1.4e-05	5.4e-05	9.01	7.66465	590.121	1.53264	1.14e-05	7.48e-05	-0.183679	0.0324425	-0.178245	0.0380012	0.263703	0.000494063
ENSG00000238113	RP11-262H14.1	miR-15abc/16/16abc/195/322/424/497/1907	hsa-miR-195	MIMAT0000461	AKR1B10	6.883	4.88238	133.919	2.13053	1.73e-09	5.75e-08	1.21028	-1.8e-09	1.21028	5.2e-06	2.28e-05	2.93	1.47404	16.7052	1.98106	0.0114512	0.0353878	-0.23995	0.00499452	-0.308102	0.00026319	0.224786	0.00303099
ENSG00000231419	LINC00689	miR-142-3p	hsa-miR-142-3p	MIMAT0000434	HOXA9	8.169	7.71591	1325.36	2.17377	0.01338	0.0464169	1.66658	1e-09	1.66658	1.96e-06	9.85e-06	4.246	-0.00174981	71.995	6.60357	2.17e-10	3.25e-09	-0.291999	0.000591182	-0.2005	0.0192608	0.370532	5.64e-07
ENSG00000175061	C17orf76-AS1	miR-17/17-5p/20ab/20b-5p/93/106ab/427/518a-3p/519d	hsa-miR-106b	MIMAT0000680	CCDC125	13.102	11.9487	10070.4	1.34641	0.000102268	0.000803231	1.87105	-4e-09	1.87105	1.42e-07	1.75e-06	9.2	8.00666	636.651	1.29055	4.27e-06	3.08e-05	-0.171533	0.0459564	-0.205572	0.0164911	0.170179	0.0257279
ENSG00000175061	C17orf76-AS1	miR-17/17-5p/20ab/20b-5p/93/106ab/427/518a-3p/519d	hsa-miR-20b	MIMAT0001413	CCDC125	13.102	11.9487	10070.4	1.34641	0.000102268	0.000803231	0.817668	-3e-10	0.817668	1.4e-05	5.4e-05	9.2	8.00666	636.651	1.29055	4.27e-06	3.08e-05	-0.183679	0.0324425	-0.237555	0.00545717	0.170179	0.0257279
ENSG00000203875	SNHG5	miR-26ab/1297/4465	hsa-miR-26b	MIMAT0000083	NAT1	10.63	9.78112	1913.29	1.08529	0.00593839	0.0242881	0.601864	-2.2e-09	0.601864	0.000387	0.00110034	6.729	4.22451	125.934	2.72063	2.4e-11	4.06e-10	-0.231697	0.00675441	-0.204475	0.017086	0.229794	0.00248009
ENSG00000224081	LINC01057	miR-17/17-5p/20ab/20b-5p/93/106ab/427/518a-3p/519d	hsa-miR-106b	MIMAT0000680	AFP	6.604	5.24163	112.761	1.48226	5.35e-05	0.000460355	1.87105	-4e-09	1.87105	1.42e-07	1.75e-06	2.729	1.30089	18.0414	2.4072	0.00616526	0.0207101	-0.221182	0.00978482	-0.172569	0.0445367	0.321739	1.68e-05
ENSG00000175061	C17orf76-AS1	miR-17/17-5p/20ab/20b-5p/93/106ab/427/518a-3p/519d	hsa-miR-20b	MIMAT0001413	MED18	13.102	11.9487	10070.4	1.34641	0.000102268	0.000803231	0.817668	-3e-10	0.817668	1.4e-05	5.4e-05	9.235	8.57939	653.744	0.75939	0.0059227	0.0199882	-0.183679	0.0324425	-0.249559	0.00347166	0.57923	0
ENSG00000247774	PCED1B-AS1	miR-17/17-5p/20ab/20b-5p/93/106ab/427/518a-3p/519d	hsa-miR-20a	MIMAT0000075	CD28	8.645	6.85255	522.342	2.13021	3.75e-06	4.77e-05	1.34551	-1e-10	1.34551	1.19e-06	6.83e-06	4.793	2.82866	41.7443	1.88197	0.000930174	0.00389196	-0.409632	9.28e-07	-0.220915	0.00987541	0.446164	1.27e-09
ENSG00000247774	PCED1B-AS1	miR-17/17-5p/20ab/20b-5p/93/106ab/427/518a-3p/519d	hsa-miR-93	MIMAT0000093	CD28	8.645	6.85255	522.342	2.13021	3.75e-06	4.77e-05	1.4946	-1.3e-09	1.4946	1.34e-07	1.75e-06	4.793	2.82866	41.7443	1.88197	0.000930174	0.00389196	-0.381747	5.37e-06	-0.204651	0.016989	0.446164	1.27e-09
ENSG00000247774	PCED1B-AS1	miR-17/17-5p/20ab/20b-5p/93/106ab/427/518a-3p/519d	hsa-miR-106a	MIMAT0000103	CD28	8.645	6.85255	522.342	2.13021	3.75e-06	4.77e-05	1.21669	-1.4e-09	1.21669	1.27e-06	7e-06	4.793	2.82866	41.7443	1.88197	0.000930174	0.00389196	-0.391145	3.02e-06	-0.171724	0.0457124	0.446164	1.27e-09
ENSG00000247774	PCED1B-AS1	miR-17/17-5p/20ab/20b-5p/93/106ab/427/518a-3p/519d	hsa-miR-106b	MIMAT0000680	CD28	8.645	6.85255	522.342	2.13021	3.75e-06	4.77e-05	1.87105	-4e-09	1.87105	1.42e-07	1.75e-06	4.793	2.82866	41.7443	1.88197	0.000930174	0.00389196	-0.227871	0.00774354	-0.239779	0.00502648	0.446164	1.27e-09
ENSG00000247774	PCED1B-AS1	miR-17/17-5p/20ab/20b-5p/93/106ab/427/518a-3p/519d	hsa-miR-20b	MIMAT0001413	CD28	8.645	6.85255	522.342	2.13021	3.75e-06	4.77e-05	0.817668	-3e-10	0.817668	1.4e-05	5.4e-05	4.793	2.82866	41.7443	1.88197	0.000930174	0.00389196	-0.340117	5.64e-05	-0.228758	0.00750333	0.446164	1.27e-09
ENSG00000259941	RP11-48G14.2	miR-182	hsa-miR-182	MIMAT0000259	STOML3	5.678	4.13432	59.4761	1.71681	6.01e-06	7.2e-05	1.03077	5e-10	1.03077	0.00698987	0.0154239	1.832	0.138009	14.1482	4.05404	0.000434524	0.00197585	-0.229083	0.00741719	-0.247424	0.00368311	0.21588	0.0044522
ENSG00000204261	TAPSAR1	miR-17/17-5p/20ab/20b-5p/93/106ab/427/518a-3p/519d	hsa-miR-20a	MIMAT0000075	PRRG4	11.058	8.96358	2548.22	2.29677	4.93e-09	1.44e-07	1.34551	-1e-10	1.34551	1.19e-06	6.83e-06	7.245	6.26904	200.433	1.23119	0.00869412	0.0279321	-0.205787	0.0163768	-0.286942	0.000740593	0.420916	1.25e-08
ENSG00000204261	TAPSAR1	miR-17/17-5p/20ab/20b-5p/93/106ab/427/518a-3p/519d	hsa-miR-106a	MIMAT0000103	PRRG4	11.058	8.96358	2548.22	2.29677	4.93e-09	1.44e-07	1.21669	-1.4e-09	1.21669	1.27e-06	7e-06	7.245	6.26904	200.433	1.23119	0.00869412	0.0279321	-0.239893	0.00500515	-0.236787	0.00561347	0.420916	1.25e-08
ENSG00000175061	C17orf76-AS1	miR-17/17-5p/20ab/20b-5p/93/106ab/427/518a-3p/519d	hsa-miR-20b	MIMAT0001413	HAS2	13.102	11.9487	10070.4	1.34641	0.000102268	0.000803231	0.817668	-3e-10	0.817668	1.4e-05	5.4e-05	9.314	5.39219	820.652	4.04268	3.4e-18	1.07e-16	-0.183679	0.0324425	-0.225662	0.00837137	0.150112	0.0494316
ENSG00000175061	C17orf76-AS1	miR-17/17-5p/20ab/20b-5p/93/106ab/427/518a-3p/519d	hsa-miR-106b	MIMAT0000680	ISCA2	13.102	11.9487	10070.4	1.34641	0.000102268	0.000803231	1.87105	-4e-09	1.87105	1.42e-07	1.75e-06	9.431	8.75456	741.951	0.786862	0.00270494	0.0100359	-0.171533	0.0459564	-0.231129	0.00689368	0.584454	0
ENSG00000175061	C17orf76-AS1	miR-17/17-5p/20ab/20b-5p/93/106ab/427/518a-3p/519d	hsa-miR-20b	MIMAT0001413	ISCA2	13.102	11.9487	10070.4	1.34641	0.000102268	0.000803231	0.817668	-3e-10	0.817668	1.4e-05	5.4e-05	9.431	8.75456	741.951	0.786862	0.00270494	0.0100359	-0.183679	0.0324425	-0.278985	0.00104734	0.584454	0
ENSG00000204054	LINC00963	miR-130ac/301ab/301b/301b-3p/454/721/4295/3666	hsa-miR-130b	MIMAT0000691	PRRG4	10.897	10.1488	1988.98	0.819559	0.00012772	0.000962825	1.40586	7e-10	1.40586	2.62e-07	2.47e-06	7.245	6.26904	200.433	1.23119	0.00869412	0.0279321	-0.253953	0.00292662	-0.373632	8.7e-06	0.335633	7.67e-06
ENSG00000204261	TAPSAR1	miR-17/17-5p/20ab/20b-5p/93/106ab/427/518a-3p/519d	hsa-miR-20a	MIMAT0000075	MICB	11.058	8.96358	2548.22	2.29677	4.93e-09	1.44e-07	1.34551	-1e-10	1.34551	1.19e-06	6.83e-06	7.428	5.676	208.256	1.88102	4.14e-06	2.99e-05	-0.205787	0.0163768	-0.194676	0.0232795	0.44628	1.26e-09
ENSG00000172965	MIR4435-1HG	miR-10abc/10a-5p	hsa-miR-10b	MIMAT0000254	FRRS1	9.634	7.98222	1020.1	1.79998	6.3e-05	0.00052855	1.97983	-6e-10	1.97983	2.71e-05	9.92e-05	6.038	2.96138	83.4276	3.3368	4.25e-12	7.86e-11	-0.226802	0.00804187	-0.25421	0.0028972	0.185723	0.0148246
ENSG00000231486	AC096579.7	miR-26ab/1297/4465	hsa-miR-26b	MIMAT0000083	CD28	8.326	6.00636	1442.01	2.93181	0.00084504	0.00480426	0.601864	-2.2e-09	0.601864	0.000387	0.00110034	4.793	2.82866	41.7443	1.88197	0.000930174	0.00389196	-0.195816	0.0224714	-0.1743	0.0425229	0.43903	2.49e-09
ENSG00000204261	TAPSAR1	miR-17/17-5p/20ab/20b-5p/93/106ab/427/518a-3p/519d	hsa-miR-20a	MIMAT0000075	CCL5	11.058	8.96358	2548.22	2.29677	4.93e-09	1.44e-07	1.34551	-1e-10	1.34551	1.19e-06	6.83e-06	7.547	5.73606	265.056	2.12251	4.41e-05	0.00025566	-0.205787	0.0163768	-0.292624	0.000574787	0.481356	2.55e-11
ENSG00000204261	TAPSAR1	miR-17/17-5p/20ab/20b-5p/93/106ab/427/518a-3p/519d	hsa-miR-106a	MIMAT0000103	CCL5	11.058	8.96358	2548.22	2.29677	4.93e-09	1.44e-07	1.21669	-1.4e-09	1.21669	1.27e-06	7e-06	7.547	5.73606	265.056	2.12251	4.41e-05	0.00025566	-0.239893	0.00500515	-0.263871	0.00196972	0.481356	2.55e-11
ENSG00000257027	RP11-705C15.3	miR-15abc/16/16abc/195/322/424/497/1907	hsa-miR-195	MIMAT0000461	AKR1B10	6.361	4.07752	88.1422	2.21329	2.02e-13	1.81e-11	1.21028	-1.8e-09	1.21028	5.2e-06	2.28e-05	2.93	1.47404	16.7052	1.98106	0.0114512	0.0353878	-0.196637	0.0219049	-0.308102	0.00026319	0.35313	2.02e-06
ENSG00000231486	AC096579.7	miR-26ab/1297/4465	hsa-miR-26b	MIMAT0000083	GPR1	8.326	6.00636	1442.01	2.93181	0.00084504	0.00480426	0.601864	-2.2e-09	0.601864	0.000387	0.00110034	4.903	2.58102	76.5728	2.5377	0.00121119	0.00493293	-0.195816	0.0224714	-0.186318	0.0298694	0.254974	0.000736736
ENSG00000255717	SNHG1	miR-15abc/16/16abc/195/322/424/497/1907	hsa-miR-195	MIMAT0000461	TFAP2A	10.693	9.46134	1840.17	1.36458	1.42e-05	0.000147827	1.21028	-1.8e-09	1.21028	5.2e-06	2.28e-05	7.373	4.33522	351.712	3.61206	2.92e-07	2.64e-06	-0.253542	0.00297402	-0.206073	0.0162255	0.270893	0.000341293
ENSG00000255717	SNHG1	miR-15abc/16/16abc/195/322/424/497/1907	hsa-miR-497	MIMAT0002820	TFAP2A	10.693	9.46134	1840.17	1.36458	1.42e-05	0.000147827	0.862831	0	0.862831	8.92e-06	3.61e-05	7.373	4.33522	351.712	3.61206	2.92e-07	2.64e-06	-0.2796	0.00101999	-0.184314	0.0318409	0.270893	0.000341293
ENSG00000175061	C17orf76-AS1	miR-17/17-5p/20ab/20b-5p/93/106ab/427/518a-3p/519d	hsa-miR-106b	MIMAT0000680	FBXO22	13.102	11.9487	10070.4	1.34641	0.000102268	0.000803231	1.87105	-4e-09	1.87105	1.42e-07	1.75e-06	9.835	9.09824	979.314	0.843789	0.00115946	0.00474606	-0.171533	0.0459564	-0.22757	0.00782643	0.50098	0
ENSG00000234899	AC005152.2	miR-130ac/301ab/301b/301b-3p/454/721/4295/3666	hsa-miR-130b	MIMAT0000691	RAG1	8.482	7.13755	396.55	1.49308	1.94e-06	2.69e-05	1.40586	7e-10	1.40586	2.62e-07	2.47e-06	5.22	4.27935	43.8681	1.16376	0.00241874	0.00910416	-0.292319	0.000582744	-0.218348	0.0107842	0.265146	0.000459072
ENSG00000224397	RP11-290F20.3	miR-17/17-5p/20ab/20b-5p/93/106ab/427/518a-3p/519d	hsa-miR-106b	MIMAT0000680	AFP	5.988	3.34191	122.39	3.09611	3.72e-06	4.74e-05	1.87105	-4e-09	1.87105	1.42e-07	1.75e-06	2.729	1.30089	18.0414	2.4072	0.00616526	0.0207101	-0.175626	0.040955	-0.172569	0.0445367	0.463131	1.58e-10
ENSG00000228106	RP11-452F19.3	miR-26ab/1297/4465	hsa-miR-26b	MIMAT0000083	CXCL13	7.415	5.47531	191.249	2.08717	5.76e-10	2.18e-08	0.601864	-2.2e-09	0.601864	0.000387	0.00110034	4.158	0.510659	75.1047	4.82877	5.94e-07	5.08e-06	-0.186088	0.0302083	-0.174648	0.0419936	0.348074	2.89e-06
ENSG00000249859	PVT1	miR-17/17-5p/20ab/20b-5p/93/106ab/427/518a-3p/519d	hsa-miR-106b	MIMAT0000680	CD28	8.034	5.83375	289.241	2.19347	6.58e-12	3.92e-10	1.87105	-4e-09	1.87105	1.42e-07	1.75e-06	4.793	2.82866	41.7443	1.88197	0.000930174	0.00389196	-0.172163	0.0451553	-0.239779	0.00502648	0.234813	0.00197957
ENSG00000247774	PCED1B-AS1	miR-17/17-5p/20ab/20b-5p/93/106ab/427/518a-3p/519d	hsa-miR-106a	MIMAT0000103	IL10	8.645	6.85255	522.342	2.13021	3.75e-06	4.77e-05	1.21669	-1.4e-09	1.21669	1.27e-06	7e-06	5.41	3.41689	74.7147	2.59351	4.91e-05	0.000281884	-0.391145	3.02e-06	-0.319603	0.000160878	0.818418	0
ENSG00000175061	C17orf76-AS1	miR-17/17-5p/20ab/20b-5p/93/106ab/427/518a-3p/519d	hsa-miR-20b	MIMAT0001413	IRAK4	13.102	11.9487	10070.4	1.34641	0.000102268	0.000803231	0.817668	-3e-10	0.817668	1.4e-05	5.4e-05	9.903	8.55659	1002.82	1.34308	7.3e-09	8.72e-08	-0.183679	0.0324425	-0.263284	0.00201722	0.303281	5.69e-05
ENSG00000224397	RP11-290F20.3	miR-15abc/16/16abc/195/322/424/497/1907	hsa-miR-15a	MIMAT0000068	WT1	5.988	3.34191	122.39	3.09611	3.72e-06	4.74e-05	1.46611	-1.2e-09	1.46611	2.68e-07	2.47e-06	2.791	0.854012	30.9915	3.40579	0.000609779	0.00266846	-0.185921	0.0303588	-0.190259	0.0265135	0.159986	0.0360449
ENSG00000255717	SNHG1	miR-21/590-5p	hsa-miR-21	MIMAT0000076	CEP152	10.693	9.46134	1840.17	1.36458	1.42e-05	0.000147827	4.79748	9.2e-09	4.79748	6.14e-08	1.75e-06	7.54	5.92978	207.823	1.74702	1e-07	9.88e-07	-0.18428	0.0318723	-0.187186	0.029235	0.221495	0.00356476
ENSG00000224397	RP11-290F20.3	miR-15abc/16/16abc/195/322/424/497/1907	hsa-miR-15a	MIMAT0000068	AKR1B10	5.988	3.34191	122.39	3.09611	3.72e-06	4.74e-05	1.46611	-1.2e-09	1.46611	2.68e-07	2.47e-06	2.93	1.47404	16.7052	1.98106	0.0114512	0.0353878	-0.185921	0.0303588	-0.226868	0.00790696	0.41026	2.28e-08
ENSG00000224397	RP11-290F20.3	miR-15abc/16/16abc/195/322/424/497/1907	hsa-miR-195	MIMAT0000461	AKR1B10	5.988	3.34191	122.39	3.09611	3.72e-06	4.74e-05	1.21028	-1.8e-09	1.21028	5.2e-06	2.28e-05	2.93	1.47404	16.7052	1.98106	0.0114512	0.0353878	-0.19033	0.0265932	-0.308102	0.00026319	0.41026	2.28e-08
ENSG00000231419	LINC00689	miR-142-3p	hsa-miR-142-3p	MIMAT0000434	HOXA13	8.169	7.71591	1325.36	2.17377	0.01338	0.0464169	1.66658	1e-09	1.66658	1.96e-06	9.85e-06	5.119	0.328899	98.0066	5.68002	1.58e-10	2.41e-09	-0.291999	0.000591182	-0.176656	0.0396532	0.374321	4.23e-07
ENSG00000231419	LINC00689	miR-34ac/34bc-5p/449abc/449c-5p	hsa-miR-34a	MIMAT0000255	HOXA13	8.169	7.71591	1325.36	2.17377	0.01338	0.0464169	1.29053	1.2e-09	1.29053	5.67e-05	0.00019	5.119	0.328899	98.0066	5.68002	1.58e-10	2.41e-09	-0.492042	1.82e-09	-0.256727	0.00255264	0.374321	4.23e-07
ENSG00000258754	CTD-3049M7.1	miR-15abc/16/16abc/195/322/424/497/1907	hsa-miR-16	MIMAT0000069	TKTL1	9.002	4.76812	712.154	4.4918	1.62e-18	4.72e-16	1.16016	5.2e-09	1.16016	2.68e-06	1.31e-05	5.973	3.98081	149.206	2.79833	0.000187058	0.000932706	-0.215495	0.0118801	-0.169496	0.0486296	0.165272	0.030366
ENSG00000236824	BCYRN1	miR-34ac/34bc-5p/449abc/449c-5p	hsa-miR-34a	MIMAT0000255	HIST1H3J	4.869	3.98564	34.5426	0.941623	0.0144508	0.0493227	1.29053	1.2e-09	1.29053	5.67e-05	0.00019	1.846	0.138009	6.36017	3.59139	0.000270672	0.00129769	-0.292085	0.000588904	-0.25738	0.00248661	0.178086	0.0194258
ENSG00000175061	C17orf76-AS1	miR-17/17-5p/20ab/20b-5p/93/106ab/427/518a-3p/519d	hsa-miR-106b	MIMAT0000680	EIF2B2	13.102	11.9487	10070.4	1.34641	0.000102268	0.000803231	1.87105	-4e-09	1.87105	1.42e-07	1.75e-06	10.118	9.49226	1150.31	0.663946	0.000644169	0.00279996	-0.171533	0.0459564	-0.188431	0.0281631	0.486231	1.17e-11
ENSG00000231419	LINC00689	miR-34ac/34bc-5p/449abc/449c-5p	hsa-miR-34a	MIMAT0000255	MYB	8.169	7.71591	1325.36	2.17377	0.01338	0.0464169	1.29053	1.2e-09	1.29053	5.67e-05	0.00019	5.191	3.07851	55.3578	2.0465	0.000345215	0.00161031	-0.492042	1.82e-09	-0.405677	1.2e-06	0.491756	3.37e-12
ENSG00000251442	RP11-792D21.2	miR-17/17-5p/20ab/20b-5p/93/106ab/427/518a-3p/519d	hsa-miR-106a	MIMAT0000103	CYP19A1	9.854	8.52397	1171.43	1.59783	0.000248145	0.00168108	1.21669	-1.4e-09	1.21669	1.27e-06	7e-06	6.878	2.59573	197.097	4.40215	3.25e-12	6.06e-11	-0.346906	3.92e-05	-0.198717	0.0205237	0.419215	1.45e-08
ENSG00000163597	SNHG16	miR-15abc/16/16abc/195/322/424/497/1907	hsa-miR-195	MIMAT0000461	TFAP2A	10.308	8.57788	1339.68	1.81327	4.17e-13	3.57e-11	1.21028	-1.8e-09	1.21028	5.2e-06	2.28e-05	7.373	4.33522	351.712	3.61206	2.92e-07	2.64e-06	-0.32695	0.000111426	-0.206073	0.0162255	0.166934	0.0287206
ENSG00000163597	SNHG16	miR-15abc/16/16abc/195/322/424/497/1907	hsa-miR-497	MIMAT0002820	TFAP2A	10.308	8.57788	1339.68	1.81327	4.17e-13	3.57e-11	0.862831	0	0.862831	8.92e-06	3.61e-05	7.373	4.33522	351.712	3.61206	2.92e-07	2.64e-06	-0.364229	1.5e-05	-0.184314	0.0318409	0.166934	0.0287206
ENSG00000204054	LINC00963	miR-130ac/301ab/301b/301b-3p/454/721/4295/3666	hsa-miR-130b	MIMAT0000691	HHEX	10.897	10.1488	1988.98	0.819559	0.00012772	0.000962825	1.40586	7e-10	1.40586	2.62e-07	2.47e-06	7.978	7.38674	282.854	0.759658	0.0170577	0.0497911	-0.253953	0.00292662	-0.276671	0.00115626	0.225806	0.00295701
ENSG00000203875	SNHG5	miR-26ab/1297/4465	hsa-miR-26b	MIMAT0000083	CD36	10.63	9.78112	1913.29	1.08529	0.00593839	0.0242881	0.601864	-2.2e-09	0.601864	0.000387	0.00110034	7.718	5.71189	416.849	2.62153	0.000122694	0.000638502	-0.231697	0.00675441	-0.231635	0.00676951	0.291272	0.000113265
ENSG00000227036	LINC00511	miR-142-3p	hsa-miR-142-3p	MIMAT0000434	RAD51	10.91	8.69681	2236.96	2.34586	1.97e-10	8.25e-09	1.66658	1e-09	1.66658	1.96e-06	9.85e-06	8.012	4.40816	302.943	3.78399	2.03e-21	7.89e-20	-0.184648	0.0315281	-0.194766	0.0232143	0.305769	4.91e-05
ENSG00000231419	LINC00689	miR-142-3p	hsa-miR-142-3p	MIMAT0000434	HOXA7	8.169	7.71591	1325.36	2.17377	0.01338	0.0464169	1.66658	1e-09	1.66658	1.96e-06	9.85e-06	5.287	-0.00747561	90.4971	7.22982	1.53e-13	3.27e-12	-0.291999	0.000591182	-0.2087	0.0147573	0.251827	0.000860808
ENSG00000250786	SNHG18	miR-17/17-5p/20ab/20b-5p/93/106ab/427/518a-3p/519d	hsa-miR-20a	MIMAT0000075	CD28	7.644	5.85295	289.328	1.73334	0.00105193	0.00578539	1.34551	-1e-10	1.34551	1.19e-06	6.83e-06	4.793	2.82866	41.7443	1.88197	0.000930174	0.00389196	-0.360574	1.85e-05	-0.220915	0.00987541	0.241447	0.00145915
ENSG00000250786	SNHG18	miR-17/17-5p/20ab/20b-5p/93/106ab/427/518a-3p/519d	hsa-miR-93	MIMAT0000093	CD28	7.644	5.85295	289.328	1.73334	0.00105193	0.00578539	1.4946	-1.3e-09	1.4946	1.34e-07	1.75e-06	4.793	2.82866	41.7443	1.88197	0.000930174	0.00389196	-0.36316	1.59e-05	-0.204651	0.016989	0.241447	0.00145915
ENSG00000250786	SNHG18	miR-17/17-5p/20ab/20b-5p/93/106ab/427/518a-3p/519d	hsa-miR-106a	MIMAT0000103	CD28	7.644	5.85295	289.328	1.73334	0.00105193	0.00578539	1.21669	-1.4e-09	1.21669	1.27e-06	7e-06	4.793	2.82866	41.7443	1.88197	0.000930174	0.00389196	-0.370192	1.06e-05	-0.171724	0.0457124	0.241447	0.00145915
ENSG00000250786	SNHG18	miR-17/17-5p/20ab/20b-5p/93/106ab/427/518a-3p/519d	hsa-miR-106b	MIMAT0000680	CD28	7.644	5.85295	289.328	1.73334	0.00105193	0.00578539	1.87105	-4e-09	1.87105	1.42e-07	1.75e-06	4.793	2.82866	41.7443	1.88197	0.000930174	0.00389196	-0.284032	0.000841613	-0.239779	0.00502648	0.241447	0.00145915
ENSG00000250786	SNHG18	miR-17/17-5p/20ab/20b-5p/93/106ab/427/518a-3p/519d	hsa-miR-20b	MIMAT0001413	CD28	7.644	5.85295	289.328	1.73334	0.00105193	0.00578539	0.817668	-3e-10	0.817668	1.4e-05	5.4e-05	4.793	2.82866	41.7443	1.88197	0.000930174	0.00389196	-0.222695	0.0092857	-0.228758	0.00750333	0.241447	0.00145915
ENSG00000238164	RP3-395M20.8	miR-17/17-5p/20ab/20b-5p/93/106ab/427/518a-3p/519d	hsa-miR-20a	MIMAT0000075	CD28	7.633	6.62951	227.281	1.13149	0.00111288	0.00605758	1.34551	-1e-10	1.34551	1.19e-06	6.83e-06	4.793	2.82866	41.7443	1.88197	0.000930174	0.00389196	-0.34307	4.82e-05	-0.220915	0.00987541	0.271306	0.000334023
ENSG00000238164	RP3-395M20.8	miR-17/17-5p/20ab/20b-5p/93/106ab/427/518a-3p/519d	hsa-miR-93	MIMAT0000093	CD28	7.633	6.62951	227.281	1.13149	0.00111288	0.00605758	1.4946	-1.3e-09	1.4946	1.34e-07	1.75e-06	4.793	2.82866	41.7443	1.88197	0.000930174	0.00389196	-0.25535	0.0027702	-0.204651	0.016989	0.271306	0.000334023
ENSG00000238164	RP3-395M20.8	miR-17/17-5p/20ab/20b-5p/93/106ab/427/518a-3p/519d	hsa-miR-106a	MIMAT0000103	CD28	7.633	6.62951	227.281	1.13149	0.00111288	0.00605758	1.21669	-1.4e-09	1.21669	1.27e-06	7e-06	4.793	2.82866	41.7443	1.88197	0.000930174	0.00389196	-0.341625	5.21e-05	-0.171724	0.0457124	0.271306	0.000334023
ENSG00000238164	RP3-395M20.8	miR-17/17-5p/20ab/20b-5p/93/106ab/427/518a-3p/519d	hsa-miR-20b	MIMAT0001413	CD28	7.633	6.62951	227.281	1.13149	0.00111288	0.00605758	0.817668	-3e-10	0.817668	1.4e-05	5.4e-05	4.793	2.82866	41.7443	1.88197	0.000930174	0.00389196	-0.311855	0.000234706	-0.228758	0.00750333	0.271306	0.000334023
ENSG00000175061	C17orf76-AS1	miR-17/17-5p/20ab/20b-5p/93/106ab/427/518a-3p/519d	hsa-miR-106b	MIMAT0000680	FXYD5	13.102	11.9487	10070.4	1.34641	0.000102268	0.000803231	1.87105	-4e-09	1.87105	1.42e-07	1.75e-06	10.275	8.55773	1436.63	1.90907	1.59e-07	1.5e-06	-0.171533	0.0459564	-0.237775	0.00541323	0.213618	0.00497328
ENSG00000175061	C17orf76-AS1	miR-17/17-5p/20ab/20b-5p/93/106ab/427/518a-3p/519d	hsa-miR-20b	MIMAT0001413	FXYD5	13.102	11.9487	10070.4	1.34641	0.000102268	0.000803231	0.817668	-3e-10	0.817668	1.4e-05	5.4e-05	10.275	8.55773	1436.63	1.90907	1.59e-07	1.5e-06	-0.183679	0.0324425	-0.300649	0.00039839	0.213618	0.00497328
ENSG00000247134	RP11-11N9.4	miR-25/32/92abc/363/363-3p/367	hsa-miR-25	MIMAT0000081	CCL26	6.112	4.75154	106.779	1.9106	0.000694882	0.00407608	1.89604	-3.2e-09	1.89604	1.16e-07	1.75e-06	3.322	1.88052	17.8744	2.00798	0.0030347	0.0110962	-0.210558	0.0140095	-0.171953	0.0453144	0.338449	5.6e-06
ENSG00000261067	RP11-264B17.3	miR-15abc/16/16abc/195/322/424/497/1907	hsa-miR-497	MIMAT0002820	CEP55	11.068	10.3307	2192.74	0.742784	1.07e-05	0.000117836	0.862831	0	0.862831	8.92e-06	3.61e-05	8.288	3.06308	357.368	5.24195	1.84e-38	1.28e-36	-0.218491	0.0107317	-0.177258	0.0390931	0.22491	0.00307501
ENSG00000203875	SNHG5	miR-26ab/1297/4465	hsa-miR-26b	MIMAT0000083	MATN3	10.63	9.78112	1913.29	1.08529	0.00593839	0.0242881	0.601864	-2.2e-09	0.601864	0.000387	0.00110034	7.853	6.83573	280.936	1.12408	0.00760354	0.0248709	-0.231697	0.00675441	-0.170693	0.047043	0.176722	0.0205006
ENSG00000175061	C17orf76-AS1	miR-17/17-5p/20ab/20b-5p/93/106ab/427/518a-3p/519d	hsa-miR-20b	MIMAT0001413	RAP2C	13.102	11.9487	10070.4	1.34641	0.000102268	0.000803231	0.817668	-3e-10	0.817668	1.4e-05	5.4e-05	10.396	9.67189	1393.91	0.778344	7.77e-05	0.000426968	-0.183679	0.0324425	-0.301107	0.000390022	0.217726	0.00418615
ENSG00000204054	LINC00963	miR-130ac/301ab/301b/301b-3p/454/721/4295/3666	hsa-miR-130b	MIMAT0000691	LILRA2	10.897	10.1488	1988.98	0.819559	0.00012772	0.000962825	1.40586	7e-10	1.40586	2.62e-07	2.47e-06	8.196	6.14184	377.47	2.34463	2.74e-07	2.5e-06	-0.253953	0.00292662	-0.292963	0.000566078	0.178023	0.0195781
ENSG00000175061	C17orf76-AS1	miR-17/17-5p/20ab/20b-5p/93/106ab/427/518a-3p/519d	hsa-miR-106b	MIMAT0000680	ACOT9	13.102	11.9487	10070.4	1.34641	0.000102268	0.000803231	1.87105	-4e-09	1.87105	1.42e-07	1.75e-06	10.413	9.61039	1421.53	0.800627	0.000192106	0.000955199	-0.171533	0.0459564	-0.302271	0.000369479	0.333956	8.56e-06
ENSG00000175061	C17orf76-AS1	miR-17/17-5p/20ab/20b-5p/93/106ab/427/518a-3p/519d	hsa-miR-20b	MIMAT0001413	ACOT9	13.102	11.9487	10070.4	1.34641	0.000102268	0.000803231	0.817668	-3e-10	0.817668	1.4e-05	5.4e-05	10.413	9.61039	1421.53	0.800627	0.000192106	0.000955199	-0.183679	0.0324425	-0.361653	1.74e-05	0.333956	8.56e-06
ENSG00000228106	RP11-452F19.3	miR-17/17-5p/20ab/20b-5p/93/106ab/427/518a-3p/519d	hsa-miR-20a	MIMAT0000075	CD28	7.415	5.47531	191.249	2.08717	5.76e-10	2.18e-08	1.34551	-1e-10	1.34551	1.19e-06	6.83e-06	4.793	2.82866	41.7443	1.88197	0.000930174	0.00389196	-0.332479	8.4e-05	-0.220915	0.00987541	0.267115	0.000415027
ENSG00000228106	RP11-452F19.3	miR-17/17-5p/20ab/20b-5p/93/106ab/427/518a-3p/519d	hsa-miR-93	MIMAT0000093	CD28	7.415	5.47531	191.249	2.08717	5.76e-10	2.18e-08	1.4946	-1.3e-09	1.4946	1.34e-07	1.75e-06	4.793	2.82866	41.7443	1.88197	0.000930174	0.00389196	-0.24422	0.00425612	-0.204651	0.016989	0.267115	0.000415027
ENSG00000228106	RP11-452F19.3	miR-17/17-5p/20ab/20b-5p/93/106ab/427/518a-3p/519d	hsa-miR-106a	MIMAT0000103	CD28	7.415	5.47531	191.249	2.08717	5.76e-10	2.18e-08	1.21669	-1.4e-09	1.21669	1.27e-06	7e-06	4.793	2.82866	41.7443	1.88197	0.000930174	0.00389196	-0.307352	0.000291019	-0.171724	0.0457124	0.267115	0.000415027
ENSG00000228106	RP11-452F19.3	miR-17/17-5p/20ab/20b-5p/93/106ab/427/518a-3p/519d	hsa-miR-106b	MIMAT0000680	CD28	7.415	5.47531	191.249	2.08717	5.76e-10	2.18e-08	1.87105	-4e-09	1.87105	1.42e-07	1.75e-06	4.793	2.82866	41.7443	1.88197	0.000930174	0.00389196	-0.17949	0.0366611	-0.239779	0.00502648	0.267115	0.000415027
ENSG00000228106	RP11-452F19.3	miR-17/17-5p/20ab/20b-5p/93/106ab/427/518a-3p/519d	hsa-miR-20b	MIMAT0001413	CD28	7.415	5.47531	191.249	2.08717	5.76e-10	2.18e-08	0.817668	-3e-10	0.817668	1.4e-05	5.4e-05	4.793	2.82866	41.7443	1.88197	0.000930174	0.00389196	-0.276389	0.0011702	-0.228758	0.00750333	0.267115	0.000415027
ENSG00000228106	RP11-452F19.3	miR-26ab/1297/4465	hsa-miR-26b	MIMAT0000083	CD28	7.415	5.47531	191.249	2.08717	5.76e-10	2.18e-08	0.601864	-2.2e-09	0.601864	0.000387	0.00110034	4.793	2.82866	41.7443	1.88197	0.000930174	0.00389196	-0.186088	0.0302083	-0.1743	0.0425229	0.267115	0.000415027
ENSG00000251442	RP11-792D21.2	miR-17/17-5p/20ab/20b-5p/93/106ab/427/518a-3p/519d	hsa-miR-20a	MIMAT0000075	PRRG4	9.854	8.52397	1171.43	1.59783	0.000248145	0.00168108	1.34551	-1e-10	1.34551	1.19e-06	6.83e-06	7.245	6.26904	200.433	1.23119	0.00869412	0.0279321	-0.391312	2.99e-06	-0.286942	0.000740593	0.665785	0
ENSG00000251442	RP11-792D21.2	miR-17/17-5p/20ab/20b-5p/93/106ab/427/518a-3p/519d	hsa-miR-93	MIMAT0000093	PRRG4	9.854	8.52397	1171.43	1.59783	0.000248145	0.00168108	1.4946	-1.3e-09	1.4946	1.34e-07	1.75e-06	7.245	6.26904	200.433	1.23119	0.00869412	0.0279321	-0.237303	0.00550819	-0.236105	0.00575564	0.665785	0
ENSG00000251442	RP11-792D21.2	miR-17/17-5p/20ab/20b-5p/93/106ab/427/518a-3p/519d	hsa-miR-106a	MIMAT0000103	PRRG4	9.854	8.52397	1171.43	1.59783	0.000248145	0.00168108	1.21669	-1.4e-09	1.21669	1.27e-06	7e-06	7.245	6.26904	200.433	1.23119	0.00869412	0.0279321	-0.346906	3.92e-05	-0.236787	0.00561347	0.665785	0
ENSG00000247774	PCED1B-AS1	miR-10abc/10a-5p	hsa-miR-10b	MIMAT0000254	FRRS1	8.645	6.85255	522.342	2.13021	3.75e-06	4.77e-05	1.97983	-6e-10	1.97983	2.71e-05	9.92e-05	6.038	2.96138	83.4276	3.3368	4.25e-12	7.86e-11	-0.241	0.00480308	-0.25421	0.0028972	0.506402	0
ENSG00000204261	TAPSAR1	miR-17/17-5p/20ab/20b-5p/93/106ab/427/518a-3p/519d	hsa-miR-20a	MIMAT0000075	KCNMB1	11.058	8.96358	2548.22	2.29677	4.93e-09	1.44e-07	1.34551	-1e-10	1.34551	1.19e-06	6.83e-06	8.465	6.26262	447.144	2.42308	4.9e-08	5.11e-07	-0.205787	0.0163768	-0.308363	0.000277377	0.204642	0.00717213
ENSG00000204261	TAPSAR1	miR-17/17-5p/20ab/20b-5p/93/106ab/427/518a-3p/519d	hsa-miR-106a	MIMAT0000103	KCNMB1	11.058	8.96358	2548.22	2.29677	4.93e-09	1.44e-07	1.21669	-1.4e-09	1.21669	1.27e-06	7e-06	8.465	6.26262	447.144	2.42308	4.9e-08	5.11e-07	-0.239893	0.00500515	-0.259735	0.00232747	0.204642	0.00717213
ENSG00000255839	RP11-338K17.8	miR-17/17-5p/20ab/20b-5p/93/106ab/427/518a-3p/519d	hsa-miR-106a	MIMAT0000103	IL10	7.984	6.42156	280.3	1.68425	1.02e-07	2.03e-06	1.21669	-1.4e-09	1.21669	1.27e-06	7e-06	5.41	3.41689	74.7147	2.59351	4.91e-05	0.000281884	-0.368198	1.19e-05	-0.319603	0.000160878	0.160081	0.0360299
ENSG00000255717	SNHG1	miR-21/590-5p	hsa-miR-21	MIMAT0000076	E2F2	10.693	9.46134	1840.17	1.36458	1.42e-05	0.000147827	4.79748	9.2e-09	4.79748	6.14e-08	1.75e-06	8.136	2.92364	368.641	5.41649	1.19e-26	5.78e-25	-0.18428	0.0318723	-0.275411	0.00121982	0.30687	4.6e-05
ENSG00000175061	C17orf76-AS1	miR-17/17-5p/20ab/20b-5p/93/106ab/427/518a-3p/519d	hsa-miR-20b	MIMAT0001413	C14orf119	13.102	11.9487	10070.4	1.34641	0.000102268	0.000803231	0.817668	-3e-10	0.817668	1.4e-05	5.4e-05	10.562	9.54242	1617.89	1.11409	2.05e-05	0.000127839	-0.183679	0.0324425	-0.259105	0.00238684	0.684399	0
ENSG00000231252	RP11-436K8.1	miR-24/24ab/24-3p	hsa-miR-24	MIMAT0000080	C6orf25	6.457	4.90124	113.981	1.82959	5.69e-05	0.000485232	0.767797	-2e-09	0.767797	1.42e-06	7.59e-06	3.97	2.79698	19.3516	1.1955	0.00542666	0.0185047	-0.224002	0.00887257	-0.228949	0.00745255	0.180582	0.0178694
ENSG00000175061	C17orf76-AS1	miR-17/17-5p/20ab/20b-5p/93/106ab/427/518a-3p/519d	hsa-miR-106b	MIMAT0000680	SLC35F5	13.102	11.9487	10070.4	1.34641	0.000102268	0.000803231	1.87105	-4e-09	1.87105	1.42e-07	1.75e-06	10.622	9.65641	1645.42	1.02786	2.71e-06	2.03e-05	-0.171533	0.0459564	-0.2823	0.00090759	0.227476	0.00274804
ENSG00000175061	C17orf76-AS1	miR-17/17-5p/20ab/20b-5p/93/106ab/427/518a-3p/519d	hsa-miR-20b	MIMAT0001413	SLC35F5	13.102	11.9487	10070.4	1.34641	0.000102268	0.000803231	0.817668	-3e-10	0.817668	1.4e-05	5.4e-05	10.622	9.65641	1645.42	1.02786	2.71e-06	2.03e-05	-0.183679	0.0324425	-0.287596	0.000719498	0.227476	0.00274804
ENSG00000231486	AC096579.7	miR-26ab/1297/4465	hsa-miR-26b	MIMAT0000083	IL1R2	8.326	6.00636	1442.01	2.93181	0.00084504	0.00480426	0.601864	-2.2e-09	0.601864	0.000387	0.00110034	5.857	1.54362	128.15	4.89973	1.01e-10	1.58e-09	-0.195816	0.0224714	-0.17284	0.0443066	0.240511	0.00152408
ENSG00000204054	LINC00963	miR-130ac/301ab/301b/301b-3p/454/721/4295/3666	hsa-miR-130b	MIMAT0000691	TES	10.897	10.1488	1988.98	0.819559	0.00012772	0.000962825	1.40586	7e-10	1.40586	2.62e-07	2.47e-06	8.448	6.38205	392.051	2.09342	5.13e-10	7.28e-09	-0.253953	0.00292662	-0.178422	0.0378087	0.154848	0.0426213
ENSG00000251442	RP11-792D21.2	miR-17/17-5p/20ab/20b-5p/93/106ab/427/518a-3p/519d	hsa-miR-20a	MIMAT0000075	MICB	9.854	8.52397	1171.43	1.59783	0.000248145	0.00168108	1.34551	-1e-10	1.34551	1.19e-06	6.83e-06	7.428	5.676	208.256	1.88102	4.14e-06	2.99e-05	-0.391312	2.99e-06	-0.194676	0.0232795	0.361207	1.34e-06
ENSG00000238164	RP3-395M20.8	miR-130ac/301ab/301b/301b-3p/454/721/4295/3666	hsa-miR-130b	MIMAT0000691	RAG1	7.633	6.62951	227.281	1.13149	0.00111288	0.00605758	1.40586	7e-10	1.40586	2.62e-07	2.47e-06	5.22	4.27935	43.8681	1.16376	0.00241874	0.00910416	-0.301851	0.000376769	-0.218348	0.0107842	0.252774	0.00085068
ENSG00000255717	SNHG1	miR-15abc/16/16abc/195/322/424/497/1907	hsa-miR-497	MIMAT0002820	CEP55	10.693	9.46134	1840.17	1.36458	1.42e-05	0.000147827	0.862831	0	0.862831	8.92e-06	3.61e-05	8.288	3.06308	357.368	5.24195	1.84e-38	1.28e-36	-0.2796	0.00101999	-0.177258	0.0390931	0.234058	0.00204842
ENSG00000175061	C17orf76-AS1	miR-17/17-5p/20ab/20b-5p/93/106ab/427/518a-3p/519d	hsa-miR-20b	MIMAT0001413	HBP1	13.102	11.9487	10070.4	1.34641	0.000102268	0.000803231	0.817668	-3e-10	0.817668	1.4e-05	5.4e-05	10.722	9.65343	1746.53	1.04138	3.79e-07	3.36e-06	-0.183679	0.0324425	-0.239168	0.00514164	0.360558	1.4e-06
ENSG00000204261	TAPSAR1	miR-17/17-5p/20ab/20b-5p/93/106ab/427/518a-3p/519d	hsa-miR-106a	MIMAT0000103	ARSJ	11.058	8.96358	2548.22	2.29677	4.93e-09	1.44e-07	1.21669	-1.4e-09	1.21669	1.27e-06	7e-06	8.694	6.77454	632.613	2.41407	1.55e-05	9.9e-05	-0.239893	0.00500515	-0.243681	0.00434359	0.306226	4.78e-05
ENSG00000258754	CTD-3049M7.1	miR-15abc/16/16abc/195/322/424/497/1907	hsa-miR-16	MIMAT0000069	HOXA10	9.002	4.76812	712.154	4.4918	1.62e-18	4.72e-16	1.16016	5.2e-09	1.16016	2.68e-06	1.31e-05	6.64	-0.0801158	218.765	7.9448	8.38e-19	2.75e-17	-0.215495	0.0118801	-0.173455	0.0435471	0.243626	0.00131771
ENSG00000204261	TAPSAR1	miR-17/17-5p/20ab/20b-5p/93/106ab/427/518a-3p/519d	hsa-miR-20a	MIMAT0000075	TLR7	11.058	8.96358	2548.22	2.29677	4.93e-09	1.44e-07	1.34551	-1e-10	1.34551	1.19e-06	6.83e-06	8.731	7.92742	547.277	1.10874	0.0132902	0.0402011	-0.205787	0.0163768	-0.276098	0.00118477	0.323659	1.65e-05
ENSG00000204261	TAPSAR1	miR-17/17-5p/20ab/20b-5p/93/106ab/427/518a-3p/519d	hsa-miR-106a	MIMAT0000103	TLR7	11.058	8.96358	2548.22	2.29677	4.93e-09	1.44e-07	1.21669	-1.4e-09	1.21669	1.27e-06	7e-06	8.731	7.92742	547.277	1.10874	0.0132902	0.0402011	-0.239893	0.00500515	-0.240542	0.00488579	0.323659	1.65e-05
ENSG00000258701	LINC00638	miR-15abc/16/16abc/195/322/424/497/1907	hsa-miR-15a	MIMAT0000068	AKR1B10	5.254	3.99452	44.7917	1.36637	0.000420418	0.00264198	1.46611	-1.2e-09	1.46611	2.68e-07	2.47e-06	2.93	1.47404	16.7052	1.98106	0.0114512	0.0353878	-0.192367	0.0249928	-0.226868	0.00790696	0.263739	0.000472664
ENSG00000251442	RP11-792D21.2	miR-17/17-5p/20ab/20b-5p/93/106ab/427/518a-3p/519d	hsa-miR-20a	MIMAT0000075	CCL5	9.854	8.52397	1171.43	1.59783	0.000248145	0.00168108	1.34551	-1e-10	1.34551	1.19e-06	6.83e-06	7.547	5.73606	265.056	2.12251	4.41e-05	0.00025566	-0.391312	2.99e-06	-0.292624	0.000574787	0.543784	0
ENSG00000251442	RP11-792D21.2	miR-17/17-5p/20ab/20b-5p/93/106ab/427/518a-3p/519d	hsa-miR-93	MIMAT0000093	CCL5	9.854	8.52397	1171.43	1.59783	0.000248145	0.00168108	1.4946	-1.3e-09	1.4946	1.34e-07	1.75e-06	7.547	5.73606	265.056	2.12251	4.41e-05	0.00025566	-0.237303	0.00550819	-0.218119	0.0108688	0.543784	0
ENSG00000251442	RP11-792D21.2	miR-17/17-5p/20ab/20b-5p/93/106ab/427/518a-3p/519d	hsa-miR-106a	MIMAT0000103	CCL5	9.854	8.52397	1171.43	1.59783	0.000248145	0.00168108	1.21669	-1.4e-09	1.21669	1.27e-06	7e-06	7.547	5.73606	265.056	2.12251	4.41e-05	0.00025566	-0.346906	3.92e-05	-0.263871	0.00196972	0.543784	0
ENSG00000251442	RP11-792D21.2	miR-17/17-5p/20ab/20b-5p/93/106ab/427/518a-3p/519d	hsa-miR-20b	MIMAT0001413	CCL5	9.854	8.52397	1171.43	1.59783	0.000248145	0.00168108	0.817668	-3e-10	0.817668	1.4e-05	5.4e-05	7.547	5.73606	265.056	2.12251	4.41e-05	0.00025566	-0.232331	0.00660174	-0.187176	0.0292434	0.543784	0
ENSG00000006062	MAP3K14	miR-130ac/301ab/301b/301b-3p/454/721/4295/3666	hsa-miR-130b	MIMAT0000691	IFNLR1	9.663	8.78207	869.057	0.978852	0.00019187	0.00135592	1.40586	7e-10	1.40586	2.62e-07	2.47e-06	7.364	6.1543	199.396	1.47037	0.000257978	0.00124366	-0.255994	0.00270072	-0.325361	0.000120728	0.229631	0.0024981
ENSG00000175061	C17orf76-AS1	miR-17/17-5p/20ab/20b-5p/93/106ab/427/518a-3p/519d	hsa-miR-106b	MIMAT0000680	COMMD6	13.102	11.9487	10070.4	1.34641	0.000102268	0.000803231	1.87105	-4e-09	1.87105	1.42e-07	1.75e-06	10.808	9.89598	1910.52	1.00678	7.07e-05	0.000392548	-0.171533	0.0459564	-0.307953	0.000282838	0.683512	0
ENSG00000218510	LINC00339	miR-130ac/301ab/301b/301b-3p/454/721/4295/3666	hsa-miR-130b	MIMAT0000691	CXorf21	8.946	8.10963	522.594	0.92327	0.000151694	0.00111115	1.40586	7e-10	1.40586	2.62e-07	2.47e-06	6.659	5.37514	128.024	1.53781	0.000506209	0.00226461	-0.178613	0.0376016	-0.309732	0.000259854	0.314629	2.89e-05
ENSG00000261504	RP11-317P15.4	miR-15abc/16/16abc/195/322/424/497/1907	hsa-miR-15a	MIMAT0000068	WT1	5.051	3.28133	39.6313	1.80373	1.69e-05	0.000173287	1.46611	-1.2e-09	1.46611	2.68e-07	2.47e-06	2.791	0.854012	30.9915	3.40579	0.000609779	0.00266846	-0.176919	0.0394737	-0.190259	0.0265135	0.228796	0.0025369
ENSG00000214922	HLA-F-AS1	miR-17/17-5p/20ab/20b-5p/93/106ab/427/518a-3p/519d	hsa-miR-20a	MIMAT0000075	CD28	7.047	6.22652	159.023	1.03707	0.00823841	0.0316268	1.34551	-1e-10	1.34551	1.19e-06	6.83e-06	4.793	2.82866	41.7443	1.88197	0.000930174	0.00389196	-0.294118	0.000537299	-0.220915	0.00987541	0.208887	0.00604242
ENSG00000214922	HLA-F-AS1	miR-17/17-5p/20ab/20b-5p/93/106ab/427/518a-3p/519d	hsa-miR-93	MIMAT0000093	CD28	7.047	6.22652	159.023	1.03707	0.00823841	0.0316268	1.4946	-1.3e-09	1.4946	1.34e-07	1.75e-06	4.793	2.82866	41.7443	1.88197	0.000930174	0.00389196	-0.170001	0.0479542	-0.204651	0.016989	0.208887	0.00604242
ENSG00000214922	HLA-F-AS1	miR-17/17-5p/20ab/20b-5p/93/106ab/427/518a-3p/519d	hsa-miR-106a	MIMAT0000103	CD28	7.047	6.22652	159.023	1.03707	0.00823841	0.0316268	1.21669	-1.4e-09	1.21669	1.27e-06	7e-06	4.793	2.82866	41.7443	1.88197	0.000930174	0.00389196	-0.231749	0.00674167	-0.171724	0.0457124	0.208887	0.00604242
ENSG00000214922	HLA-F-AS1	miR-17/17-5p/20ab/20b-5p/93/106ab/427/518a-3p/519d	hsa-miR-20b	MIMAT0001413	CD28	7.047	6.22652	159.023	1.03707	0.00823841	0.0316268	0.817668	-3e-10	0.817668	1.4e-05	5.4e-05	4.793	2.82866	41.7443	1.88197	0.000930174	0.00389196	-0.170994	0.0466516	-0.228758	0.00750333	0.208887	0.00604242
ENSG00000175061	C17orf76-AS1	miR-17/17-5p/20ab/20b-5p/93/106ab/427/518a-3p/519d	hsa-miR-20b	MIMAT0001413	AKR7A2	13.102	11.9487	10070.4	1.34641	0.000102268	0.000803231	0.817668	-3e-10	0.817668	1.4e-05	5.4e-05	10.856	10.249	1959.08	0.689912	0.00322915	0.0117304	-0.183679	0.0324425	-0.193488	0.0241479	0.354592	2.14e-06
ENSG00000250786	SNHG18	miR-17/17-5p/20ab/20b-5p/93/106ab/427/518a-3p/519d	hsa-miR-106a	MIMAT0000103	IL10	7.644	5.85295	289.328	1.73334	0.00105193	0.00578539	1.21669	-1.4e-09	1.21669	1.27e-06	7e-06	5.41	3.41689	74.7147	2.59351	4.91e-05	0.000281884	-0.370192	1.06e-05	-0.319603	0.000160878	0.288909	0.000129261
ENSG00000255717	SNHG1	miR-21/590-5p	hsa-miR-21	MIMAT0000076	CDC25A	10.693	9.46134	1840.17	1.36458	1.42e-05	0.000147827	4.79748	9.2e-09	4.79748	6.14e-08	1.75e-06	8.467	6.10739	437.009	2.56642	1.68e-09	2.21e-08	-0.18428	0.0318723	-0.371561	9.82e-06	0.401856	6.14e-08
ENSG00000238164	RP3-395M20.8	miR-17/17-5p/20ab/20b-5p/93/106ab/427/518a-3p/519d	hsa-miR-106a	MIMAT0000103	IL10	7.633	6.62951	227.281	1.13149	0.00111288	0.00605758	1.21669	-1.4e-09	1.21669	1.27e-06	7e-06	5.41	3.41689	74.7147	2.59351	4.91e-05	0.000281884	-0.341625	5.21e-05	-0.319603	0.000160878	0.418949	1.48e-08
ENSG00000231419	LINC00689	miR-15abc/16/16abc/195/322/424/497/1907	hsa-miR-16	MIMAT0000069	TKTL1	8.169	7.71591	1325.36	2.17377	0.01338	0.0464169	1.16016	5.2e-09	1.16016	2.68e-06	1.31e-05	5.973	3.98081	149.206	2.79833	0.000187058	0.000932706	-0.179543	0.0366055	-0.169496	0.0486296	0.453499	6.23e-10
ENSG00000204261	TAPSAR1	miR-17/17-5p/20ab/20b-5p/93/106ab/427/518a-3p/519d	hsa-miR-20a	MIMAT0000075	ABHD15	11.058	8.96358	2548.22	2.29677	4.93e-09	1.44e-07	1.34551	-1e-10	1.34551	1.19e-06	6.83e-06	8.87	7.92145	494.616	1.01546	2.67e-05	0.00016208	-0.205787	0.0163768	-0.303206	0.000353709	0.287173	0.000142332
ENSG00000204261	TAPSAR1	miR-17/17-5p/20ab/20b-5p/93/106ab/427/518a-3p/519d	hsa-miR-106a	MIMAT0000103	ABHD15	11.058	8.96358	2548.22	2.29677	4.93e-09	1.44e-07	1.21669	-1.4e-09	1.21669	1.27e-06	7e-06	8.87	7.92145	494.616	1.01546	2.67e-05	0.00016208	-0.239893	0.00500515	-0.330977	9.08e-05	0.287173	0.000142332
ENSG00000204261	TAPSAR1	miR-17/17-5p/20ab/20b-5p/93/106ab/427/518a-3p/519d	hsa-miR-20a	MIMAT0000075	LLPH	11.058	8.96358	2548.22	2.29677	4.93e-09	1.44e-07	1.34551	-1e-10	1.34551	1.19e-06	6.83e-06	8.888	8.12328	494.28	0.835855	0.000102284	0.000542859	-0.205787	0.0163768	-0.277372	0.0011222	0.37838	3.82e-07
ENSG00000204261	TAPSAR1	miR-17/17-5p/20ab/20b-5p/93/106ab/427/518a-3p/519d	hsa-miR-106a	MIMAT0000103	LLPH	11.058	8.96358	2548.22	2.29677	4.93e-09	1.44e-07	1.21669	-1.4e-09	1.21669	1.27e-06	7e-06	8.888	8.12328	494.28	0.835855	0.000102284	0.000542859	-0.239893	0.00500515	-0.284328	0.000830796	0.37838	3.82e-07
ENSG00000258754	CTD-3049M7.1	miR-15abc/16/16abc/195/322/424/497/1907	hsa-miR-16	MIMAT0000069	GALNT3	9.002	4.76812	712.154	4.4918	1.62e-18	4.72e-16	1.16016	5.2e-09	1.16016	2.68e-06	1.31e-05	6.839	5.89855	158.944	1.29568	0.00988577	0.0312395	-0.215495	0.0118801	-0.205959	0.0162859	0.214444	0.00480521
ENSG00000218510	LINC00339	miR-130ac/301ab/301b/301b-3p/454/721/4295/3666	hsa-miR-130b	MIMAT0000691	GPR82	8.946	8.10963	522.594	0.92327	0.000151694	0.00111115	1.40586	7e-10	1.40586	2.62e-07	2.47e-06	6.788	1.99751	155.583	5.05132	1.25e-18	4.03e-17	-0.178613	0.0376016	-0.261276	0.00218782	0.46327	2.28e-10
ENSG00000203999	RP11-290F20.1	miR-17/17-5p/20ab/20b-5p/93/106ab/427/518a-3p/519d	hsa-miR-106b	MIMAT0000680	AFP	4.854	3.08548	35.7006	1.80744	4.53e-05	0.000400508	1.87105	-4e-09	1.87105	1.42e-07	1.75e-06	2.729	1.30089	18.0414	2.4072	0.00616526	0.0207101	-0.183746	0.0323787	-0.172569	0.0445367	0.5444	1.17e-14
ENSG00000261504	RP11-317P15.4	miR-15abc/16/16abc/195/322/424/497/1907	hsa-miR-15a	MIMAT0000068	AKR1B10	5.051	3.28133	39.6313	1.80373	1.69e-05	0.000173287	1.46611	-1.2e-09	1.46611	2.68e-07	2.47e-06	2.93	1.47404	16.7052	1.98106	0.0114512	0.0353878	-0.176919	0.0394737	-0.226868	0.00790696	0.277285	0.000230941
ENSG00000261504	RP11-317P15.4	miR-15abc/16/16abc/195/322/424/497/1907	hsa-miR-195	MIMAT0000461	AKR1B10	5.051	3.28133	39.6313	1.80373	1.69e-05	0.000173287	1.21028	-1.8e-09	1.21028	5.2e-06	2.28e-05	2.93	1.47404	16.7052	1.98106	0.0114512	0.0353878	-0.18741	0.0290395	-0.308102	0.00026319	0.277285	0.000230941
ENSG00000247774	PCED1B-AS1	miR-17/17-5p/20ab/20b-5p/93/106ab/427/518a-3p/519d	hsa-miR-93	MIMAT0000093	GPR157	8.645	6.85255	522.342	2.13021	3.75e-06	4.77e-05	1.4946	-1.3e-09	1.4946	1.34e-07	1.75e-06	6.548	5.27886	121.263	1.61944	0.000404224	0.00185468	-0.381747	5.37e-06	-0.210782	0.013906	0.16168	0.0341969
ENSG00000247774	PCED1B-AS1	miR-17/17-5p/20ab/20b-5p/93/106ab/427/518a-3p/519d	hsa-miR-20b	MIMAT0001413	GPR157	8.645	6.85255	522.342	2.13021	3.75e-06	4.77e-05	0.817668	-3e-10	0.817668	1.4e-05	5.4e-05	6.548	5.27886	121.263	1.61944	0.000404224	0.00185468	-0.340117	5.64e-05	-0.230891	0.00695295	0.16168	0.0341969
ENSG00000231486	AC096579.7	miR-26ab/1297/4465	hsa-miR-26b	MIMAT0000083	TAX1BP3	8.326	6.00636	1442.01	2.93181	0.00084504	0.00480426	0.601864	-2.2e-09	0.601864	0.000387	0.00110034	6.257	4.6476	85.2133	1.54023	4.29e-06	3.09e-05	-0.195816	0.0224714	-0.206994	0.0157471	0.2866	0.000146912
ENSG00000204261	TAPSAR1	miR-17/17-5p/20ab/20b-5p/93/106ab/427/518a-3p/519d	hsa-miR-20a	MIMAT0000075	C5orf28	11.058	8.96358	2548.22	2.29677	4.93e-09	1.44e-07	1.34551	-1e-10	1.34551	1.19e-06	6.83e-06	8.99	8.30646	532.693	0.756106	0.000603116	0.00264461	-0.205787	0.0163768	-0.208392	0.0150443	0.270615	0.000346279
ENSG00000218510	LINC00339	miR-19ab	hsa-miR-19b	MIMAT0000074	CYP19A1	8.946	8.10963	522.594	0.92327	0.000151694	0.00111115	1.06388	-2e-09	1.06388	2.16e-06	1.08e-05	6.878	2.59573	197.097	4.40215	3.25e-12	6.06e-11	-0.225137	0.00852701	-0.184891	0.0313018	0.39449	1.11e-07
ENSG00000255717	SNHG1	miR-21/590-5p	hsa-miR-21	MIMAT0000076	CASC5	10.693	9.46134	1840.17	1.36458	1.42e-05	0.000147827	4.79748	9.2e-09	4.79748	6.14e-08	1.75e-06	8.642	3.70396	487.779	5.1074	7.78e-31	4.37e-29	-0.18428	0.0318723	-0.262258	0.00210277	0.420204	1.33e-08
ENSG00000204261	TAPSAR1	miR-17/17-5p/20ab/20b-5p/93/106ab/427/518a-3p/519d	hsa-miR-20a	MIMAT0000075	KCNJ8	11.058	8.96358	2548.22	2.29677	4.93e-09	1.44e-07	1.34551	-1e-10	1.34551	1.19e-06	6.83e-06	9.01	7.66465	590.121	1.53264	1.14e-05	7.48e-05	-0.205787	0.0163768	-0.218415	0.0107597	0.336373	7.31e-06
ENSG00000204261	TAPSAR1	miR-17/17-5p/20ab/20b-5p/93/106ab/427/518a-3p/519d	hsa-miR-106a	MIMAT0000103	KCNJ8	11.058	8.96358	2548.22	2.29677	4.93e-09	1.44e-07	1.21669	-1.4e-09	1.21669	1.27e-06	7e-06	9.01	7.66465	590.121	1.53264	1.14e-05	7.48e-05	-0.239893	0.00500515	-0.289538	0.000660046	0.336373	7.31e-06
ENSG00000163597	SNHG16	miR-15abc/16/16abc/195/322/424/497/1907	hsa-miR-497	MIMAT0002820	CEP55	10.308	8.57788	1339.68	1.81327	4.17e-13	3.57e-11	0.862831	0	0.862831	8.92e-06	3.61e-05	8.288	3.06308	357.368	5.24195	1.84e-38	1.28e-36	-0.364229	1.5e-05	-0.177258	0.0390931	0.340274	5.65e-06
ENSG00000228106	RP11-452F19.3	miR-17/17-5p/20ab/20b-5p/93/106ab/427/518a-3p/519d	hsa-miR-106a	MIMAT0000103	IL10	7.415	5.47531	191.249	2.08717	5.76e-10	2.18e-08	1.21669	-1.4e-09	1.21669	1.27e-06	7e-06	5.41	3.41689	74.7147	2.59351	4.91e-05	0.000281884	-0.307352	0.000291019	-0.319603	0.000160878	0.524946	0
ENSG00000249464	RP11-93L9.1	miR-26ab/1297/4465	hsa-miR-26b	MIMAT0000083	MMP8	4.014	2.87752	23.2797	1.50001	0.00497425	0.0208883	0.601864	-2.2e-09	0.601864	0.000387	0.00110034	2.013	0	12.801	5.37204	1.11e-05	7.33e-05	-0.173723	0.0432209	-0.263096	0.00197083	0.195694	0.0100904
ENSG00000227036	LINC00511	miR-142-3p	hsa-miR-142-3p	MIMAT0000434	ZNF678	10.91	8.69681	2236.96	2.34586	1.97e-10	8.25e-09	1.66658	1e-09	1.66658	1.96e-06	9.85e-06	8.911	8.33866	507.843	0.6283	0.00644127	0.0215402	-0.184648	0.0315281	-0.352273	2.93e-05	0.185891	0.0147335
ENSG00000255717	SNHG1	miR-21/590-5p	hsa-miR-21	MIMAT0000076	ZNF367	10.693	9.46134	1840.17	1.36458	1.42e-05	0.000147827	4.79748	9.2e-09	4.79748	6.14e-08	1.75e-06	8.75	7.03771	503.921	1.63593	1.48e-05	9.5e-05	-0.18428	0.0318723	-0.190907	0.026131	0.159961	0.0361711
ENSG00000247774	PCED1B-AS1	miR-25/32/92abc/363/363-3p/367	hsa-miR-25	MIMAT0000081	NAT1	8.645	6.85255	522.342	2.13021	3.75e-06	4.77e-05	1.89604	-3.2e-09	1.89604	1.16e-07	1.75e-06	6.729	4.22451	125.934	2.72063	2.4e-11	4.06e-10	-0.249501	0.00347933	-0.207815	0.0153312	0.539766	0
ENSG00000204261	TAPSAR1	miR-17/17-5p/20ab/20b-5p/93/106ab/427/518a-3p/519d	hsa-miR-106a	MIMAT0000103	BCL10	11.058	8.96358	2548.22	2.29677	4.93e-09	1.44e-07	1.21669	-1.4e-09	1.21669	1.27e-06	7e-06	9.143	8.38011	576.584	0.796325	1.41e-06	1.12e-05	-0.239893	0.00500515	-0.235399	0.00590616	0.391913	1.35e-07
ENSG00000163364	AC017048.3	miR-34ac/34bc-5p/449abc/449c-5p	hsa-miR-34a	MIMAT0000255	HOXA13	7.022	4.50618	298.879	2.84187	7.89e-05	0.00064147	1.29053	1.2e-09	1.29053	5.67e-05	0.00019	5.119	0.328899	98.0066	5.68002	1.58e-10	2.41e-09	-0.185068	0.0311386	-0.256727	0.00255264	0.328819	1.06e-05
ENSG00000234076	TPRG1-AS1	miR-182	hsa-miR-182	MIMAT0000259	STOML3	3.722	1.71806	18.3169	1.95804	0.000351852	0.00226119	1.03077	5e-10	1.03077	0.00698987	0.0154239	1.832	0.138009	14.1482	4.05404	0.000434524	0.00197585	-0.231793	0.00662203	-0.247424	0.00368311	0.171514	0.0244695
ENSG00000204261	TAPSAR1	miR-17/17-5p/20ab/20b-5p/93/106ab/427/518a-3p/519d	hsa-miR-106a	MIMAT0000103	CASP7	11.058	8.96358	2548.22	2.29677	4.93e-09	1.44e-07	1.21669	-1.4e-09	1.21669	1.27e-06	7e-06	9.19	7.98134	652.693	1.3247	3.91e-05	0.000229405	-0.239893	0.00500515	-0.306989	0.00029606	0.391483	1.4e-07
ENSG00000204054	LINC00963	miR-182	hsa-miR-182	MIMAT0000259	ATF1	10.897	10.1488	1988.98	0.819559	0.00012772	0.000962825	1.03077	5e-10	1.03077	0.00698987	0.0154239	9.034	8.28125	544.871	0.813363	8.67e-05	0.000469628	-0.386041	4.14e-06	-0.329459	9.81e-05	0.210104	0.00574938
ENSG00000204261	TAPSAR1	miR-17/17-5p/20ab/20b-5p/93/106ab/427/518a-3p/519d	hsa-miR-20a	MIMAT0000075	CCDC125	11.058	8.96358	2548.22	2.29677	4.93e-09	1.44e-07	1.34551	-1e-10	1.34551	1.19e-06	6.83e-06	9.2	8.00666	636.651	1.29055	4.27e-06	3.08e-05	-0.205787	0.0163768	-0.214179	0.0124182	0.303899	5.49e-05
ENSG00000204261	TAPSAR1	miR-17/17-5p/20ab/20b-5p/93/106ab/427/518a-3p/519d	hsa-miR-106a	MIMAT0000103	CCDC125	11.058	8.96358	2548.22	2.29677	4.93e-09	1.44e-07	1.21669	-1.4e-09	1.21669	1.27e-06	7e-06	9.2	8.00666	636.651	1.29055	4.27e-06	3.08e-05	-0.239893	0.00500515	-0.261347	0.00218152	0.303899	5.49e-05
ENSG00000204054	LINC00963	miR-10abc/10a-5p	hsa-miR-10b	MIMAT0000254	SLC25A43	10.897	10.1488	1988.98	0.819559	0.00012772	0.000962825	1.97983	-6e-10	1.97983	2.71e-05	9.92e-05	9.051	7.43156	598.214	1.78092	1.05e-07	1.03e-06	-0.26888	0.00160377	-0.278617	0.00106397	0.423376	1.01e-08
ENSG00000218510	LINC00339	miR-19ab	hsa-miR-19a	MIMAT0000073	SOCS1	8.946	8.10963	522.594	0.92327	0.000151694	0.00111115	1.03149	1.8e-09	1.03149	4.48e-06	2.01e-05	7.104	3.78908	186.099	3.23361	1.79e-10	2.72e-09	-0.222523	0.00934122	-0.263742	0.00198006	0.212781	0.00514912
ENSG00000218510	LINC00339	miR-19ab	hsa-miR-19b	MIMAT0000074	SOCS1	8.946	8.10963	522.594	0.92327	0.000151694	0.00111115	1.06388	-2e-09	1.06388	2.16e-06	1.08e-05	7.104	3.78908	186.099	3.23361	1.79e-10	2.72e-09	-0.225137	0.00852701	-0.212485	0.0131416	0.212781	0.00514912
ENSG00000204261	TAPSAR1	miR-17/17-5p/20ab/20b-5p/93/106ab/427/518a-3p/519d	hsa-miR-20a	MIMAT0000075	MED18	11.058	8.96358	2548.22	2.29677	4.93e-09	1.44e-07	1.34551	-1e-10	1.34551	1.19e-06	6.83e-06	9.235	8.57939	653.744	0.75939	0.0059227	0.0199882	-0.205787	0.0163768	-0.213096	0.0128766	0.347547	3.47e-06
ENSG00000204261	TAPSAR1	miR-17/17-5p/20ab/20b-5p/93/106ab/427/518a-3p/519d	hsa-miR-106a	MIMAT0000103	MED18	11.058	8.96358	2548.22	2.29677	4.93e-09	1.44e-07	1.21669	-1.4e-09	1.21669	1.27e-06	7e-06	9.235	8.57939	653.744	0.75939	0.0059227	0.0199882	-0.239893	0.00500515	-0.18273	0.0333607	0.347547	3.47e-06
ENSG00000224081	LINC01057	miR-17/17-5p/20ab/20b-5p/93/106ab/427/518a-3p/519d	hsa-miR-20a	MIMAT0000075	CD28	6.604	5.24163	112.761	1.48226	5.35e-05	0.000460355	1.34551	-1e-10	1.34551	1.19e-06	6.83e-06	4.793	2.82866	41.7443	1.88197	0.000930174	0.00389196	-0.306541	0.000302406	-0.220915	0.00987541	0.19286	0.0113542
ENSG00000224081	LINC01057	miR-17/17-5p/20ab/20b-5p/93/106ab/427/518a-3p/519d	hsa-miR-93	MIMAT0000093	CD28	6.604	5.24163	112.761	1.48226	5.35e-05	0.000460355	1.4946	-1.3e-09	1.4946	1.34e-07	1.75e-06	4.793	2.82866	41.7443	1.88197	0.000930174	0.00389196	-0.319574	0.000161105	-0.204651	0.016989	0.19286	0.0113542
ENSG00000224081	LINC01057	miR-17/17-5p/20ab/20b-5p/93/106ab/427/518a-3p/519d	hsa-miR-106a	MIMAT0000103	CD28	6.604	5.24163	112.761	1.48226	5.35e-05	0.000460355	1.21669	-1.4e-09	1.21669	1.27e-06	7e-06	4.793	2.82866	41.7443	1.88197	0.000930174	0.00389196	-0.329049	0.00010016	-0.171724	0.0457124	0.19286	0.0113542
ENSG00000224081	LINC01057	miR-17/17-5p/20ab/20b-5p/93/106ab/427/518a-3p/519d	hsa-miR-106b	MIMAT0000680	CD28	6.604	5.24163	112.761	1.48226	5.35e-05	0.000460355	1.87105	-4e-09	1.87105	1.42e-07	1.75e-06	4.793	2.82866	41.7443	1.88197	0.000930174	0.00389196	-0.221182	0.00978482	-0.239779	0.00502648	0.19286	0.0113542
ENSG00000224081	LINC01057	miR-17/17-5p/20ab/20b-5p/93/106ab/427/518a-3p/519d	hsa-miR-20b	MIMAT0001413	CD28	6.604	5.24163	112.761	1.48226	5.35e-05	0.000460355	0.817668	-3e-10	0.817668	1.4e-05	5.4e-05	4.793	2.82866	41.7443	1.88197	0.000930174	0.00389196	-0.272201	0.0013966	-0.228758	0.00750333	0.19286	0.0113542
ENSG00000175061	C17orf76-AS1	miR-17/17-5p/20ab/20b-5p/93/106ab/427/518a-3p/519d	hsa-miR-20b	MIMAT0001413	CTSS	13.102	11.9487	10070.4	1.34641	0.000102268	0.000803231	0.817668	-3e-10	0.817668	1.4e-05	5.4e-05	11.294	9.23243	3314.27	2.40579	3.15e-07	2.83e-06	-0.183679	0.0324425	-0.235786	0.00582335	0.159619	0.0365751
ENSG00000260136	CTD-2270L9.4	miR-17/17-5p/20ab/20b-5p/93/106ab/427/518a-3p/519d	hsa-miR-106a	MIMAT0000103	IL10	7.217	6.48134	155.456	0.806844	0.00021183	0.00147105	1.21669	-1.4e-09	1.21669	1.27e-06	7e-06	5.41	3.41689	74.7147	2.59351	4.91e-05	0.000281884	-0.223501	0.00902892	-0.319603	0.000160878	0.19073	0.0123059
ENSG00000261067	RP11-264B17.3	miR-10abc/10a-5p	hsa-miR-10b	MIMAT0000254	SDC1	11.068	10.3307	2192.74	0.742784	1.07e-05	0.000117836	1.97983	-6e-10	1.97983	2.71e-05	9.92e-05	9.294	7.29747	973.159	2.26241	6.77e-05	0.000378021	-0.191351	0.0257805	-0.224636	0.00867797	0.419463	1.42e-08
ENSG00000247774	PCED1B-AS1	miR-17/17-5p/20ab/20b-5p/93/106ab/427/518a-3p/519d	hsa-miR-106a	MIMAT0000103	CYP19A1	8.645	6.85255	522.342	2.13021	3.75e-06	4.77e-05	1.21669	-1.4e-09	1.21669	1.27e-06	7e-06	6.878	2.59573	197.097	4.40215	3.25e-12	6.06e-11	-0.391145	3.02e-06	-0.198717	0.0205237	0.535388	0
ENSG00000204261	TAPSAR1	miR-17/17-5p/20ab/20b-5p/93/106ab/427/518a-3p/519d	hsa-miR-106a	MIMAT0000103	FAS	11.058	8.96358	2548.22	2.29677	4.93e-09	1.44e-07	1.21669	-1.4e-09	1.21669	1.27e-06	7e-06	9.308	7.55606	794.398	1.96675	5.63e-06	3.96e-05	-0.239893	0.00500515	-0.436	1.53e-07	0.349038	3.13e-06
ENSG00000231290	APCDD1L-AS1	miR-17/17-5p/20ab/20b-5p/93/106ab/427/518a-3p/519d	hsa-miR-106b	MIMAT0000680	AFP	4.475	2.44913	65.9414	2.90523	0.000314336	0.00205992	1.87105	-4e-09	1.87105	1.42e-07	1.75e-06	2.729	1.30089	18.0414	2.4072	0.00616526	0.0207101	-0.19708	0.0216037	-0.172569	0.0445367	0.247419	0.00106698
ENSG00000204054	LINC00963	miR-130ac/301ab/301b/301b-3p/454/721/4295/3666	hsa-miR-130b	MIMAT0000691	RBM43	10.897	10.1488	1988.98	0.819559	0.00012772	0.000962825	1.40586	7e-10	1.40586	2.62e-07	2.47e-06	9.156	7.86454	596.584	1.34259	4.88e-09	5.96e-08	-0.253953	0.00292662	-0.457445	3.15e-08	0.273815	0.000292825
ENSG00000215190	LINC00680	miR-27abc/27a-3p	hsa-miR-27a	MIMAT0000084	HOXA10	8.345	7.50346	347.533	0.927825	0.000332457	0.00215559	2.67281	2.4e-09	2.67281	6.22e-08	1.75e-06	6.64	-0.0801158	218.765	7.9448	8.38e-19	2.75e-17	-0.229316	0.00735565	-0.219236	0.010462	0.21742	0.00424076
ENSG00000251442	RP11-792D21.2	miR-17/17-5p/20ab/20b-5p/93/106ab/427/518a-3p/519d	hsa-miR-20b	MIMAT0001413	RAB42	9.854	8.52397	1171.43	1.59783	0.000248145	0.00168108	0.817668	-3e-10	0.817668	1.4e-05	5.4e-05	8.151	3.98801	337.126	4.28309	3.81e-25	1.74e-23	-0.232331	0.00660174	-0.248089	0.0036734	0.236435	0.00183863
ENSG00000218510	LINC00339	miR-19ab	hsa-miR-19a	MIMAT0000073	PRRG4	8.946	8.10963	522.594	0.92327	0.000151694	0.00111115	1.03149	1.8e-09	1.03149	4.48e-06	2.01e-05	7.245	6.26904	200.433	1.23119	0.00869412	0.0279321	-0.222523	0.00934122	-0.296618	0.000479555	0.447212	1.15e-09
ENSG00000218510	LINC00339	miR-19ab	hsa-miR-19b	MIMAT0000074	PRRG4	8.946	8.10963	522.594	0.92327	0.000151694	0.00111115	1.06388	-2e-09	1.06388	2.16e-06	1.08e-05	7.245	6.26904	200.433	1.23119	0.00869412	0.0279321	-0.225137	0.00852701	-0.30333	0.000351664	0.447212	1.15e-09
ENSG00000218510	LINC00339	miR-130ac/301ab/301b/301b-3p/454/721/4295/3666	hsa-miR-130b	MIMAT0000691	PRRG4	8.946	8.10963	522.594	0.92327	0.000151694	0.00111115	1.40586	7e-10	1.40586	2.62e-07	2.47e-06	7.245	6.26904	200.433	1.23119	0.00869412	0.0279321	-0.178613	0.0376016	-0.373632	8.7e-06	0.447212	1.15e-09
ENSG00000253837	RP11-177H13.2	miR-25/32/92abc/363/363-3p/367	hsa-miR-92b	MIMAT0003218	HMGA2	7.237	5.20592	211.249	2.42059	2.26e-06	3.06e-05	1.3652	1.2e-09	1.3652	5.9e-07	4.32e-06	5.54	2.32858	130.022	3.68146	6.73e-06	4.65e-05	-0.321702	0.000144983	-0.218329	0.0107912	0.360532	1.41e-06
ENSG00000227036	LINC00511	miR-142-3p	hsa-miR-142-3p	MIMAT0000434	GINS2	10.91	8.69681	2236.96	2.34586	1.97e-10	8.25e-09	1.66658	1e-09	1.66658	1.96e-06	9.85e-06	9.216	6.38646	701.413	2.96908	2.11e-14	4.89e-13	-0.184648	0.0315281	-0.17482	0.0419023	0.394005	1.15e-07
ENSG00000238113	RP11-262H14.1	miR-15abc/16/16abc/195/322/424/497/1907	hsa-miR-195	MIMAT0000461	MYB	6.883	4.88238	133.919	2.13053	1.73e-09	5.75e-08	1.21028	-1.8e-09	1.21028	5.2e-06	2.28e-05	5.191	3.07851	55.3578	2.0465	0.000345215	0.00161031	-0.23995	0.00499452	-0.180554	0.035548	0.338541	6.34e-06
ENSG00000204054	LINC00963	let-7/98/4458/4500	hsa-let-7i	MIMAT0000415	HIST1H2BK	10.897	10.1488	1988.98	0.819559	0.00012772	0.000962825	1.25132	3.4e-09	1.25132	4.8e-07	3.61e-06	9.211	8.27522	723.84	1.20171	0.00309489	0.0112835	-0.200148	0.0196177	-0.179939	0.0361884	0.243966	0.00129684
ENSG00000204054	LINC00963	miR-130ac/301ab/301b/301b-3p/454/721/4295/3666	hsa-miR-130b	MIMAT0000691	CD2AP	10.897	10.1488	1988.98	0.819559	0.00012772	0.000962825	1.40586	7e-10	1.40586	2.62e-07	2.47e-06	9.212	8.65312	629.674	0.648591	0.00720019	0.0237144	-0.253953	0.00292662	-0.493588	1.59e-09	0.232445	0.00220296
ENSG00000204261	TAPSAR1	miR-17/17-5p/20ab/20b-5p/93/106ab/427/518a-3p/519d	hsa-miR-20a	MIMAT0000075	TMEM67	11.058	8.96358	2548.22	2.29677	4.93e-09	1.44e-07	1.34551	-1e-10	1.34551	1.19e-06	6.83e-06	9.382	8.06145	724.861	1.34458	3.18e-06	2.36e-05	-0.205787	0.0163768	-0.219856	0.0102419	0.187768	0.0137461
ENSG00000240875	LINC00886	miR-17/17-5p/20ab/20b-5p/93/106ab/427/518a-3p/519d	hsa-miR-20a	MIMAT0000075	CD28	6.451	5.66127	113.218	1.11664	0.0131263	0.0456731	1.34551	-1e-10	1.34551	1.19e-06	6.83e-06	4.793	2.82866	41.7443	1.88197	0.000930174	0.00389196	-0.321602	0.000145707	-0.220915	0.00987541	0.15006	0.0495109
ENSG00000240875	LINC00886	miR-17/17-5p/20ab/20b-5p/93/106ab/427/518a-3p/519d	hsa-miR-106a	MIMAT0000103	CD28	6.451	5.66127	113.218	1.11664	0.0131263	0.0456731	1.21669	-1.4e-09	1.21669	1.27e-06	7e-06	4.793	2.82866	41.7443	1.88197	0.000930174	0.00389196	-0.299552	0.00041912	-0.171724	0.0457124	0.15006	0.0495109
ENSG00000240875	LINC00886	miR-17/17-5p/20ab/20b-5p/93/106ab/427/518a-3p/519d	hsa-miR-20b	MIMAT0001413	CD28	6.451	5.66127	113.218	1.11664	0.0131263	0.0456731	0.817668	-3e-10	0.817668	1.4e-05	5.4e-05	4.793	2.82866	41.7443	1.88197	0.000930174	0.00389196	-0.174128	0.0427296	-0.228758	0.00750333	0.15006	0.0495109
ENSG00000255717	SNHG1	miR-21/590-5p	hsa-miR-21	MIMAT0000076	NCAPG	10.693	9.46134	1840.17	1.36458	1.42e-05	0.000147827	4.79748	9.2e-09	4.79748	6.14e-08	1.75e-06	9.038	3.21759	625.55	5.7201	2.68e-40	1.97e-38	-0.18428	0.0318723	-0.224173	0.00881952	0.391099	1.44e-07
ENSG00000204054	LINC00963	miR-130ac/301ab/301b/301b-3p/454/721/4295/3666	hsa-miR-130b	MIMAT0000691	ACP6	10.897	10.1488	1988.98	0.819559	0.00012772	0.000962825	1.40586	7e-10	1.40586	2.62e-07	2.47e-06	9.258	8.20205	690.281	1.14766	0.000520289	0.00232042	-0.253953	0.00292662	-0.260403	0.00226598	0.244777	0.00124819
ENSG00000214922	HLA-F-AS1	miR-17/17-5p/20ab/20b-5p/93/106ab/427/518a-3p/519d	hsa-miR-106a	MIMAT0000103	IL10	7.047	6.22652	159.023	1.03707	0.00823841	0.0316268	1.21669	-1.4e-09	1.21669	1.27e-06	7e-06	5.41	3.41689	74.7147	2.59351	4.91e-05	0.000281884	-0.231749	0.00674167	-0.319603	0.000160878	0.385727	2.19e-07
ENSG00000224810	RP11-538D16.2	miR-182	hsa-miR-182	MIMAT0000259	STOML3	3.468	1.74846	22.5029	2.27394	0.00147047	0.00771168	1.03077	5e-10	1.03077	0.00698987	0.0154239	1.832	0.138009	14.1482	4.05404	0.000434524	0.00197585	-0.207513	0.015346	-0.247424	0.00368311	0.188362	0.0133414
ENSG00000204261	TAPSAR1	miR-17/17-5p/20ab/20b-5p/93/106ab/427/518a-3p/519d	hsa-miR-20a	MIMAT0000075	ISCA2	11.058	8.96358	2548.22	2.29677	4.93e-09	1.44e-07	1.34551	-1e-10	1.34551	1.19e-06	6.83e-06	9.431	8.75456	741.951	0.786862	0.00270494	0.0100359	-0.205787	0.0163768	-0.337207	6.57e-05	0.350295	2.87e-06
ENSG00000204261	TAPSAR1	miR-17/17-5p/20ab/20b-5p/93/106ab/427/518a-3p/519d	hsa-miR-106a	MIMAT0000103	ISCA2	11.058	8.96358	2548.22	2.29677	4.93e-09	1.44e-07	1.21669	-1.4e-09	1.21669	1.27e-06	7e-06	9.431	8.75456	741.951	0.786862	0.00270494	0.0100359	-0.239893	0.00500515	-0.393808	2.56e-06	0.350295	2.87e-06
ENSG00000204054	LINC00963	let-7/98/4458/4500	hsa-let-7i	MIMAT0000415	COL8A1	10.897	10.1488	1988.98	0.819559	0.00012772	0.000962825	1.25132	3.4e-09	1.25132	4.8e-07	3.61e-06	9.277	6.15394	1425.61	4.00626	3.25e-08	3.5e-07	-0.200148	0.0196177	-0.171538	0.0459503	0.356669	1.85e-06
ENSG00000204054	LINC00963	miR-10abc/10a-5p	hsa-miR-10b	MIMAT0000254	SDC1	10.897	10.1488	1988.98	0.819559	0.00012772	0.000962825	1.97983	-6e-10	1.97983	2.71e-05	9.92e-05	9.294	7.29747	973.159	2.26241	6.77e-05	0.000378021	-0.26888	0.00160377	-0.224636	0.00867797	0.223436	0.00327839
ENSG00000231486	AC096579.7	miR-26ab/1297/4465	hsa-miR-26b	MIMAT0000083	NAT1	8.326	6.00636	1442.01	2.93181	0.00084504	0.00480426	0.601864	-2.2e-09	0.601864	0.000387	0.00110034	6.729	4.22451	125.934	2.72063	2.4e-11	4.06e-10	-0.195816	0.0224714	-0.204475	0.017086	0.455643	5.03e-10
ENSG00000238164	RP3-395M20.8	miR-10abc/10a-5p	hsa-miR-10b	MIMAT0000254	FRRS1	7.633	6.62951	227.281	1.13149	0.00111288	0.00605758	1.97983	-6e-10	1.97983	2.71e-05	9.92e-05	6.038	2.96138	83.4276	3.3368	4.25e-12	7.86e-11	-0.340494	5.53e-05	-0.25421	0.0028972	0.471104	9.52e-11
ENSG00000227036	LINC00511	miR-142-3p	hsa-miR-142-3p	MIMAT0000434	PROM1	10.91	8.69681	2236.96	2.34586	1.97e-10	8.25e-09	1.66658	1e-09	1.66658	1.96e-06	9.85e-06	9.325	8.03303	1046.51	1.91785	0.00112098	0.00460447	-0.184648	0.0315281	-0.210567	0.0140051	0.191013	0.0121755
ENSG00000228106	RP11-452F19.3	miR-26ab/1297/4465	hsa-miR-26b	MIMAT0000083	IL1R2	7.415	5.47531	191.249	2.08717	5.76e-10	2.18e-08	0.601864	-2.2e-09	0.601864	0.000387	0.00110034	5.857	1.54362	128.15	4.89973	1.01e-10	1.58e-09	-0.186088	0.0302083	-0.17284	0.0443066	0.290355	0.000119241
ENSG00000175061	C17orf76-AS1	miR-17/17-5p/20ab/20b-5p/93/106ab/427/518a-3p/519d	hsa-miR-20b	MIMAT0001413	TSPAN6	13.102	11.9487	10070.4	1.34641	0.000102268	0.000803231	0.817668	-3e-10	0.817668	1.4e-05	5.4e-05	11.556	8.78671	3274.86	2.88492	2.91e-22	1.17e-20	-0.183679	0.0324425	-0.189562	0.027219	0.410287	3.07e-08
ENSG00000231419	LINC00689	miR-27abc/27a-3p	hsa-miR-27a	MIMAT0000084	HOXA10	8.169	7.71591	1325.36	2.17377	0.01338	0.0464169	2.67281	2.4e-09	2.67281	6.22e-08	1.75e-06	6.64	-0.0801158	218.765	7.9448	8.38e-19	2.75e-17	-0.370832	1.03e-05	-0.219236	0.010462	0.270886	0.000341419
ENSG00000231419	LINC00689	miR-15abc/16/16abc/195/322/424/497/1907	hsa-miR-16	MIMAT0000069	HOXA10	8.169	7.71591	1325.36	2.17377	0.01338	0.0464169	1.16016	5.2e-09	1.16016	2.68e-06	1.31e-05	6.64	-0.0801158	218.765	7.9448	8.38e-19	2.75e-17	-0.179543	0.0366055	-0.173455	0.0435471	0.270886	0.000341419
ENSG00000247774	PCED1B-AS1	miR-17/17-5p/20ab/20b-5p/93/106ab/427/518a-3p/519d	hsa-miR-20b	MIMAT0001413	RPL17	8.645	6.85255	522.342	2.13021	3.75e-06	4.77e-05	0.817668	-3e-10	0.817668	1.4e-05	5.4e-05	7.119	6.0396	150.383	1.19574	2.08e-05	0.000129079	-0.340117	5.64e-05	-0.191079	0.0259949	0.289223	0.000127022
ENSG00000239381	RP11-4B14.3	miR-34ac/34bc-5p/449abc/449c-5p	hsa-miR-34a	MIMAT0000255	HIST1H2AI	3.33	2.18245	23.7435	1.90117	0.014354	0.0490498	1.29053	1.2e-09	1.29053	5.67e-05	0.00019	1.834	-0.00922543	6.51784	3.5334	0.00024803	0.00120046	-0.317229	0.000167872	-0.187021	0.0292458	0.155143	0.0421365
ENSG00000231486	AC096579.7	miR-26ab/1297/4465	hsa-miR-26b	MIMAT0000083	GALNT3	8.326	6.00636	1442.01	2.93181	0.00084504	0.00480426	0.601864	-2.2e-09	0.601864	0.000387	0.00110034	6.839	5.89855	158.944	1.29568	0.00988577	0.0312395	-0.195816	0.0224714	-0.241601	0.00469643	0.156633	0.0402672
ENSG00000239381	RP11-4B14.3	miR-34ac/34bc-5p/449abc/449c-5p	hsa-miR-34a	MIMAT0000255	HIST1H3J	3.33	2.18245	23.7435	1.90117	0.014354	0.0490498	1.29053	1.2e-09	1.29053	5.67e-05	0.00019	1.846	0.138009	6.36017	3.59139	0.000270672	0.00129769	-0.317229	0.000167872	-0.25738	0.00248661	0.164566	0.030986
ENSG00000255717	SNHG1	miR-23abc/23b-3p	hsa-miR-23a	MIMAT0000078	KIF20A	10.693	9.46134	1840.17	1.36458	1.42e-05	0.000147827	2.24255	6e-10	2.24255	7.86e-08	1.75e-06	9.242	2.88647	721.109	6.42569	1.28e-47	1.13e-45	-0.176504	0.0399443	-0.217747	0.0110074	0.279607	0.00021509
ENSG00000231486	AC096579.7	miR-19ab	hsa-miR-19b	MIMAT0000074	CYP19A1	8.326	6.00636	1442.01	2.93181	0.00084504	0.00480426	1.06388	-2e-09	1.06388	2.16e-06	1.08e-05	6.878	2.59573	197.097	4.40215	3.25e-12	6.06e-11	-0.211207	0.0137119	-0.184891	0.0313018	0.208951	0.00602677
ENSG00000255839	RP11-338K17.8	miR-17/17-5p/20ab/20b-5p/93/106ab/427/518a-3p/519d	hsa-miR-93	MIMAT0000093	GPR157	7.984	6.42156	280.3	1.68425	1.02e-07	2.03e-06	1.4946	-1.3e-09	1.4946	1.34e-07	1.75e-06	6.548	5.27886	121.263	1.61944	0.000404224	0.00185468	-0.243853	0.00431555	-0.210782	0.013906	0.265658	0.000447227
ENSG00000255839	RP11-338K17.8	miR-17/17-5p/20ab/20b-5p/93/106ab/427/518a-3p/519d	hsa-miR-20b	MIMAT0001413	GPR157	7.984	6.42156	280.3	1.68425	1.02e-07	2.03e-06	0.817668	-3e-10	0.817668	1.4e-05	5.4e-05	6.548	5.27886	121.263	1.61944	0.000404224	0.00185468	-0.361958	1.71e-05	-0.230891	0.00695295	0.265658	0.000447227
ENSG00000255071	SAA2-SAA4	miR-15abc/16/16abc/195/322/424/497/1907	hsa-miR-15a	MIMAT0000068	AKR1B10	4.33	1.60107	144.292	4.43428	6.94e-06	8.15e-05	1.46611	-1.2e-09	1.46611	2.68e-07	2.47e-06	2.93	1.47404	16.7052	1.98106	0.0114512	0.0353878	-0.193522	0.0239842	-0.226868	0.00790696	0.257305	0.000655669
ENSG00000247774	PCED1B-AS1	miR-17/17-5p/20ab/20b-5p/93/106ab/427/518a-3p/519d	hsa-miR-20a	MIMAT0000075	PRRG4	8.645	6.85255	522.342	2.13021	3.75e-06	4.77e-05	1.34551	-1e-10	1.34551	1.19e-06	6.83e-06	7.245	6.26904	200.433	1.23119	0.00869412	0.0279321	-0.409632	9.28e-07	-0.286942	0.000740593	0.619431	0
ENSG00000247774	PCED1B-AS1	miR-17/17-5p/20ab/20b-5p/93/106ab/427/518a-3p/519d	hsa-miR-93	MIMAT0000093	PRRG4	8.645	6.85255	522.342	2.13021	3.75e-06	4.77e-05	1.4946	-1.3e-09	1.4946	1.34e-07	1.75e-06	7.245	6.26904	200.433	1.23119	0.00869412	0.0279321	-0.381747	5.37e-06	-0.236105	0.00575564	0.619431	0
ENSG00000247774	PCED1B-AS1	miR-17/17-5p/20ab/20b-5p/93/106ab/427/518a-3p/519d	hsa-miR-106a	MIMAT0000103	PRRG4	8.645	6.85255	522.342	2.13021	3.75e-06	4.77e-05	1.21669	-1.4e-09	1.21669	1.27e-06	7e-06	7.245	6.26904	200.433	1.23119	0.00869412	0.0279321	-0.391145	3.02e-06	-0.236787	0.00561347	0.619431	0
ENSG00000251442	RP11-792D21.2	miR-17/17-5p/20ab/20b-5p/93/106ab/427/518a-3p/519d	hsa-miR-20a	MIMAT0000075	KCNMB1	9.854	8.52397	1171.43	1.59783	0.000248145	0.00168108	1.34551	-1e-10	1.34551	1.19e-06	6.83e-06	8.465	6.26262	447.144	2.42308	4.9e-08	5.11e-07	-0.391312	2.99e-06	-0.308363	0.000277377	0.374895	4.96e-07
ENSG00000251442	RP11-792D21.2	miR-17/17-5p/20ab/20b-5p/93/106ab/427/518a-3p/519d	hsa-miR-93	MIMAT0000093	KCNMB1	9.854	8.52397	1171.43	1.59783	0.000248145	0.00168108	1.4946	-1.3e-09	1.4946	1.34e-07	1.75e-06	8.465	6.26262	447.144	2.42308	4.9e-08	5.11e-07	-0.237303	0.00550819	-0.236902	0.00558992	0.374895	4.96e-07
ENSG00000251442	RP11-792D21.2	miR-17/17-5p/20ab/20b-5p/93/106ab/427/518a-3p/519d	hsa-miR-106a	MIMAT0000103	KCNMB1	9.854	8.52397	1171.43	1.59783	0.000248145	0.00168108	1.21669	-1.4e-09	1.21669	1.27e-06	7e-06	8.465	6.26262	447.144	2.42308	4.9e-08	5.11e-07	-0.346906	3.92e-05	-0.259735	0.00232747	0.374895	4.96e-07
ENSG00000204261	TAPSAR1	miR-17/17-5p/20ab/20b-5p/93/106ab/427/518a-3p/519d	hsa-miR-20a	MIMAT0000075	PPP1R3B	11.058	8.96358	2548.22	2.29677	4.93e-09	1.44e-07	1.34551	-1e-10	1.34551	1.19e-06	6.83e-06	9.697	7.40643	971.852	2.45738	7.78e-11	1.23e-09	-0.205787	0.0163768	-0.182906	0.0331883	0.1708	0.0251874
ENSG00000172965	MIR4435-1HG	miR-15abc/16/16abc/195/322/424/497/1907	hsa-miR-497	MIMAT0002820	CEP55	9.634	7.98222	1020.1	1.79998	6.3e-05	0.00052855	0.862831	0	0.862831	8.92e-06	3.61e-05	8.288	3.06308	357.368	5.24195	1.84e-38	1.28e-36	-0.202204	0.0183768	-0.177258	0.0390931	0.28647	0.000147967
ENSG00000231252	RP11-436K8.1	miR-34ac/34bc-5p/449abc/449c-5p	hsa-miR-34a	MIMAT0000255	HOXA13	6.457	4.90124	113.981	1.82959	5.69e-05	0.000485232	1.29053	1.2e-09	1.29053	5.67e-05	0.00019	5.119	0.328899	98.0066	5.68002	1.58e-10	2.41e-09	-0.437923	1.33e-07	-0.256727	0.00255264	0.329314	1.03e-05
ENSG00000231419	LINC00689	miR-15abc/16/16abc/195/322/424/497/1907	hsa-miR-16	MIMAT0000069	GALNT3	8.169	7.71591	1325.36	2.17377	0.01338	0.0464169	1.16016	5.2e-09	1.16016	2.68e-06	1.31e-05	6.839	5.89855	158.944	1.29568	0.00988577	0.0312395	-0.179543	0.0366055	-0.205959	0.0162859	0.180358	0.0180136
ENSG00000204054	LINC00963	miR-182	hsa-miR-182	MIMAT0000259	MALT1	10.897	10.1488	1988.98	0.819559	0.00012772	0.000962825	1.03077	5e-10	1.03077	0.00698987	0.0154239	9.573	8.41354	805.108	1.20808	8.59e-07	7.11e-06	-0.386041	4.14e-06	-0.238906	0.00519184	0.160003	0.0361212
ENSG00000175061	C17orf76-AS1	miR-17/17-5p/20ab/20b-5p/93/106ab/427/518a-3p/519d	hsa-miR-106b	MIMAT0000680	LEPROT	13.102	11.9487	10070.4	1.34641	0.000102268	0.000803231	1.87105	-4e-09	1.87105	1.42e-07	1.75e-06	11.797	10.7985	3669.85	1.0404	1.19e-07	1.15e-06	-0.171533	0.0459564	-0.415052	6.48e-07	0.305042	5.13e-05
ENSG00000175061	C17orf76-AS1	miR-17/17-5p/20ab/20b-5p/93/106ab/427/518a-3p/519d	hsa-miR-20b	MIMAT0001413	LEPROT	13.102	11.9487	10070.4	1.34641	0.000102268	0.000803231	0.817668	-3e-10	0.817668	1.4e-05	5.4e-05	11.797	10.7985	3669.85	1.0404	1.19e-07	1.15e-06	-0.183679	0.0324425	-0.508855	3.48e-10	0.305042	5.13e-05
ENSG00000244879	GABPB1-AS1	miR-148ab-3p/152	hsa-miR-148a	MIMAT0000243	DNMT3B	8.37	7.72421	357.578	0.712798	0.00851904	0.032511	1.71695	2e-09	1.71695	1.89e-06	9.63e-06	7.103	6.00198	157.365	1.24624	0.000360217	0.00167286	-0.261657	0.00215442	-0.174872	0.0418401	0.258047	0.000656332
ENSG00000231252	RP11-436K8.1	miR-34ac/34bc-5p/449abc/449c-5p	hsa-miR-34a	MIMAT0000255	MYB	6.457	4.90124	113.981	1.82959	5.69e-05	0.000485232	1.29053	1.2e-09	1.29053	5.67e-05	0.00019	5.191	3.07851	55.3578	2.0465	0.000345215	0.00161031	-0.437923	1.33e-07	-0.405677	1.2e-06	0.239442	0.00160139
ENSG00000196756	SNHG17	miR-15abc/16/16abc/195/322/424/497/1907	hsa-miR-497	MIMAT0002820	CEP55	9.533	8.7144	833.927	0.897268	0.00584328	0.0239581	0.862831	0	0.862831	8.92e-06	3.61e-05	8.288	3.06308	357.368	5.24195	1.84e-38	1.28e-36	-0.268127	0.00165454	-0.177258	0.0390931	0.216821	0.00434932
ENSG00000204261	TAPSAR1	miR-17/17-5p/20ab/20b-5p/93/106ab/427/518a-3p/519d	hsa-miR-20a	MIMAT0000075	TMEM138	11.058	8.96358	2548.22	2.29677	4.93e-09	1.44e-07	1.34551	-1e-10	1.34551	1.19e-06	6.83e-06	9.819	8.70023	923.744	1.15472	1.75e-10	2.66e-09	-0.205787	0.0163768	-0.35089	3.16e-05	0.163496	0.0322117
ENSG00000175061	C17orf76-AS1	miR-17/17-5p/20ab/20b-5p/93/106ab/427/518a-3p/519d	hsa-miR-106b	MIMAT0000680	SERF2	13.102	11.9487	10070.4	1.34641	0.000102268	0.000803231	1.87105	-4e-09	1.87105	1.42e-07	1.75e-06	11.863	10.9645	4024.84	0.991466	0.000293857	0.0013969	-0.171533	0.0459564	-0.223849	0.00891996	0.602234	0
ENSG00000175061	C17orf76-AS1	miR-17/17-5p/20ab/20b-5p/93/106ab/427/518a-3p/519d	hsa-miR-20b	MIMAT0001413	SERF2	13.102	11.9487	10070.4	1.34641	0.000102268	0.000803231	0.817668	-3e-10	0.817668	1.4e-05	5.4e-05	11.863	10.9645	4024.84	0.991466	0.000293857	0.0013969	-0.183679	0.0324425	-0.330399	9.35e-05	0.602234	0
ENSG00000240875	LINC00886	miR-130ac/301ab/301b/301b-3p/454/721/4295/3666	hsa-miR-130b	MIMAT0000691	RAG1	6.451	5.66127	113.218	1.11664	0.0131263	0.0456731	1.40586	7e-10	1.40586	2.62e-07	2.47e-06	5.22	4.27935	43.8681	1.16376	0.00241874	0.00910416	-0.530905	0	-0.218348	0.0107842	0.158965	0.0373575
ENSG00000231486	AC096579.7	miR-19ab	hsa-miR-19a	MIMAT0000073	SOCS1	8.326	6.00636	1442.01	2.93181	0.00084504	0.00480426	1.03149	1.8e-09	1.03149	4.48e-06	2.01e-05	7.104	3.78908	186.099	3.23361	1.79e-10	2.72e-09	-0.250503	0.0033473	-0.263742	0.00198006	0.15764	0.0389883
ENSG00000231486	AC096579.7	miR-19ab	hsa-miR-19b	MIMAT0000074	SOCS1	8.326	6.00636	1442.01	2.93181	0.00084504	0.00480426	1.06388	-2e-09	1.06388	2.16e-06	1.08e-05	7.104	3.78908	186.099	3.23361	1.79e-10	2.72e-09	-0.211207	0.0137119	-0.212485	0.0131416	0.15764	0.0389883
ENSG00000247774	PCED1B-AS1	miR-17/17-5p/20ab/20b-5p/93/106ab/427/518a-3p/519d	hsa-miR-20a	MIMAT0000075	MICB	8.645	6.85255	522.342	2.13021	3.75e-06	4.77e-05	1.34551	-1e-10	1.34551	1.19e-06	6.83e-06	7.428	5.676	208.256	1.88102	4.14e-06	2.99e-05	-0.409632	9.28e-07	-0.194676	0.0232795	0.40158	6.28e-08
ENSG00000261067	RP11-264B17.3	miR-10abc/10a-5p	hsa-miR-10b	MIMAT0000254	TCF19	11.068	10.3307	2192.74	0.742784	1.07e-05	0.000117836	1.97983	-6e-10	1.97983	2.71e-05	9.92e-05	9.862	6.82195	1060	3.08796	3.36e-18	1.06e-16	-0.191351	0.0257805	-0.20176	0.0186386	0.303335	5.67e-05
ENSG00000224397	RP11-290F20.3	miR-17/17-5p/20ab/20b-5p/93/106ab/427/518a-3p/519d	hsa-miR-20a	MIMAT0000075	CD28	5.988	3.34191	122.39	3.09611	3.72e-06	4.74e-05	1.34551	-1e-10	1.34551	1.19e-06	6.83e-06	4.793	2.82866	41.7443	1.88197	0.000930174	0.00389196	-0.334249	7.67e-05	-0.220915	0.00987541	0.619032	0
ENSG00000224397	RP11-290F20.3	miR-17/17-5p/20ab/20b-5p/93/106ab/427/518a-3p/519d	hsa-miR-93	MIMAT0000093	CD28	5.988	3.34191	122.39	3.09611	3.72e-06	4.74e-05	1.4946	-1.3e-09	1.4946	1.34e-07	1.75e-06	4.793	2.82866	41.7443	1.88197	0.000930174	0.00389196	-0.2614	0.00217691	-0.204651	0.016989	0.619032	0
ENSG00000224397	RP11-290F20.3	miR-17/17-5p/20ab/20b-5p/93/106ab/427/518a-3p/519d	hsa-miR-106a	MIMAT0000103	CD28	5.988	3.34191	122.39	3.09611	3.72e-06	4.74e-05	1.21669	-1.4e-09	1.21669	1.27e-06	7e-06	4.793	2.82866	41.7443	1.88197	0.000930174	0.00389196	-0.310224	0.00025382	-0.171724	0.0457124	0.619032	0
ENSG00000224397	RP11-290F20.3	miR-17/17-5p/20ab/20b-5p/93/106ab/427/518a-3p/519d	hsa-miR-106b	MIMAT0000680	CD28	5.988	3.34191	122.39	3.09611	3.72e-06	4.74e-05	1.87105	-4e-09	1.87105	1.42e-07	1.75e-06	4.793	2.82866	41.7443	1.88197	0.000930174	0.00389196	-0.175626	0.040955	-0.239779	0.00502648	0.619032	0
ENSG00000224397	RP11-290F20.3	miR-17/17-5p/20ab/20b-5p/93/106ab/427/518a-3p/519d	hsa-miR-20b	MIMAT0001413	CD28	5.988	3.34191	122.39	3.09611	3.72e-06	4.74e-05	0.817668	-3e-10	0.817668	1.4e-05	5.4e-05	4.793	2.82866	41.7443	1.88197	0.000930174	0.00389196	-0.377391	6.97e-06	-0.228758	0.00750333	0.619032	0
ENSG00000224081	LINC01057	miR-17/17-5p/20ab/20b-5p/93/106ab/427/518a-3p/519d	hsa-miR-106a	MIMAT0000103	IL10	6.604	5.24163	112.761	1.48226	5.35e-05	0.000460355	1.21669	-1.4e-09	1.21669	1.27e-06	7e-06	5.41	3.41689	74.7147	2.59351	4.91e-05	0.000281884	-0.329049	0.00010016	-0.319603	0.000160878	0.431295	5.02e-09
ENSG00000231419	LINC00689	miR-34ac/34bc-5p/449abc/449c-5p	hsa-miR-34a	MIMAT0000255	GPR156	8.169	7.71591	1325.36	2.17377	0.01338	0.0464169	1.29053	1.2e-09	1.29053	5.67e-05	0.00019	6.994	6.16113	151.224	1.05929	0.00531351	0.0181644	-0.492042	1.82e-09	-0.21593	0.0117073	0.238735	0.00165455
ENSG00000231252	RP11-436K8.1	miR-24/24ab/24-3p	hsa-miR-24	MIMAT0000080	C17orf49	6.457	4.90124	113.981	1.82959	5.69e-05	0.000485232	0.767797	-2e-09	0.767797	1.42e-06	7.59e-06	5.298	4.10172	43.1903	1.32266	3.42e-05	0.0002029	-0.224002	0.00887257	-0.259286	0.00236961	0.280949	0.000200065
ENSG00000228106	RP11-452F19.3	miR-26ab/1297/4465	hsa-miR-26b	MIMAT0000083	TAX1BP3	7.415	5.47531	191.249	2.08717	5.76e-10	2.18e-08	0.601864	-2.2e-09	0.601864	0.000387	0.00110034	6.257	4.6476	85.2133	1.54023	4.29e-06	3.09e-05	-0.186088	0.0302083	-0.206994	0.0157471	0.388814	1.72e-07
ENSG00000204261	TAPSAR1	miR-17/17-5p/20ab/20b-5p/93/106ab/427/518a-3p/519d	hsa-miR-20a	MIMAT0000075	IRAK4	11.058	8.96358	2548.22	2.29677	4.93e-09	1.44e-07	1.34551	-1e-10	1.34551	1.19e-06	6.83e-06	9.903	8.55659	1002.82	1.34308	7.3e-09	8.72e-08	-0.205787	0.0163768	-0.239149	0.00514528	0.353243	2.34e-06
ENSG00000204261	TAPSAR1	miR-17/17-5p/20ab/20b-5p/93/106ab/427/518a-3p/519d	hsa-miR-106a	MIMAT0000103	IRAK4	11.058	8.96358	2548.22	2.29677	4.93e-09	1.44e-07	1.21669	-1.4e-09	1.21669	1.27e-06	7e-06	9.903	8.55659	1002.82	1.34308	7.3e-09	8.72e-08	-0.239893	0.00500515	-0.246606	0.00388778	0.353243	2.34e-06
ENSG00000240535	CTD-2313F11.1	miR-17/17-5p/20ab/20b-5p/93/106ab/427/518a-3p/519d	hsa-miR-106b	MIMAT0000680	AFP	3.867	2.31806	30.9153	2.44122	0.000662903	0.00392062	1.87105	-4e-09	1.87105	1.42e-07	1.75e-06	2.729	1.30089	18.0414	2.4072	0.00616526	0.0207101	-0.180755	0.0352158	-0.172569	0.0445367	0.455953	3.27e-10
ENSG00000204261	TAPSAR1	miR-17/17-5p/20ab/20b-5p/93/106ab/427/518a-3p/519d	hsa-miR-20a	MIMAT0000075	GBP3	11.058	8.96358	2548.22	2.29677	4.93e-09	1.44e-07	1.34551	-1e-10	1.34551	1.19e-06	6.83e-06	9.935	7.47055	1535.49	2.9638	2.23e-07	2.06e-06	-0.205787	0.0163768	-0.320376	0.000154846	0.496093	1.43e-15
ENSG00000251442	RP11-792D21.2	miR-17/17-5p/20ab/20b-5p/93/106ab/427/518a-3p/519d	hsa-miR-20a	MIMAT0000075	TLR7	9.854	8.52397	1171.43	1.59783	0.000248145	0.00168108	1.34551	-1e-10	1.34551	1.19e-06	6.83e-06	8.731	7.92742	547.277	1.10874	0.0132902	0.0402011	-0.391312	2.99e-06	-0.276098	0.00118477	0.734132	0
ENSG00000251442	RP11-792D21.2	miR-17/17-5p/20ab/20b-5p/93/106ab/427/518a-3p/519d	hsa-miR-93	MIMAT0000093	TLR7	9.854	8.52397	1171.43	1.59783	0.000248145	0.00168108	1.4946	-1.3e-09	1.4946	1.34e-07	1.75e-06	8.731	7.92742	547.277	1.10874	0.0132902	0.0402011	-0.237303	0.00550819	-0.231869	0.00671278	0.734132	0
ENSG00000251442	RP11-792D21.2	miR-17/17-5p/20ab/20b-5p/93/106ab/427/518a-3p/519d	hsa-miR-106a	MIMAT0000103	TLR7	9.854	8.52397	1171.43	1.59783	0.000248145	0.00168108	1.21669	-1.4e-09	1.21669	1.27e-06	7e-06	8.731	7.92742	547.277	1.10874	0.0132902	0.0402011	-0.346906	3.92e-05	-0.240542	0.00488579	0.734132	0
ENSG00000247774	PCED1B-AS1	miR-17/17-5p/20ab/20b-5p/93/106ab/427/518a-3p/519d	hsa-miR-20a	MIMAT0000075	CCL5	8.645	6.85255	522.342	2.13021	3.75e-06	4.77e-05	1.34551	-1e-10	1.34551	1.19e-06	6.83e-06	7.547	5.73606	265.056	2.12251	4.41e-05	0.00025566	-0.409632	9.28e-07	-0.292624	0.000574787	0.649125	0
ENSG00000247774	PCED1B-AS1	miR-17/17-5p/20ab/20b-5p/93/106ab/427/518a-3p/519d	hsa-miR-93	MIMAT0000093	CCL5	8.645	6.85255	522.342	2.13021	3.75e-06	4.77e-05	1.4946	-1.3e-09	1.4946	1.34e-07	1.75e-06	7.547	5.73606	265.056	2.12251	4.41e-05	0.00025566	-0.381747	5.37e-06	-0.218119	0.0108688	0.649125	0
ENSG00000247774	PCED1B-AS1	miR-17/17-5p/20ab/20b-5p/93/106ab/427/518a-3p/519d	hsa-miR-106a	MIMAT0000103	CCL5	8.645	6.85255	522.342	2.13021	3.75e-06	4.77e-05	1.21669	-1.4e-09	1.21669	1.27e-06	7e-06	7.547	5.73606	265.056	2.12251	4.41e-05	0.00025566	-0.391145	3.02e-06	-0.263871	0.00196972	0.649125	0
ENSG00000247774	PCED1B-AS1	miR-17/17-5p/20ab/20b-5p/93/106ab/427/518a-3p/519d	hsa-miR-106b	MIMAT0000680	CCL5	8.645	6.85255	522.342	2.13021	3.75e-06	4.77e-05	1.87105	-4e-09	1.87105	1.42e-07	1.75e-06	7.547	5.73606	265.056	2.12251	4.41e-05	0.00025566	-0.227871	0.00774354	-0.187773	0.0287256	0.649125	0
ENSG00000247774	PCED1B-AS1	miR-17/17-5p/20ab/20b-5p/93/106ab/427/518a-3p/519d	hsa-miR-20b	MIMAT0001413	CCL5	8.645	6.85255	522.342	2.13021	3.75e-06	4.77e-05	0.817668	-3e-10	0.817668	1.4e-05	5.4e-05	7.547	5.73606	265.056	2.12251	4.41e-05	0.00025566	-0.340117	5.64e-05	-0.187176	0.0292434	0.649125	0
ENSG00000250786	SNHG18	miR-17/17-5p/20ab/20b-5p/93/106ab/427/518a-3p/519d	hsa-miR-93	MIMAT0000093	GPR157	7.644	5.85295	289.328	1.73334	0.00105193	0.00578539	1.4946	-1.3e-09	1.4946	1.34e-07	1.75e-06	6.548	5.27886	121.263	1.61944	0.000404224	0.00185468	-0.36316	1.59e-05	-0.210782	0.013906	0.239579	0.0015913
ENSG00000250786	SNHG18	miR-17/17-5p/20ab/20b-5p/93/106ab/427/518a-3p/519d	hsa-miR-20b	MIMAT0001413	GPR157	7.644	5.85295	289.328	1.73334	0.00105193	0.00578539	0.817668	-3e-10	0.817668	1.4e-05	5.4e-05	6.548	5.27886	121.263	1.61944	0.000404224	0.00185468	-0.222695	0.0092857	-0.230891	0.00695295	0.239579	0.0015913
ENSG00000234754	RP11-421L10.1	miR-182	hsa-miR-182	MIMAT0000259	STOML3	2.928	0.92626	16.8324	2.08653	0.00811681	0.031294	1.03077	5e-10	1.03077	0.00698987	0.0154239	1.832	0.138009	14.1482	4.05404	0.000434524	0.00197585	-0.322373	0.000129458	-0.247424	0.00368311	0.193951	0.0107926
ENSG00000238164	RP3-395M20.8	miR-17/17-5p/20ab/20b-5p/93/106ab/427/518a-3p/519d	hsa-miR-93	MIMAT0000093	GPR157	7.633	6.62951	227.281	1.13149	0.00111288	0.00605758	1.4946	-1.3e-09	1.4946	1.34e-07	1.75e-06	6.548	5.27886	121.263	1.61944	0.000404224	0.00185468	-0.25535	0.0027702	-0.210782	0.013906	0.411414	2.8e-08
ENSG00000238164	RP3-395M20.8	miR-17/17-5p/20ab/20b-5p/93/106ab/427/518a-3p/519d	hsa-miR-20b	MIMAT0001413	GPR157	7.633	6.62951	227.281	1.13149	0.00111288	0.00605758	0.817668	-3e-10	0.817668	1.4e-05	5.4e-05	6.548	5.27886	121.263	1.61944	0.000404224	0.00185468	-0.311855	0.000234706	-0.230891	0.00695295	0.411414	2.8e-08
ENSG00000255717	SNHG1	miR-21/590-5p	hsa-miR-21	MIMAT0000076	PM20D2	10.693	9.46134	1840.17	1.36458	1.42e-05	0.000147827	4.79748	9.2e-09	4.79748	6.14e-08	1.75e-06	9.611	8.83486	835.522	0.861928	0.00073403	0.00315466	-0.18428	0.0318723	-0.175936	0.0405955	0.356441	1.88e-06
ENSG00000231486	AC096579.7	miR-19ab	hsa-miR-19a	MIMAT0000073	PRRG4	8.326	6.00636	1442.01	2.93181	0.00084504	0.00480426	1.03149	1.8e-09	1.03149	4.48e-06	2.01e-05	7.245	6.26904	200.433	1.23119	0.00869412	0.0279321	-0.250503	0.0033473	-0.296618	0.000479555	0.506968	0
ENSG00000231486	AC096579.7	miR-19ab	hsa-miR-19b	MIMAT0000074	PRRG4	8.326	6.00636	1442.01	2.93181	0.00084504	0.00480426	1.06388	-2e-09	1.06388	2.16e-06	1.08e-05	7.245	6.26904	200.433	1.23119	0.00869412	0.0279321	-0.211207	0.0137119	-0.30333	0.000351664	0.506968	0
ENSG00000175061	C17orf76-AS1	miR-17/17-5p/20ab/20b-5p/93/106ab/427/518a-3p/519d	hsa-miR-20b	MIMAT0001413	ALDH9A1	13.102	11.9487	10070.4	1.34641	0.000102268	0.000803231	0.817668	-3e-10	0.817668	1.4e-05	5.4e-05	12.028	11.4698	4350.83	0.619581	0.00268115	0.00995886	-0.183679	0.0324425	-0.211369	0.0136383	0.19518	0.0103916
ENSG00000248810	RP11-362F19.1	miR-17/17-5p/20ab/20b-5p/93/106ab/427/518a-3p/519d	hsa-miR-106b	MIMAT0000680	AFP	3.798	1.28408	28.2254	3.10668	2.64e-05	0.000250012	1.87105	-4e-09	1.87105	1.42e-07	1.75e-06	2.729	1.30089	18.0414	2.4072	0.00616526	0.0207101	-0.269879	0.00148591	-0.172569	0.0445367	0.428503	4.51e-09
ENSG00000231486	AC096579.7	miR-26ab/1297/4465	hsa-miR-26b	MIMAT0000083	BNC2	8.326	6.00636	1442.01	2.93181	0.00084504	0.00480426	0.601864	-2.2e-09	0.601864	0.000387	0.00110034	7.263	6.06176	263.42	1.86988	0.00232194	0.00878704	-0.195816	0.0224714	-0.195067	0.0229994	0.395361	1.03e-07
ENSG00000006062	MAP3K14	miR-130ac/301ab/301b/301b-3p/454/721/4295/3666	hsa-miR-130b	MIMAT0000691	MREG	9.663	8.78207	869.057	0.978852	0.00019187	0.00135592	1.40586	7e-10	1.40586	2.62e-07	2.47e-06	8.605	7.0671	510.778	1.8317	8.61e-05	0.000467144	-0.255994	0.00270072	-0.292271	0.000583996	0.184608	0.0154436
ENSG00000175061	C17orf76-AS1	miR-17/17-5p/20ab/20b-5p/93/106ab/427/518a-3p/519d	hsa-miR-106b	MIMAT0000680	CDKN1A	13.102	11.9487	10070.4	1.34641	0.000102268	0.000803231	1.87105	-4e-09	1.87105	1.42e-07	1.75e-06	12.049	10.6791	5275.23	1.31519	0.00212666	0.00813595	-0.171533	0.0459564	-0.187711	0.0287791	0.176931	0.0203494
ENSG00000175061	C17orf76-AS1	miR-17/17-5p/20ab/20b-5p/93/106ab/427/518a-3p/519d	hsa-miR-20b	MIMAT0001413	CDKN1A	13.102	11.9487	10070.4	1.34641	0.000102268	0.000803231	0.817668	-3e-10	0.817668	1.4e-05	5.4e-05	12.049	10.6791	5275.23	1.31519	0.00212666	0.00813595	-0.183679	0.0324425	-0.270035	0.00152875	0.176931	0.0203494
ENSG00000240875	LINC00886	miR-17/17-5p/20ab/20b-5p/93/106ab/427/518a-3p/519d	hsa-miR-106a	MIMAT0000103	IL10	6.451	5.66127	113.218	1.11664	0.0131263	0.0456731	1.21669	-1.4e-09	1.21669	1.27e-06	7e-06	5.41	3.41689	74.7147	2.59351	4.91e-05	0.000281884	-0.299552	0.00041912	-0.319603	0.000160878	0.308547	4.17e-05
ENSG00000182165	TP53TG1	miR-18ab/4735-3p	hsa-miR-18a	MIMAT0000072	FCGR2B	9.2	8.09531	670.261	1.22364	0.000355386	0.00228012	0.774768	3e-09	0.774768	7.26e-06	2.98e-05	8.167	4.75855	539.009	3.97424	1.5e-09	1.99e-08	-0.231606	0.00677648	-0.257669	0.00252738	0.363728	1.12e-06
ENSG00000203875	SNHG5	miR-26ab/1297/4465	hsa-miR-26b	MIMAT0000083	ADAP2	10.63	9.78112	1913.29	1.08529	0.00593839	0.0242881	0.601864	-2.2e-09	0.601864	0.000387	0.00110034	9.6	8.05924	878.042	1.71302	3.93e-07	3.47e-06	-0.231697	0.00675441	-0.171957	0.045415	0.216651	0.00438054
ENSG00000203875	SNHG5	miR-26ab/1297/4465	hsa-miR-26b	MIMAT0000083	TPRKB	10.63	9.78112	1913.29	1.08529	0.00593839	0.0242881	0.601864	-2.2e-09	0.601864	0.000387	0.00110034	9.604	8.53293	798.289	1.10738	2.88e-09	3.65e-08	-0.231697	0.00675441	-0.168494	0.049991	0.323964	1.62e-05
ENSG00000204261	TAPSAR1	miR-17/17-5p/20ab/20b-5p/93/106ab/427/518a-3p/519d	hsa-miR-20a	MIMAT0000075	CYB5A	11.058	8.96358	2548.22	2.29677	4.93e-09	1.44e-07	1.34551	-1e-10	1.34551	1.19e-06	6.83e-06	10.067	9.25445	1156.42	0.892921	0.00092707	0.00387932	-0.205787	0.0163768	-0.223386	0.009065	0.200237	0.00854004
ENSG00000204261	TAPSAR1	miR-17/17-5p/20ab/20b-5p/93/106ab/427/518a-3p/519d	hsa-miR-106a	MIMAT0000103	CYB5A	11.058	8.96358	2548.22	2.29677	4.93e-09	1.44e-07	1.21669	-1.4e-09	1.21669	1.27e-06	7e-06	10.067	9.25445	1156.42	0.892921	0.00092707	0.00387932	-0.239893	0.00500515	-0.182553	0.0335338	0.200237	0.00854004
ENSG00000251442	RP11-792D21.2	miR-17/17-5p/20ab/20b-5p/93/106ab/427/518a-3p/519d	hsa-miR-20a	MIMAT0000075	ABHD15	9.854	8.52397	1171.43	1.59783	0.000248145	0.00168108	1.34551	-1e-10	1.34551	1.19e-06	6.83e-06	8.87	7.92145	494.616	1.01546	2.67e-05	0.00016208	-0.391312	2.99e-06	-0.303206	0.000353709	0.300503	6.69e-05
ENSG00000251442	RP11-792D21.2	miR-17/17-5p/20ab/20b-5p/93/106ab/427/518a-3p/519d	hsa-miR-93	MIMAT0000093	ABHD15	9.854	8.52397	1171.43	1.59783	0.000248145	0.00168108	1.4946	-1.3e-09	1.4946	1.34e-07	1.75e-06	8.87	7.92145	494.616	1.01546	2.67e-05	0.00016208	-0.237303	0.00550819	-0.219035	0.010534	0.300503	6.69e-05
ENSG00000251442	RP11-792D21.2	miR-17/17-5p/20ab/20b-5p/93/106ab/427/518a-3p/519d	hsa-miR-106a	MIMAT0000103	ABHD15	9.854	8.52397	1171.43	1.59783	0.000248145	0.00168108	1.21669	-1.4e-09	1.21669	1.27e-06	7e-06	8.87	7.92145	494.616	1.01546	2.67e-05	0.00016208	-0.346906	3.92e-05	-0.330977	9.08e-05	0.300503	6.69e-05
ENSG00000251442	RP11-792D21.2	miR-17/17-5p/20ab/20b-5p/93/106ab/427/518a-3p/519d	hsa-miR-20b	MIMAT0001413	ABHD15	9.854	8.52397	1171.43	1.59783	0.000248145	0.00168108	0.817668	-3e-10	0.817668	1.4e-05	5.4e-05	8.87	7.92145	494.616	1.01546	2.67e-05	0.00016208	-0.232331	0.00660174	-0.302662	0.000362804	0.300503	6.69e-05
ENSG00000234177	AC068057.2	miR-17/17-5p/20ab/20b-5p/93/106ab/427/518a-3p/519d	hsa-miR-106a	MIMAT0000103	CYP19A1	7.852	7.09144	279.764	1.01533	0.0100848	0.0370402	1.21669	-1.4e-09	1.21669	1.27e-06	7e-06	6.878	2.59573	197.097	4.40215	3.25e-12	6.06e-11	-0.182768	0.0333233	-0.198717	0.0205237	0.193421	0.0111144
ENSG00000238164	RP3-395M20.8	miR-130ac/301ab/301b/301b-3p/454/721/4295/3666	hsa-miR-130a	MIMAT0000425	CXorf21	7.633	6.62951	227.281	1.13149	0.00111288	0.00605758	0.928127	2.7e-09	0.928127	8.49e-07	5.15e-06	6.659	5.37514	128.024	1.53781	0.000506209	0.00226461	-0.17368	0.0432732	-0.270545	0.00149661	0.411001	2.9e-08
ENSG00000238164	RP3-395M20.8	miR-130ac/301ab/301b/301b-3p/454/721/4295/3666	hsa-miR-130b	MIMAT0000691	CXorf21	7.633	6.62951	227.281	1.13149	0.00111288	0.00605758	1.40586	7e-10	1.40586	2.62e-07	2.47e-06	6.659	5.37514	128.024	1.53781	0.000506209	0.00226461	-0.301851	0.000376769	-0.309732	0.000259854	0.411001	2.9e-08
ENSG00000204261	TAPSAR1	miR-17/17-5p/20ab/20b-5p/93/106ab/427/518a-3p/519d	hsa-miR-20a	MIMAT0000075	TRIP10	11.058	8.96358	2548.22	2.29677	4.93e-09	1.44e-07	1.34551	-1e-10	1.34551	1.19e-06	6.83e-06	10.086	8.1553	1145.31	1.96627	2.89e-15	7.26e-14	-0.205787	0.0163768	-0.225075	0.00854558	0.301481	6.32e-05
ENSG00000204261	TAPSAR1	miR-17/17-5p/20ab/20b-5p/93/106ab/427/518a-3p/519d	hsa-miR-106a	MIMAT0000103	TRIP10	11.058	8.96358	2548.22	2.29677	4.93e-09	1.44e-07	1.21669	-1.4e-09	1.21669	1.27e-06	7e-06	10.086	8.1553	1145.31	1.96627	2.89e-15	7.26e-14	-0.239893	0.00500515	-0.312266	0.000230115	0.301481	6.32e-05
ENSG00000218510	LINC00339	miR-19ab	hsa-miR-19b	MIMAT0000074	HHEX	8.946	8.10963	522.594	0.92327	0.000151694	0.00111115	1.06388	-2e-09	1.06388	2.16e-06	1.08e-05	7.978	7.38674	282.854	0.759658	0.0170577	0.0497911	-0.225137	0.00852701	-0.256419	0.00265578	0.333951	8.56e-06
ENSG00000218510	LINC00339	miR-130ac/301ab/301b/301b-3p/454/721/4295/3666	hsa-miR-130b	MIMAT0000691	HHEX	8.946	8.10963	522.594	0.92327	0.000151694	0.00111115	1.40586	7e-10	1.40586	2.62e-07	2.47e-06	7.978	7.38674	282.854	0.759658	0.0170577	0.0497911	-0.178613	0.0376016	-0.276671	0.00115626	0.333951	8.56e-06
ENSG00000251442	RP11-792D21.2	miR-17/17-5p/20ab/20b-5p/93/106ab/427/518a-3p/519d	hsa-miR-20a	MIMAT0000075	LLPH	9.854	8.52397	1171.43	1.59783	0.000248145	0.00168108	1.34551	-1e-10	1.34551	1.19e-06	6.83e-06	8.888	8.12328	494.28	0.835855	0.000102284	0.000542859	-0.391312	2.99e-06	-0.277372	0.0011222	0.218804	0.00399917
ENSG00000251442	RP11-792D21.2	miR-17/17-5p/20ab/20b-5p/93/106ab/427/518a-3p/519d	hsa-miR-106a	MIMAT0000103	LLPH	9.854	8.52397	1171.43	1.59783	0.000248145	0.00168108	1.21669	-1.4e-09	1.21669	1.27e-06	7e-06	8.888	8.12328	494.28	0.835855	0.000102284	0.000542859	-0.346906	3.92e-05	-0.284328	0.000830796	0.218804	0.00399917
ENSG00000251442	RP11-792D21.2	miR-17/17-5p/20ab/20b-5p/93/106ab/427/518a-3p/519d	hsa-miR-20b	MIMAT0001413	LLPH	9.854	8.52397	1171.43	1.59783	0.000248145	0.00168108	0.817668	-3e-10	0.817668	1.4e-05	5.4e-05	8.888	8.12328	494.28	0.835855	0.000102284	0.000542859	-0.232331	0.00660174	-0.291079	0.000616124	0.218804	0.00399917
ENSG00000218510	LINC00339	miR-19ab	hsa-miR-19b	MIMAT0000074	SIRPB2	8.946	8.10963	522.594	0.92327	0.000151694	0.00111115	1.06388	-2e-09	1.06388	2.16e-06	1.08e-05	7.986	6.16655	331.454	2.0299	1.27e-05	8.3e-05	-0.225137	0.00852701	-0.344487	4.47e-05	0.291604	0.000111169
ENSG00000204054	LINC00963	miR-130ac/301ab/301b/301b-3p/454/721/4295/3666	hsa-miR-130b	MIMAT0000691	ZNF217	10.897	10.1488	1988.98	0.819559	0.00012772	0.000962825	1.40586	7e-10	1.40586	2.62e-07	2.47e-06	9.939	8.13563	1096.15	1.96116	1.5e-09	1.98e-08	-0.253953	0.00292662	-0.326091	0.000116368	0.253906	0.000804965
ENSG00000204261	TAPSAR1	miR-17/17-5p/20ab/20b-5p/93/106ab/427/518a-3p/519d	hsa-miR-106a	MIMAT0000103	EIF2B2	11.058	8.96358	2548.22	2.29677	4.93e-09	1.44e-07	1.21669	-1.4e-09	1.21669	1.27e-06	7e-06	10.118	9.49226	1150.31	0.663946	0.000644169	0.00279996	-0.239893	0.00500515	-0.219613	0.0103277	0.332706	9.28e-06
ENSG00000245812	RP11-175K6.1	miR-17/17-5p/20ab/20b-5p/93/106ab/427/518a-3p/519d	hsa-miR-93	MIMAT0000093	CD28	5.72	3.51151	62.8164	2.32583	2.69e-08	6.26e-07	1.4946	-1.3e-09	1.4946	1.34e-07	1.75e-06	4.793	2.82866	41.7443	1.88197	0.000930174	0.00389196	-0.193125	0.0244184	-0.204651	0.016989	0.286916	0.000144369
ENSG00000204261	TAPSAR1	miR-17/17-5p/20ab/20b-5p/93/106ab/427/518a-3p/519d	hsa-miR-20a	MIMAT0000075	TMOD3	11.058	8.96358	2548.22	2.29677	4.93e-09	1.44e-07	1.34551	-1e-10	1.34551	1.19e-06	6.83e-06	10.154	9.53413	1184.8	0.658202	0.00126947	0.00514518	-0.205787	0.0163768	-0.211459	0.0135974	0.257373	0.000678669
ENSG00000204261	TAPSAR1	miR-17/17-5p/20ab/20b-5p/93/106ab/427/518a-3p/519d	hsa-miR-106a	MIMAT0000103	TMOD3	11.058	8.96358	2548.22	2.29677	4.93e-09	1.44e-07	1.21669	-1.4e-09	1.21669	1.27e-06	7e-06	10.154	9.53413	1184.8	0.658202	0.00126947	0.00514518	-0.239893	0.00500515	-0.235017	0.00598898	0.257373	0.000678669
ENSG00000255794	RMST	miR-15abc/16/16abc/195/322/424/497/1907	hsa-miR-424	MIMAT0001341	ARMC12	7.197	6.01064	263.717	1.81424	0.00383168	0.0168571	1.15057	0	1.15057	5.25e-06	2.28e-05	6.293	5.28724	95.0552	1.24602	0.00357618	0.0128347	-0.218825	0.0106099	-0.214374	0.0123369	0.241477	0.00145707
ENSG00000182165	TP53TG1	miR-18ab/4735-3p	hsa-miR-18a	MIMAT0000072	ORAI3	9.2	8.09531	670.261	1.22364	0.000355386	0.00228012	0.774768	3e-09	0.774768	7.26e-06	2.98e-05	8.301	7.10427	329.898	1.24326	6.01e-08	6.18e-07	-0.231606	0.00677648	-0.46472	1.79e-08	0.647908	0
ENSG00000236824	BCYRN1	miR-24/24ab/24-3p	hsa-miR-24	MIMAT0000080	C6orf25	4.869	3.98564	34.5426	0.941623	0.0144508	0.0493227	0.767797	-2e-09	0.767797	1.42e-06	7.59e-06	3.97	2.79698	19.3516	1.1955	0.00542666	0.0185047	-0.217327	0.0111657	-0.228949	0.00745255	0.275044	0.000274424
ENSG00000231486	AC096579.7	miR-26ab/1297/4465	hsa-miR-26b	MIMAT0000083	ADAMTS12	8.326	6.00636	1442.01	2.93181	0.00084504	0.00480426	0.601864	-2.2e-09	0.601864	0.000387	0.00110034	7.429	4.1623	297.751	3.88608	6.11e-10	8.57e-09	-0.195816	0.0224714	-0.179972	0.0361534	0.292647	0.000104832
ENSG00000204054	LINC00963	miR-10abc/10a-5p	hsa-miR-10b	MIMAT0000254	ARHGAP18	10.897	10.1488	1988.98	0.819559	0.00012772	0.000962825	1.97983	-6e-10	1.97983	2.71e-05	9.92e-05	9.999	8.21256	1166.57	1.94206	2.25e-08	2.48e-07	-0.26888	0.00160377	-0.303998	0.000340842	0.261358	0.000556198
ENSG00000172965	MIR4435-1HG	miR-10abc/10a-5p	hsa-miR-10b	MIMAT0000254	ARSK	9.634	7.98222	1020.1	1.79998	6.3e-05	0.00052855	1.97983	-6e-10	1.97983	2.71e-05	9.92e-05	8.742	8.20084	449.257	0.601599	0.0062335	0.020915	-0.226802	0.00804187	-0.194118	0.0236841	0.19123	0.0120764
ENSG00000204261	TAPSAR1	miR-17/17-5p/20ab/20b-5p/93/106ab/427/518a-3p/519d	hsa-miR-20a	MIMAT0000075	STK17B	11.058	8.96358	2548.22	2.29677	4.93e-09	1.44e-07	1.34551	-1e-10	1.34551	1.19e-06	6.83e-06	10.173	7.9954	1253.08	2.14082	4.09e-13	8.39e-12	-0.205787	0.0163768	-0.203101	0.0178572	0.195916	0.0101018
ENSG00000204261	TAPSAR1	miR-17/17-5p/20ab/20b-5p/93/106ab/427/518a-3p/519d	hsa-miR-20a	MIMAT0000075	SLC30A7	11.058	8.96358	2548.22	2.29677	4.93e-09	1.44e-07	1.34551	-1e-10	1.34551	1.19e-06	6.83e-06	10.175	9.01087	1184.65	1.20891	7.77e-11	1.23e-09	-0.205787	0.0163768	-0.317385	0.000179431	0.192336	0.0115819
ENSG00000204261	TAPSAR1	miR-17/17-5p/20ab/20b-5p/93/106ab/427/518a-3p/519d	hsa-miR-106a	MIMAT0000103	SLC30A7	11.058	8.96358	2548.22	2.29677	4.93e-09	1.44e-07	1.21669	-1.4e-09	1.21669	1.27e-06	7e-06	10.175	9.01087	1184.65	1.20891	7.77e-11	1.23e-09	-0.239893	0.00500515	-0.293421	0.000554495	0.192336	0.0115819
ENSG00000163597	SNHG16	miR-17/17-5p/20ab/20b-5p/93/106ab/427/518a-3p/519d	hsa-miR-106b	MIMAT0000680	ISCA2	10.308	8.57788	1339.68	1.81327	4.17e-13	3.57e-11	1.87105	-4e-09	1.87105	1.42e-07	1.75e-06	9.431	8.75456	741.951	0.786862	0.00270494	0.0100359	-0.17013	0.0477834	-0.231129	0.00689368	0.227669	0.00272472
ENSG00000204277	RP11-219G17.4	miR-15abc/16/16abc/195/322/424/497/1907	hsa-miR-15a	MIMAT0000068	AKR1B10	3.807	0.150714	30.8971	5.00896	1.08e-08	2.87e-07	1.46611	-1.2e-09	1.46611	2.68e-07	2.47e-06	2.93	1.47404	16.7052	1.98106	0.0114512	0.0353878	-0.183097	0.0328734	-0.226868	0.00790696	0.332342	8.42e-06
ENSG00000204277	RP11-219G17.4	miR-15abc/16/16abc/195/322/424/497/1907	hsa-miR-195	MIMAT0000461	AKR1B10	3.807	0.150714	30.8971	5.00896	1.08e-08	2.87e-07	1.21028	-1.8e-09	1.21028	5.2e-06	2.28e-05	2.93	1.47404	16.7052	1.98106	0.0114512	0.0353878	-0.216397	0.0113943	-0.308102	0.00026319	0.332342	8.42e-06
ENSG00000255717	SNHG1	miR-21/590-5p	hsa-miR-21	MIMAT0000076	E2F1	10.693	9.46134	1840.17	1.36458	1.42e-05	0.000147827	4.79748	9.2e-09	4.79748	6.14e-08	1.75e-06	9.82	8.87873	1082.18	1.07788	0.00568075	0.0192688	-0.18428	0.0318723	-0.206078	0.016223	0.260526	0.000579949
ENSG00000136315	RP11-84C10.2	miR-25/32/92abc/363/363-3p/367	hsa-miR-25	MIMAT0000081	CCL26	4.189	1.30853	41.5943	3.43007	6.68e-06	7.91e-05	1.89604	-3.2e-09	1.89604	1.16e-07	1.75e-06	3.322	1.88052	17.8744	2.00798	0.0030347	0.0110962	-0.249573	0.00338799	-0.171953	0.0453144	0.524152	1.59e-13
ENSG00000251442	RP11-792D21.2	miR-17/17-5p/20ab/20b-5p/93/106ab/427/518a-3p/519d	hsa-miR-20a	MIMAT0000075	C5orf28	9.854	8.52397	1171.43	1.59783	0.000248145	0.00168108	1.34551	-1e-10	1.34551	1.19e-06	6.83e-06	8.99	8.30646	532.693	0.756106	0.000603116	0.00264461	-0.391312	2.99e-06	-0.208392	0.0150443	0.268504	0.000386351
ENSG00000251442	RP11-792D21.2	miR-17/17-5p/20ab/20b-5p/93/106ab/427/518a-3p/519d	hsa-miR-20b	MIMAT0001413	C5orf28	9.854	8.52397	1171.43	1.59783	0.000248145	0.00168108	0.817668	-3e-10	0.817668	1.4e-05	5.4e-05	8.99	8.30646	532.693	0.756106	0.000603116	0.00264461	-0.232331	0.00660174	-0.185163	0.0310506	0.268504	0.000386351
ENSG00000261067	RP11-264B17.3	miR-10abc/10a-5p	hsa-miR-10b	MIMAT0000254	TMEM101	11.068	10.3307	2192.74	0.742784	1.07e-05	0.000117836	1.97983	-6e-10	1.97983	2.71e-05	9.92e-05	10.205	9.54279	1231.05	0.666936	0.00162648	0.00641846	-0.191351	0.0257805	-0.170631	0.0471241	0.218575	0.00403821
ENSG00000238164	RP3-395M20.8	miR-19ab	hsa-miR-19b	MIMAT0000074	CASZ1	7.633	6.62951	227.281	1.13149	0.00111288	0.00605758	1.06388	-2e-09	1.06388	2.16e-06	1.08e-05	6.776	4.91657	149.527	2.22604	8.61e-06	5.82e-05	-0.232747	0.00650354	-0.169305	0.0488865	0.237178	0.00177721
ENSG00000238164	RP3-395M20.8	miR-130ac/301ab/301b/301b-3p/454/721/4295/3666	hsa-miR-130a	MIMAT0000425	GPR82	7.633	6.62951	227.281	1.13149	0.00111288	0.00605758	0.928127	2.7e-09	0.928127	8.49e-07	5.15e-06	6.788	1.99751	155.583	5.05132	1.25e-18	4.03e-17	-0.17368	0.0432732	-0.186136	0.0301654	0.318556	2.27e-05
ENSG00000238164	RP3-395M20.8	miR-130ac/301ab/301b/301b-3p/454/721/4295/3666	hsa-miR-130b	MIMAT0000691	GPR82	7.633	6.62951	227.281	1.13149	0.00111288	0.00605758	1.40586	7e-10	1.40586	2.62e-07	2.47e-06	6.788	1.99751	155.583	5.05132	1.25e-18	4.03e-17	-0.301851	0.000376769	-0.261276	0.00218782	0.318556	2.27e-05
ENSG00000251442	RP11-792D21.2	miR-17/17-5p/20ab/20b-5p/93/106ab/427/518a-3p/519d	hsa-miR-20a	MIMAT0000075	KCNJ8	9.854	8.52397	1171.43	1.59783	0.000248145	0.00168108	1.34551	-1e-10	1.34551	1.19e-06	6.83e-06	9.01	7.66465	590.121	1.53264	1.14e-05	7.48e-05	-0.391312	2.99e-06	-0.218415	0.0107597	0.384765	2.36e-07
ENSG00000251442	RP11-792D21.2	miR-17/17-5p/20ab/20b-5p/93/106ab/427/518a-3p/519d	hsa-miR-106a	MIMAT0000103	KCNJ8	9.854	8.52397	1171.43	1.59783	0.000248145	0.00168108	1.21669	-1.4e-09	1.21669	1.27e-06	7e-06	9.01	7.66465	590.121	1.53264	1.14e-05	7.48e-05	-0.346906	3.92e-05	-0.289538	0.000660046	0.384765	2.36e-07
ENSG00000251442	RP11-792D21.2	miR-17/17-5p/20ab/20b-5p/93/106ab/427/518a-3p/519d	hsa-miR-20b	MIMAT0001413	KCNJ8	9.854	8.52397	1171.43	1.59783	0.000248145	0.00168108	0.817668	-3e-10	0.817668	1.4e-05	5.4e-05	9.01	7.66465	590.121	1.53264	1.14e-05	7.48e-05	-0.232331	0.00660174	-0.178245	0.0380012	0.384765	2.36e-07
ENSG00000226125	AC098823.3	miR-17/17-5p/20ab/20b-5p/93/106ab/427/518a-3p/519d	hsa-miR-106b	MIMAT0000680	AFP	3.569	2.66904	16.3572	1.28258	0.0127209	0.0445423	1.87105	-4e-09	1.87105	1.42e-07	1.75e-06	2.729	1.30089	18.0414	2.4072	0.00616526	0.0207101	-0.180633	0.0353412	-0.172569	0.0445367	0.330807	9.32e-06
ENSG00000204261	TAPSAR1	miR-17/17-5p/20ab/20b-5p/93/106ab/427/518a-3p/519d	hsa-miR-20a	MIMAT0000075	BTN3A3	11.058	8.96358	2548.22	2.29677	4.93e-09	1.44e-07	1.34551	-1e-10	1.34551	1.19e-06	6.83e-06	10.22	8.32052	1324.41	2.02544	2.3e-10	3.43e-09	-0.205787	0.0163768	-0.282529	0.000898601	0.638201	0
ENSG00000225791	TRAM2-AS1	miR-18ab/4735-3p	hsa-miR-18a	MIMAT0000072	FCGR2B	9.001	8.3333	556.401	0.788184	0.0045769	0.0194301	0.774768	3e-09	0.774768	7.26e-06	2.98e-05	8.167	4.75855	539.009	3.97424	1.5e-09	1.99e-08	-0.181466	0.0346175	-0.257669	0.00252738	0.163623	0.0320762
ENSG00000227036	LINC00511	miR-142-3p	hsa-miR-142-3p	MIMAT0000434	INTS7	10.91	8.69681	2236.96	2.34586	1.97e-10	8.25e-09	1.66658	1e-09	1.66658	1.96e-06	9.85e-06	10.086	9.26225	1133	0.876569	4.4e-05	0.000254992	-0.184648	0.0315281	-0.233643	0.00629578	0.248057	0.00106808
ENSG00000204261	TAPSAR1	miR-17/17-5p/20ab/20b-5p/93/106ab/427/518a-3p/519d	hsa-miR-20a	MIMAT0000075	MRPL13	11.058	8.96358	2548.22	2.29677	4.93e-09	1.44e-07	1.34551	-1e-10	1.34551	1.19e-06	6.83e-06	10.234	9.04564	1315.01	1.32012	5.91e-06	4.14e-05	-0.205787	0.0163768	-0.228386	0.00760325	0.294477	9.45e-05
ENSG00000251442	RP11-792D21.2	miR-182	hsa-miR-182	MIMAT0000259	ATF1	9.854	8.52397	1171.43	1.59783	0.000248145	0.00168108	1.03077	5e-10	1.03077	0.00698987	0.0154239	9.034	8.28125	544.871	0.813363	8.67e-05	0.000469628	-0.201822	0.0186018	-0.329459	9.81e-05	0.347774	3.41e-06
ENSG00000244879	GABPB1-AS1	miR-34ac/34bc-5p/449abc/449c-5p	hsa-miR-34a	MIMAT0000255	CDC25C	8.37	7.72421	357.578	0.712798	0.00851904	0.032511	1.29053	1.2e-09	1.29053	5.67e-05	0.00019	7.556	2.8894	232.753	4.84101	6.5e-25	2.94e-23	-0.182787	0.0333047	-0.215028	0.0120688	0.274832	0.000277524
ENSG00000204261	TAPSAR1	miR-17/17-5p/20ab/20b-5p/93/106ab/427/518a-3p/519d	hsa-miR-20a	MIMAT0000075	MYO1F	11.058	8.96358	2548.22	2.29677	4.93e-09	1.44e-07	1.34551	-1e-10	1.34551	1.19e-06	6.83e-06	10.267	9.22045	1429.79	1.2192	0.000706294	0.00304451	-0.205787	0.0163768	-0.221674	0.0096201	0.217012	0.00431443
ENSG00000204261	TAPSAR1	miR-17/17-5p/20ab/20b-5p/93/106ab/427/518a-3p/519d	hsa-miR-106a	MIMAT0000103	MYO1F	11.058	8.96358	2548.22	2.29677	4.93e-09	1.44e-07	1.21669	-1.4e-09	1.21669	1.27e-06	7e-06	10.267	9.22045	1429.79	1.2192	0.000706294	0.00304451	-0.239893	0.00500515	-0.2231	0.00915575	0.217012	0.00431443
ENSG00000256124	RP11-84E24.3	miR-10abc/10a-5p	hsa-miR-10b	MIMAT0000254	FRRS1	6.827	4.89412	130.515	2.07178	1.62e-08	4.02e-07	1.97983	-6e-10	1.97983	2.71e-05	9.92e-05	6.038	2.96138	83.4276	3.3368	4.25e-12	7.86e-11	-0.196331	0.0221142	-0.25421	0.0028972	0.211814	0.00535913
ENSG00000204261	TAPSAR1	miR-17/17-5p/20ab/20b-5p/93/106ab/427/518a-3p/519d	hsa-miR-20a	MIMAT0000075	FXYD5	11.058	8.96358	2548.22	2.29677	4.93e-09	1.44e-07	1.34551	-1e-10	1.34551	1.19e-06	6.83e-06	10.275	8.55773	1436.63	1.90907	1.59e-07	1.5e-06	-0.205787	0.0163768	-0.371318	9.96e-06	0.304427	5.32e-05
ENSG00000204261	TAPSAR1	miR-17/17-5p/20ab/20b-5p/93/106ab/427/518a-3p/519d	hsa-miR-106a	MIMAT0000103	FXYD5	11.058	8.96358	2548.22	2.29677	4.93e-09	1.44e-07	1.21669	-1.4e-09	1.21669	1.27e-06	7e-06	10.275	8.55773	1436.63	1.90907	1.59e-07	1.5e-06	-0.239893	0.00500515	-0.349959	3.33e-05	0.304427	5.32e-05
ENSG00000258754	CTD-3049M7.1	miR-15abc/16/16abc/195/322/424/497/1907	hsa-miR-16	MIMAT0000069	PHEX	9.002	4.76812	712.154	4.4918	1.62e-18	4.72e-16	1.16016	5.2e-09	1.16016	2.68e-06	1.31e-05	8.222	6.00697	338.893	2.35325	1.74e-11	3e-10	-0.215495	0.0118801	-0.198741	0.0205083	0.280954	0.000200014
ENSG00000250786	SNHG18	miR-17/17-5p/20ab/20b-5p/93/106ab/427/518a-3p/519d	hsa-miR-106a	MIMAT0000103	CYP19A1	7.644	5.85295	289.328	1.73334	0.00105193	0.00578539	1.21669	-1.4e-09	1.21669	1.27e-06	7e-06	6.878	2.59573	197.097	4.40215	3.25e-12	6.06e-11	-0.370192	1.06e-05	-0.198717	0.0205237	0.248034	0.00106928
ENSG00000238164	RP3-395M20.8	miR-17/17-5p/20ab/20b-5p/93/106ab/427/518a-3p/519d	hsa-miR-106a	MIMAT0000103	CYP19A1	7.633	6.62951	227.281	1.13149	0.00111288	0.00605758	1.21669	-1.4e-09	1.21669	1.27e-06	7e-06	6.878	2.59573	197.097	4.40215	3.25e-12	6.06e-11	-0.341625	5.21e-05	-0.198717	0.0205237	0.243251	0.00134112
ENSG00000238164	RP3-395M20.8	miR-19ab	hsa-miR-19b	MIMAT0000074	CYP19A1	7.633	6.62951	227.281	1.13149	0.00111288	0.00605758	1.06388	-2e-09	1.06388	2.16e-06	1.08e-05	6.878	2.59573	197.097	4.40215	3.25e-12	6.06e-11	-0.232747	0.00650354	-0.184891	0.0313018	0.243251	0.00134112
ENSG00000218510	LINC00339	miR-130ac/301ab/301b/301b-3p/454/721/4295/3666	hsa-miR-130b	MIMAT0000691	LILRA2	8.946	8.10963	522.594	0.92327	0.000151694	0.00111115	1.40586	7e-10	1.40586	2.62e-07	2.47e-06	8.196	6.14184	377.47	2.34463	2.74e-07	2.5e-06	-0.178613	0.0376016	-0.292963	0.000566078	0.392604	1.28e-07
ENSG00000234177	AC068057.2	miR-19ab	hsa-miR-19a	MIMAT0000073	SOCS1	7.852	7.09144	279.764	1.01533	0.0100848	0.0370402	1.03149	1.8e-09	1.03149	4.48e-06	2.01e-05	7.104	3.78908	186.099	3.23361	1.79e-10	2.72e-09	-0.253108	0.00302493	-0.263742	0.00198006	0.183183	0.0162668
ENSG00000255839	RP11-338K17.8	miR-17/17-5p/20ab/20b-5p/93/106ab/427/518a-3p/519d	hsa-miR-20a	MIMAT0000075	PRRG4	7.984	6.42156	280.3	1.68425	1.02e-07	2.03e-06	1.34551	-1e-10	1.34551	1.19e-06	6.83e-06	7.245	6.26904	200.433	1.23119	0.00869412	0.0279321	-0.331869	8.67e-05	-0.286942	0.000740593	0.273504	0.000297666
ENSG00000255839	RP11-338K17.8	miR-17/17-5p/20ab/20b-5p/93/106ab/427/518a-3p/519d	hsa-miR-93	MIMAT0000093	PRRG4	7.984	6.42156	280.3	1.68425	1.02e-07	2.03e-06	1.4946	-1.3e-09	1.4946	1.34e-07	1.75e-06	7.245	6.26904	200.433	1.23119	0.00869412	0.0279321	-0.243853	0.00431555	-0.236105	0.00575564	0.273504	0.000297666
ENSG00000255839	RP11-338K17.8	miR-17/17-5p/20ab/20b-5p/93/106ab/427/518a-3p/519d	hsa-miR-106a	MIMAT0000103	PRRG4	7.984	6.42156	280.3	1.68425	1.02e-07	2.03e-06	1.21669	-1.4e-09	1.21669	1.27e-06	7e-06	7.245	6.26904	200.433	1.23119	0.00869412	0.0279321	-0.368198	1.19e-05	-0.236787	0.00561347	0.273504	0.000297666
ENSG00000204261	TAPSAR1	miR-17/17-5p/20ab/20b-5p/93/106ab/427/518a-3p/519d	hsa-miR-20a	MIMAT0000075	FHL3	11.058	8.96358	2548.22	2.29677	4.93e-09	1.44e-07	1.34551	-1e-10	1.34551	1.19e-06	6.83e-06	10.333	8.96561	1360.04	1.45227	2.24e-09	2.89e-08	-0.205787	0.0163768	-0.252154	0.0031396	0.447978	1.07e-09
ENSG00000175061	C17orf76-AS1	miR-17/17-5p/20ab/20b-5p/93/106ab/427/518a-3p/519d	hsa-miR-106b	MIMAT0000680	ATP6V0E1	13.102	11.9487	10070.4	1.34641	0.000102268	0.000803231	1.87105	-4e-09	1.87105	1.42e-07	1.75e-06	12.383	10.5962	5713.91	1.82224	1.41e-11	2.46e-10	-0.171533	0.0459564	-0.280941	0.000962683	0.493678	1.62e-12
ENSG00000175061	C17orf76-AS1	miR-17/17-5p/20ab/20b-5p/93/106ab/427/518a-3p/519d	hsa-miR-20b	MIMAT0001413	ATP6V0E1	13.102	11.9487	10070.4	1.34641	0.000102268	0.000803231	0.817668	-3e-10	0.817668	1.4e-05	5.4e-05	12.383	10.5962	5713.91	1.82224	1.41e-11	2.46e-10	-0.183679	0.0324425	-0.343958	4.6e-05	0.493678	1.62e-12
ENSG00000251442	RP11-792D21.2	miR-17/17-5p/20ab/20b-5p/93/106ab/427/518a-3p/519d	hsa-miR-106a	MIMAT0000103	BCL10	9.854	8.52397	1171.43	1.59783	0.000248145	0.00168108	1.21669	-1.4e-09	1.21669	1.27e-06	7e-06	9.143	8.38011	576.584	0.796325	1.41e-06	1.12e-05	-0.346906	3.92e-05	-0.235399	0.00590616	0.165833	0.0298018
ENSG00000227036	LINC00511	miR-15abc/16/16abc/195/322/424/497/1907	hsa-miR-195	MIMAT0000461	TARBP2	10.91	8.69681	2236.96	2.34586	1.97e-10	8.25e-09	1.21028	-1.8e-09	1.21028	5.2e-06	2.28e-05	10.204	9.22873	1242.46	1.01074	1.84e-05	0.000115852	-0.186551	0.0297945	-0.182816	0.0332767	0.273146	0.000303332
ENSG00000225791	TRAM2-AS1	miR-18ab/4735-3p	hsa-miR-18a	MIMAT0000072	ORAI3	9.001	8.3333	556.401	0.788184	0.0045769	0.0194301	0.774768	3e-09	0.774768	7.26e-06	2.98e-05	8.301	7.10427	329.898	1.24326	6.01e-08	6.18e-07	-0.181466	0.0346175	-0.46472	1.79e-08	0.404773	4.84e-08
ENSG00000228106	RP11-452F19.3	miR-26ab/1297/4465	hsa-miR-26b	MIMAT0000083	NAT1	7.415	5.47531	191.249	2.08717	5.76e-10	2.18e-08	0.601864	-2.2e-09	0.601864	0.000387	0.00110034	6.729	4.22451	125.934	2.72063	2.4e-11	4.06e-10	-0.186088	0.0302083	-0.204475	0.017086	0.416277	1.86e-08
ENSG00000204261	TAPSAR1	miR-17/17-5p/20ab/20b-5p/93/106ab/427/518a-3p/519d	hsa-miR-20a	MIMAT0000075	BACH1	11.058	8.96358	2548.22	2.29677	4.93e-09	1.44e-07	1.34551	-1e-10	1.34551	1.19e-06	6.83e-06	10.385	9.52099	1399.11	0.913638	3.63e-05	0.000214752	-0.205787	0.0163768	-0.175192	0.0414628	0.168944	0.0268343
ENSG00000260136	CTD-2270L9.4	miR-17/17-5p/20ab/20b-5p/93/106ab/427/518a-3p/519d	hsa-miR-20b	MIMAT0001413	GPR157	7.217	6.48134	155.456	0.806844	0.00021183	0.00147105	0.817668	-3e-10	0.817668	1.4e-05	5.4e-05	6.548	5.27886	121.263	1.61944	0.000404224	0.00185468	-0.19979	0.0198409	-0.230891	0.00695295	0.16435	0.0313128
ENSG00000251442	RP11-792D21.2	miR-17/17-5p/20ab/20b-5p/93/106ab/427/518a-3p/519d	hsa-miR-106a	MIMAT0000103	CASP7	9.854	8.52397	1171.43	1.59783	0.000248145	0.00168108	1.21669	-1.4e-09	1.21669	1.27e-06	7e-06	9.19	7.98134	652.693	1.3247	3.91e-05	0.000229405	-0.346906	3.92e-05	-0.306989	0.00029606	0.164512	0.0311439
ENSG00000204261	TAPSAR1	miR-17/17-5p/20ab/20b-5p/93/106ab/427/518a-3p/519d	hsa-miR-20a	MIMAT0000075	RAP2C	11.058	8.96358	2548.22	2.29677	4.93e-09	1.44e-07	1.34551	-1e-10	1.34551	1.19e-06	6.83e-06	10.396	9.67189	1393.91	0.778344	7.77e-05	0.000426968	-0.205787	0.0163768	-0.253471	0.00298235	0.217519	0.00422305
ENSG00000204261	TAPSAR1	miR-17/17-5p/20ab/20b-5p/93/106ab/427/518a-3p/519d	hsa-miR-106a	MIMAT0000103	RAP2C	11.058	8.96358	2548.22	2.29677	4.93e-09	1.44e-07	1.21669	-1.4e-09	1.21669	1.27e-06	7e-06	10.396	9.67189	1393.91	0.778344	7.77e-05	0.000426968	-0.239893	0.00500515	-0.259596	0.0023404	0.217519	0.00422305
ENSG00000251442	RP11-792D21.2	miR-17/17-5p/20ab/20b-5p/93/106ab/427/518a-3p/519d	hsa-miR-20a	MIMAT0000075	CCDC125	9.854	8.52397	1171.43	1.59783	0.000248145	0.00168108	1.34551	-1e-10	1.34551	1.19e-06	6.83e-06	9.2	8.00666	636.651	1.29055	4.27e-06	3.08e-05	-0.391312	2.99e-06	-0.214179	0.0124182	0.303969	5.46e-05
ENSG00000251442	RP11-792D21.2	miR-17/17-5p/20ab/20b-5p/93/106ab/427/518a-3p/519d	hsa-miR-93	MIMAT0000093	CCDC125	9.854	8.52397	1171.43	1.59783	0.000248145	0.00168108	1.4946	-1.3e-09	1.4946	1.34e-07	1.75e-06	9.2	8.00666	636.651	1.29055	4.27e-06	3.08e-05	-0.237303	0.00550819	-0.248566	0.00360677	0.303969	5.46e-05
ENSG00000251442	RP11-792D21.2	miR-17/17-5p/20ab/20b-5p/93/106ab/427/518a-3p/519d	hsa-miR-106a	MIMAT0000103	CCDC125	9.854	8.52397	1171.43	1.59783	0.000248145	0.00168108	1.21669	-1.4e-09	1.21669	1.27e-06	7e-06	9.2	8.00666	636.651	1.29055	4.27e-06	3.08e-05	-0.346906	3.92e-05	-0.261347	0.00218152	0.303969	5.46e-05
ENSG00000251442	RP11-792D21.2	miR-17/17-5p/20ab/20b-5p/93/106ab/427/518a-3p/519d	hsa-miR-20b	MIMAT0001413	CCDC125	9.854	8.52397	1171.43	1.59783	0.000248145	0.00168108	0.817668	-3e-10	0.817668	1.4e-05	5.4e-05	9.2	8.00666	636.651	1.29055	4.27e-06	3.08e-05	-0.232331	0.00660174	-0.237555	0.00545717	0.303969	5.46e-05
ENSG00000204261	TAPSAR1	miR-17/17-5p/20ab/20b-5p/93/106ab/427/518a-3p/519d	hsa-miR-20a	MIMAT0000075	ACOT9	11.058	8.96358	2548.22	2.29677	4.93e-09	1.44e-07	1.34551	-1e-10	1.34551	1.19e-06	6.83e-06	10.413	9.61039	1421.53	0.800627	0.000192106	0.000955199	-0.205787	0.0163768	-0.274763	0.0012538	0.374102	5.26e-07
ENSG00000204261	TAPSAR1	miR-17/17-5p/20ab/20b-5p/93/106ab/427/518a-3p/519d	hsa-miR-106a	MIMAT0000103	ACOT9	11.058	8.96358	2548.22	2.29677	4.93e-09	1.44e-07	1.21669	-1.4e-09	1.21669	1.27e-06	7e-06	10.413	9.61039	1421.53	0.800627	0.000192106	0.000955199	-0.239893	0.00500515	-0.325743	0.000118429	0.374102	5.26e-07
ENSG00000236824	BCYRN1	miR-21/590-5p	hsa-miR-21	MIMAT0000076	HOXA9	4.869	3.98564	34.5426	0.941623	0.0144508	0.0493227	4.79748	9.2e-09	4.79748	6.14e-08	1.75e-06	4.246	-0.00174981	71.995	6.60357	2.17e-10	3.25e-09	-0.246816	0.00385678	-0.29667	0.00045301	0.201675	0.00797864
ENSG00000251442	RP11-792D21.2	miR-17/17-5p/20ab/20b-5p/93/106ab/427/518a-3p/519d	hsa-miR-20a	MIMAT0000075	MED18	9.854	8.52397	1171.43	1.59783	0.000248145	0.00168108	1.34551	-1e-10	1.34551	1.19e-06	6.83e-06	9.235	8.57939	653.744	0.75939	0.0059227	0.0199882	-0.391312	2.99e-06	-0.213096	0.0128766	0.305474	5e-05
ENSG00000251442	RP11-792D21.2	miR-17/17-5p/20ab/20b-5p/93/106ab/427/518a-3p/519d	hsa-miR-106a	MIMAT0000103	MED18	9.854	8.52397	1171.43	1.59783	0.000248145	0.00168108	1.21669	-1.4e-09	1.21669	1.27e-06	7e-06	9.235	8.57939	653.744	0.75939	0.0059227	0.0199882	-0.346906	3.92e-05	-0.18273	0.0333607	0.305474	5e-05
ENSG00000251442	RP11-792D21.2	miR-17/17-5p/20ab/20b-5p/93/106ab/427/518a-3p/519d	hsa-miR-20b	MIMAT0001413	MED18	9.854	8.52397	1171.43	1.59783	0.000248145	0.00168108	0.817668	-3e-10	0.817668	1.4e-05	5.4e-05	9.235	8.57939	653.744	0.75939	0.0059227	0.0199882	-0.232331	0.00660174	-0.249559	0.00347166	0.305474	5e-05
ENSG00000196756	SNHG17	miR-25/32/92abc/363/363-3p/367	hsa-miR-92b	MIMAT0003218	CDC6	9.533	8.7144	833.927	0.897268	0.00584328	0.0239581	1.3652	1.2e-09	1.3652	5.9e-07	4.32e-06	8.918	6.80585	557.869	2.17828	2.24e-09	2.89e-08	-0.216702	0.0114051	-0.168565	0.0498927	0.36236	1.24e-06
ENSG00000204261	TAPSAR1	miR-17/17-5p/20ab/20b-5p/93/106ab/427/518a-3p/519d	hsa-miR-20a	MIMAT0000075	IRF2	11.058	8.96358	2548.22	2.29677	4.93e-09	1.44e-07	1.34551	-1e-10	1.34551	1.19e-06	6.83e-06	10.444	9.64256	1447.19	0.785147	0.000153675	0.000782114	-0.205787	0.0163768	-0.33424	7.67e-05	0.596942	0
ENSG00000231419	LINC00689	miR-34ac/34bc-5p/449abc/449c-5p	hsa-miR-34a	MIMAT0000255	CDC25C	8.169	7.71591	1325.36	2.17377	0.01338	0.0464169	1.29053	1.2e-09	1.29053	5.67e-05	0.00019	7.556	2.8894	232.753	4.84101	6.5e-25	2.94e-23	-0.492042	1.82e-09	-0.215028	0.0120688	0.179981	0.0182589
ENSG00000231486	AC096579.7	miR-26ab/1297/4465	hsa-miR-26b	MIMAT0000083	CD36	8.326	6.00636	1442.01	2.93181	0.00084504	0.00480426	0.601864	-2.2e-09	0.601864	0.000387	0.00110034	7.718	5.71189	416.849	2.62153	0.000122694	0.000638502	-0.195816	0.0224714	-0.231635	0.00676951	0.340357	5.62e-06
ENSG00000261777	RP11-529K1.2	miR-34ac/34bc-5p/449abc/449c-5p	hsa-miR-34a	MIMAT0000255	CDC25C	8.159	7.27705	290.634	0.774183	2.89e-06	3.82e-05	1.29053	1.2e-09	1.29053	5.67e-05	0.00019	7.556	2.8894	232.753	4.84101	6.5e-25	2.94e-23	-0.178718	0.0374881	-0.215028	0.0120688	0.282994	0.000179043
ENSG00000255717	SNHG1	miR-21/590-5p	hsa-miR-21	MIMAT0000076	FANCI	10.693	9.46134	1840.17	1.36458	1.42e-05	0.000147827	4.79748	9.2e-09	4.79748	6.14e-08	1.75e-06	10.093	7.46205	1259.31	2.79116	1.67e-14	3.9e-13	-0.18428	0.0318723	-0.317513	0.000178302	0.344158	4.36e-06
ENSG00000172965	MIR4435-1HG	miR-10abc/10a-5p	hsa-miR-10b	MIMAT0000254	SLC25A43	9.634	7.98222	1020.1	1.79998	6.3e-05	0.00052855	1.97983	-6e-10	1.97983	2.71e-05	9.92e-05	9.051	7.43156	598.214	1.78092	1.05e-07	1.03e-06	-0.226802	0.00804187	-0.278617	0.00106397	0.185261	0.0150784
ENSG00000175061	C17orf76-AS1	miR-17/17-5p/20ab/20b-5p/93/106ab/427/518a-3p/519d	hsa-miR-106b	MIMAT0000680	RHOC	13.102	11.9487	10070.4	1.34641	0.000102268	0.000803231	1.87105	-4e-09	1.87105	1.42e-07	1.75e-06	12.521	10.5127	6271.72	2.0688	1.01e-14	2.4e-13	-0.171533	0.0459564	-0.20624	0.0161378	0.538926	0
ENSG00000175061	C17orf76-AS1	miR-17/17-5p/20ab/20b-5p/93/106ab/427/518a-3p/519d	hsa-miR-20b	MIMAT0001413	RHOC	13.102	11.9487	10070.4	1.34641	0.000102268	0.000803231	0.817668	-3e-10	0.817668	1.4e-05	5.4e-05	12.521	10.5127	6271.72	2.0688	1.01e-14	2.4e-13	-0.183679	0.0324425	-0.257354	0.00255918	0.538926	0
