# Supplementary material for: Genetic landscape of long noncoding RNA (lncRNAs) in glioblastoma: identification of complex lncRNA regulatory networks and clinically relevant lncRNAs in glioblastoma
Source: Oncotarget. 2018 Jul 3;9(51):29548–64. doi: 10.18632/oncotarget.25434 (PMC6049862; doi:10.18632/oncotarget.25434)
Supplement: Supplementary file 12 [file oncotarget-09-29548-s012.xlsx]

## Sheet: Sheet1
Supplementary Table 12: List of enriched pathways in competing endogenous RNAs (ceRNA) network in GBM (TCGA RNA sequencing)
Sr. No.	Category	Term	Count	Genes	p value
1	KEGG_PATHWAY	Systemic lupus erythematosus	7	HIST1H3J, HIST1H2BK, FCGR2B, HIST2H2AC, HIST1H2AI, IL10, CD28	0.000206134
2	KEGG_PATHWAY	Cell cycle	6	E2F1, E2F2, CDC6, CDKN1A, CDC25C, CDC25A	0.00460678
3	KEGG_PATHWAY	Allograft rejection	3	FAS, IL10, CD28	0.0398834
4	BIOCARTA	Antigen Dependent B Cell Activation	3	FAS, IL10, CD28	0.0111773
5	BIOCARTA	Cyclins and Cell Cycle Regulation	3	E2F1, CDKN1A, CDC25A	0.0455965
6	REACTOME_PATHWAY	Cell Cycle, Mitotic	10	E2F1, E2F2, CDC6, GINS2, CDKN1A, CASC5, CDC25C, CEP152, CDC25A, KIF20A	0.0061986
