# Supplementary material for: Genetic landscape of long noncoding RNA (lncRNAs) in glioblastoma: identification of complex lncRNA regulatory networks and clinically relevant lncRNAs in glioblastoma
Source: Oncotarget. 2018 Jul 3;9(51):29548–64. doi: 10.18632/oncotarget.25434 (PMC6049862; doi:10.18632/oncotarget.25434)
Supplement: Supplementary file 13 [file oncotarget-09-29548-s013.xlsx]

## Sheet: Sheet1
Supplementary Table 13: List of lncRNAs correlating with survival in GBM (TCGA RNA-Seq)
Sr. No.	lncRNA	Type	B*	Hazard Ratio (HR)	p value
1	RP11-154H12.2	lincRNA	0.502184	1.65233	3.19238e-05
2	GPC5-IT1	sense_intronic	0.30383	1.35504	0.000735116
3	RP11-375B1.3	lincRNA	0.255134	1.29063	0.00117607
4	RP6-99M1.2	lincRNA	0.269596	1.30944	0.00118975
5	CTD-2127H9.1	lincRNA	0.265158	1.30364	0.00133212
6	SOX21-AS1	lincRNA	-0.338789	0.712633	0.00133536
7	RP11-1069G10.2	lincRNA	0.404019	1.49783	0.00143433
8	AC112721.2	lincRNA	0.216773	1.24206	0.00144595
9	RP3-449M8.9	lincRNA	0.325112	1.38419	0.00171146
10	RP5-1070A16.1	lincRNA	0.179462	1.19657	0.00229993
11	RP11-863P13.3	lincRNA	0.220087	1.24619	0.00242624
12	ZEB1-AS1	processed_transcript	-0.655515	0.519175	0.00257633
13	RP11-460B17.2	lincRNA	0.325569	1.38482	0.00286997
14	RP11-84D1.2	lincRNA	0.261904	1.2994	0.00297983
15	RP11-930P14.2	lincRNA	0.334829	1.3977	0.00298795
16	LINC00544	lincRNA	0.311832	1.36593	0.00327334
17	RP4-630A11.3	sense_intronic	0.353426	1.42394	0.00339228
18	RP13-884E18.4	lincRNA	0.266766	1.30574	0.00353799
19	AL022344.7	lincRNA	-0.25615	0.774026	0.00360965
20	LINC00665	lincRNA	-0.641578	0.526461	0.00383259
21	LINC00683	lincRNA	0.236518	1.26683	0.00437966
22	LINC01018	lincRNA	0.171832	1.18748	0.00460503
23	RP11-106M3.2	processed_transcript	0.618058	1.85532	0.00461285
24	RP11-245J9.5	lincRNA	-0.435359	0.647032	0.00467683
25	CTD-2006K23.1	lincRNA	0.21601	1.24112	0.00470735
26	AP001063.1	lincRNA	0.369875	1.44755	0.0047907
27	RP11-356N1.2	lincRNA	0.25463	1.28998	0.00480345
28	RP11-381N20.1	lincRNA	0.349547	1.41842	0.0048976
29	RP11-419J16.1	lincRNA	-0.237654	0.788476	0.00499193
30	RP11-1029J19.4	lincRNA	0.237291	1.26781	0.00522014
31	RP11-433J8.1	lincRNA	0.171826	1.18747	0.00522292
32	AC007879.7	lincRNA	0.191739	1.21135	0.00531999
33	RP11-426C22.4	lincRNA	0.223355	1.25026	0.00536826
34	LINC00957	lincRNA	0.266609	1.30553	0.00542831
35	RP11-417L19.4	lincRNA	0.467322	1.59572	0.00543689
36	CTD-2589M5.5	lincRNA	0.244881	1.27747	0.00558049
37	CTD-2506J14.1	lincRNA	0.248244	1.28177	0.00597636
38	RP11-556N21.1	processed_transcript	-0.199382	0.819236	0.00642682
39	LINC00557	lincRNA	-0.281231	0.754854	0.0064314
40	RP11-662M24.2	lincRNA	0.229133	1.25751	0.00651793
41	LINC00707	lincRNA	0.153068	1.1654	0.0066984
42	RP11-398G24.2	lincRNA	-0.50241	0.60507	0.00706294
43	C14orf169	processed_transcript	0.337937	1.40205	0.00747774
44	CTC-332L22.1	lincRNA	0.285832	1.33087	0.0076179
45	RP11-426C22.5	lincRNA	0.24771	1.28109	0.0077367
46	AC002511.3	lincRNA	-0.279907	0.755854	0.00803535
47	RP3-414A15.11	sense_intronic	0.297438	1.34641	0.00808739
48	RP11-398J10.2	lincRNA	0.426523	1.53192	0.00810623
49	RP11-673E1.1	lincRNA	-0.187979	0.828632	0.0084713
50	RP11-65J3.1	lincRNA	0.232426	1.26166	0.00869758
51	RP11-215H22.1	lincRNA	0.165949	1.18051	0.00871031
52	RP11-320G24.1	lincRNA	0.275959	1.31779	0.00910509
53	RP11-128L5.1	lincRNA	0.385454	1.47028	0.00951483
54	ANKRD62P1-PARP4P3	processed_transcript	-0.227916	0.796191	0.00952188
55	AC084809.3	lincRNA	0.282918	1.327	0.00956961
56	RP11-1029J19.5	lincRNA	0.245096	1.27774	0.00970769
57	LINC00354	lincRNA	0.23753	1.26811	0.00985598
58	AC019117.2	lincRNA	0.22818	1.25631	0.00994701
59	RP11-399H11.2	lincRNA	0.289215	1.33538	0.0103431
60	CTD-3092A11.2	sense_intronic	0.23355	1.26308	0.0103447
61	CTC-467M3.3	lincRNA	0.175282	1.19158	0.0103793
62	CTD-2035E11.4	lincRNA	0.150379	1.16227	0.0105197
63	RP4-809F18.2	lincRNA	0.346464	1.41406	0.0107569
64	RP11-191N8.2	lincRNA	0.363576	1.43846	0.0108654
65	RP11-286B14.1	lincRNA	0.115066	1.12195	0.0110444
66	RP4-737E23.2	lincRNA	0.221749	1.24826	0.0111574
67	RP11-310E22.5	lincRNA	0.302599	1.35337	0.0112306
68	RP11-513G11.4	lincRNA	0.219037	1.24488	0.0114201
69	RP11-179A16.1	lincRNA	-0.187456	0.829065	0.0114491
70	AC079610.2	lincRNA	-0.263059	0.768697	0.0116707
71	RP13-137A17.4	lincRNA	0.224997	1.25232	0.0118193
72	RP5-839B4.8	lincRNA	0.228264	1.25642	0.0118897
73	RP11-18H21.1	lincRNA	0.228032	1.25613	0.0121117
74	RP6-91H8.3	lincRNA	0.186506	1.20503	0.0122063
75	AC003092.1	lincRNA	0.120571	1.12814	0.0124698
76	RP11-394I13.3	lincRNA	0.221831	1.24836	0.0125338
77	CTD-2026G6.3	lincRNA	-0.281389	0.754735	0.0125469
78	RP11-1406H17.1	lincRNA	0.186034	1.20446	0.0130403
79	CTD-2134A5.4	lincRNA	0.223254	1.25014	0.013183
80	CTD-2207P18.1	lincRNA	0.180677	1.19803	0.013308
81	RP11-290F20.3	lincRNA	0.158705	1.17199	0.0136152
82	RP11-417E7.1	lincRNA	0.165403	1.17987	0.0138738
83	SNORD91A	sense_intronic	0.296799	1.34554	0.0141255
84	LINC00087	lincRNA	0.245062	1.2777	0.0141328
85	RP11-429J17.7	lincRNA	0.241575	1.27325	0.0143704
86	RP11-586D19.1	lincRNA	0.146072	1.15728	0.0150358
87	CTC-1337H24.1	lincRNA	0.271224	1.31157	0.0151174
88	RP11-367J11.3	lincRNA	0.207829	1.231	0.0152513
89	RP11-353N14.4	lincRNA	0.20788	1.23107	0.015306
90	AC007163.3	lincRNA	0.135057	1.1446	0.0154141
91	RP6-99M1.3	lincRNA	0.276954	1.31911	0.0156267
92	AC017002.1	lincRNA	0.206578	1.22946	0.0156631
93	AC007131.1	lincRNA	0.370021	1.44776	0.0156806
94	RP1-249H1.4	lincRNA	-0.178487	0.836535	0.0157136
95	RP11-80H8.4	lincRNA	0.245997	1.2789	0.0157323
96	LINC00523	lincRNA	0.253393	1.28839	0.0157614
97	RP11-353N4.8	processed_transcript	-0.268179	0.764771	0.0157892
98	RP11-367G6.3	lincRNA	0.208889	1.23231	0.0159434
99	RP11-359E10.1	lincRNA	0.205275	1.22786	0.0159725
100	RP11-279F6.3	lincRNA	-0.275883	0.758901	0.0165241
101	RP11-809H16.5	lincRNA	0.343829	1.41034	0.0166876
102	RP11-51G5.1	lincRNA	0.274011	1.31523	0.0169472
103	RP11-396C23.2	lincRNA	0.227947	1.25602	0.0170574
104	AC006116.24	sense_intronic	-0.261779	0.769681	0.0170891
105	RP6-201G10.2	lincRNA	-0.195025	0.822814	0.0171635
106	RP1-149A16.17	lincRNA	-0.235213	0.790403	0.0172918
107	AC093627.7	lincRNA	0.232458	1.2617	0.0173671
108	KB-1410C5.5	lincRNA	0.344037	1.41063	0.0175071
109	RP11-332J15.4	lincRNA	-0.28809	0.749694	0.0182936
110	RP11-195F19.30	processed_transcript	0.21409	1.23873	0.018485
111	RP11-172E9.2	lincRNA	0.260091	1.29705	0.0184935
112	CTC-297N7.9	lincRNA	0.218945	1.24476	0.0186122
113	RP11-307P5.1	lincRNA	0.313225	1.36783	0.0186351
114	LINC00886	lincRNA	0.202103	1.22397	0.0186386
115	RP11-532F6.5	lincRNA	0.336235	1.39967	0.0189172
116	RP11-1124B17.1	lincRNA	0.197627	1.21851	0.0189983
117	RP11-323I15.5	lincRNA	-0.31173	0.732179	0.0190454
118	HAR1B	lincRNA	0.175804	1.1922	0.0194109
119	RP5-1063M23.1	lincRNA	0.181856	1.19944	0.0195445
120	RP11-436K8.1	lincRNA	-0.169663	0.843949	0.0197946
121	RP11-762H8.4	sense_intronic	0.265023	1.30346	0.019804
122	STEAP2-AS1	processed_transcript	0.294488	1.34244	0.0198245
123	LINC00898	lincRNA	0.262846	1.30063	0.0198821
124	AC073115.7	lincRNA	0.187331	1.20603	0.0199721
125	AF011889.2	lincRNA	0.199303	1.22055	0.0199817
126	AC114788.2	lincRNA	0.262529	1.30021	0.0200308
127	RP11-526N18.1	lincRNA	0.393151	1.48164	0.0200324
128	RP11-25K21.6	processed_transcript	0.25054	1.28472	0.0204312
129	RP11-513G11.2	lincRNA	0.206731	1.22965	0.020548
130	CRYM-AS1	lincRNA	0.250306	1.28442	0.0207433
131	CTD-2306M10.1	lincRNA	0.197041	1.21779	0.0207982
132	RP11-17M24.1	sense_intronic	0.263971	1.30209	0.0209575
133	RP11-575F12.1	lincRNA	0.221285	1.24768	0.0217127
134	LINC00398	lincRNA	0.183492	1.20141	0.021845
135	RP11-863P13.4	lincRNA	0.145942	1.15713	0.0219634
136	AC083864.3	lincRNA	-0.167172	0.846054	0.0219967
137	RP11-701P16.5	lincRNA	0.170822	1.18628	0.0220292
138	RP11-20G13.1	lincRNA	0.338358	1.40264	0.0220372
139	RP6-91H8.2	lincRNA	0.211725	1.23581	0.0220615
140	RP1-46F2.3	lincRNA	0.117812	1.12503	0.0222794
141	RP11-20G6.2	lincRNA	0.338261	1.40251	0.0225142
142	RP11-266O8.1	lincRNA	-0.248198	0.780205	0.022596
143	AC092198.1	lincRNA	0.120497	1.12806	0.0228737
144	AC013402.5	lincRNA	0.285354	1.33023	0.0228941
145	AC145343.2	lincRNA	0.256304	1.29215	0.0231728
146	RP11-527N22.2	lincRNA	0.161153	1.17486	0.0234232
147	MIR210HG	lincRNA	0.189204	1.20829	0.0234643
148	RP11-220I1.1	lincRNA	-0.53307	0.586801	0.0234665
149	SNHG11	processed_transcript	0.341706	1.40735	0.0235205
150	CTB-78F1.2	sense_intronic	0.171896	1.18755	0.0236436
151	AC109642.1	lincRNA	0.220142	1.24625	0.0240191
152	RP5-928E24.2	lincRNA	-0.206893	0.813107	0.0244681
153	RP11-589N15.2	sense_intronic	0.25916	1.29584	0.0253346
154	RP11-486O13.4	lincRNA	-0.325644	0.722062	0.0256671
155	RP11-406A20.1	lincRNA	-0.175664	0.8389	0.0257081
156	OXCT1-AS1	processed_transcript	-0.344963	0.708247	0.0257689
157	RP13-452N2.1	processed_transcript	0.287672	1.33332	0.0259942
158	CTD-2568A17.1	lincRNA	-0.2193	0.803081	0.0260886
159	RP11-95O2.1	lincRNA	0.156194	1.16905	0.0260931
160	MIR22HG	lincRNA	0.285419	1.33032	0.0265021
161	ADIRF-AS1	processed_transcript	0.225587	1.25306	0.0265845
162	RP11-122C5.1	lincRNA	0.159607	1.17305	0.0266704
163	AC073284.4	lincRNA	-0.358177	0.698949	0.0270119
164	RP4-562J12.2	lincRNA	0.205087	1.22763	0.027526
165	CTD-2044J15.2	lincRNA	0.250621	1.28482	0.0277301
166	RP11-329B9.4	lincRNA	-0.432438	0.648925	0.0277888
167	RP11-326I11.3	lincRNA	0.339656	1.40446	0.028069
168	RP11-890B15.2	lincRNA	-0.217633	0.804421	0.0281334
169	RP11-88I18.3	sense_intronic	0.333638	1.39604	0.0281769
170	ARL5B-AS1	lincRNA	-0.321142	0.72532	0.0283409
171	RP11-339B21.14	lincRNA	-0.392542	0.675338	0.0285659
172	RP11-150O12.1	lincRNA	0.138792	1.14889	0.0286389
173	RP11-116N8.4	lincRNA	-0.193707	0.823899	0.028677
174	RP13-20L14.4	sense_intronic	0.229094	1.25746	0.028721
175	RP11-543G18.1	lincRNA	0.199134	1.22035	0.0287317
176	RP11-676J12.4	lincRNA	0.208155	1.2314	0.0290407
177	RP11-60A24.3	lincRNA	-0.221027	0.801695	0.029145
178	RP11-159D12.10	lincRNA	0.24782	1.28123	0.0292936
179	RP11-395B7.2	processed_transcript	0.157126	1.17014	0.0293394
180	CTC-510F12.6	sense_intronic	0.356245	1.42796	0.0293459
181	CTD-2532N20.1	lincRNA	0.225355	1.25277	0.0294381
182	RP5-1021I20.2	lincRNA	0.138905	1.14902	0.0297057
183	CTC-559E9.5	sense_intronic	-0.41758	0.658639	0.0297982
184	RP11-127L20.3	lincRNA	0.212293	1.23651	0.0300061
185	RP11-13A1.1	lincRNA	0.204396	1.22678	0.0302098
186	RP4-665J23.1	lincRNA	0.178811	1.1958	0.0302423
187	LINC00892	processed_transcript	0.149797	1.1616	0.0305781
188	RP11-1000B6.3	lincRNA	0.327844	1.38797	0.0306893
189	RP11-73G16.1	processed_transcript	0.230824	1.25964	0.0308476
190	RP11-930O11.2	lincRNA	-0.30484	0.737241	0.0308579
191	RP11-429D19.1	sense_intronic	0.243067	1.27515	0.0308928
192	LINC00662	lincRNA	-0.387227	0.678937	0.0312249
193	RP11-1017G21.5	lincRNA	0.325863	1.38523	0.0314847
194	RP11-396O20.1	lincRNA	-0.210462	0.81021	0.0316417
195	CTB-118N6.2	lincRNA	-0.281505	0.754647	0.0319673
196	RP11-848P1.2	sense_intronic	0.246389	1.2794	0.0321534
197	RP11-536I6.2	lincRNA	0.278807	1.32155	0.0324926
198	LINC00887	lincRNA	0.15137	1.16343	0.032497
199	MYCBP2-AS2	sense_intronic	-0.323892	0.723328	0.0325742
200	LINC00702	lincRNA	0.224486	1.25168	0.0325921
201	AC007879.4	lincRNA	0.218707	1.24447	0.0326261
202	CTC-459F4.3	lincRNA	-0.386489	0.679438	0.0326671
203	CTD-2116F7.1	lincRNA	0.154341	1.16689	0.0327266
204	RP3-340N1.2	lincRNA	0.138912	1.14902	0.0328662
205	RP11-369E15.3	lincRNA	0.153895	1.16637	0.0330705
206	AC144831.1	lincRNA	0.198608	1.2197	0.0330742
207	AC011747.3	lincRNA	0.282286	1.32616	0.0334385
208	RP5-1052I5.1	lincRNA	0.285715	1.33071	0.0335475
209	RP11-98L5.2	lincRNA	0.361084	1.43488	0.033809
210	RP11-446H18.6	lincRNA	-0.192722	0.824711	0.0338156
211	RP11-94C24.8	processed_transcript	0.161166	1.17488	0.0341268
212	RP11-68I3.11	sense_intronic	0.214153	1.23881	0.0341457
213	RP11-510N19.5	sense_intronic	0.133293	1.14258	0.0348904
214	AC008060.8	lincRNA	0.167923	1.18285	0.03493
215	RP11-316M20.1	lincRNA	-0.198267	0.820151	0.0349957
216	LINC01057	lincRNA	0.249537	1.28343	0.0350328
217	RP11-109D9.4	lincRNA	0.229917	1.2585	0.0351598
218	LINC00907	lincRNA	-0.170961	0.842855	0.0352054
219	CTB-61M7.2	lincRNA	0.144594	1.15557	0.0353122
220	CTD-2410N18.3	lincRNA	0.280832	1.32423	0.0355643
221	RP1-170O19.14	lincRNA	-0.164507	0.848312	0.0359941
222	RP11-135J2.3	lincRNA	-0.260782	0.770449	0.0363925
223	LINC00928	lincRNA	-0.14931	0.861302	0.0365799
224	RP11-248G5.8	processed_transcript	-0.316198	0.728915	0.0369006
225	RP11-56F10.3	lincRNA	0.200356	1.22184	0.0369313
226	RP11-509A17.3	lincRNA	-0.289242	0.748831	0.0370568
227	RP11-326C3.13	lincRNA	0.220626	1.24686	0.0371614
228	RP11-403A21.1	lincRNA	0.113793	1.12052	0.0371998
229	GS1-18A18.2	lincRNA	0.1344	1.14385	0.0372899
230	RP11-350N15.5	lincRNA	0.250282	1.28439	0.0374551
231	AC084117.3	sense_intronic	0.167994	1.18293	0.0375538
232	CTC-296K1.3	lincRNA	0.231551	1.26055	0.0377349
233	LINC00092	lincRNA	0.179029	1.19606	0.0378551
234	RP11-26J3.1	lincRNA	0.189715	1.2089	0.0380056
235	AC034110.1	lincRNA	0.228377	1.25656	0.0380708
236	AC013268.5	lincRNA	0.153695	1.16614	0.0381572
237	GRIP2	processed_transcript	0.189573	1.20873	0.0381593
238	AP001625.4	sense_intronic	0.179829	1.19701	0.0382613
239	PLK1S1	processed_transcript	-0.343061	0.709595	0.0382732
240	SNX29P2	lincRNA	0.213441	1.23793	0.0384312
241	RP3-449M8.6	lincRNA	0.209391	1.23293	0.0384755
242	RP11-510M2.5	sense_intronic	0.27139	1.31179	0.0385298
243	RP11-200A1.1	lincRNA	0.264121	1.30229	0.0385668
244	AC027119.1	lincRNA	0.257242	1.29336	0.0389132
245	RP11-536I6.1	lincRNA	0.20703	1.23002	0.0394146
246	RP11-80B9.4	lincRNA	0.308337	1.36116	0.0398217
247	LINC00326	lincRNA	0.217103	1.24247	0.0398909
248	LINC00477	lincRNA	0.306978	1.35931	0.0399101
249	RP11-54O7.16	lincRNA	-0.151376	0.859525	0.0401818
250	AC004775.5	lincRNA	0.223918	1.25097	0.040198
251	CTC-543D15.3	lincRNA	-0.232014	0.792935	0.040278
252	RP11-218C14.5	lincRNA	0.155578	1.16833	0.0403301
253	RP11-1002K11.1	lincRNA	0.104602	1.11027	0.0411299
254	RP11-107I14.2	lincRNA	0.213291	1.23774	0.0413223
255	RP5-991C6.3	lincRNA	0.27325	1.31423	0.0414772
256	RP5-894D12.4	lincRNA	-0.175449	0.839081	0.0415031
257	RP11-95P2.3	lincRNA	0.181817	1.19939	0.0415923
258	RP11-116N8.2	lincRNA	-0.318762	0.727049	0.0416199
259	RP13-616I3.1	lincRNA	0.187316	1.20601	0.0421424
260	AC140542.2	lincRNA	0.15501	1.16767	0.0422097
261	AP000350.5	lincRNA	-0.113049	0.893107	0.0426937
262	GS1-124K5.11	lincRNA	0.323069	1.38136	0.0427309
263	RP1-40E16.2	lincRNA	0.269765	1.30966	0.042816
264	LINC00589	lincRNA	0.196523	1.21716	0.0428509
265	RP11-218F4.1	lincRNA	0.210078	1.23377	0.0429427
266	RP11-159N11.4	sense_intronic	0.154964	1.16762	0.0433651
267	CDC42-IT1	sense_intronic	0.287751	1.33343	0.0433787
268	LINC00407	lincRNA	-0.239362	0.78713	0.0438811
269	RP11-290F5.1	lincRNA	0.21874	1.24451	0.0443846
270	RP11-61A14.2	lincRNA	-0.424427	0.654144	0.0447957
271	AC093627.10	lincRNA	0.230933	1.25978	0.0448419
272	LINC00945	lincRNA	-0.189951	0.827	0.0449048
273	RP11-572M11.1	lincRNA	0.268115	1.3075	0.0452028
274	CCDC26	lincRNA	-0.130275	0.877854	0.0453158
275	RP11-150O12.3	lincRNA	0.168095	1.18305	0.0454668
276	RP11-122K13.14	lincRNA	0.141002	1.15143	0.0454999
277	LINC00341	lincRNA	0.246872	1.28002	0.0455364
278	RP11-675F6.3	lincRNA	0.166513	1.18118	0.0457094
279	AC010127.5	processed_transcript	-0.236876	0.789089	0.0459342
280	RP1-74M1.3	lincRNA	0.146605	1.1579	0.0461173
281	AL163953.3	lincRNA	-0.176788	0.837958	0.0461856
282	CTD-2527I21.4	processed_transcript	0.14177	1.15231	0.0463843
283	TMEM191A	processed_transcript	0.236558	1.26688	0.0464271
284	RP11-804H8.6	lincRNA	-0.332114	0.717405	0.0467156
285	RP4-734C18.1	lincRNA	-0.185563	0.830636	0.0467554
286	H19	processed_transcript	0.070341	1.07287	0.0468214
287	RP11-374M1.5	lincRNA	0.185326	1.20361	0.0469474
288	LINC00867	lincRNA	-0.274882	0.759662	0.046954
289	RP11-410D17.2	lincRNA	-0.29197	0.746791	0.0471745
290	EDNRB-AS1	lincRNA	-0.193891	0.823748	0.0474201
291	RNF144A-AS1	processed_transcript	0.138805	1.1489	0.0476638
292	LINC00475	processed_transcript	0.0966962	1.10153	0.048046
293	RP11-157D23.1	lincRNA	0.341889	1.4076	0.0480631
294	AC105344.2	lincRNA	-0.232968	0.792179	0.0481302
295	AC096574.5	lincRNA	0.170854	1.18632	0.0481326
296	RP11-701P16.4	lincRNA	0.258913	1.29552	0.048655
297	CTD-2008L17.2	lincRNA	-0.14855	0.861957	0.0487436
298	RP11-80K21.3	lincRNA	-0.222626	0.800414	0.0488307
299	RP11-254F7.2	lincRNA	0.223348	1.25026	0.0489063
300	CTB-31O20.2	lincRNA	-0.235169	0.790437	0.0491984
301	RP11-342K6.2	sense_intronic	-0.414949	0.660374	0.0492953
302	RP1-37N7.3	lincRNA	0.181181	1.19863	0.0493111
303	RP11-555G19.1	lincRNA	0.191518	1.21109	0.0493161
304	RP11-259O2.1	lincRNA	0.14413	1.15503	0.0493883
305	CTD-2192J16.21	sense_intronic	-0.183344	0.832482	0.049397
306	RP11-473M20.16	lincRNA	0.161452	1.17522	0.0494155
307	RP11-50B3.2	lincRNA	-0.228874	0.795428	0.0497149
308	RP11-268E23.2	lincRNA	0.214229	1.23891	0.049831
309	GS1-124K5.4	lincRNA	0.282936	1.32702	0.0499717
*B - coefficient of Cox regression
